# Supplementary material for: The potential roles of m6A modification in regulating the inflammatory response in microglia
Source: J Neuroinflammation. 2021 Jul 5;18:149. doi: 10.1186/s12974-021-02205-z (PMC8259013; doi:10.1186/s12974-021-02205-z)
Supplement: Supplementary file 3 — Additional file 3:. The m6A methylation levels of mRNAs differentially expressed between M1-L and M0-L, M2-L and M1-L [file 12974_2021_2205_MOESM3_ESM.xlsx]

## Sheet: hyper_M1_vs_M0
Table S3-1 The hyper m6A methylaiton of mRNA between M1-L and M0-L
ProbeName	type	Transcript_ID	transcript_type	Regulation	Foldchange(log2-Scaled)	Fold Change	Pvalue(unpaired t-test)	FDR	M1(mean)	M0 (mean)	GeneSymbol	source	RNAlength	Locus	chrom	strand	txStart	txEnd	description	Sequence	Alias_Gene_symbol	TF	[A4, M1](Methylation_level)	[A5, M1](Methylation_level)	[A6, M1](Methylation_level)	[A1, M0](Methylation_level)	[A2, M0](Methylation_level)	[A3, M0](Methylation_level)
ASRN6AP1B10004342911	protein_coding	ENSRNOT00000001759	protein_coding	hyper	4.13243	17.5383	2.61035e-05	0.0396643	0.609523	0.0347539	Adora2a	Ensembl	2485	chr20:14265252-14282873:-	chr20	-	14265252	14282873	adenosine A2a receptor [Source:RGD Symbol;Acc:2049]	CCATGAGAGAGATTAGAGATGTCAAGCCATGGACCTGAACCTGGGTAGTTCAGCGCTACC			0.601722	0.570107	0.656739	0.046669	0.0360965	0.0214961
ASRN6AP1B10002416111	protein_coding	ENSRNOT00000045855	protein_coding	hyper	3.65362	12.5849	0.0037351	0.065152	0.604501	0.0480338	AABR07013651.1	Ensembl	1779	chr2:248398917-248409570:+	chr2	+	248398917	248409570		GAGATGAAGAATGTGGAGAAGAGATACAAAGAAACAAGTATTATCTTCTGCATGATAAAT			0.428586	0.652909	0.732007	0.0674175	0.0528407	0.0238431
ASRN6AP1B10275120511	protein_coding	NM_001195277	protein_coding	hyper	3.49613	11.2834	0.0115318	0.0853375	0.432943	0.0383699	Tmem178b	Refseq	10116	chr4:67669266-68059249:+	chr4	+	67669266	68059249		GGGCTTCGACCCGGAGATCGCCGCCCTCATACGGAAAGGAGAGATTGAGAGATGCACGTA			0.323736	0.367457	0.607635	0.0614019	0.0398453	0.0138625
ASRN6AP1B10363149511	protein_coding	ENSRNOT00000000053	protein_coding	hyper	3.41336	10.6543	0.000181347	0.0469199	0.574818	0.0539518	Cd244	Ensembl	1352	chr13:89975405-89990731:+	chr13	+	89975405	89990731	CD244 molecule [Source:RGD Symbol;Acc:68400]	CGGGGAGATGAGAGGGGACAAAGAGAATCGGACAGACGTCTTTTCCAGTTCATCAACAGG			0.632895	0.508284	0.583274	0.0803772	0.0506709	0.0308074
ASRN6AP1B10552892011	protein_coding	ENSRNOT00000008941	protein_coding	hyper	3.37195	10.3528	0.000428364	0.0569545	0.394985	0.0381524	Ddit3	Ensembl	813	chr7:70580252-70585074:+	chr7	+	70580252	70585074	DNA-damage inducible transcript 3 [Source:RGD Symbol;Acc:62391]	AGCCGGAACCTGAGGAGAGAGAAACCGGTCCAATTACAGTCATGGCAGCTGAGTCTCTGC		Yes	0.332059	0.424634	0.428262	0.059006	0.0323906	0.0230606
ASRN6AP1B10006955611	protein_coding	ENSRNOT00000007326	protein_coding	hyper	3.31948	9.98308	0.0220188	0.106735	0.448338	0.0449098	Zhx2	Ensembl	2855	chr7:97559841-97695739:+	chr7	+	97559841	97695739	zinc fingers and homeoboxes 2 [Source:RGD Symbol;Acc:727926]	AGAAGTGGGGTAGCTGGAGTCAGAGAGTAGCAGAAGGCACAGTAGAAAGAGCGGACTCCG		Yes	0.238112	0.495283	0.611618	0.0656906	0.0418618	0.0271769
ASRN6AP1B10247714011	protein_coding	ENSRNOT00000047657	protein_coding	hyper	3.27761	9.69746	0.00101895	0.0590235	0.403597	0.0416189	AABR07030590.1	Ensembl	1173	chr10:94954911-94961791:+	chr10	+	94954911	94961791	allergin-1 [Source:RefSeq peptide;Acc:NP_067596]	TACAAAAGGAAGGGTGCACAGGAAAGACTCTGAGAGAGAATGAGTCCAAGGGTTCTGGAG			0.332176	0.403849	0.474768	0.0583903	0.0409967	0.0254696
ASRN6AP1B10412164111	protein_coding	ENSRNOT00000093431	protein_coding	hyper	3.26382	9.60524	0.0278112	0.118222	0.418852	0.0436067	Ccdc191	Ensembl	1801	chr11:61701773-61748583:-	chr11	-	61701773	61748583	coiled-coil domain containing 191 [Source:RGD Symbol;Acc:1566314]	GGAGCTGAGTCGCTGGAAACGGTTATCAAGGAAGCTGAATCTCAAGAGAGTAGAGAAGGC			0.214879	0.448195	0.593482	0.0679647	0.0399197	0.0229356
ASRN6AP1B10007417111	protein_coding	ENSRNOT00000021801	protein_coding	hyper	3.2435	9.47089	0.00235292	0.0617957	0.445257	0.0470132	Bambi	Ensembl	1466	chr17:56905112-56909992:-	chr17	-	56905112	56909992	BMP and activin membrane-bound inhibitor [Source:RGD Symbol;Acc:621831]	ACTCTACAGTCAAATGGATTAATTTGCTTTAAAATTATAATAAGCAGAGAGAGGACTCTG			0.33881	0.470784	0.526175	0.0755187	0.0472445	0.0182764
ASRN6AP1B10007091911	protein_coding	ENSRNOT00000027645	protein_coding	hyper	3.22678	9.36179	0.00629195	0.0714033	0.557731	0.0595752	Capn12	Ensembl	2932	chr1:87066289-87078348:+	chr1	+	87066289	87078348	calpain 12 [Source:RGD Symbol;Acc:1307341]	GGGAGGGCAGCGAATCAGCTATGTCTTCATTATGAGAGTGAGAGAGGTGGCAGAGATATG			0.392802	0.57611	0.70428	0.115846	0.0421683	0.0207118
ASRN6AP1B10004936811	protein_coding	ENSRNOT00000028839	protein_coding	hyper	3.14159	8.82499	0.00249678	0.0622568	0.518486	0.0587521	Slc4a11	Ensembl	3040	chr3:123224242-123236535:-	chr3	-	123224242	123236535	solute carrier family 4 member 11 [Source:RGD Symbol;Acc:1310188]	CTTTTGATAAAAGAGTTGATGCCCAGGAGAGAGCCCATTTCCTTGATTGTATAAGGAACT			0.407687	0.624382	0.523389	0.111744	0.0353394	0.0291727
ASRN6AP1B10002055711	protein_coding	ENSRNOT00000038151	protein_coding	hyper	3.12528	8.72578	0.0042292	0.0664158	0.645559	0.0739829	Ikbke	Ensembl	3235	chr13:48031410-48056394:-	chr13	-	48031410	48056394	inhibitor of nuclear factor kappa B kinase subunit epsilon [Source:RGD Symbol;Acc:1308352]	GGAGAGAGAAGGCCTGTACCTCCCTTCAGACATGGAATAAATGTACCGCCTTTTCTGTTT			0.460802	0.693974	0.781899	0.107241	0.0701904	0.0445172
ASRN6AP1B10205195811	protein_coding	ENSRNOT00000091529	protein_coding	hyper	3.07168	8.40755	0.00996659	0.0811725	0.373917	0.044474	Kat14	Ensembl	3108	chr3:138504214-138548765:+	chr3	+	138504214	138548765	lysine acetyltransferase 14 [Source:RGD Symbol;Acc:1309538]	AAAGAGAGAAGATGTTGGAGAAAGGATCTCAAAATACCTGACTTTGAGAAGCCGATGGGG			0.273855	0.337225	0.510671	0.0613037	0.0454374	0.0266808
ASRN6AP1B10164969711	protein_coding	ENSRNOT00000052360	protein_coding	hyper	2.97791	7.87842	0.0140913	0.0906906	0.462044	0.0586468	Mgat1	Ensembl	2546	chr10:34519790-34537210:+	chr10	+	34519790	34537210	mannosyl (alpha-1,3-)-glycoprotein beta-1,2-N-acetylglucosaminyltransferase [Source:RGD Symbol;Acc:620097]	TCCAGGGAAGCAACAGAGAGAAGAAAAGAAAGGTACATGGCTACTTCCCACTCTCAGCCT			0.327031	0.414199	0.644902	0.0947821	0.0543359	0.0268224
ASRN6AP1B10006402811	protein_coding	ENSRNOT00000034746	protein_coding	hyper	2.96318	7.79843	0.0016181	0.0603106	0.704106	0.0902882	LOC102555377	Ensembl	2698	chr1:62133816-62174310:+	chr1	+	62133816	62174310	zinc finger protein 182-like [Source:RGD Symbol;Acc:7744154]	ATAGAGGAGAGAAAGCATACAGATAGAATGGATGATGCTCTTTTCCAGAATATCAGGTCT			0.562236	0.732579	0.817503	0.145847	0.0829754	0.0420419
ASRN6AP1B10047621911	protein_coding	ENSRNOT00000090616	protein_coding	hyper	2.94883	7.72125	0.011892	0.0856281	0.369042	0.0477956	Gpbp1	Ensembl	2036	chr2:43002532-43067956:-	chr2	-	43002532	43067956	GC-rich promoter binding protein 1 [Source:RGD Symbol;Acc:1305492]	TATGAGAGAGAACCAAATCAGAATAAATCTTTAGCTGCGGGCGTATGGGAATATCCCCCG		Yes	0.248431	0.359619	0.499074	0.0671256	0.0480948	0.0281664
ASRN6AP1B10408727111	protein_coding	ENSRNOT00000076908	protein_coding	hyper	2.93964	7.67221	0.0206085	0.104467	0.381805	0.0497647	Rfwd2	Ensembl	630	chr13:76943633-76979449:+	chr13	+	76943633	76979449	ring finger and WD repeat domain 2 [Source:RGD Symbol;Acc:1304773]	TGGAATTCCTCAAGGTTGCCAGGAGAAATAAGAGAGAGCAATTGGAACAGATCCAGAAGG			0.261086	0.330315	0.554014	0.0735229	0.0494603	0.0263107
ASRN6AP1B10474703611	protein_coding	ENSRNOT00000013333	protein_coding	hyper	2.93104	7.62659	0.0116688	0.0853375	0.611138	0.0801325	Akap11	Ensembl	3387	chr15:60725707-60743064:-	chr15	-	60725707	60743064	A-kinase anchoring protein 11 [Source:RGD Symbol;Acc:2079]	GTTTGTCTTACTTTCAAAGCAGTTACAGGAGAGAGGATGGAAAGTGGGCGATGTCCTGCA			0.402525	0.625803	0.805086	0.13747	0.0739022	0.0290253
ASRN6AP1B10322931211	protein_coding	ENSRNOT00000091202	protein_coding	hyper	2.91449	7.53962	0.00616871	0.0712173	0.510715	0.0677375	Mis18bp1	Ensembl	3655	chr6:86879719-86914883:-	chr6	-	86879719	86914883	MIS18 binding protein 1 [Source:RGD Symbol;Acc:1594757]	GTGAGAAGCAAGAGAGAACTGAAGTTTTAAATGTACCCATTGATCCATTGAAGTCACTGG		Yes	0.351631	0.57576	0.604754	0.115981	0.0569213	0.0303105
ASRN6AP1B10233845911	protein_coding	ENSRNOT00000013204	protein_coding	hyper	2.9031	7.48033	0.0438805	0.145819	0.293389	0.0392214	Casc3	Ensembl	3622	chr10:86724427-86745927:+	chr10	+	86724427	86745927	cancer susceptibility 3 [Source:RGD Symbol;Acc:628766]	TTGAGGCCCTCTTTCTCTGAGGATAGGTCTGCTGGAGAGAGAAGAAACAGGTGGCTGCCT			0.170266	0.248975	0.460927	0.0558385	0.0432265	0.0185994
ASRN6AP1B10489047311	protein_coding	ENSRNOT00000088000	protein_coding	hyper	2.90058	7.46726	0.00363785	0.065152	0.459809	0.0615767	Gon7	Ensembl	1933	chr6:126620597-126636484:-	chr6	-	126620597	126636484	GON7, KEOPS complex subunit [Source:RGD Symbol;Acc:2302582]	CGGAGGACGCTTTGGATGGCTCCTGGACCTCTGCGTATTAGAGAGACGAGCACGCACATC			0.358781	0.449826	0.570821	0.0955091	0.0686261	0.0205948
ASRN6AP1B10004870111	protein_coding	ENSRNOT00000078518	protein_coding	hyper	2.89079	7.41679	0.00276466	0.0627902	0.428833	0.0578192	Gramd3	Ensembl	2589	chr18:51523758-51591026:+	chr18	+	51523758	51591026	GRAM domain containing 3 [Source:RGD Symbol;Acc:1311016]	AAGAGGTGGAGGACGCCAAGCCAGCCAAAGTGCTCACCAAGAGAGAAGGCAAAGTTGGCC			0.369569	0.38756	0.529369	0.10372	0.0522366	0.0175009
ASRN6AP1B10333783911	protein_coding	ENSRNOT00000082536	protein_coding	hyper	2.88608	7.39258	0.0400634	0.139642	0.229536	0.0310496	Atp6v1g2	Ensembl	901	chr20:4822292-4823475:-	chr20	-	4822292	4823475	ATPase H+ transporting V1 subunit G2 [Source:RGD Symbol;Acc:1303186]	CAGGAGTTCCAGAGCAAGCAGCAGGCGGTGAGTTGTGGAGAGAGCAGGGATGGACTCACC			0.123778	0.215108	0.349724	0.0471414	0.0297895	0.0162177
ASRN6AP1B10584365811	protein_coding	ENSRNOT00000041726	protein_coding	hyper	2.87137	7.31757	0.0194344	0.101971	0.366432	0.0500757	Syk	Ensembl	5247	chr17:12614311-12669573:-	chr17	-	12614311	12669573	spleen associated tyrosine kinase [Source:RGD Symbol;Acc:3796]	GCCCGAGAGAGATGTACGACTTGATGAACCTATGCTGGACTTACGATGTGGAGAACAGGC			0.225938	0.361601	0.511758	0.0732984	0.0513893	0.0255393
ASRN6AP1B10006663611	protein_coding	ENSRNOT00000019256	protein_coding	hyper	2.87106	7.31602	0.00279962	0.0628605	0.664099	0.0907733	Sclt1	Ensembl	2473	chr2:128523636-128675408:-	chr2	-	128523636	128675408	sodium channel and clathrin linker 1 [Source:RGD Symbol;Acc:628721]	ATCTTGATATGGAGAAACTGCCGAGAGAGAATGGTGAAAGCTTGTGTCGTTTGCATAAGC			0.514005	0.689763	0.788528	0.152304	0.0877474	0.0322681
ASRN6AP1B10171185811	protein_coding	ENSRNOT00000087102	protein_coding	hyper	2.8497	7.20853	0.0231037	0.108844	0.382917	0.05312	Epn2	Ensembl	2105	chr10:47795524-47825252:-	chr10	-	47795524	47825252	epsin 2 [Source:RGD Symbol;Acc:619773]	GCCATGAGCAGAGAGGTTGCAGAACAGTCATCAGAAAGCGTGCAGACAGCCAGAGGCAGC			0.252143	0.341128	0.55548	0.0908246	0.0402717	0.0282637
ASRN6AP1B10007112911	protein_coding	ENSRNOT00000001550	protein_coding	hyper	2.81016	7.01361	0.000642969	0.0583665	0.723901	0.103214	Cabp4	Ensembl	1443	chr1:219383452-219388009:-	chr1	-	219383452	219388009	calcium binding protein 4 [Source:RGD Symbol;Acc:1306083]	TTTTTGGTTCCCAAGCCTGAACTGGATCCCTGAAGCTTGTGAGGTGGGAGAGAGCCAACT			0.706775	0.692546	0.772381	0.216044	0.0788824	0.0147151
ASRN6AP1B10006898811	protein_coding	ENSRNOT00000000476	protein_coding	hyper	2.77306	6.83558	0.0155003	0.0940554	0.449776	0.0657993	Zbtb12	Ensembl	2408	chr20:4572100-4574956:+	chr20	+	4572100	4574956	zinc finger and BTB domain containing 12 [Source:RGD Symbol;Acc:1302958]	TAGGAAAAAGGACACGAGGGGGCTGTTGGGGGAGGGAGAGGAGTAGAGACTTATACAGTA		Yes	0.319314	0.402338	0.627675	0.108357	0.0577135	0.0313275
ASRN6AP1B10940701411	protein_coding	ENSRNOT00000085635	protein_coding	hyper	2.75824	6.76569	0.0335892	0.12836	0.257586	0.0380724	Ddr1	Ensembl	2921	chr20:3556560-3574959:+	chr20	+	3556560	3574959	discoidin domain receptor tyrosine kinase 1 [Source:RGD Symbol;Acc:2252]	GGCCGGACGCCTGGGTCGGCCCGGGAGAGCCAGGAGAGAGATGCTGTCCCCTCCTCCATA			0.16477	0.216639	0.391349	0.0519782	0.03968	0.0225591
ASRN6AP1B10403572911	protein_coding	ENSRNOT00000089338	protein_coding	hyper	2.75126	6.73303	0.00814645	0.0767167	0.355159	0.0527488	Lrba	Ensembl	506	chr2:185524774-185525584:+	chr2	+	185524774	185525584	LPS responsive beige-like anchor protein [Source:RGD Symbol;Acc:1311428]	AGGCCGGAGTCTCTGGGGTTTGGCGTTGTTGTCAGCCTCCGGGAGAGAGATTGGACAAAT			0.243742	0.379334	0.4424	0.089513	0.0481839	0.0205494
ASRN6AP1B10264388811	protein_coding	ENSRNOT00000079093	protein_coding	hyper	2.74576	6.70744	0.0439399	0.145923	0.282817	0.0421647	Me2	Ensembl	2030	chr18:69739675-69780922:-	chr18	-	69739675	69780922	malic enzyme 2 [Source:RGD Symbol;Acc:1310321]	TCCAGAGTGACTGCTCATGCTAAACTGGAGAGAGAAGATGTTTTCCCGGTTAAGAGCTGT			0.159701	0.250445	0.438305	0.0633419	0.0401819	0.0229701
ASRN6AP1B10248430011	protein_coding	ENSRNOT00000085966	protein_coding	hyper	2.74168	6.68851	0.00847611	0.0781764	0.385178	0.057588	Aldh1l1	Ensembl	2709	chr4:123516788-123557501:-	chr4	-	123516788	123557501	aldehyde dehydrogenase 1 family, member L1 [Source:RGD Symbol;Acc:621294]	AGCTTATTGGGTTTAGTTTCAGGGGGATGGAGAGGAGGGGAGAGAGGATGCACATCTGTT			0.262919	0.400776	0.491839	0.0803005	0.058215	0.0342485
ASRN6AP1B10134870411	protein_coding	ENSRNOT00000064965	protein_coding	hyper	2.73972	6.67941	0.011326	0.0844866	0.389077	0.0582501	AABR07068272.1	Ensembl	2323	chr9:94425252-94491738:+	chr9	+	94425252	94491738		GGGGTGACAGGCGCTTTGAAAAACCAGGAAGAAAAGATGTAGAGAGAAGGAGAACGCAGC			0.262673	0.398926	0.50563	0.104865	0.0486923	0.0211928
ASRN6AP1B10381578911	protein_coding	NM_001141929	protein_coding	hyper	2.73928	6.67735	0.0140928	0.0906906	0.214456	0.0321169	Rpp14	Refseq	1861	chr15:18625963-18635925:-	chr15	-	18625963	18635925		GCGCACTGCCTTCGAGTGCCCAGGAAGAACAAGAGAGAGTGTTGAATCCTCTGGAACTGG			0.131611	0.236464	0.275293	0.0467351	0.0329458	0.0166698
ASRN6AP1B10312715811	protein_coding	ENSRNOT00000012340	protein_coding	hyper	2.73418	6.65382	0.00229683	0.0617305	0.502274	0.0754866	Thra	Ensembl	2251	chr10:86669233-86684933:+	chr10	+	86669233	86684933	thyroid hormone receptor alpha [Source:RGD Symbol;Acc:3857]	ACCGCAAACACAACATTCCGCACTTCTGGCCCAAGCTGCTGATGAAGGAGAGAGAAGTGC		Yes	0.41205	0.50677	0.588002	0.140488	0.0655561	0.0204154
ASRN6AP1B10008340911	protein_coding	ENSRNOT00000087054	protein_coding	hyper	2.72896	6.62977	0.000240515	0.0513557	0.721992	0.108902	Fam162a	Ensembl	1255	chr11:67618625-67643233:+	chr11	+	67618625	67643233	family with sequence similarity 162, member A [Source:RGD Symbol;Acc:1590883]	TTACTGGATGTGAGAACCTGAGAGAGAAGCTTTCTCATCGACAGGCTTTACAATGAAAGC			0.681176	0.77185	0.712951	0.186334	0.0962518	0.0441184
ASRN6AP1B10053707211	protein_coding	ENSRNOT00000081335	protein_coding	hyper	2.71943	6.5861	0.0187791	0.100844	0.306174	0.0464879	Tdrkh	Ensembl	2864	chr2:195665454-195674616:+	chr2	+	195665454	195674616	tudor and KH domain containing [Source:RGD Symbol;Acc:1311196]	AGCCATCTGCTTTGCTGTGGTGTGGTGCCAGGAGAGAGGAGTCTATGATAAGAGATCCAT			0.179146	0.332337	0.40704	0.0667628	0.0440247	0.0286763
ASRN6AP1B10327749611	protein_coding	NM_001108372	protein_coding	hyper	2.71585	6.56981	0.0402738	0.139917	0.219698	0.0334406	Rpp14	Refseq	1906	chr15:18625963-18636133:-	chr15	-	18625963	18636133		CCGCGCGCGGCAGTGCCCAGGAAGAACAAGAGAGAGTGTTGAATCCTCTGGAACTGGAGT			0.125963	0.19679	0.336342	0.0465839	0.0332694	0.0204685
ASRN6AP1B10191433511	protein_coding	ENSRNOT00000032229	protein_coding	hyper	2.70777	6.53313	0.0411359	0.141142	0.264228	0.0404443	Bcl2l14	Ensembl	1513	chr4:168142271-168183096:+	chr4	+	168142271	168183096	BCL2 like 14 [Source:RGD Symbol;Acc:1562777]	TGGGAAGAGAGATAAAGAGAGACAAGGCTTTGGTGAGCATCTTCCAGGAAGGGCTGTCCT			0.155958	0.229726	0.406999	0.0606304	0.0390606	0.0216419
ASRN6AP1B10222923511	protein_coding	ENSRNOT00000087796	protein_coding	hyper	2.69302	6.46668	0.00175826	0.0607911	0.529108	0.0818208	Ly49i4	Ensembl	1400	chr4:164515148-164536556:-	chr4	-	164515148	164536556	Ly49 inhibitory receptor 4 [Source:RGD Symbol;Acc:1549758]	ATCGCATTGGGATAGAGAGACAGATCTAGGTACCTTCCTATAGGTGGACATTTAAACTTT			0.438813	0.523557	0.624955	0.125025	0.0886456	0.0317921
ASRN6AP1B10001809411	protein_coding	ENSRNOT00000088291	protein_coding	hyper	2.66252	6.3314	0.0282264	0.118977	0.354456	0.0559839	AABR07004947.1	Ensembl	153	chr1:171485327-171486167:+	chr1	+	171485327	171486167		GATCATGAGGAGAGATGGGAGATGCTTGTCAAACAGCCTGTTAACAAAGACCCCTCTTTG			0.195368	0.497722	0.370278	0.0810106	0.0543711	0.0325699
ASRN6AP1B10324562811	protein_coding	ENSRNOT00000093196	protein_coding	hyper	2.65717	6.30794	0.0196304	0.102181	0.250313	0.0396822	Plppr3	Ensembl	238	chr7:12652716-12663819:+	chr7	+	12652716	12663819	phospholipid phosphatase related 3 [Source:RGD Symbol;Acc:727823]	TGACGCTCCTACCTTGCTTTTATTTCGTGGAGAGAGAAGTGGAGGCAGAGGCAGAAAGCT			0.165085	0.233272	0.352582	0.0586781	0.0399213	0.0204472
ASRN6AP1B10006110511	protein_coding	ENSRNOT00000075529	protein_coding	hyper	2.65699	6.30718	0.0300293	0.122026	0.411627	0.0652632	Arl14	Ensembl	579	chr2:165835701-165836279:+	chr2	+	165835701	165836279	ADP-ribosylation factor like GTPase 14 [Source:RGD Symbol;Acc:9465124]	GAGTTCGTGAAAAGCCACCTGAAGACAAGAGAGACCTTAGCATTCTTCAAGCAGAAATGA			0.22115	0.440367	0.573363	0.105481	0.0616241	0.0286849
ASRN6AP1B10008582211	protein_coding	ENSRNOT00000065942	protein_coding	hyper	2.65346	6.29175	0.000683836	0.0583665	0.675644	0.107386	Sfmbt2	Ensembl	2609	chr17:71723620-71897972:-	chr17	-	71723620	71897972	Scm-like with four mbt domains 2 [Source:RGD Symbol;Acc:1305027]	TCAAATTATGCCATCAGATCGAGAGAGTGAAAGTGGCTTTCTACGCCCAGTACGCCAATT			0.64569	0.635236	0.746006	0.19535	0.09774	0.029067
ASRN6AP1B10007340211	protein_coding	ENSRNOT00000087346	protein_coding	hyper	2.64931	6.27365	0.0034093	0.064128	0.565254	0.0900998	Thra	Ensembl	2222	chr10:86657285-86681056:+	chr10	+	86657285	86681056	thyroid hormone receptor alpha [Source:RGD Symbol;Acc:3857]	AAAAATGGTAGTCATCCTAACTGCACTTTGGAAACCAAGAGAGAGGGGAGACTATAAATG		Yes	0.432686	0.601207	0.661869	0.149763	0.0878211	0.0327151
ASRN6AP1B10000558111	protein_coding	ENSRNOT00000041205	protein_coding	hyper	2.63734	6.22185	0.02066	0.104645	0.285719	0.0459219	Lgals4	Ensembl	1054	chr1:87019975-87027691:+	chr1	+	87019975	87027691	galectin 4 [Source:RGD Symbol;Acc:3003]	CTGGGGAAGGAAGCAGAGAGATACCCAAGTTCCATCTAATCCCCTAATAAAATGTTGAAG			0.167796	0.30264	0.386721	0.0657328	0.0426769	0.0293561
ASRN6AP1B10021714711	protein_coding	ENSRNOT00000089852	protein_coding	hyper	2.63369	6.2061	0.00311567	0.0632324	0.457781	0.0737631	Dnajc8	Ensembl	1548	chr5:150725654-150743730:+	chr5	+	150725654	150743730	DnaJ heat shock protein family (Hsp40) member C8 [Source:RGD Symbol;Acc:1306024]	AGCAGAGAAAGAATGCTGTGCTTCAGAGTTCAACACTGGAAATGAGCATGTGAAGCAAAT			0.354953	0.49956	0.518831	0.134719	0.0530375	0.0335329
ASRN6AP1B10244925611	protein_coding	ENSRNOT00000045150	protein_coding	hyper	2.63349	6.20525	0.0260043	0.114718	0.237352	0.0382503	RGD1562608	Ensembl	2586	chr18:17403407-17676049:+	chr18	+	17403407	17676049	similar to KIAA1328 protein [Source:RGD Symbol;Acc:1562608]	GGCATTCAATGGACATGTCAACAGAATGACACATGCAGACTCCAGAGAGAGACAGCAACT			0.143878	0.228423	0.339757	0.0534376	0.0430832	0.01823
ASRN6AP1B10176699811	protein_coding	ENSRNOT00000064868	protein_coding	hyper	2.62946	6.18794	0.0131945	0.088733	0.5534	0.089432	Cdca7l	Ensembl	2566	chr6:145740035-145785606:+	chr6	+	145740035	145785606	cell division cycle associated 7 like [Source:RGD Symbol;Acc:1564080]	ACCTGGAGAGCTTACAGAAGCAGCTGTAGAAGATCGTCGAGAGGAGAGGGATCGCTCCAA			0.348867	0.634581	0.676752	0.155902	0.082243	0.0301509
ASRN6AP1B10259126511	protein_coding	ENSRNOT00000011794	protein_coding	hyper	2.62331	6.16161	0.000601676	0.0583665	0.500614	0.0812473	Tank	Ensembl	2034	chr3:47439076-47515700:+	chr3	+	47439076	47515700	TRAF family member-associated NFKB activator [Source:RGD Symbol;Acc:628859]	CACAGTCAGTGAAGGAAAACTTGTCACCTGGAGAAGAGAGCTGGCATTCGTACCATCCTT			0.454107	0.522872	0.524863	0.147121	0.0725533	0.0240678
ASRN6AP1B10422264311	protein_coding	ENSRNOT00000056366	protein_coding	hyper	2.62302	6.16039	0.00136689	0.0598988	0.803679	0.130459	Ptprm	Ensembl	5290	chr9:114846095-115555261:-	chr9	-	114846095	115555261	protein tyrosine phosphatase, receptor type, M [Source:RGD Symbol;Acc:620776]	CACAGAGCTGCTGGCAGAATATGTGATAAGAACCTTTGCCGTGGAGAAGAGAGGTATTCA			0.747264	0.806443	0.857331	0.284511	0.0812128	0.0256536
ASRN6AP1B10000977111	protein_coding	ENSRNOT00000050708	protein_coding	hyper	2.59349	6.03555	0.00858756	0.0783419	0.381238	0.0631654	Klhl34	Ensembl	1938	chrX:39954904-39956841:-	chrX	-	39954904	39956841	kelch-like family member 34 [Source:RGD Symbol;Acc:1560439]	GGTGCGGAGGAGACAAGGGAGGGAGAGATTGGAGAGGTGCCAAATTTAGTGCTGGATTGA			0.275599	0.37481	0.493305	0.102739	0.0514993	0.0352582
ASRN6AP1B10771276711	protein_coding	ENSRNOT00000072555	protein_coding	hyper	2.5825	5.98977	0.0086979	0.0788495	0.284807	0.047549	LOC100909620	Ensembl	1194	chr1:82897679-82918444:-	chr1	-	82897679	82918444	CD177 antigen-like [Source:RGD Symbol;Acc:6502686]	ACGGAGCCTTGAGAGACGAGATTTCCCAAGCCCCGAGGAAAAAACATTCCCAGGTCCTGA			0.213913	0.266269	0.37424	0.0753477	0.0431462	0.0241531
ASRN6AP1B10432178811	protein_coding	ENSRNOT00000090440	protein_coding	hyper	2.56641	5.92334	0.0078637	0.0765192	0.39592	0.0668407	Cercam	Ensembl	2483	chr3:8430829-8444851:+	chr3	+	8430829	8444851	cerebral endothelial cell adhesion molecule [Source:RGD Symbol;Acc:1304778]	AGAGACTGCAATGCAAAAGAGAGGACTCTACCTTCCCTTCAGGATGTTTCCGTGGGCCCT			0.267635	0.457926	0.4622	0.097731	0.0685703	0.0342208
ASRN6AP1B10001809811	protein_coding	ENSRNOT00000092092	protein_coding	hyper	2.56033	5.89843	0.00205363	0.0617305	0.57709	0.0978378	AABR07017236.2	Ensembl	354	chr15:18941431-18963271:+	chr15	+	18941431	18963271		AGCGCAGTTGCAGGACGATCCACAGAGAGAAGGTGTCTTGAGCTCTGCAAGAATGGCACA			0.462199	0.646701	0.622369	0.153896	0.104109	0.0355083
ASRN6AP1B10006101611	protein_coding	NM_001008838	protein_coding	hyper	2.54071	5.81875	0.000494983	0.0583665	0.554434	0.095284	LOC100364500	Refseq	1122	chr20:2704375-2976332:-	chr20	-	2704375	2976332		ACTGATCACCAAAACCAAGTGGGATCAGGCTGGTACTGCAGAGAGAAAGAGGGCCTACCT	RT1-CE15		0.575739	0.537306	0.550258	0.176279	0.0797044	0.0298687
ASRN6AP1B10005667711	protein_coding	ENSRNOT00000039191	protein_coding	hyper	2.53695	5.80361	0.0168048	0.0972499	0.335622	0.0578298	E130309D02Rik	Ensembl	2079	chr12:13299859-13313358:+	chr12	+	13299859	13313358	RIKEN cDNA E130309D02 gene [Source:MGI Symbol;Acc:MGI:2442621]	ACGAGAGATGACCTGAGAACCTTGTGCTCCCGGCTGCCCCATAACAACCTGCTCCAGCTG			0.287258	0.248291	0.471316	0.081297	0.0612065	0.030986
ASRN6AP1B10008069811	protein_coding	ENSRNOT00000014826	protein_coding	hyper	2.52944	5.77349	0.0388256	0.137252	0.465893	0.0806952	Nfe2l3	Ensembl	1944	chr4:81205404-81232813:+	chr4	+	81205404	81232813	nuclear factor, erythroid 2-like 3 [Source:RGD Symbol;Acc:1307730]	GAACTGGTCTCATCAGGACACAAAAAGGAAGTCCCAAAGGTAAAGAGAGAAAGAAACTGA		Yes	0.271928	0.430946	0.694804	0.135729	0.0782558	0.0281002
ASRN6AP1B10262892511	protein_coding	ENSRNOT00000092415	protein_coding	hyper	2.52688	5.76324	0.000217609	0.0508155	0.394131	0.0683872	RGD1564541	Ensembl	1156	chrX:123472761-123474154:-	chrX	-	123472761	123474154	similar to hypothetical protein FLJ22965 [Source:RGD Symbol;Acc:1564541]	AGATGAGGAGACTACTTATCTTCGGAGGTAAGGGCTTAATACCTTAGTTCACTGCCGTGT			0.407205	0.405889	0.369301	0.111783	0.0556911	0.0376875
ASRN6AP1B10138983511	protein_coding	ENSRNOT00000076927	protein_coding	hyper	2.52163	5.74231	0.022451	0.107515	0.182794	0.0318327	Zfp248	Ensembl	2755	chr4:150483565-150506557:-	chr4	-	150483565	150506557	zinc finger protein 248 [Source:RGD Symbol;Acc:1561270]	GGAAGACTGTGTGCTCGCCGAAAGTCTGGGACAAGTTTAAGGAGAGAGGAGCAAGTGTCA		Yes	0.10117	0.216017	0.231193	0.0436637	0.0343663	0.0174682
ASRN6AP1B10359985211	protein_coding	ENSRNOT00000001493	protein_coding	hyper	2.50557	5.67872	0.000908491	0.0586642	0.532096	0.0937001	Nos1	Ensembl	4290	chr12:44215847-44381289:-	chr12	-	44215847	44381289	nitric oxide synthase 1 [Source:RGD Symbol;Acc:3184]	GGCACCCCAACTCTGTGCAGGAGGAGAGAAAGAGCTACAAGGTCCGATTCAACAGCGTCT			0.531736	0.588705	0.475848	0.161689	0.0870217	0.0323899
ASRN6AP1B10085103211	protein_coding	NM_001025129	protein_coding	hyper	2.50465	5.67512	0.0298659	0.121766	0.158186	0.0278736	Fam107a	Refseq	2875	chr15:18399733-18415959:+	chr15	+	18399733	18415959		AGGCAGCAGAGACTGAACCAGCTGGAAAACCCACCACAGAGAGAAGAGGACCATGCCCCT			0.0876595	0.16502	0.221878	0.0398493	0.0268829	0.0168885
ASRN6AP1B10003157411	protein_coding	ENSRNOT00000041857	protein_coding	hyper	2.50327	5.66971	0.0036412	0.065152	0.352241	0.0621268	Frg2	Ensembl	582	chr14:85791159-85792257:+	chr14	+	85791159	85792257	FSHD region gene 2 [Source:RGD Symbol;Acc:1592623]	GAACCTCAGAGTCCTTTGGTGGAGGGAGGAGAGAAGACCACAGACTCTGCCAGCCCATCA			0.278933	0.426722	0.351067	0.102263	0.0522142	0.031903
ASRN6AP1B10340906911	protein_coding	ENSRNOT00000085757	protein_coding	hyper	2.50136	5.66217	0.00684328	0.0733637	0.451708	0.0797764	Kif3b	Ensembl	3070	chr3:148790979-148810272:+	chr3	+	148790979	148810272	kinesin family member 3B [Source:RGD Symbol;Acc:1306815]	TGCAGGAGAGCAGAAAGAAGAACCTTAGCATCTCGAGCCATTTTGGATTTGTAGCCCTCA			0.320695	0.548043	0.486386	0.126664	0.0737397	0.0389252
ASRN6AP1B10005407211	protein_coding	ENSRNOT00000082562	protein_coding	hyper	2.49916	5.65357	0.0106514	0.0823815	0.424742	0.0751281	AABR07008439.1	Ensembl	2076	chr2:58448917-58458517:+	chr2	+	58448917	58458517		TTAATATGTTCGGAAGAAGAGAGAAAAGGTATAGAGAAGAAAGACTTACCATCAGGGGAA			0.281033	0.474611	0.518583	0.12292	0.0672269	0.0352372
ASRN6AP1B10001791311	protein_coding	ENSRNOT00000079017	protein_coding	hyper	2.47892	5.57479	0.0102627	0.081481	0.21727	0.0389736	AABR07070720.1	Ensembl	105	chr8:81752705-81754392:+	chr8	+	81752705	81754392		CTATTGACCATGGCTTTCGTCGGAGAGAGAATTTTAACTACTGGTGCTCTGGGCTCGGAG			0.148035	0.224375	0.279399	0.052732	0.0406342	0.0235545
ASRN6AP1B10006015911	protein_coding	ENSRNOT00000017658	protein_coding	hyper	2.4773	5.56854	0.00979233	0.0808504	0.549374	0.0986567	Esyt3	Ensembl	4711	chr8:107555277-107602263:-	chr8	-	107555277	107602263	extended synaptotagmin 3 [Source:RGD Symbol;Acc:1561304]	TGTGTGTTTCATTTCTATTTGTGTGTGCAGAGAGAAAGAAACTAGAGGATACCCCCGCCC			0.407568	0.605361	0.635192	0.230815	0.0335675	0.0315873
ASRN6AP1B10019826211	protein_coding	ENSRNOT00000014065	protein_coding	hyper	2.46238	5.51124	0.00104504	0.0590235	0.259882	0.047155	Tmem123	Ensembl	2575	chr8:5993941-5997383:+	chr8	+	5993941	5997383	transmembrane protein 123 [Source:RGD Symbol;Acc:1305625]	TGATGCTATCATTTAAAGTACTTCAGTAGTCAAGGAAAGAAGAGAGACTGCAGCCCTGTC			0.249653	0.280375	0.249619	0.0924831	0.0287195	0.0202623
ASRN6AP1B10009335811	protein_coding	NM_053840	protein_coding	hyper	2.45536	5.48451	0.000686387	0.0583665	0.347567	0.0633724	Ggt1	Refseq	2068	chr20:14019723-14045781:-	chr20	-	14019723	14045781		ACTGACCTGCAGCCAAGAGACGAGAGTGGGACTCTGGAGAACATGCTGCCCCTGGGTGGG			0.336281	0.315029	0.39139	0.0998561	0.0567715	0.0334896
ASRN6AP1B10000374011	protein_coding	ENSRNOT00000081084	protein_coding	hyper	2.43887	5.42217	0.0108172	0.0830077	0.229636	0.0423513	Eif4h	Ensembl	963	chr12:25093524-25108174:+	chr12	+	25093524	25108174	eukaryotic translation initiation factor 4H [Source:RGD Symbol;Acc:1359222]	CCACCGAGAGAGACAGGGAGCGCGGACCTCAACCAAAACAAATACACCGTAGTGGGGAGT			0.176347	0.203125	0.309436	0.0550057	0.046955	0.0250931
ASRN6AP1B10598068711	protein_coding	ENSRNOT00000093338	protein_coding	hyper	2.42627	5.37503	0.000269493	0.0519266	0.295484	0.0549735	Ntan1	Ensembl	203	chr10:3218475-3225074:+	chr10	+	3218475	3225074	Mus musculus N-terminal Asn amidase (Ntan1), transcript variant 3, mRNA. [Source:RefSeq mRNA;Acc:NM_001346107]	GCGCACCCGCTTCTGGAGGAGAGAGCCAGACTTCTCAGAGGTCAGTCTGTTCAACAAGTG			0.27401	0.30595	0.306493	0.0861152	0.0501853	0.0286201
ASRN6AP1B10310566411	protein_coding	ENSRNOT00000007957	protein_coding	hyper	2.41674	5.33962	0.0225401	0.107646	0.211058	0.0395267	Grin3a	Ensembl	3217	chr5:64928620-65073012:-	chr5	-	64928620	65073012	glutamate ionotropic receptor NMDA type subunit 3A [Source:RGD Symbol;Acc:621704]	AGACAAAACGTGTGGAGAAGAGCAGATGGAGAAGATGGACCTGCAAGACAGAAGGGGACT			0.129283	0.213857	0.290035	0.0587326	0.0351441	0.0247035
ASRN6AP1B10050497611	protein_coding	ENSRNOT00000080745	protein_coding	hyper	2.41543	5.3348	0.0164675	0.0966545	0.389631	0.0730358	Carmil1	Ensembl	5319	chr17:43050789-43339402:+	chr17	+	43050789	43339402	capping protein regulator and myosin 1 linker 1 [Source:RGD Symbol;Acc:1306623]	TTCTCCCAGGAAGTGCAGAGAGGAGATCATTTCAAAAGGCATTCAGATCATGACAAGCCT			0.251664	0.407629	0.509601	0.123073	0.0646164	0.0314176
ASRN6AP1B10000856211	protein_coding	ENSRNOT00000015918	protein_coding	hyper	2.41524	5.33408	0.000307065	0.0539364	0.325917	0.0611009	Tnfrsf21	Ensembl	4350	chr9:20546159-20621051:-	chr9	-	20546159	20621051	TNF receptor superfamily member 21 [Source:RGD Symbol;Acc:1307308]	ATCTATTGGAAGAGAGAGGCAGGAGGATATTGAGTTTGAAGCCAGCCTGGGGAGTTCCAG			0.291713	0.337641	0.348397	0.0864003	0.0609152	0.0359872
ASRN6AP1B10007792411	protein_coding	ENSRNOT00000026897	protein_coding	hyper	2.41524	5.33407	0.0201566	0.103309	0.265124	0.0497038	Rom1	Ensembl	1546	chr1:225126734-225128740:-	chr1	-	225126734	225128740	retinal outer segment membrane protein 1 [Source:RGD Symbol;Acc:1306070]	AGAGATGAGGGTGAGAGGGAAGTGACAGCCAACGGACTGAAGACTCTTTCTAGTATTCAG			0.181054	0.242478	0.371839	0.070518	0.0517244	0.026869
ASRN6AP1B10044445111	protein_coding	ENSRNOT00000048061	protein_coding	hyper	2.39594	5.26319	0.00130677	0.0598988	0.518697	0.0985518	Steap4	Ensembl	1395	chr4:23090029-23119005:-	chr4	-	23090029	23119005	STEAP4 metalloreductase [Source:RGD Symbol;Acc:1560331]	ACTGGAGAGAGTTCCGGTTTGTCCAGGTCCGCACCGTGGTGTCCCAAGATATCTGCTGGA			0.471603	0.503252	0.581235	0.177575	0.0777706	0.04031
ASRN6AP1B10124804611	protein_coding	ENSRNOT00000086962	protein_coding	hyper	2.38658	5.22917	0.00317765	0.0635853	0.368904	0.0705473	Trim14	Ensembl	3456	chr5:62129147-62153786:-	chr5	-	62129147	62153786	tripartite motif-containing 14 [Source:RGD Symbol;Acc:1311514]	CCTTGTTGAAAACCAGCCCCTCGCCAGAGAGAGCCCTCTTCTTGAAATACGCGCGCACGC		Yes	0.329618	0.330025	0.447068	0.119114	0.063634	0.0288941
ASRN6AP1B10007330111	protein_coding	ENSRNOT00000009431	protein_coding	hyper	2.37581	5.19028	0.00250182	0.0622568	0.538013	0.103658	Rpl7	Ensembl	5151	chr5:2632712-2640021:+	chr5	+	2632712	2640021	ribosomal protein L7 [Source:RGD Symbol;Acc:735169]	GAGAGACCCATCCAGAGCATGTCTAATACAGAGGTCAATGCTAGCAGCAAAGCACTGAAC		Yes	0.524484	0.44632	0.643235	0.154298	0.103681	0.052994
ASRN6AP1B10558668411	protein_coding	ENSRNOT00000031855	protein_coding	hyper	2.36622	5.15589	0.00338277	0.064128	0.313314	0.0607682	Usp48	Ensembl	5705	chr5:155935554-156002721:+	chr5	+	155935554	156002721	ubiquitin specific peptidase 48 [Source:RGD Symbol;Acc:735213]	TGTTTCAGGTTTTCTATTTAGGGTGGGAGGGAGAGGGCGAGAGAGGACTGAGCAGGCAGA			0.25626	0.311983	0.3717	0.104107	0.0528648	0.025333
ASRN6AP1B10005088511	protein_coding	ENSRNOT00000001605	protein_coding	hyper	2.34111	5.06694	0.00986317	0.0809084	0.373814	0.0737752	Pwp2	Ensembl	3904	chr20:11228844-11243205:+	chr20	+	11228844	11243205	PWP2, small subunit processome component [Source:RGD Symbol;Acc:1582817]	GGCCGCCGAGAGAGACAGGGATTTGCTTCTTTTGTGCCATGACTCTTATCTACAGCAATG			0.281332	0.351722	0.488389	0.114665	0.0706942	0.0359666
ASRN6AP1B10392586711	protein_coding	ENSRNOT00000083472	protein_coding	hyper	2.32578	5.01338	0.00223216	0.0617305	0.556582	0.111019	Ddit3	Ensembl	925	chr7:70580198-70585084:+	chr7	+	70580198	70585084	DNA-damage inducible transcript 3 [Source:RGD Symbol;Acc:62391]	GGCAGCGACAGAGCCAAAATAACAGCCGGAACCTGAGGAGAGAGTGTTCCAGAAGGAAGT		Yes	0.613939	0.563839	0.491968	0.21347	0.0851274	0.0344604
ASRN6AP1B10300099911	protein_coding	ENSRNOT00000076111	protein_coding	hyper	2.32438	5.00851	0.0121446	0.086471	0.18255	0.0364479	Pappa1	Ensembl	5148	chr5:80920568-81150929:+	chr5	+	80920568	81150929	pappalysin 1 [Source:RGD Symbol;Acc:1307742]	GCTGGTTACCTCATGGCCATCAGAAAGCAGAGAGAAGGAAAAGGACAAGAGCCTACTTGG			0.118846	0.201376	0.227427	0.0476314	0.0395171	0.0221951
ASRN6AP1B10331137011	protein_coding	ENSRNOT00000093612	protein_coding	hyper	2.31752	4.98474	0.0199853	0.103081	0.151788	0.0304505	Dmkn	Ensembl	998	chr1:89215266-89217859:+	chr1	+	89215266	89217859	dermokine [Source:RGD Symbol;Acc:1561521]	GACTGGGCTGCAGAGATTCTCAGGGGAGAGAGGGAGCTGGGCAGAGATGAAGCCACAAGG			0.0981319	0.148741	0.20849	0.0412471	0.027377	0.0227273
ASRN6AP1B10019826111	protein_coding	NM_001014205	protein_coding	hyper	2.31418	4.9732	0.00282984	0.063119	0.268246	0.0539382	Tmem123	Refseq	2839	chr8:5967373-5997386:+	chr8	+	5967373	5997386		GATGCTATCATTTAAAGTACTTCAGTAGTCAAGGAAAGAAGAGAGACTGCAGCCCTGTCA			0.230751	0.298534	0.275452	0.10566	0.0335929	0.0225617
ASRN6AP1B10513189211	protein_coding	ENSRNOT00000067448	protein_coding	hyper	2.31239	4.96706	0.00293684	0.0632324	0.564903	0.11373	Insr	Ensembl	5396	chr12:1682527-1816414:-	chr12	-	1682527	1816414	insulin receptor [Source:RGD Symbol;Acc:2917]	CCAGAGAGACTCACTGACCTGATGCGCATGTGCTGGCAGTTCAACCCCAAGATGAGGCCG			0.477969	0.604418	0.612322	0.214993	0.0978155	0.0283816
ASRN6AP1B10000330911	protein_coding	ENSRNOT00000079033	protein_coding	hyper	2.30521	4.9424	0.0224836	0.107591	0.239486	0.0484554	AABR07049134.3	Ensembl	591	chr5:107355354-107357276:+	chr5	+	107355354	107357276		TCAGCCAACTTGCTGTCAAGACTGAGAGAAGAGAATTCCGGAGGCCAGGAAATCAGCCCT			0.147789	0.246515	0.324154	0.0715638	0.0499412	0.0238613
ASRN6AP1B10068915011	protein_coding	ENSRNOT00000037457	protein_coding	hyper	2.29882	4.92054	0.0242267	0.110767	0.145346	0.0295385	Ccdc82	Ensembl	3008	chr8:11889154-11927918:+	chr8	+	11889154	11927918	coiled-coil domain containing 82 [Source:RGD Symbol;Acc:1359666]	GGAGTGAGTCCCAGAGAGAGCCAGCTAATGTGTACCTTGTATTCATTGATGTAACCTGGT			0.0882503	0.147787	0.2	0.0372211	0.0332984	0.0180962
ASRN6AP1B10183748811	protein_coding	ENSRNOT00000060403	protein_coding	hyper	2.29108	4.89423	0.0220205	0.106735	0.193837	0.0396052	Adtrp	Ensembl	1129	chr17:22619891-22688307:+	chr17	+	22619891	22688307	androgen-dependent TFPI-regulating protein [Source:RGD Symbol;Acc:1305679]	AGTGCAGCTGTGACTCCCAGGACCGAGTGAGAGCAGAGCAGATTGGAAAGGATGAGGAGA			0.135621	0.172787	0.273104	0.0552259	0.0441948	0.0193948
ASRN6AP1B10001018211	protein_coding	ENSRNOT00000040229	protein_coding	hyper	2.28964	4.88935	0.00190108	0.0617305	0.310789	0.0635645	Slbp	Ensembl	1656	chr14:82356916-82366368:+	chr14	+	82356916	82366368	stem-loop binding protein [Source:RGD Symbol;Acc:1584682]	AGTAAATGCTCTGTGAGTTGATGCAGAAGAGAGGAAGAGAGGGATTTAGAAAGAACTTTG			0.279263	0.362841	0.290263	0.103945	0.0569196	0.0298294
ASRN6AP1B10016719111	protein_coding	NM_031825	protein_coding	hyper	2.2879	4.88345	0.040237	0.13984	0.167698	0.0343402	Fbn1	Refseq	8942	chr3:117570376-117765286:-	chr3	-	117570376	117765286		ACCATGTGCTTAGACATAAATGAGTGTGAGAGAGACGCCTGTGGGAATGGGACTTGCAGA		Yes	0.0942813	0.163182	0.245632	0.0477863	0.0365647	0.0186695
ASRN6AP1B10200316911	protein_coding	ENSRNOT00000073948	protein_coding	hyper	2.28669	4.87934	0.0339709	0.12886	0.16414	0.0336397	Ltn1	Ensembl	2293	chr11:27023329-27031407:-	chr11	-	27023329	27031407	listerin E3 ubiquitin protein ligase 1 [Source:RGD Symbol;Acc:1311238]	AGGAGGAAAGGTGCAGTCCATGTCATAGAGAGGAGGGAAGAGAGAAGGTCTTCGTGCTCT		Yes	0.0928902	0.166131	0.233398	0.0455503	0.0347853	0.0205835
ASRN6AP1B10555090011	protein_coding	ENSRNOT00000013956	protein_coding	hyper	2.28184	4.86298	0.00948803	0.0802698	0.331995	0.0682699	Rcan2	Ensembl	3346	chr9:19518570-19749145:-	chr9	-	19518570	19749145	regulator of calcineurin 2 [Source:RGD Symbol;Acc:69198]	AGAAGAGAGCAAGGAAAAATTTGAGGGACTGTTCCGGACCTATGACGAATGTGTGACGTT			0.228487	0.376811	0.390688	0.109947	0.0602167	0.0346463
ASRN6AP1B10202200311	protein_coding	ENSRNOT00000005353	protein_coding	hyper	2.2707	4.82556	0.0435601	0.145392	0.138469	0.0286948	Tdrd5	Ensembl	3384	chr13:73872646-73921303:-	chr13	-	73872646	73921303	tudor domain containing 5 [Source:RGD Symbol;Acc:1307078]	AGTGCATCAGAGGAAAAGCAGAGAGAATGGCCAGCAGGTAAAATTTTTACTCAGCCGTTT			0.0838396	0.122092	0.209474	0.0396741	0.0280619	0.0183484
ASRN6AP1B10588096711	protein_coding	ENSRNOT00000067559	protein_coding	hyper	2.26049	4.79154	0.00210084	0.0617305	0.362428	0.0756392	Ttc25	Ensembl	1938	chr10:88459605-88488075:+	chr10	+	88459605	88488075	tetratricopeptide repeat domain 25 [Source:RGD Symbol;Acc:1311859]	CAGGGAAAAGGCAGAGAGACAGGACATCAGTTCACAGATGGAGTTTTCGGGAGCATCGGA			0.300007	0.402773	0.384505	0.119848	0.0747734	0.0322966
ASRN6AP1B10006084811	protein_coding	NM_001191564	protein_coding	hyper	2.25587	4.77621	0.00229804	0.0617305	0.7734	0.161927	Dip2a	Refseq	5445	chr20:13044056-13127971:+	chr20	+	13044056	13127971		CCTGTGTCAGAGAGAAACCAGCATTAATTTAAAATTAATTTAAAGGTAACGTGGTGACCT			0.704927	0.744304	0.870969	0.306555	0.105757	0.0734699
ASRN6AP1B10003930711	protein_coding	ENSRNOT00000084601	protein_coding	hyper	2.25585	4.77616	0.0189021	0.101089	0.238556	0.0499472	Dact3	Ensembl	2803	chr1:78800754-78812483:+	chr1	+	78800754	78812483	dishevelled-binding antagonist of beta-catenin 3 [Source:RGD Symbol;Acc:1563892]	GATTGGGAGGTTAGAGAGAGGAAGGAAGATGGTTTCAATCTCGTGCCTCTCCCCACGGGG			0.188028	0.192134	0.335506	0.0663624	0.0510672	0.032412
ASRN6AP1B10005366711	protein_coding	ENSRNOT00000059212	protein_coding	hyper	2.25582	4.77605	0.0108214	0.0830077	0.348722	0.0730149	Defb43	Ensembl	213	chr15:46196771-46201271:+	chr15	+	46196771	46201271	defensin beta 43 [Source:RGD Symbol;Acc:1566384]	AGATACTGTGCGGACTGGACCATCTGCTGTCGGGTGAAGAAGAGAGAAGCCAAGAAGAAG			0.237212	0.413781	0.395175	0.11257	0.0792137	0.0272612
ASRN6AP1B10662450011	protein_coding	ENSRNOT00000009965	protein_coding	hyper	2.23209	4.69813	0.015926	0.0950792	0.241802	0.0514677	Top1mt	Ensembl	1893	chr7:116688803-116711837:-	chr7	-	116688803	116711837	DNA topoisomerase I mitochondrial [Source:RGD Symbol;Acc:1303177]	AGGCGAGCAGAGCCGGGTGGGGAGAGACGAGCAAGAGCAGTGTGAAGTGGAAGCAACTGG			0.171391	0.228464	0.325551	0.0795774	0.0459816	0.0288443
ASRN6AP1B10085942411	protein_coding	ENSRNOT00000084718	protein_coding	hyper	2.23168	4.69681	0.00374662	0.065152	0.272534	0.0580253	Efcab2	Ensembl	894	chr13:96303703-96412494:+	chr13	+	96303703	96412494	EF-hand calcium binding domain 2 [Source:RGD Symbol;Acc:1308593]	AGGCGTTTGAAGTGTTTGACCATGAATCGAATAATACAGTAGATGTGAGAGAGATTGGGA			0.230385	0.302441	0.284776	0.111592	0.0453221	0.0171616
ASRN6AP1B10074866011	protein_coding	ENSRNOT00000017859	protein_coding	hyper	2.2299	4.691	0.0489048	0.153522	0.277995	0.0592613	Ccdc150	Ensembl	3309	chr9:60900213-60987151:+	chr9	+	60900213	60987151	coiled-coil domain containing 150 [Source:RGD Symbol;Acc:1304775]	GGCTCACCTGAGAGAGGAGTTAATAAAATCTCTTCTTGGGAAAAATGAGGAAGAGCTGGC			0.138988	0.296953	0.398044	0.100367	0.0429535	0.0344633
ASRN6AP1B10350082811	protein_coding	ENSRNOT00000091448	protein_coding	hyper	2.22748	4.68315	0.0363497	0.133048	0.297099	0.0634399	Ddx3x	Ensembl	2275	chrX:10402725-10413995:-	chrX	-	10402725	10413995	DEAD-box helicase 3, X-linked [Source:RGD Symbol;Acc:1564771]	AGAGAGGGAAGATCGGGCTAGACTTCTGCAAATACCTGGTGTTAGATGAAGCTGACCGGA		Yes	0.207827	0.239476	0.443993	0.0892919	0.0627087	0.038319
ASRN6AP1B10002754511	protein_coding	ENSRNOT00000039228	protein_coding	hyper	2.22718	4.68218	0.0140821	0.0906906	0.152139	0.0324931	Pnpla5	Ensembl	2193	chr7:124988524-124999137:-	chr7	-	124988524	124999137	patatin-like phospholipase domain containing 5 [Source:RGD Symbol;Acc:1307495]	ATGGTACTGTAGAGAAGTGGAGGTGCCGGTGAGAGAAGAGATTATGTAATAAATGCCGAG			0.0977038	0.173449	0.185263	0.0478536	0.0311996	0.0184261
ASRN6AP1B10115021311	protein_coding	NM_001004243	protein_coding	hyper	2.22408	4.67212	0.0309227	0.123799	0.323975	0.0693423	Rpap3	Refseq	2220	chr7:139167303-139195030:-	chr7	-	139167303	139195030		TGAGAGAGAGCTCACAAAAGTATTATTCAATCACTTAGAAAAATCAGAATTGAAGGAGGA			0.237942	0.257412	0.476572	0.093376	0.0731323	0.0415186
ASRN6AP1B10006799011	protein_coding	ENSRNOT00000040965	protein_coding	hyper	2.2138	4.63895	0.0498301	0.154704	0.138348	0.029823	Ccdc177	Ensembl	2109	chr6:104406897-104409005:-	chr6	-	104406897	104409005	coiled-coil domain containing 177 [Source:RGD Symbol;Acc:1561115]	CTGGAGAAGGAGAGGGCCCAGCGTGCCAACAAGGAGAAGGTGGAGAGAGACGAAGACTGC			0.0736666	0.134525	0.206851	0.0380834	0.0344033	0.0169822
ASRN6AP1B10005415611	protein_coding	ENSRNOT00000092044	protein_coding	hyper	2.20892	4.62329	0.0471478	0.150952	0.128237	0.0277371	Nccrp1	Ensembl	1431	chr1:85213652-85217258:+	chr1	+	85213652	85217258	non-specific cytotoxic cell receptor protein 1 homolog (zebrafish) [Source:RGD Symbol;Acc:1305932]	TTGTCTCACATGGCTGAATAAACCTTTGGAGAGAGACTCTAAGAACACAGAGCTCTAAGA			0.0814053	0.106729	0.196576	0.0380078	0.0281049	0.0170987
ASRN6AP1B10609770211	protein_coding	ENSRNOT00000080470	protein_coding	hyper	2.20272	4.60347	0.0377202	0.135443	0.235109	0.0510721	Ank2	Ensembl	11793	chr2:231232925-231521052:-	chr2	-	231232925	231521052	ankyrin 2 [Source:RGD Symbol;Acc:620156]	AGAGCAGGAGGAAGAGGTAATTTTACAACAGCAACAAGATGATGAGACAGAGTCGACAGA			0.124782	0.325731	0.254813	0.0753352	0.0448973	0.0329836
ASRN6AP1B10106142611	protein_coding	ENSRNOT00000024695	protein_coding	hyper	2.18692	4.55331	0.00135577	0.0598988	0.320743	0.0704416	Bok	Ensembl	1400	chr9:100829552-100840504:+	chr9	+	100829552	100840504	BOK, BCL2 family apoptosis regulator [Source:RGD Symbol;Acc:70984]	CGCTTCCTGAAGGCTGCATTCTTCCTCCTGTTGCCAGAGAGATGAGCTGCCCACCAGAGC			0.302915	0.35236	0.306952	0.121396	0.0614749	0.0284535
ASRN6AP1B10709733711	protein_coding	ENSRNOT00000032376	protein_coding	hyper	2.18632	4.55144	0.0336119	0.128373	0.305786	0.0671843	Bfsp2	Ensembl	1549	chr8:111908614-111965889:-	chr8	-	111908614	111965889	beaded filament structural protein 2 [Source:RGD Symbol;Acc:1591927]	GGCCGGTGCGGATGACTTTAAAGAGAGATATGAGAACGAGCAGCCATTCAGGAAGGCGGC			0.183906	0.302831	0.43062	0.110035	0.0634809	0.0280371
ASRN6AP1B10351642711	protein_coding	ENSRNOT00000087279	protein_coding	hyper	2.17594	4.5188	0.0056908	0.0697194	0.59795	0.132325	Rtel1	Ensembl	4279	chr3:176818437-176856530:+	chr3	+	176818437	176856530	regulator of telomere elongation helicase 1 [Source:RGD Symbol;Acc:1306721]	AGGAAACAGCCTTCCCTTTGGAGAGCAAGCACAGTCAACTGCCAGAAGGAGAGAGCTGGA			0.498552	0.605399	0.6899	0.250918	0.123615	0.0224431
ASRN6AP1B10240931311	protein_coding	ENSRNOT00000079371	protein_coding	hyper	2.16542	4.48597	0.00141252	0.0600981	0.443055	0.0987645	Kif2c	Ensembl	2181	chr5:136028408-136049569:-	chr5	-	136028408	136049569	kinesin family member 2C [Source:RGD Symbol;Acc:620239]	GCAGAGCAGTAGGAGAGCCAACTGGCGTAGGTCTGCTGTGGACTTCTGTGTGCCTGCCTG			0.398331	0.461863	0.46897	0.170995	0.0806322	0.0446659
ASRN6AP1B10005025411	protein_coding	ENSRNOT00000071815	protein_coding	hyper	2.1653	4.48559	0.0381405	0.13634	0.16271	0.0362738	Teddm1	Ensembl	1258	chr13:71322759-71324016:+	chr13	+	71322759	71324016	transmembrane epididymal protein 1 [Source:RGD Symbol;Acc:1593124]	TGAAGCAGAATGGTGTTGGAGAGAGGAGCCCAGAATTCTGTACTCAGAGCTGTTTCTCTG			0.0887101	0.171312	0.228107	0.0529766	0.0344782	0.0213667
ASRN6AP1B10142198711	protein_coding	NM_001111294	protein_coding	hyper	2.15587	4.45638	0.00154556	0.0603106	0.672969	0.151013	Hnrnpa3	Refseq	5280	chr3:62481243-62491356:+	chr3	+	62481243	62491356		AGCAGAAGGTTTTAAAATAAAACAAACGGCTACAGTTCTTAGCAGGAGAGAGAGCGAGGA		Yes	0.617428	0.63793	0.763549	0.227429	0.169529	0.0560799
ASRN6AP1B10006125311	protein_coding	ENSRNOT00000082252	protein_coding	hyper	2.15231	4.4454	0.0162611	0.096002	0.136473	0.0306998	LOC103690166	Ensembl	2434	chr8:23235594-23292682:-	chr8	-	23235594	23292682	zinc finger protein OZF-like [Source:RGD Symbol;Acc:9236890]	AGTTATCCAGAGTTTTTAGTATTGGTTTCAAGCAAGAGAGAGCTGCCTTGAGCAAAGGGC			0.0998983	0.123438	0.186083	0.0411355	0.0319557	0.0190082
ASRN6AP1B10000867911	protein_coding	ENSRNOT00000017045	protein_coding	hyper	2.15143	4.44267	0.010475	0.0820282	0.409852	0.0922536	Wdr98	Ensembl	2248	chr18:3597240-3617283:+	chr18	+	3597240	3617283	WD repeat domain 98 [Source:RGD Symbol;Acc:1311805]	TGACTCCCAAAACAGGAGAGAGCATGTGGGCTGGCTTTTCAGAATTGGGGATCAGGTCAC			0.291599	0.448934	0.489023	0.161118	0.0725529	0.0430897
ASRN6AP1B10135076511	protein_coding	NM_053848	protein_coding	hyper	2.14999	4.43825	0.0268062	0.116215	0.185683	0.0418369	Opcml	Refseq	2337	chr8:29453178-29962814:+	chr8	+	29453178	29962814		GGAGAGAGCGCCACCCTCAGGTGTACCATAGATGACCGGGTCACCAGAGTAGCCTGGCTA			0.103519	0.23406	0.21947	0.0574794	0.0372661	0.0307652
ASRN6AP1B10003401011	protein_coding	ENSRNOT00000019674	protein_coding	hyper	2.14631	4.42693	0.00270879	0.0623914	0.609993	0.137791	Slc35g3	Ensembl	1304	chr10:56366609-56368360:-	chr10	-	56366609	56368360	solute carrier family 35, member G3 [Source:RGD Symbol;Acc:1308025]	AGATGGAGAGAACCGACTTCTACAGATTAGATTATCCTCTCTATACATGCGCTGTGGCAT			0.517497	0.678868	0.633615	0.240713	0.106747	0.065914
ASRN6AP1B10651721911	protein_coding	ENSRNOT00000091567	protein_coding	hyper	2.14451	4.42143	0.00517578	0.0686751	0.37574	0.0849815	Stmn4	Ensembl	1360	chr15:43007908-43025852:+	chr15	+	43007908	43025852	stathmin 4 [Source:RGD Symbol;Acc:69349]	ACTGGAGAGAAAGAAGAGAACAGGCAGATACGGTAGACCTGAACTGGTGTGTCATCTCTG			0.322465	0.458244	0.34651	0.144921	0.0725111	0.0375128
ASRN6AP1B10452148911	protein_coding	ENSRNOT00000049759	protein_coding	hyper	2.13901	4.40461	0.0103658	0.0817205	0.384957	0.0873986	Me2	Ensembl	2899	chr18:69738686-69784099:-	chr18	-	69738686	69784099	malic enzyme 2 [Source:RGD Symbol;Acc:1310321]	GGGCCAGGCGTCCGGAGAGAGAAGATGTTTTCCCGGTTAAGAGCTGTTACCACTCCTTGC			0.311236	0.345376	0.498258	0.144791	0.0787942	0.0386101
ASRN6AP1B10792757211	protein_coding	ENSRNOT00000076659	protein_coding	hyper	2.13672	4.39762	0.0054691	0.0691522	0.608095	0.138278	AABR07006873.1	Ensembl	1822	chr1:261753364-261803997:+	chr1	+	261753364	261803997		GCGGAGAGCTACAGCGTCCCGATCAAAGTGGTGCCATGCAGCAAGAAGCAGAGAGATGCA			0.543724	0.549301	0.73126	0.241562	0.139778	0.0334943
ASRN6AP1B10054257711	protein_coding	ENSRNOT00000022290	protein_coding	hyper	2.13556	4.39408	0.0297533	0.121436	0.160678	0.036567	Sned1	Ensembl	5597	chr9:100380515-100437056:+	chr9	+	100380515	100437056	sushi, nidogen and EGF-like domains 1 [Source:RGD Symbol;Acc:1566079]	TCATGGGCTTGGACTGCAGAGAGAGAATTCTCAATGACTGCGATTGCCGGAATGGAGGCA			0.0873588	0.196489	0.198187	0.050175	0.0372112	0.0223148
ASRN6AP1B10514571111	protein_coding	ENSRNOT00000046604	protein_coding	hyper	2.1342	4.38993	0.0123538	0.087096	0.323141	0.0736095	Ccdc63	Ensembl	1659	chr12:39913628-39950641:+	chr12	+	39913628	39950641	coiled-coil domain containing 63 [Source:RGD Symbol;Acc:1562334]	AGAAGAGAGACTGTCAAAATTAAGAAGCATGGGAAAAAGAGGAAGGGTGAGAGCTTTGAG			0.220627	0.356913	0.391882	0.117266	0.0704414	0.0331212
ASRN6AP1B10565064511	protein_coding	ENSRNOT00000057347	protein_coding	hyper	2.12739	4.36926	0.0316261	0.125347	0.290188	0.0664158	Arglu1	Ensembl	1718	chr16:86600877-86625083:+	chr16	+	86600877	86625083	arginine and glutamate rich 1 [Source:RGD Symbol;Acc:1310061]	TTGCAGCACAAAAAGCTAGAGAGGAGGAAGAGAGAGCAAAGCGTGAGGAACTGGAGCGGA			0.222133	0.225489	0.422941	0.0914674	0.0784827	0.0292974
ASRN6AP1B10000350311	protein_coding	ENSRNOT00000078235	protein_coding	hyper	2.11986	4.34652	0.0122992	0.0869572	0.205894	0.04737	Itch	Ensembl	2884	chr3:150686638-150749827:+	chr3	+	150686638	150749827	itchy E3 ubiquitin protein ligase [Source:RGD Symbol;Acc:1359556]	AGAGAGTTATCTGAGAGTAAGTAAATTAATGTTATCGTTGAGATCTTCCAGTCATTCTGG			0.156062	0.18784	0.27378	0.0638509	0.0490705	0.0291885
ASRN6AP1B10344870911	protein_coding	ENSRNOT00000085762	protein_coding	hyper	2.11527	4.33272	0.0011707	0.0590235	0.244993	0.0565448	Ces1f	Ensembl	1695	chr19:15143794-15193002:+	chr19	+	15143794	15193002	carboxylesterase 1F [Source:RGD Symbol;Acc:1642419]	GCAGAGAGGATGGCTTTGAAGGGAAGGACTGCGCAGAAACTGGTTGTGGTGGGAGAGGGG			0.220521	0.231064	0.283394	0.0773015	0.0563481	0.0359848
ASRN6AP1B10001160411	protein_coding	ENSRNOT00000008840	protein_coding	hyper	2.10637	4.30607	0.0107135	0.0825438	0.222058	0.0515687	Fabp1	Ensembl	486	chr4:99063181-99066954:+	chr4	+	99063181	99066954	fatty acid binding protein 1 [Source:RGD Symbol;Acc:2590]	GAGAGTCAGCAAGAGAATTTAGACAAGGCTGTATTTCATATTCTTTTACAGTATAAAATT			0.150671	0.270412	0.245091	0.070013	0.048939	0.0357541
ASRN6AP1B10107786811	protein_coding	ENSRNOT00000035730	protein_coding	hyper	2.06961	4.19773	0.0155699	0.0942761	0.140244	0.0334095	Slfn5	Ensembl	2972	chr10:70298519-70309224:+	chr10	+	70298519	70309224	schlafen family member 5 [Source:RGD Symbol;Acc:1312025]	AGAGAGGTCTCCATTCTGGACTCGGGGACACCATCTCTGACTCCAGGAGGCAAGCGTGCT			0.118578	0.110584	0.191571	0.0441625	0.0321056	0.0239604
ASRN6AP1B10000617111	protein_coding	ENSRNOT00000042353	protein_coding	hyper	2.06892	4.19574	0.00178983	0.0607911	0.154828	0.0369013	Slc51b	Ensembl	381	chr8:70930347-70932986:-	chr8	-	70930347	70932986	solute carrier family 51, beta subunit [Source:RGD Symbol;Acc:1565748]	AAACCGAGTTGAACAAGAGAGAGACATCAGTCGTCTTTCTACCAGACCCCCAGGAAACTG			0.129044	0.157849	0.177591	0.0456884	0.0430157	0.0219997
ASRN6AP1B10008332011	protein_coding	ENSRNOT00000000639	protein_coding	hyper	2.06598	4.1872	0.0140303	0.0906901	0.186107	0.0444467	Ccdc167	Ensembl	911	chr20:8369331-8384088:-	chr20	-	8369331	8384088	coiled-coil domain containing 167 [Source:RGD Symbol;Acc:1588733]	CAGGGTCATGTGGAATGATCTCCTCTTCCAGAGAGAGACAGGCAGGCAGGGCCAGGGAGG			0.133067	0.181464	0.243791	0.0604324	0.0502091	0.0226987
ASRN6AP1B10003293211	protein_coding	ENSRNOT00000005624	protein_coding	hyper	2.05879	4.16638	0.00271192	0.0623914	0.383866	0.0921343	Fzr1	Ensembl	1793	chr7:11201690-11213613:+	chr7	+	11201690	11213613	fizzy and cell division cycle 20 related 1 [Source:RGD Symbol;Acc:1308713]	AGAGATGGAGTAGCCAGCATGCATGGGCCCTGCTGTACCTACCGTTCCCAGACGCATCTG			0.33242	0.3715	0.447678	0.144289	0.0851305	0.0469833
ASRN6AP1B10580006311	protein_coding	ENSRNOT00000077477	protein_coding	hyper	2.05114	4.14434	0.0205676	0.10437	0.355706	0.0858293	Rin3	Ensembl	3572	chr6:126170911-126279561:+	chr6	+	126170911	126279561	Ras and Rab interactor 3 [Source:RGD Symbol;Acc:1305849]	ACCCTGCCGGTCCTATTCCAGATGCTGGCAAAGGAGAGGGAGAGGAAGATGAGGAGAAAG		Yes	0.286523	0.289959	0.490636	0.138234	0.070416	0.0488376
ASRN6AP1B10494035811	protein_coding	ENSRNOT00000081445	protein_coding	hyper	2.04247	4.11951	0.0355965	0.131554	0.250674	0.0608505	Mcm3ap	Ensembl	6189	chr20:12879278-12916277:-	chr20	-	12879278	12916277	minichromosome maintenance complex component 3 associated protein [Source:RGD Symbol;Acc:1306834]	ACAGTCTGCTGGAAGAGAGAGAAGAGAACAAGAGGTTTGAAGATCAACTTCAGCAATGGC			0.187152	0.198324	0.366544	0.093888	0.0584729	0.0301905
ASRN6AP1B10000446911	protein_coding	ENSRNOT00000012551	protein_coding	hyper	2.04198	4.11811	0.00862403	0.0785144	0.423293	0.102788	Ubxn2b	Ensembl	4867	chr5:19284548-19311088:+	chr5	+	19284548	19311088	UBX domain protein 2B [Source:RGD Symbol;Acc:1308557]	AGCAGAGGTGAGGAGCAGAAACTGCATGCCCAGAATCCACATAAATCCCACCAGACATGG			0.524661	0.349662	0.395555	0.182519	0.0817151	0.04413
ASRN6AP1B10006531111	protein_coding	ENSRNOT00000000121	protein_coding	hyper	2.03915	4.11002	0.0126377	0.0875428	0.164727	0.0400794	Fgf20	Ensembl	639	chr16:55152748-55159352:+	chr16	+	55152748	55159352	fibroblast growth factor 20 [Source:RGD Symbol;Acc:71068]	CCAGTGGACCCAGAGAGAGTCCCAGAGTTATACAAAGACCTACTGGTGTACACTGGATGA			0.111011	0.206987	0.176184	0.0521784	0.037011	0.0310487
ASRN6AP1B10245985411	protein_coding	ENSRNOT00000064442	protein_coding	hyper	2.03816	4.10721	0.0236694	0.109793	0.312947	0.0761944	Arnt	Ensembl	2432	chr2:196594303-196651179:+	chr2	+	196594303	196651179	aryl hydrocarbon receptor nuclear translocator [Source:RGD Symbol;Acc:2153]	GAGCTCTGCGGATAAAGAGAGACTTGCCAGGGAAAATCATAGTGAAATAGAGCGGCGGCG		Yes	0.203485	0.329004	0.406352	0.130767	0.0730272	0.0247889
ASRN6AP1B10005980911	protein_coding	ENSRNOT00000025291	protein_coding	hyper	2.03607	4.10126	0.00315327	0.0634189	0.440532	0.107414	Ugt1a7c	Ensembl	2267	chr9:95256627-95302822:+	chr9	+	95256627	95302822	UDP glucuronosyltransferase 1 family, polypeptide A7C [Source:RGD Symbol;Acc:620950]	CTGAGCTTTTGCAGAGAGAAGTGTCTTTAGTGGAGGTTCTCAGCCATGCATCTGTGTGGC			0.417941	0.413505	0.490151	0.194289	0.0913108	0.0366415
ASRN6AP1B10917434811	protein_coding	NM_001077635	protein_coding	hyper	2.03588	4.10072	0.00519057	0.0686751	0.592825	0.144566	Acbd5	Refseq	1546	chr17:89884377-89923422:-	chr17	-	89884377	89923422		AGGCGGAGAGAGTGAGGACATCTCCGGTGTCAGGAGAGGGAGAGGGCATAGAATGCCACA			0.513139	0.558353	0.706983	0.2449	0.136893	0.0519053
ASRN6AP1B10340947411	protein_coding	ENSRNOT00000092066	protein_coding	hyper	2.0293	4.08207	0.0218102	0.106388	0.517781	0.126843	Rab30	Ensembl	1040	chr1:157573324-157659508:+	chr1	+	157573324	157659508	RAB30, member RAS oncogene family [Source:RGD Symbol;Acc:1309507]	TGGTGAGAAAGTGAAGTTACAGATCTGGGACACAGCAGGTCAAGAGAGATTTCGCTCCAT			0.346551	0.552476	0.654316	0.232331	0.113149	0.0350475
ASRN6AP1B10176605911	protein_coding	ENSRNOT00000077616	protein_coding	hyper	2.00107	4.00296	0.0100713	0.0812841	0.351414	0.0877885	Wdyhv1	Ensembl	1441	chr7:97957003-97994586:-	chr7	-	97957003	97994586	WDYHV motif containing 1 [Source:RGD Symbol;Acc:1311362]	GAACAGGAGGCCAGAGAGATGTCAGCAGTGAGGAAAACATTTGGAAGCTCTGTGAATACA			0.413782	0.379827	0.260633	0.153949	0.0658462	0.04357
ASRN6AP1B10520954211	protein_coding	ENSRNOT00000068712	protein_coding	hyper	1.99739	3.99278	0.00437469	0.0667015	0.287367	0.0719716	Egfl8	Ensembl	1378	chr20:4378206-4380600:-	chr20	-	4378206	4380600	EGF-like-domain, multiple 8 [Source:RGD Symbol;Acc:1549706]	AGGAGGAGAGACCAAAGAGAAGGGAAGAGCTCCTGTAACTGCTTGTCTGCAGCCCTCAGA			0.226992	0.335927	0.299181	0.10834	0.0617748	0.0458003
ASRN6AP1B10353248811	protein_coding	ENSRNOT00000080684	protein_coding	hyper	1.99275	3.97994	0.0441188	0.146243	0.121535	0.0305368	Slc17a3	Ensembl	1641	chr17:43521655-43543172:-	chr17	-	43521655	43543172	solute carrier family 17 member 3 [Source:RGD Symbol;Acc:628815]	ATCCAAGAATGGGCTAGAGAGAGGAAGCTCACCCGTTTGTGAAGCTGTCCCACTTTCGGT			0.0739123	0.111203	0.179489	0.0401493	0.0299652	0.021496
ASRN6AP1B10006825211	protein_coding	ENSRNOT00000016364	protein_coding	hyper	1.97995	3.94481	0.0275859	0.117736	0.189352	0.0480004	Pglyrp3	Ensembl	1460	chr2:192253629-192264840:+	chr2	+	192253629	192264840	peptidoglycan recognition protein 3 [Source:RGD Symbol;Acc:1593164]	TCAAGGAGAGAGGGTATGCTTAATCCTGATGGAATTTGATGCTCCAGGGCAGGCTGAAAC			0.157048	0.14338	0.267629	0.0757974	0.0350732	0.0331306
ASRN6AP1B10004662811	protein_coding	ENSRNOT00000048858	protein_coding	hyper	1.94328	3.84578	0.00595429	0.0707237	0.504626	0.131216	RT1-CE10	Ensembl	1101	chr20:154658-157665:-	chr20	-	154658	157665	RT1 class I, locus CE10 [Source:RGD Symbol;Acc:1359292]	CACAGAAGACCCGGAGCAAGTGGGAGAGGGAAGGTGTTGCAGAGAGAAGCAGGGCCTACC			0.578899	0.439094	0.495886	0.235615	0.118907	0.0391249
ASRN6AP1B10401198411	protein_coding	ENSRNOT00000024617	protein_coding	hyper	1.93084	3.81277	0.00982231	0.0808504	0.205699	0.0539501	Tpm1	Ensembl	1664	chr8:72814740-72836159:-	chr8	-	72814740	72836159	tropomyosin 1 [Source:RGD Symbol;Acc:3898]	GCAGAGAGATCAGTAACCAAATTGGAGAAAAGCATTGATGACTTAGAAGAGAAAGTGGCA			0.164518	0.189052	0.263528	0.0774201	0.0546155	0.0298146
ASRN6AP1B10004568811	protein_coding	ENSRNOT00000029768	protein_coding	hyper	1.91657	3.77524	0.00492463	0.0680282	0.565179	0.149707	Scx	Ensembl	1134	chr7:117519075-117521093:+	chr7	+	117519075	117521093	scleraxis bHLH transcription factor [Source:RGD Symbol;Acc:1588254]	AGAGAAAGTTGAGCAAAGACCGTGACAGAAAGACGGCGATTCGAAGTTAGAAGGAGGAGG		Yes	0.468127	0.614871	0.612538	0.25656	0.12386	0.0687002
ASRN6AP1B10008002611	protein_coding	ENSRNOT00000057404	protein_coding	hyper	1.91249	3.76457	0.013984	0.090626	0.355338	0.0943899	Nalcn	Ensembl	5307	chr15:109735595-110046687:-	chr15	-	109735595	110046687	sodium leak channel, non-selective [Source:RGD Symbol;Acc:628710]	AATGAGCAGTTACAGCCAAGATCCAGAAAGAGAGGAGGAAGAGGTTTCCAAGGGCTTCCT			0.246745	0.427159	0.392109	0.152687	0.0701371	0.0603456
ASRN6AP1B10002278111	protein_coding	ENSRNOT00000012114	protein_coding	hyper	1.89721	3.72492	0.00543076	0.0689686	0.173926	0.0466926	Pdcd6ip	Ensembl	5803	chr8:121916185-121973125:-	chr8	-	121916185	121973125	programmed cell death 6 interacting protein [Source:RGD Symbol;Acc:68357]	GAGAGATTCTTACTTCTGTGGAGTACGAATTCTTATTTAAAGTGTTTCTCCTCGAGCTTC			0.141001	0.165323	0.215455	0.0590427	0.0486902	0.032345
ASRN6AP1B10171163711	protein_coding	ENSRNOT00000085045	protein_coding	hyper	1.89215	3.71187	0.0103149	0.081481	0.566852	0.152713	Ankle2	Ensembl	2836	chr12:52475863-52507126:-	chr12	-	52475863	52507126	ankyrin repeat and LEM domain containing 2 [Source:RGD Symbol;Acc:1310191]	ACTCGCCCTCAGACAGACAGAGAGGAGGATACAATGTTGAAAATAAGTGCTTGCAGCTCT			0.444031	0.685751	0.570776	0.260492	0.135983	0.0616646
ASRN6AP1B10007919311	protein_coding	ENSRNOT00000077888	protein_coding	hyper	1.88702	3.69869	0.00330557	0.0637108	0.712056	0.192516	Nol11	Ensembl	2154	chr10:95388888-95407997:-	chr10	-	95388888	95407997	nucleolar protein 11 [Source:RGD Symbol;Acc:1584081]	CAGAGGTTAAATCAGGAGAAGAGCAGTAGAGGACTGTACTCCATCGAAGTTCTGGAACTT			0.666874	0.702392	0.766904	0.327544	0.191057	0.0589457
ASRN6AP1B10282737211	protein_coding	ENSRNOT00000051139	protein_coding	hyper	1.88447	3.69218	0.00369119	0.065152	0.595159	0.161194	Enpp2	Ensembl	2652	chr7:94480396-94563001:-	chr7	-	94480396	94563001	ectonucleotide pyrophosphatase/phosphodiesterase 2 [Source:RGD Symbol;Acc:69298]	ATGGAAGTGTTGAACCTAGAAAAGAGAGACATCTCCTGTATGGACGGCCTGCAGTGCTCT			0.543733	0.589322	0.652421	0.265953	0.172516	0.0451146
ASRN6AP1B10117641711	protein_coding	ENSRNOT00000078938	protein_coding	hyper	1.87714	3.67347	0.0124804	0.0872869	0.2391	0.0650883	Cpg1	Ensembl	4218	chr6:123034304-123046297:+	chr6	+	123034304	123046297	candidate plasticity gene 1 [Source:RGD Symbol;Acc:631343]	TGAACTTTGACACCAGGGAAGAGAGATGTCCAGGGGCTACCATAGTAAGAAGCCACAGGC			0.183639	0.246384	0.287278	0.114747	0.057597	0.0229212
ASRN6AP1B10008212711	protein_coding	ENSRNOT00000019829	protein_coding	hyper	1.87696	3.67301	0.00534797	0.0688832	0.519489	0.141434	Eppin	Ensembl	2772	chr3:161041727-161050557:-	chr3	-	161041727	161050557	epididymal peptidase inhibitor [Source:RGD Symbol;Acc:1597722]	TATTCCAGAGCAATCAGAGAGACACTTTCAGTCCCTCCTGCAGCTCACTGAGCCATGGCT			0.519852	0.450134	0.588481	0.229273	0.157779	0.0372501
ASRN6AP1B10375888311	protein_coding	NM_001100802	protein_coding	hyper	1.87072	3.65716	0.00244458	0.0621746	0.372305	0.101802	Aplp1	Refseq	2296	chr1:88897531-88908750:-	chr1	-	88897531	88908750		AGAGAAGCTAACCCCACTGGAGCAATATGAGCAAAAGGTGAATGCATCTGCCCCAAGGGG			0.391074	0.365104	0.360735	0.176324	0.0822741	0.046806
ASRN6AP1B10481359211	protein_coding	ENSRNOT00000024918	protein_coding	hyper	1.85771	3.62432	0.00260338	0.0623914	0.140898	0.0388756	Apoa5	Ensembl	1967	chr8:50559126-50561736:+	chr8	+	50559126	50561736	apolipoprotein A5 [Source:RGD Symbol;Acc:70903]	CTTTGTGACAGAGAGAGCATCGTGGAAAGCATGGCTGCCGTCATCACCTGGGCACTCGCC			0.121291	0.134778	0.166625	0.0504626	0.0405735	0.0255907
ASRN6AP1B10470695811	protein_coding	ENSRNOT00000089991	protein_coding	hyper	1.85544	3.61861	0.0108583	0.083057	0.152158	0.0420488	Med30	Ensembl	672	chr7:92234682-92255963:+	chr7	+	92234682	92255963	mediator complex subunit 30 [Source:RGD Symbol;Acc:1309369]	ACCTCGTTTTGCTAGTGAAGAGAGACGAGAAATTGCAGAAGTAAATAAGAAACTCAAACA		Yes	0.122109	0.196088	0.138278	0.0556439	0.0474274	0.0230752
ASRN6AP1B10004332511	protein_coding	ENSRNOT00000080476	protein_coding	hyper	1.82449	3.54181	0.0129458	0.0883009	0.0961288	0.0271412	Ppt2	Ensembl	593	chr20:4389466-4392343:-	chr20	-	4389466	4392343	palmitoyl-protein thioesterase 2 [Source:RGD Symbol;Acc:620375]	GGTTTCTCCGGGTAGAGACAGAACCAGGTGTGAGAGAGAACTGTACAAAGGATGGGAACC			0.069205	0.122017	0.0971644	0.0347984	0.029706	0.0169191
ASRN6AP1B10006052111	protein_coding	ENSRNOT00000043382	protein_coding	hyper	1.81468	3.51782	0.00340786	0.064128	0.484069	0.137605	Foxr2	Ensembl	909	chrX:19144501-19145409:-	chrX	-	19144501	19145409	forkhead box R2 [Source:RGD Symbol;Acc:1564437]	GAGAGCATCAAACAGAGCATGCGCCAACCAGAACTGATAGACCTCCTCTTTCATCTTTAA		Yes	0.52555	0.426632	0.500026	0.221306	0.133522	0.057987
ASRN6AP1B10178656811	protein_coding	ENSRNOT00000042854	protein_coding	hyper	1.81336	3.5146	0.0218058	0.106388	0.12123	0.0344932	Arpp21	Ensembl	3204	chr8:120323901-120446507:-	chr8	-	120323901	120446507	cAMP regulated phosphoprotein 21 [Source:RGD Symbol;Acc:1593239]	GGCATCACAGCCTCAGATGACAGGGCCACTGGTCACTCAGAGAGAAGAGATGGCTGCGCA			0.0956992	0.102751	0.165239	0.0475132	0.0381598	0.0178067
ASRN6AP1B10006466311	protein_coding	ENSRNOT00000047747	protein_coding	hyper	1.8106	3.50788	0.0032471	0.0637108	0.113016	0.0322176	Olr522	Ensembl	948	chr3:74255120-74256067:-	chr3	-	74255120	74256067	olfactory receptor 522 [Source:RGD Symbol;Acc:1333046]	GTGAAAAGTGCTGCCATTAGAGTCGTGAAGAAGAGAGAGTACACCCAGAAATTAAAATAA			0.0930429	0.125256	0.120748	0.044513	0.0347886	0.0173512
ASRN6AP1B10004440611	protein_coding	ENSRNOT00000013535	protein_coding	hyper	1.80678	3.49861	0.0095061	0.0802698	0.140455	0.0401461	Nol9	Ensembl	2145	chr5:169213115-169230141:+	chr5	+	169213115	169230141	nucleolar protein 9 [Source:RGD Symbol;Acc:1566167]	ATAATTTAAAACTTCTTGGAGCATCAGAGAAAATTGGGGAGAGAGAGTATAGAAATATAC			0.128148	0.119671	0.173548	0.0646329	0.0376025	0.0182029
ASRN6AP1B10007926611	protein_coding	ENSRNOT00000078078	protein_coding	hyper	1.80408	3.49205	0.0192708	0.101647	0.104897	0.0300388	Clec4g	Ensembl	834	chr12:2273941-2277169:-	chr12	-	2273941	2277169	C-type lectin domain family 4, member G [Source:RGD Symbol;Acc:1597482]	AATGATGCGCCATGTGCCAATGAGAGAGACGGCTGGATCTGCGAGAAGAGGAGCAGTTGC			0.0723298	0.138438	0.103923	0.03939	0.0287652	0.0219612
ASRN6AP1B10008285311	protein_coding	ENSRNOT00000090449	protein_coding	hyper	1.79832	3.47814	0.00174403	0.0607911	0.525323	0.151035	AC121415.2	Ensembl	408	chr2:178336273-178338587:+	chr2	+	178336273	178338587		CTCACATTAAAGGTAAGAAGAGAGAAGAAACTCCACAAAGTCCTCCTGCAACCAACATAC			0.479546	0.542628	0.553795	0.218183	0.168556	0.0663675
ASRN6AP1B10001116111	protein_coding	ENSRNOT00000002187	protein_coding	hyper	1.79591	3.47235	0.00417616	0.0664158	0.189762	0.0546493	Adamts1	Ensembl	4400	chr11:25342126-25350974:-	chr11	-	25342126	25350974	ADAM metallopeptidase with thrombospondin type 1 motif, 1 [Source:RGD Symbol;Acc:621241]	CAGCTCTTTTACTGAGAGAGAATATGACTGTTTCCATATGTATATAGTAAAATACATTAC			0.158857	0.204765	0.205662	0.0865415	0.0488897	0.0285167
ASRN6AP1B10006088511	protein_coding	ENSRNOT00000066601	protein_coding	hyper	1.79589	3.47229	0.00162003	0.0603106	0.240495	0.0692613	RGD1566099	Ensembl	843	chr13:55881375-55886679:-	chr13	-	55881375	55886679	similar to novel protein [Source:RGD Symbol;Acc:1566099]	AGAGAGCAACAGTGGACTCACATACATGAAGTAAATAAATAAAACCTTTTAAAATTTTGG			0.209163	0.261189	0.251133	0.0976374	0.0678529	0.0422936
ASRN6AP1B10002193911	protein_coding	ENSRNOT00000000753	protein_coding	hyper	1.79015	3.45851	0.0140836	0.0906906	0.336334	0.0972484	Tfam	Ensembl	1520	chr20:18594037-18606151:+	chr20	+	18594037	18606151	transcription factor A, mitochondrial [Source:RGD Symbol;Acc:620682]	GAGAGATTTACAAGTCTTTCTCAAATTAAGAAATTATGTACCAGGTCTATGCATATGTTT		Yes	0.306417	0.435418	0.267168	0.145881	0.0919451	0.0539194
ASRN6AP1B10004014711	protein_coding	ENSRNOT00000005509	protein_coding	hyper	1.77851	3.43071	0.00248061	0.0622131	0.55371	0.161398	Efcab9	Ensembl	651	chr10:17407979-17415251:-	chr10	-	17407979	17415251	EF-hand calcium binding domain 9 [Source:RGD Symbol;Acc:1588807]	AGAGAAGTATCTTCATCTCAAGAAGTTGTATTCATCCGTGTTAAGCCACAGGAGTCTCCT			0.480261	0.610739	0.570131	0.233435	0.166814	0.0839453
ASRN6AP1B10044657611	protein_coding	ENSRNOT00000031365	protein_coding	hyper	1.77175	3.41468	0.0139816	0.090626	0.115232	0.033746	Creb5	Ensembl	4148	chr4:83391283-83836351:+	chr4	+	83391283	83836351	cAMP responsive element binding protein 5 [Source:RGD Symbol;Acc:1566107]	AAGAGAGCAGCAAGAGGAATATCTCCATGCACAATACAGTTGGTGGGACCATGACGGGGC		Yes	0.087675	0.10696	0.151061	0.043047	0.033838	0.024353
ASRN6AP1B10003043111	protein_coding	ENSRNOT00000038449	protein_coding	hyper	1.7581	3.38252	0.0153494	0.0938311	0.247784	0.0732542	Zfp385d	Ensembl	1733	chr15:6200829-6587367:-	chr15	-	6200829	6587367	zinc finger protein 385D [Source:RGD Symbol;Acc:1359606]	GAGAAGAGATGTGTCATTTTTCCAAATTAAAGCATTCTTCTTGAACATTGATTGTTTTAG		Yes	0.171786	0.275506	0.29606	0.103745	0.0782408	0.0377767
ASRN6AP1B10296745511	protein_coding	ENSRNOT00000034987	protein_coding	hyper	1.75451	3.37412	0.00693737	0.0737495	0.109809	0.0325445	Scel	Ensembl	2886	chr15:87704340-87820557:+	chr15	+	87704340	87820557	sciellin [Source:RGD Symbol;Acc:1305102]	TGGCAGAGAGAAGCAGCAGAAGAAAACAAGACCTCGGTGGACTGATTAACGTGAACCCGG			0.0830877	0.122627	0.123713	0.0456473	0.0306256	0.0213606
ASRN6AP1B10005060111	protein_coding	ENSRNOT00000078311	protein_coding	hyper	1.75391	3.37271	0.0220566	0.106775	0.120714	0.0357915	AABR07038925.1	Ensembl	1554	chrX:64034590-64036217:-	chrX	-	64034590	64036217		GGAGAGAGTGGTGCAGGACCAAGTGGGGAATCAAGCAGAAGTCCAATGAAACTTGGCCAT			0.0866219	0.111203	0.164318	0.0425318	0.0375291	0.0273136
ASRN6AP1B10419132311	protein_coding	ENSRNOT00000010377	protein_coding	hyper	1.75168	3.36751	0.00725087	0.0749555	0.152877	0.0453978	Zfp467	Ensembl	1785	chr4:78069978-78075398:-	chr4	-	78069978	78075398	zinc finger protein 467 [Source:RGD Symbol;Acc:1561603]	ATGAGAGAGACCCTGGAGGCCCTGAACTCTTTGGGATTCTCAGTGGGACAGCCAGAGATG		Yes	0.137335	0.133579	0.187717	0.0675173	0.0432905	0.0253855
ASRN6AP1B10002129111	protein_coding	ENSRNOT00000074765	protein_coding	hyper	1.74924	3.36182	0.019639	0.102181	0.345627	0.10281	AABR07052692.1	Ensembl	345	chr3:69636994-69637377:-	chr3	-	69636994	69637377		AGGAGAGATTTGGATAATGCAATAGAAGCTGTGAATGAATTCACTTTTCTAGAAGGCACT			0.342225	0.430692	0.263965	0.187472	0.0716384	0.0493182
ASRN6AP1B10002465911	protein_coding	ENSRNOT00000047780	protein_coding	hyper	1.747	3.35659	0.00825457	0.0772066	0.563121	0.167766	AABR07048271.1	Ensembl	486	chr5:69851171-69860376:+	chr5	+	69851171	69860376		GCCACCACAGCAGCTCATCAGAGAGAAGGAAAATGGGGACTTAGTCACACACGGCACCGT			0.496194	0.548224	0.644943	0.289807	0.161063	0.0524263
ASRN6AP1B10454847811	protein_coding	ENSRNOT00000025037	protein_coding	hyper	1.74551	3.35314	0.038586	0.13691	0.429723	0.128155	Svil	Ensembl	8155	chr17:55230298-55346279:-	chr17	-	55230298	55346279	supervillin [Source:RGD Symbol;Acc:1306354]	CCGGAGGTGGAGCAGTCCCTGAAGAAAAAGAGAGTCACAGAAAGTCGAGAGAGCCAGATG			0.299123	0.418728	0.571318	0.235681	0.122685	0.0260997
ASRN6AP1B10004251011	protein_coding	ENSRNOT00000056688	protein_coding	hyper	1.74225	3.34556	0.00176593	0.0607911	0.677614	0.202541	AABR07042542.1	Ensembl	1464	chrX:159081445-159100512:+	chrX	+	159081445	159100512		CAATGCCTTTATGAAATTCATAGACAAATGGTTGGGACTGGAAAATATCATCCTGAGTGA			0.702804	0.634344	0.695694	0.264606	0.261016	0.0820032
ASRN6AP1B10003603611	protein_coding	ENSRNOT00000087556	protein_coding	hyper	1.74108	3.34286	0.00986909	0.0809223	0.568955	0.1702	Kpna6	Ensembl	4657	chr5:147850275-147886615:-	chr5	-	147850275	147886615	karyopherin subunit alpha 6 [Source:RGD Symbol;Acc:1306570]	TCCTGAGAGAGGTAGTAAGGGACGACTTCTGGCACATTCTAGATCAACCTCATCCAGTTG			0.542298	0.541957	0.62261	0.330399	0.120528	0.0596721
ASRN6AP1B10007180811	protein_coding	ENSRNOT00000057735	protein_coding	hyper	1.73911	3.33828	0.024403	0.111161	0.211717	0.0634211	Stum	Ensembl	624	chr13:98724295-98772968:-	chr13	-	98724295	98772968	stum, mechanosensory transduction mediator homolog [Source:RGD Symbol;Acc:1592263]	GAGAGGGAGTACTTACAAAATATTATTTATTTTGGAAAACACACCTGCTTTTCTTAGCAG			0.139325	0.267981	0.227846	0.0989841	0.0395936	0.0516854
ASRN6AP1B10517286111	protein_coding	ENSRNOT00000075026	protein_coding	hyper	1.73861	3.33714	0.0286411	0.119459	0.089686	0.0268751	Glra3	Ensembl	1386	chr16:37676962-37908173:-	chr16	-	37676962	37908173	glycine receptor, alpha 3 [Source:RGD Symbol;Acc:621229]	CTCGAAAGCTGTAAGTATGAGTGGCTTACGTTCTATGAGCACAGAGAGAGGACGCCGACG			0.0548564	0.109169	0.105033	0.0384659	0.0275205	0.0146389
ASRN6AP1B10006839711	protein_coding	ENSRNOT00000075292	protein_coding	hyper	1.73709	3.33363	0.00372764	0.065152	0.63421	0.190246	Irf2bp2	Ensembl	1716	chr19:59499876-59502161:-	chr19	-	59499876	59502161	interferon regulatory factor 2 binding protein 2 [Source:RGD Symbol;Acc:1589517]	GGAGAGATTGCTACTATCCTCGCCGGAGATGTGAAAGTGAAGAAGGAGAGAGACTCGTGA			0.621559	0.60199	0.679081	0.305833	0.199076	0.0658289
ASRN6AP1B10001160511	protein_coding	ENSRNOT00000008901	protein_coding	hyper	1.73609	3.33131	0.010402	0.0817895	0.642685	0.192923	Chd7	Ensembl	9883	chr5:21830882-21950696:+	chr5	+	21830882	21950696	chromodomain helicase DNA binding protein 7 [Source:RGD Symbol;Acc:1311921]	TGGTATAAACAAAAATAAAGAGAAGAGTAAATAGAAGACTGAGAGAAGTGAGAATCAGGT		Yes	0.551561	0.608548	0.767948	0.315479	0.205422	0.0578668
ASRN6AP1B10216405711	protein_coding	ENSRNOT00000030489	protein_coding	hyper	1.72769	3.31197	0.0360584	0.132567	0.114373	0.0345333	Letm2	Ensembl	1236	chr16:71242470-71261591:+	chr16	+	71242470	71261591	leucine zipper and EF-hand containing transmembrane protein 2 [Source:RGD Symbol;Acc:1311220]	AGGTGCTAACCAGACGAGAGAGGCGAAGGGAAGAAAAACAGAAAAAGATGATGGGTGCCA			0.072806	0.110566	0.159748	0.0426307	0.0363331	0.0246361
ASRN6AP1B10624582111	protein_coding	ENSRNOT00000074074	protein_coding	hyper	1.72515	3.30614	0.0142569	0.0910482	0.240066	0.0726123	Arhgef10l	Ensembl	3840	chr5:159018893-159119171:-	chr5	-	159018893	159119171	Rho guanine nucleotide exchange factor 10-like protein [Source:UniProtKB/Swiss-Prot;Acc:A2AWP8]	ACGTCAGGACTAAGAGAGACATTCTTTTGAGAGTTGGGGGTAGAGACATTGCAGGAGCTG			0.286674	0.185372	0.248154	0.121044	0.0709795	0.0258139
ASRN6AP1B10219967211	protein_coding	ENSRNOT00000044690	protein_coding	hyper	1.72442	3.30447	0.0116886	0.0853375	0.106587	0.0322553	Irx1	Ensembl	2345	chr1:33910912-33916741:+	chr1	+	33910912	33916741	iroquois homeobox 1 [Source:RGD Symbol;Acc:1309060]	GTGAGAAGGCCTCGGCGAGTAGCAGTCCTGCGCTTCCAGAGAGAGACCTAGTCACCAGGC		Yes	0.0809126	0.132436	0.106411	0.0432442	0.0368501	0.0166716
ASRN6AP1B10418524811	protein_coding	NM_023987	protein_coding	hyper	1.72244	3.29993	0.00147087	0.0603106	0.735808	0.222977	Birc3	Refseq	2636	chr8:6048590-6063975:-	chr8	-	6048590	6063975		CGTAGGAGAGAACGAAGATGGCAAAGCAATGGGGTATCAGCCTAGTGGTAAAACTGACCA			0.757255	0.73312	0.717049	0.330564	0.231951	0.106415
ASRN6AP1B10002519311	protein_coding	ENSRNOT00000086274	protein_coding	hyper	1.7224	3.29985	0.0123813	0.0871199	0.37936	0.114963	Vom2r80	Ensembl	2559	chr1:64928503-65199263:+	chr1	+	64928503	65199263	vomeronasal 2 receptor, 80 [Source:RGD Symbol;Acc:1559687]	GACAGAAATTCTCTTCAAATGATCAGAGAGAAGTCATCTTCCCACATTCACATTTTATAA			0.356222	0.385759	0.3961	0.234458	0.0471698	0.0632603
ASRN6AP1B10005585211	protein_coding	ENSRNOT00000018922	protein_coding	hyper	1.71819	3.29023	0.0224024	0.107418	0.212888	0.064703	Fahd2a	Ensembl	2070	chr3:120002364-120011364:-	chr3	-	120002364	120011364	fumarylacetoacetate hydrolase domain containing 2A [Source:RGD Symbol;Acc:1563674]	GTCTGCACACTCTGGAGGGAAGGAAGAGAGACCATAAAAGCTCTGAGGCAACCAGGGAGC			0.235303	0.255163	0.148196	0.112555	0.0496459	0.031908
ASRN6AP1B10064395511	protein_coding	ENSRNOT00000001310	protein_coding	hyper	1.7052	3.26074	0.00782605	0.0765192	0.140008	0.0429374	Pdap1	Ensembl	1237	chr12:11240761-11251004:+	chr12	+	11240761	11251004	PDGFA associated protein 1 [Source:RGD Symbol;Acc:620442]	AGAGAGGAAAGCAAAAGATGACGCAACTTTGTCAGGAAAACGAATGCAGTCGCTCTCCCT			0.113395	0.134628	0.171999	0.0587459	0.0445918	0.0254744
ASRN6AP1B10469737011	protein_coding	NM_176856	protein_coding	hyper	1.70017	3.24939	0.0149468	0.0929428	0.168133	0.051743	Sept9	Refseq	3873	chr10:106192515-106340747:+	chr10	+	106192515	106340747		AGAGAGATCGCATCACAGCCTTAAAGAGATCGTTTGAAGTCGAGGAGATTGAGCCGCCGA			0.130279	0.156595	0.217525	0.0720565	0.0522826	0.0308898
ASRN6AP1B10413024211	protein_coding	ENSRNOT00000092644	protein_coding	hyper	1.69444	3.23652	0.0266816	0.115965	0.0943031	0.0291372	Grtp1	Ensembl	832	chr16:81665552-81685174:+	chr16	+	81665552	81685174	growth hormone regulated TBC protein 1 [Source:RGD Symbol;Acc:1309210]	TGCTTGAGGGAGAGAGCAGTTCCAGACTGGAGGAAGCCATCAGGACAGACTTGAACCGGA			0.0644371	0.0905136	0.127958	0.0379424	0.027733	0.0217362
ASRN6AP1B10001270011	protein_coding	ENSRNOT00000092849	protein_coding	hyper	1.69367	3.23477	0.00774426	0.0762918	0.135659	0.0419377	Arid1b	Ensembl	4318	chr1:46230557-46234874:+	chr1	+	46230557	46234874	AT-rich interaction domain 1B [Source:RGD Symbol;Acc:708504]	ATGCCCGTACTCTAAATGTGTACCAAAAAGAGAGAGAAATAAAGGCACAAAGAAAGTTTA			0.123905	0.116173	0.166899	0.0570344	0.046891	0.0218876
ASRN6AP1B10219967311	protein_coding	NM_001107331	protein_coding	hyper	1.69236	3.23186	0.0153758	0.0939329	0.107279	0.0331941	Irx1	Refseq	2333	chr1:33910912-33916741:+	chr1	+	33910912	33916741		GGTGAGAAGGCCTCGGCGAGTAGCAGTCCTGCGCTTCCAGAGAGAGACCTAGTCACCAGG		Yes	0.0809841	0.136635	0.104217	0.0467272	0.0354447	0.0174104
ASRN6AP1B10093401511	protein_coding	ENSRNOT00000003891	protein_coding	hyper	1.68928	3.22497	0.0158392	0.0949758	0.169678	0.0526138	Sept9	Ensembl	1701	chr10:106264434-106348490:+	chr10	+	106264434	106348490	Septin-9 [Source:UniProtKB/Swiss-Prot;Acc:Q80UG5]	AGAGAGTCAGTCTTCCAGCCTTAAAGAGATCGTTTGAAGTCGAGGAGATTGAGCCGCCGA			0.12521	0.166972	0.216851	0.0737289	0.0521651	0.0319475
ASRN6AP1B10297460211	protein_coding	ENSRNOT00000010118	protein_coding	hyper	1.68822	3.2226	0.00596517	0.0707237	0.892427	0.276928	Akap9	Ensembl	12068	chr4:27195346-27331582:-	chr4	-	27195346	27331582	A-kinase anchoring protein 9 [Source:RGD Symbol;Acc:620833]	GCCCTAGGGATAGAGAGGTAAAAGAGAGCTACATAACATCACTTCAGAAAGACCTAGGCC		Yes	0.857216	0.883985	0.93608	0.483239	0.254232	0.0933126
ASRN6AP1B10003898811	protein_coding	ENSRNOT00000072037	protein_coding	hyper	1.68647	3.21869	0.0104703	0.0820282	0.167624	0.0520783	AABR07040686.1	Ensembl	366	chrX:107584653-107585312:+	chrX	+	107584653	107585312		GAGAGATCCAGACCGCTGTCCATCTTCTGCTTCCTGGAGAGCTCTGCCAGCGAGCAGTGG			0.150929	0.139509	0.212433	0.0709276	0.054286	0.0310214
ASRN6AP1B10252769611	protein_coding	NM_001011904	protein_coding	hyper	1.67267	3.18804	0.00573436	0.0697194	0.545434	0.171087	Rnf10	Refseq	3146	chr12:47103313-47137096:+	chr12	+	47103313	47137096		GCAGAGAGCGCAGAATTGAACTGGAGGAGAACAAGAGACAGGGCAGGTATCCCGAGGTCC		Yes	0.523292	0.504223	0.608786	0.27542	0.175592	0.0622508
ASRN6AP1B10001557211	protein_coding	ENSRNOT00000011747	protein_coding	hyper	1.66543	3.17207	0.00340156	0.064128	0.619707	0.195363	Agtrap	Ensembl	3461	chr5:164886813-164898420:-	chr5	-	164886813	164898420	angiotensin II receptor-associated protein [Source:RGD Symbol;Acc:1359346]	GAGAGAACCGACTCCTGCAAGTTGTCCTATGACCTCCATGTTTGTATATTGGCACACGCC			0.60533	0.570473	0.683318	0.29505	0.201843	0.0891978
ASRN6AP1B10049778911	protein_coding	ENSRNOT00000089650	protein_coding	hyper	1.65888	3.15771	0.0153232	0.093791	0.109129	0.0345596	Tnfsf13b	Ensembl	1959	chr16:85275689-85306366:-	chr16	-	85275689	85306366	TNF superfamily member 13b [Source:RGD Symbol;Acc:1561519]	AACCTACTTCAGGGTAGCAAAAGATGCAGAAGAGAGAAAGTCAGGAGAGTGCCATGCTCT			0.0773805	0.130417	0.119591	0.0483895	0.0367157	0.0185737
ASRN6AP1B10181747611	protein_coding	ENSRNOT00000040736	protein_coding	hyper	1.6585	3.15689	0.010387	0.0817895	0.135549	0.0429375	Sgk1	Ensembl	2460	chr1:24185456-24193567:-	chr1	-	24185456	24193567	serum/glucocorticoid regulated kinase 1 [Source:RGD Symbol;Acc:3668]	TGAGAGAGGAGGCCTTAAGATCCCCTTGGAAAGCTTTCATGAAACAGAGAAGGATGGGCC			0.102511	0.138271	0.165864	0.0575586	0.0440811	0.0271727
ASRN6AP1B10279257511	protein_coding	ENSRNOT00000001235	protein_coding	hyper	1.64611	3.1299	0.00222032	0.0617305	0.129011	0.0412189	Sfswap	Ensembl	3127	chr12:30740566-30810964:-	chr12	-	30740566	30810964	splicing factor SWAP [Source:RGD Symbol;Acc:1305004]	GGCGCTGTGTGATGAAGAGAGAGGAAGAATACAAAAGATTGAGTGAAGCGCTGGCGGAGG		Yes	0.114608	0.13379	0.138635	0.0563739	0.0455329	0.0217499
ASRN6AP1B10177795811	protein_coding	ENSRNOT00000090780	protein_coding	hyper	1.63927	3.11508	0.0355205	0.131552	0.526392	0.168982	Mcam	Ensembl	2785	chr8:48472824-48481001:+	chr8	+	48472824	48481001	melanoma cell adhesion molecule [Source:RGD Symbol;Acc:620463]	AACTGCCTTGTGGACGCTCAGGAAAACAGGAGATGGAGAGAAATACATCGATCTGAGGCA			0.383662	0.642627	0.552888	0.327203	0.147285	0.0324585
ASRN6AP1B10879424311	protein_coding	NM_001108049	protein_coding	hyper	1.63905	3.11462	0.00245705	0.0621746	0.289059	0.0928072	LOC102553138	Refseq	3115	chr6:124874151-124903949:-	chr6	-	124874151	124903949		CCGTGTCCACCAGAGAGAGGAGTCCCCAGCCTCTCCTGGCCGCTCACGCACCGCACCGGA	Gpr68		0.324674	0.259093	0.283408	0.12874	0.0957885	0.0538928
ASRN6AP1B10004379711	protein_coding	ENSRNOT00000087793	protein_coding	hyper	1.63896	3.1144	0.0190167	0.101306	0.0872694	0.0280212	Dyrk3	Ensembl	2270	chr13:47906255-47916185:-	chr13	-	47906255	47916185	dual specificity tyrosine phosphorylation regulated kinase 3 [Source:RGD Symbol;Acc:1310924]	CAGGAAATGAAGTGGAAACAGGAGAGAGATTCCGAACATTTTGTAACTTAAAGCACCCTG			0.0570094	0.102743	0.102055	0.0325242	0.0307883	0.0207511
ASRN6AP1B10113071911	protein_coding	ENSRNOT00000067996	protein_coding	hyper	1.63396	3.10364	0.00768768	0.0762789	0.115448	0.0371976	RGD1560775	Ensembl	1730	chr8:96436146-96516975:-	chr8	-	96436146	96516975	similar to RIKEN cDNA 4930579C12 gene [Source:RGD Symbol;Acc:1560775]	AAGAGTCCAAAAGATAAGAAGAGAGAGTGGAATAGTGGGGTCATCCGTGTCCTCAGCACT			0.105405	0.098966	0.141973	0.0502139	0.0396637	0.0217151
ASRN6AP1B10305636411	protein_coding	ENSRNOT00000082535	protein_coding	hyper	1.61688	3.0671	0.0039896	0.0659845	0.747595	0.243746	Zkscan5	Ensembl	1913	chr12:11154807-11157583:-	chr12	-	11154807	11157583	zinc finger with KRAB and SCAN domains 5 [Source:RGD Symbol;Acc:1311175]	TGAAGCGCCACTTCAGAGAGAAATCCCAAAGATGCAGCGACAGAAGAAGTAAGGACACCA			0.610916	0.761132	0.870738	0.292837	0.27068	0.167722
ASRN6AP1B10131938411	protein_coding	ENSRNOT00000092569	protein_coding	hyper	1.61684	3.06703	0.0049147	0.0680282	0.124656	0.040644	Mief1	Ensembl	5078	chr7:121462966-121478546:+	chr7	+	121462966	121478546	mitochondrial elongation factor 1 [Source:RGD Symbol;Acc:1359173]	GTTGATGGGTGACCCCGAGAGAGAGTGTGACGCTTAGTCCTTGTCAGTCCCCCATGGCCC		Yes	0.106358	0.120957	0.146654	0.0541596	0.0446653	0.023107
ASRN6AP1B10002278611	protein_coding	ENSRNOT00000064159	protein_coding	hyper	1.60812	3.04855	0.0047404	0.0675648	0.120815	0.0396304	Tox2	Ensembl	2022	chr3:159569363-159694756:+	chr3	+	159569363	159694756	TOX high mobility group box family member 2 [Source:RGD Symbol;Acc:735184]	ATTCTAATCTGCACACAGAGAGAGAATGGGAACTTTTAAGCCACACCGAGGGGCATTCCT		Yes	0.101697	0.124233	0.136514	0.0557884	0.0418047	0.0212979
ASRN6AP1B10280518411	protein_coding	ENSRNOT00000065535	protein_coding	hyper	1.6072	3.04661	0.00570734	0.0697194	0.113013	0.0370947	Synj1	Ensembl	4722	chr11:31106934-31180616:-	chr11	-	31106934	31180616	synaptojanin 1 [Source:RGD Symbol;Acc:69434]	CGGGGTTACTAGGAGAGAGATGGAAGCACCCAAAAGCCCGGGAACAGCACGGAAAGATAA			0.0906951	0.129476	0.118867	0.0511935	0.0366068	0.0234837
ASRN6AP1B10006506211	protein_coding	ENSRNOT00000090938	protein_coding	hyper	1.59811	3.02747	0.0140925	0.0906906	0.599214	0.197926	Thap6	Ensembl	796	chr14:17606001-17616170:-	chr14	-	17606001	17616170	THAP domain containing 6 [Source:RGD Symbol;Acc:1310094]	GAGACGACTGAATATGCCCCATCTGCAACGGACATGATAACGCTTCTTAGAAGCCTCTCC		Yes	0.565949	0.559062	0.672631	0.372179	0.142834	0.0787636
ASRN6AP1B10006494311	protein_coding	ENSRNOT00000088851	protein_coding	hyper	1.56631	2.96146	0.00430837	0.066684	0.4866	0.164311	AABR07054286.1	Ensembl	2048	chr3:146314963-146317010:-	chr3	-	146314963	146317010		AGGAGTTTGGCGACGTTATATCTATCGTGCCAGAGAGAAAATCCCATCCTGTCCTCCGTT			0.48611	0.463748	0.509943	0.251702	0.17448	0.0667512
ASRN6AP1B10277790711	protein_coding	ENSRNOT00000092344	protein_coding	hyper	1.56345	2.9556	0.00619622	0.071233	0.486776	0.164696	Rab11fip1	Ensembl	652	chr16:69046514-69048876:+	chr16	+	69046514	69048876	RAB11 family interacting protein 1 [Source:RGD Symbol;Acc:1562965]	GCCCTCAGAGGACAGAGAGACAGGACAAAAAGAAGTTTGAGCAATCCAAGGAGTCACCGT			0.416847	0.545906	0.497576	0.236839	0.18371	0.0735398
ASRN6AP1B10007162811	protein_coding	ENSRNOT00000048043	protein_coding	hyper	1.56299	2.95466	0.00712118	0.0745039	0.38065	0.128831	Cacna2d3	Ensembl	3276	chr16:4871650-5795825:-	chr16	-	4871650	5795825	calcium voltage-gated channel auxiliary subunit alpha2delta 3 [Source:RGD Symbol;Acc:631361]	TTCCATCCTGAGGAGAATGCGAGAGAGTGTGGGGGTGCATCAAGTCTCCAGGCCCAGGTG			0.424061	0.333411	0.384479	0.197526	0.136802	0.0521643
ASRN6AP1B10002092211	protein_coding	ENSRNOT00000046667	protein_coding	hyper	1.55514	2.93863	0.0198327	0.102739	0.0900746	0.0306519	Calml3	Ensembl	1375	chr17:70072156-70073530:+	chr17	+	70072156	70073530	calmodulin-like 3 [Source:RGD Symbol;Acc:1305499]	AGGAAAGAAATTTAAATACAAGAGAGAGGGAAGCTTCAGGGGAATAAATGAGTAAATGAC			0.0640893	0.089693	0.116442	0.0375851	0.0325967	0.021774
ASRN6AP1B10118308611	protein_coding	ENSRNOT00000088002	protein_coding	hyper	1.55506	2.93846	0.00536104	0.0688832	0.918322	0.312518	Clip1	Ensembl	5784	chr12:38377034-38452652:+	chr12	+	38377034	38452652	CAP-GLY domain containing linker protein 1 [Source:RGD Symbol;Acc:67404]	AATGAAAAAGAGAGAATCCGAGTACAGAAAAGACGCCGATGAAGAGAAAGCCTCCTTGCA			0.897785	0.90721	0.949971	0.49378	0.327271	0.116503
ASRN6AP1B10216543611	protein_coding	ENSRNOT00000064168	protein_coding	hyper	1.55468	2.93769	0.0102802	0.081481	0.0964422	0.0328293	Ildr2	Ensembl	1764	chr13:84474362-84530031:+	chr13	+	84474362	84530031	immunoglobulin-like domain containing receptor 2 [Source:RGD Symbol;Acc:1596420]	GCCCTCAGGCCTTTCGCAAAGGTTACCGGATCCAAGCTGACAAAGAGAGAGACTCCATGA			0.0789576	0.114926	0.0954428	0.0456294	0.0380411	0.0148172
ASRN6AP1B10711103711	protein_coding	ENSRNOT00000025546	protein_coding	hyper	1.54746	2.92301	0.00826998	0.077313	0.632856	0.216508	Ssh3	Ensembl	2684	chr1:219511910-219519398:-	chr1	-	219511910	219519398	slingshot protein phosphatase 3 [Source:RGD Symbol;Acc:1308679]	CCTCCTCAGAGCCAGAGAGTACCACAGAGGCTGGAGACCTGCCAGAAGTTTTTTCTTCTG		Yes	0.642887	0.670893	0.584787	0.35992	0.212985	0.0766199
ASRN6AP1B10621851011	protein_coding	ENSRNOT00000073352	protein_coding	hyper	1.54616	2.92039	0.00136159	0.0598988	0.136467	0.0467289	Relb	Ensembl	201	chr1:80533659-80544825:-	chr1	-	80533659	80544825	RELB proto-oncogene, NF-kB subunit [Source:RGD Symbol;Acc:2321078]	AGAGAGGCAGAAAAATCATCGACGAATATATTAAGGAGAACGGCTTCGGCCTGGACGGGG		Yes	0.125961	0.140979	0.14246	0.0616358	0.0508126	0.0277382
ASRN6AP1B10003862811	protein_coding	ENSRNOT00000046112	protein_coding	hyper	1.53969	2.90733	0.0338535	0.128731	0.500367	0.172105	AABR07052744.1	Ensembl	672	chr3:71437241-71450807:+	chr3	+	71437241	71450807		CACAACCAGAGGAGATCTTCTTCAAGCAGTTTACTCAGGAACCTTGATACAATCTTCTGA			0.406638	0.407682	0.68678	0.253386	0.165362	0.0975676
ASRN6AP1B10000626611	protein_coding	ENSRNOT00000043269	protein_coding	hyper	1.53357	2.89502	0.00957756	0.0802698	0.577422	0.199454	AABR07066416.1	Ensembl	555	chr9:8629216-8632017:-	chr9	-	8629216	8632017		GCAGGGAGATAGGTTGATCACACAGCACAGCACTACATGTCATTATGTGTGGAGGGTGCT			0.590478	0.478212	0.663575	0.287713	0.227169	0.083478
ASRN6AP1B10039049311	protein_coding	ENSRNOT00000055872	protein_coding	hyper	1.53227	2.89241	0.0105192	0.0822043	0.591946	0.204655	Ifi47	Ensembl	1740	chr10:34277993-34285494:+	chr10	+	34277993	34285494	interferon gamma inducible protein 47 [Source:RGD Symbol;Acc:708470]	TAGGACCAAAGTGGGACTTATATAGCGAAGAGAGAACCAGACCCAGAACCTTCAGGAAGG			0.615932	0.532844	0.627062	0.347345	0.196057	0.0705637
ASRN6AP1B10218269811	protein_coding	ENSRNOT00000061525	protein_coding	hyper	1.52245	2.87279	0.0013566	0.0598988	0.638058	0.222104	Spetex-2F	Ensembl	591	chr15:5414416-5417570:-	chr15	-	5414416	5417570	Spetex-2F protein [Source:RGD Symbol;Acc:1359579]	GCCATGGAGAAGTACAAGGAGCTCACACAAGAAAATAATTCCTACCGCATCAGAAACTTC			0.575093	0.642177	0.696904	0.251591	0.269333	0.145387
ASRN6AP1B10296147811	protein_coding	ENSRNOT00000082160	protein_coding	hyper	1.51206	2.85217	0.0085969	0.0783419	0.236403	0.0828851	Kat7	Ensembl	1839	chr10:83096609-83128297:-	chr10	-	83096609	83128297	K(lysine) acetyltransferase 7 [Source:MGI Symbol;Acc:MGI:2182799]	ACAAGTGAGATTCAAGCAGACCCCCAAGCAGAGGAGAGAGAAGAGAGAAGAGAGAGAAGA		Yes	0.242325	0.219994	0.246889	0.135754	0.0839243	0.0289769
ASRN6AP1B10432899611	protein_coding	NM_001047903	protein_coding	hyper	1.50872	2.84558	0.00520064	0.0686751	0.681906	0.239637	LOC360933	Refseq	1048	chr14:41061593-41433918:+	chr14	+	41061593	41433918		ACGTGCTCCACTATGTTCATCGCAATGAGGGGCAATGACAAAAGTTATGGAAAGAAGGGT			0.701014	0.664322	0.680383	0.330115	0.306923	0.0818717
ASRN6AP1B10005087911	protein_coding	ENSRNOT00000000716	protein_coding	hyper	1.49916	2.82678	0.00975094	0.0806792	0.532087	0.18823	Gtf3c6	Ensembl	1560	chr20:45347271-45356358:-	chr20	-	45347271	45356358	general transcription factor 3C subunit 6 [Source:RGD Symbol;Acc:1307434]	GAGGAGAAGAGGATTTTGGGTCTCTTAGAACTGGGGATAGAGATGACCACAAGCCCTGTG			0.505486	0.481901	0.608874	0.298045	0.187049	0.0795978
ASRN6AP1B10470428811	protein_coding	ENSRNOT00000034487	protein_coding	hyper	1.49854	2.82556	0.00460729	0.0672006	0.185813	0.0657616	Esf1	Ensembl	3549	chr3:133178561-133232322:-	chr3	-	133178561	133232322	ESF1 nucleolar pre-rRNA processing protein homolog [Source:RGD Symbol;Acc:1306067]	AGAGAGAGAACGCAGCCGAGTAACTTACCCCGAAAGTTTGTGAGTACTTTGTTTCTCTGG			0.167148	0.191449	0.198843	0.0974714	0.0669361	0.0328773
ASRN6AP1B10007437511	protein_coding	ENSRNOT00000024948	protein_coding	hyper	1.49661	2.82178	0.048312	0.152497	0.0807865	0.0286296	Olr47	Ensembl	960	chr1:167769251-167770210:-	chr1	-	167769251	167770210	olfactory receptor 47 [Source:RGD Symbol;Acc:1334009]	CAGATCCGAGAGAGACTTTTGCATATTATTAAGTCCGGAACTCAACACAGGGACATGTAA			0.0471501	0.108497	0.0867124	0.036335	0.0294405	0.0201132
ASRN6AP1B10510089311	protein_coding	ENSRNOT00000091493	protein_coding	hyper	1.49467	2.818	0.0227278	0.108111	0.756389	0.268414	Siglec1	Ensembl	6993	chr3:123612257-123631109:-	chr3	-	123612257	123631109	sialic acid binding Ig like lectin 1 [Source:RGD Symbol;Acc:1311953]	GCAGAGATGACCACTCAGAAAGATAATATCCAGCTCTTGATGCAGTCGTAAATGGAACCT			0.783882	0.621019	0.864267	0.465203	0.273319	0.066719
ASRN6AP1B10138053211	protein_coding	ENSRNOT00000029626	protein_coding	hyper	1.49178	2.81235	0.00167205	0.060402	0.098444	0.0350042	Slc17a3	Ensembl	2278	chr17:43518761-43543185:-	chr17	-	43518761	43543185	solute carrier family 17 member 3 [Source:RGD Symbol;Acc:628815]	GGGCTAGAGAGAGGAAGCTCACCCGTTTGTGAAGGTGCTTTAATCCTGGACTTCAGTGCA			0.0973157	0.108611	0.0894055	0.0463723	0.0341458	0.0244945
ASRN6AP1B10007331111	protein_coding	ENSRNOT00000010433	protein_coding	hyper	1.48443	2.79806	0.0155169	0.0940744	0.648312	0.2317	Plod1	Ensembl	2949	chr5:164720587-164747083:-	chr5	-	164720587	164747083	procollagen-lysine, 2-oxoglutarate 5-dioxygenase 1 [Source:RGD Symbol;Acc:621382]	GAGATGAGAGTTCTATTAAATTTTGTTCAAACCACTGTAGGAGAGATGCCTGGGGTGGGC			0.530262	0.723925	0.690748	0.383325	0.217742	0.0940345
ASRN6AP1B10516467411	protein_coding	ENSRNOT00000075237	protein_coding	hyper	1.48098	2.79138	0.0109395	0.0833122	0.416961	0.149374	Acp5	Ensembl	1455	chr8:23142734-23148396:-	chr8	-	23142734	23148396	acid phosphatase 5, tartrate resistant [Source:RGD Symbol;Acc:2022]	GGAGAGATTGGTGATGGATACGTGGATGGTGCTGCTGGGCCTGCAAATCCTGCTGCTCCC			0.396663	0.438718	0.415504	0.257308	0.13405	0.056765
ASRN6AP1B10256054411	protein_coding	ENSRNOT00000066101	protein_coding	hyper	1.47484	2.77952	0.0195888	0.102181	0.683593	0.245939	Sema6d	Ensembl	5874	chr3:116899906-116958050:+	chr3	+	116899906	116958050	semaphorin 6D [Source:RGD Symbol;Acc:1310910]	TGGTTAAGCCAGGGAGTGTGTGAGAGAGTGACCTTAGGGATGCTGCTGTTAACCGAAGAC			0.671677	0.718793	0.66031	0.465142	0.194741	0.0779339
ASRN6AP1B10007519611	protein_coding	ENSRNOT00000042066	protein_coding	hyper	1.47398	2.77788	0.00309872	0.0632324	0.777905	0.280036	Mapk8ip3	Ensembl	3969	chr10:14260787-14299167:-	chr10	-	14260787	14299167	mitogen-activated protein kinase 8 interacting protein 3 [Source:RGD Symbol;Acc:1563691]	GATGGAGAGGATGATGAAACTGAGGAAGGTACCGGGGATGTGAACCAGACGAAGCCCTCG			0.751861	0.739273	0.842582	0.401582	0.282654	0.155871
ASRN6AP1B10005880011	protein_coding	ENSRNOT00000012234	protein_coding	hyper	1.47167	2.77343	0.0123424	0.087096	0.0844979	0.030467	Prdm12	Ensembl	1561	chr3:10181924-10196626:-	chr3	-	10181924	10196626	PR/SET domain 12 [Source:RGD Symbol;Acc:1586401]	AAGAGAGCTGAATAGTTGGGAGTGGAAGAGAGAGCTACCTCCTTGGCCCAGGGTGGACCT		Yes	0.0728287	0.076602	0.104063	0.0436605	0.0306342	0.0171061
ASRN6AP1B10663300611	protein_coding	ENSRNOT00000090477	protein_coding	hyper	1.46765	2.76572	0.0318634	0.125674	0.0950374	0.0343627	Dlc1	Ensembl	4583	chr16:59077574-59246106:+	chr16	+	59077574	59246106	DLC1 Rho GTPase activating protein [Source:RGD Symbol;Acc:68416]	GCTGGATGCGATCTGGAAAAACACCAGAGAGAGAAGGCTGGCAGAAATTGAAGCCAAGGA			0.0813682	0.128348	0.0753957	0.0486848	0.0350249	0.0193783
ASRN6AP1B10760834511	protein_coding	NM_001361400	protein_coding	hyper	1.46426	2.75921	0.000898196	0.0586642	0.178093	0.0645451	Atp5mc3	Refseq	727	chr3:60811218-60813868:-	chr3	-	60811218	60813868		CCGGAGGTAAGCGGAGAGAGGAAGCAGGAGAGGAGCCCACATCGCCTGTCACCTATATCC			0.178859	0.170447	0.184974	0.0861957	0.0631297	0.0443098
ASRN6AP1B10560094011	protein_coding	ENSRNOT00000021546	protein_coding	hyper	1.45966	2.75044	0.00284212	0.063119	0.67978	0.247153	Myof	Ensembl	7229	chr1:256585410-256734719:-	chr1	-	256585410	256734719	myoferlin [Source:RGD Symbol;Acc:1564216]	GCCTCTGGGGGAGAAGTGGAAGCAAATACAGGAGAGACTGAGGTGGGTTTCGTCCCAACA			0.677318	0.673299	0.688722	0.375788	0.209226	0.156445
ASRN6AP1B10447202711	protein_coding	ENSRNOT00000079549	protein_coding	hyper	1.45295	2.73768	0.0212231	0.105454	0.513328	0.187505	Cr1l	Ensembl	1872	chr13:113825045-113871842:-	chr13	-	113825045	113871842	complement C3b/C4b receptor 1 like [Source:RGD Symbol;Acc:2399]	GGGGCAGGCTCTGAATGGCCATTCCTTTAGTCTCTGCTCCAAAGCCTCCATATCTCCTCC			0.583232	0.354942	0.60181	0.236695	0.215966	0.109854
ASRN6AP1B10394510511	protein_coding	ENSRNOT00000042010	protein_coding	hyper	1.45118	2.73432	0.00770989	0.0762891	0.12156	0.0444569	Ptprg	Ensembl	4119	chr15:12926167-13228607:-	chr15	-	12926167	13228607	protein tyrosine phosphatase, receptor type, G [Source:RGD Symbol;Acc:620774]	GGTCCCGTGAAGTGCCTTCTTCTGGGGAGAGAGGAGAGAAGGGGAGCAGAAAATGTTTTC			0.11288	0.132902	0.118897	0.0687799	0.0455578	0.0190332
ASRN6AP1B10546435911	protein_coding	NM_031720	protein_coding	hyper	1.44669	2.72582	0.00522033	0.0686983	0.142811	0.0523919	AC118957.2	Refseq	6301	chr6:114475156-114489443:-	chr6	-	114475156	114489443		AGAGAGACACCCACAAGGAAAGCAAACTTCTAAATTGCAACGGTGCTAATGAGCTTTTGT	Dio2		0.12724	0.161789	0.139404	0.0756573	0.0501721	0.0313464
ASRN6AP1B10000308611	protein_coding	ENSRNOT00000072870	protein_coding	hyper	1.44591	2.72435	0.00369914	0.065152	0.190635	0.0699746	Mydgf	Ensembl	498	chr9:10885560-10892405:+	chr9	+	10885560	10892405	myeloid-derived growth factor [Source:RGD Symbol;Acc:1589603]	GAGAGAGAGTGATGTCCCCCTGAAAAGCGAGGAGTTTGAAGTGACCAAGACAGCAGTGTC			0.188067	0.193697	0.190143	0.105188	0.0679751	0.0367608
ASRN6AP1B10221199311	protein_coding	ENSRNOT00000065581	protein_coding	hyper	1.44561	2.72379	0.00151682	0.0603106	0.568877	0.208855	Ormdl1	Ensembl	369	chr9:53111371-53118613:-	chr9	-	53111371	53118613	ORMDL sphingolipid biosynthesis regulator 1 [Source:RGD Symbol;Acc:2300146]	CGTCCGCAGAGAGAATCCAAAAAGCTGCAGGACGCGGGAAGAAGACAACCCATTCTGGCT			0.52627	0.569752	0.610609	0.28603	0.187039	0.153496
ASRN6AP1B10006613611	protein_coding	ENSRNOT00000013107	protein_coding	hyper	1.44255	2.71801	0.012567	0.0873986	0.494637	0.181985	Kcnk3	Ensembl	4630	chr6:27151612-27190132:-	chr6	-	27151612	27190132	potassium two pore domain channel subfamily K member 3 [Source:RGD Symbol;Acc:61997]	TTCCCTAATCTTCCCTTCTACCCACTTAGCCCTGCTAGAGAGATGGGATATAATTGTGGG			0.45171	0.465762	0.566438	0.245131	0.244728	0.0560955
ASRN6AP1B10008569911	protein_coding	ENSRNOT00000033716	protein_coding	hyper	1.44153	2.71609	0.0120501	0.0862147	0.0904847	0.0333143	LOC680520	Ensembl	492	chr11:44072043-44075501:+	chr11	+	44072043	44075501	similar to CG4349-PA [Source:RGD Symbol;Acc:1590640]	AAAACTCAACTTACTTTTCATCAAAGAGTAGAAAAGGAGAGAGAAATGCAAGTCCAGACT			0.0823962	0.111561	0.0774967	0.0435951	0.0380263	0.0183213
ASRN6AP1B10203170411	protein_coding	ENSRNOT00000072166	protein_coding	hyper	1.44104	2.71516	0.00246477	0.0621746	0.597355	0.220007	Epyc	Ensembl	2055	chr7:38900593-38934985:+	chr7	+	38900593	38934985	epiphycan [Source:RGD Symbol;Acc:1305904]	AGACCATTAAGTCAGGATGATTATTTTCAAGTTTCATCCATTTGCCTGCTAATTTCATGA			0.570396	0.550908	0.670761	0.29744	0.155821	0.206761
ASRN6AP1B10005607011	protein_coding	ENSRNOT00000022790	protein_coding	hyper	1.44024	2.71365	0.0101344	0.0814241	0.126784	0.0467206	Adamts16	Ensembl	3663	chr1:35067490-35198939:+	chr1	+	35067490	35198939	ADAM metallopeptidase with thrombospondin type 1 motif, 16 [Source:RGD Symbol;Acc:1310046]	GAAGAGAGACACCTTCTGCAGAGACCTATTCCACTGGTGCTACCTGGTGCCACAGCATGG			0.101261	0.148256	0.130833	0.0641979	0.0489677	0.0269963
ASRN6AP1B10003929911	protein_coding	ENSRNOT00000077567	protein_coding	hyper	1.43155	2.69736	0.013374	0.0891854	0.328427	0.121759	AABR07030630.1	Ensembl	471	chr10:96661696-96662166:+	chr10	+	96661696	96662166		TCAGAGAGAAGTCCAGGCTGGGTTGGCTGATCCACAGGAAGACAAGCACTACTGTTGTCT			0.366556	0.303304	0.315421	0.208003	0.10001	0.0572625
ASRN6AP1B10006585711	protein_coding	ENSRNOT00000007833	protein_coding	hyper	1.41236	2.66173	0.0071501	0.0746617	0.53141	0.199649	Ptpn7	Ensembl	4413	chr13:51958834-51972777:+	chr13	+	51958834	51972777	protein tyrosine phosphatase, non-receptor type 7 [Source:RGD Symbol;Acc:708516]	AGACAGAGAGCGGTGCAGTCAGGGCGGGGCAAACGAGGGCAGCAAGAAAAATAAAATTAC			0.477099	0.551524	0.565607	0.287874	0.224573	0.0864995
ASRN6AP1B10443821011	protein_coding	ENSRNOT00000043343	protein_coding	hyper	1.40879	2.65515	0.0127443	0.0879605	0.620173	0.233574	Jade2	Ensembl	2712	chr10:37270461-37311625:-	chr10	-	37270461	37311625	jade family PHD finger 2 [Source:RGD Symbol;Acc:1309152]	GCAATCTACTAAGCGATGGAAGAGAAGAGACGAAAATACTCCATCAGCAGCGACAACTCT		Yes	0.597482	0.519814	0.743221	0.307242	0.282918	0.110562
ASRN6AP1B10005755311	protein_coding	ENSRNOT00000079385	protein_coding	hyper	1.40753	2.65283	0.0166538	0.0970342	0.735685	0.277321	AABR07007905.2	Ensembl	1098	chr2:34443939-34452895:-	chr2	-	34443939	34452895		GAGCTAACCCAATCACAGAAAGACACACATGGTATGCACTCATTGATAAGTGGCTATTAG			0.79506	0.606325	0.805671	0.383717	0.36229	0.085958
ASRN6AP1B10007909311	protein_coding	ENSRNOT00000071530	protein_coding	hyper	1.4061	2.6502	0.00753419	0.0759673	0.512667	0.193444	AABR07053236.1	Ensembl	654	chr3:96552062-96552715:+	chr3	+	96552062	96552715		CAAGTTCTAGCCAAGCCTTCTGTGTACTTCATCAAGTTTTATGGCGACGTCCACATCTAA			0.450856	0.537007	0.550137	0.297665	0.176173	0.106495
ASRN6AP1B10002605411	protein_coding	ENSRNOT00000008940	protein_coding	hyper	1.40505	2.64827	0.0427805	0.14428	0.412076	0.155602	Rcc2	Ensembl	1284	chr5:159220979-159234320:+	chr5	+	159220979	159234320	regulator of chromosome condensation 2 [Source:RGD Symbol;Acc:1309986]	ACATTCATTGGTGATAGCACGAGATGAGAGCGAGGCTGAGAAGGAGAGGCTGCAGAGGCT			0.333366	0.438718	0.464144	0.305394	0.117283	0.0441282
ASRN6AP1B10006428011	protein_coding	ENSRNOT00000049187	protein_coding	hyper	1.40505	2.64827	0.00501728	0.0682498	0.737527	0.278494	AABR07025089.1	Ensembl	2127	chr16:28072014-28166296:-	chr16	-	28072014	28166296		GGGATTTCAAACTGGTATGACCTCTCTGGAAATCAGTCTGGTGATTCCTCAGAAAATTGA			0.777497	0.684294	0.75079	0.343356	0.367531	0.124595
ASRN6AP1B10001079411	protein_coding	NM_001107830	protein_coding	hyper	1.39953	2.63815	0.04804	0.152187	0.163137	0.0618377	Lamc3	Refseq	6512	chr3:9265407-9327047:-	chr3	-	9265407	9327047		GCCTGGAAGTGTGGAGAGACAGAGAGGAGAACAGCCCATACAAGATGGTAGGCGGCAGCC			0.144247	0.222641	0.122524	0.0938327	0.0643292	0.0273512
ASRN6AP1B10338593511	protein_coding	ENSRNOT00000075992	protein_coding	hyper	1.39564	2.63105	0.00341366	0.0641366	0.398366	0.15141	Ube2j1	Ensembl	597	chr5:48274477-48284466:+	chr5	+	48274477	48284466	ubiquitin-conjugating enzyme E2, J1 [Source:RGD Symbol;Acc:1305067]	ACGCCCGAGGAGAGGAGAGCACTTGCCAAGAAATCACAAGACTTCTGTTGTGAGGGCTGT			0.411966	0.373766	0.409367	0.220137	0.144256	0.0898357
ASRN6AP1B10004772911	protein_coding	ENSRNOT00000093186	protein_coding	hyper	1.39499	2.62988	0.00215966	0.0617305	0.0941141	0.0357865	Slc26a7	Ensembl	4247	chr5:27987414-28130803:-	chr5	-	27987414	28130803	solute carrier family 26 member 7 [Source:RGD Symbol;Acc:1310846]	TAGACATACAAGTGTTTATTTCAAAGCAGACTCAGAGAGCAGAGAAGCTACAACATGGCT			0.0881795	0.099408	0.0947547	0.0457376	0.0408382	0.0207838
ASRN6AP1B10000056511	protein_coding	ENSRNOT00000006752	protein_coding	hyper	1.38695	2.61525	0.0435112	0.145392	0.229495	0.0877527	Tspan13	Ensembl	1941	chr6:55497658-55524436:-	chr6	-	55497658	55524436	tetraspanin 13 [Source:RGD Symbol;Acc:1311788]	AATGTACTACCTCCCATAAGTTGAGAGAGAAATGATGTTTGTGGCTCTGTATACTACATT			0.166388	0.300486	0.221609	0.142654	0.0775094	0.0430948
ASRN6AP1B10006486511	protein_coding	ENSRNOT00000090412	protein_coding	hyper	1.37418	2.5922	0.00902341	0.0796608	0.0770129	0.0297095	AABR07026915.1	Ensembl	291	chr17:4817547-4817837:-	chr17	-	4817547	4817837		CAAGGAGTGGTAGAGAGAGGGCCGGCTAGAGAGTCAAGGTTAACGGATTTAGAACATAAA			0.0662269	0.0923233	0.0724885	0.0409986	0.0282275	0.0199024
ASRN6AP1B10451980011	protein_coding	ENSRNOT00000019487	protein_coding	hyper	1.3739	2.5917	0.0107849	0.0828937	0.137502	0.0530547	Scara5	Ensembl	3798	chr15:49069145-49177166:+	chr15	+	49069145	49177166	scavenger receptor class A, member 5 [Source:RGD Symbol;Acc:1306539]	GGAGAGAAAGGAGAAAGAGGAGAGAGAGCTGCAGGTGATATGGATTTCACAATGATTCGC			0.133644	0.155928	0.122933	0.0800389	0.0545602	0.0245651
ASRN6AP1B10661574111	protein_coding	ENSRNOT00000092847	protein_coding	hyper	1.36598	2.57752	0.0091684	0.0801367	0.71348	0.276809	Tsn	Ensembl	879	chr13:34240975-34253910:-	chr13	-	34240975	34253910	translin [Source:RGD Symbol;Acc:621107]	AAAAAGACACATGCTCCATTATGTTCATAGCAATGCCGATCTGCGAGTCCCGGCCCTCGG		Yes	0.737842	0.679197	0.723401	0.339502	0.393078	0.097846
ASRN6AP1B10337222311	protein_coding	NM_001037187	protein_coding	hyper	1.36568	2.57699	0.0172208	0.0978217	0.828734	0.32159	Txlng	Refseq	3067	chrX:33599705-33637045:+	chrX	+	33599705	33637045		GGGAGAGAAGCTGAAGAAACTTATTGAGCAGTATGCGCTAAGGGAAGAGGTAATAGCACT			0.799591	0.860687	0.825922	0.562358	0.277029	0.125384
ASRN6AP1B10001808811	protein_coding	ENSRNOT00000084118	protein_coding	hyper	1.36233	2.571	0.00478304	0.0675648	0.289708	0.112683	AABR07050006.1	Ensembl	342	chr5:148066062-148066536:+	chr5	+	148066062	148066536		TTTGAAGAGAGGGAGGGAGTCCGATGGAGGAGCAAGGGGCGAACAGTACCCGTATCTGTC			0.237348	0.297405	0.33437	0.137126	0.109523	0.0913991
ASRN6AP1B10076322211	protein_coding	NM_001135855	protein_coding	hyper	1.36028	2.56735	0.0132297	0.088903	0.155211	0.0604558	Scara5	Refseq	3753	chr15:49069180-49177159:+	chr15	+	49069180	49177159		AAGGGAGAGAAAGGAGAAAGAGGAGAGAGAGCTGGTGATATGGATTTCACAATGATTCGC			0.16538	0.16258	0.137673	0.0976257	0.0569435	0.0267982
ASRN6AP1B10003521811	protein_coding	ENSRNOT00000041508	protein_coding	hyper	1.35468	2.55741	0.00863806	0.0785674	0.812802	0.317822	AABR07039936.1	Ensembl	1122	chrX:88298266-88309290:+	chrX	+	88298266	88309290		GAAATAATCAAAATCAAAGCTGAAATCAACCAAGTAGAATCAAAAAGGACCATAGAATGA			0.842077	0.792693	0.803635	0.401956	0.436686	0.114824
ASRN6AP1B10880345011	protein_coding	ENSRNOT00000090663	protein_coding	hyper	1.35062	2.55021	0.0272473	0.117099	0.529881	0.207779	Elmo1	Ensembl	2184	chr17:46353330-46794845:-	chr17	-	46353330	46794845	engulfment and cell motility 1 [Source:RGD Symbol;Acc:1308182]	AAGCGCCTGATGAGAGGAGACAGGAGATGGCTAATATTTTGGCTCAGAAGCAGCTGCGCT			0.478521	0.520126	0.590996	0.375698	0.174059	0.0735797
ASRN6AP1B10003149211	protein_coding	ENSRNOT00000037339	protein_coding	hyper	1.3493	2.54789	0.00543996	0.0689758	0.59054	0.231776	Gbp5	Ensembl	3108	chr2:248178389-248197160:+	chr2	+	248178389	248197160	guanylate binding protein 5 [Source:RGD Symbol;Acc:1311040]	AGTATCGCTGTTCAGCTGGAAATAGTTCTTGCCTGTATCCATCCAGAAGACGAGAGAGAG			0.569706	0.584543	0.617371	0.345316	0.226477	0.123536
ASRN6AP1B10002959611	protein_coding	ENSRNOT00000009776	protein_coding	hyper	1.34698	2.54379	0.0176617	0.0985797	0.126409	0.0496933	Il22	Ensembl	540	chr7:61236037-61240502:+	chr7	+	61236037	61240502	interleukin 22 [Source:RGD Symbol;Acc:1561292]	GAGAGATTAAAGCGATCGGGGAACTGGATCTGCTGTTTATGTCCCTGAGAAACGCTTGCG			0.139274	0.148767	0.0911863	0.0623393	0.0529967	0.0337438
ASRN6AP1B10000775111	protein_coding	ENSRNOT00000006325	protein_coding	hyper	1.34172	2.53453	0.00633037	0.0716472	0.765146	0.301889	Pp2d1	Ensembl	3681	chr14:72948124-72970329:-	chr14	-	72948124	72970329	protein phosphatase 2C-like domain containing 1 [Source:RGD Symbol;Acc:1564811]	AAATTATATCATTCCTATTAAAATCACTTAGACCATTGAACTACCTGAGGACCCAGCTAT			0.799773	0.711682	0.783984	0.324846	0.434722	0.146098
ASRN6AP1B10008201211	protein_coding	ENSRNOT00000029810	protein_coding	hyper	1.3399	2.53133	0.0166174	0.0968811	0.426979	0.168677	Ccdc8	Ensembl	3299	chr1:78933372-78936700:+	chr1	+	78933372	78936700	coiled-coil domain containing 8 [Source:RGD Symbol;Acc:1359717]	CTTTTTGCACTTAAAGAGAGAACTCAAGCTGATATGCAAATAAAAATGTGTACAAGGCGG			0.514535	0.354458	0.411943	0.256529	0.144038	0.105465
ASRN6AP1B10545611311	protein_coding	ENSRNOT00000088491	protein_coding	hyper	1.33903	2.5298	0.0379803	0.136033	0.0850091	0.0336031	Csn1s1	Ensembl	1178	chr14:21993427-22009300:-	chr14	-	21993427	22009300	casein alpha s1 [Source:RGD Symbol;Acc:2430]	TCCAGTTACATCATCTGAGCAGAGAGAATCAAGGTTTTTAACAAGTTTCTATTATGGAAA			0.0555352	0.0891071	0.110385	0.0397141	0.0382132	0.0228819
ASRN6AP1B10480568511	protein_coding	ENSRNOT00000024296	protein_coding	hyper	1.33475	2.52231	0.00373079	0.065152	0.127439	0.0505247	Nek4	Ensembl	2753	chr16:7035068-7075554:+	chr16	+	7035068	7075554	NIMA-related kinase 4 [Source:RGD Symbol;Acc:1304995]	GAGGAGGAAGATGAGTTGGAGAGAGAGGCACGATTACAGGAGCACATGGGAGACAAGTAT			0.115202	0.13822	0.128895	0.070731	0.0469117	0.0339313
ASRN6AP1B10029173611	protein_coding	ENSRNOT00000055030	protein_coding	hyper	1.33429	2.52151	0.0229115	0.108325	0.686659	0.27232	Rtel1	Ensembl	4237	chr3:176821652-176856531:+	chr3	+	176821652	176856531	regulator of telomere elongation helicase 1 [Source:RGD Symbol;Acc:1306721]	GCCTTCCCTTTGGAGAGCAAGCACAGTCAACTGCCAGTAAGCAAGGAAGGAGAGAGCTGG			0.716943	0.61779	0.725245	0.43959	0.312573	0.0647982
ASRN6AP1B10078878711	protein_coding	ENSRNOT00000065128	protein_coding	hyper	1.3296	2.51333	0.010924	0.0832278	0.122609	0.0487837	Crat	Ensembl	2188	chr3:8968417-8979889:-	chr3	-	8968417	8979889	carnitine O-acetyltransferase [Source:RGD Symbol;Acc:1303031]	CACATCCTCAGTCCTGCCATGGAGGACGAGCAGCAGAGAGAGAAGGTGAAACCCCTGGGC			0.11179	0.133209	0.122829	0.075882	0.0473325	0.0231364
ASRN6AP1B10297766811	protein_coding	ENSRNOT00000093001	protein_coding	hyper	1.32782	2.51024	0.00403541	0.0660923	0.138749	0.0552733	Elovl1	Ensembl	617	chr5:137257637-137259546:+	chr5	+	137257637	137259546	ELOVL fatty acid elongase 1 [Source:RGD Symbol;Acc:1587151]	AGAGAGGCTGGAGGTGAAACACTGGAAGAAGGCAGAAGGCTGGAGAGTCCTTAGCCAGGA			0.154593	0.125739	0.135916	0.0728709	0.0585842	0.0343648
ASRN6AP1B10001348011	protein_coding	ENSRNOT00000030895	protein_coding	hyper	1.31773	2.49274	0.0263417	0.115363	0.117803	0.0472586	LOC690284	Ensembl	3691	chr1:97777685-97784139:+	chr1	+	97777685	97784139	similar to F49E2.5d [Source:RGD Symbol;Acc:1582830]	ACCTGATCCATGTTTGTGGAATGGCGGTTTGAGAGAGTAGAGACACGTAGCTTAGGAGCT			0.119021	0.141067	0.0933223	0.0700955	0.0531881	0.0184922
ASRN6AP1B10240073511	protein_coding	ENSRNOT00000077259	protein_coding	hyper	1.31593	2.48962	0.00500127	0.0681526	0.121841	0.0489396	Bin3	Ensembl	718	chr15:51779896-51817903:+	chr15	+	51779896	51817903	bridging integrator 3 [Source:RGD Symbol;Acc:1308253]	AGAGAGACTTTGAAAGGGAGTATGGAAAACTGCAGCAGTGAGTGTCAAACTCCAGAAGGG			0.112492	0.118395	0.134636	0.0658233	0.0532897	0.0277058
ASRN6AP1B10003739511	protein_coding	ENSRNOT00000018082	protein_coding	hyper	1.30623	2.47295	0.0214331	0.105808	0.11068	0.0447561	Tepp	Ensembl	975	chr19:10129697-10138159:-	chr19	-	10129697	10138159	testis, prostate and placenta expressed [Source:RGD Symbol;Acc:735198]	AGCAGTAGAGCAGTAGAAGAGTAGCTGGTTCTTACCTGCCTGTGCACTTGGGCCTGTGCC			0.0813709	0.138512	0.112156	0.0536966	0.0498408	0.0307309
ASRN6AP1B10141310711	protein_coding	NM_001013165	protein_coding	hyper	1.29595	2.45539	0.0109459	0.0833124	0.113684	0.0463	LOC100911585	Refseq	1548	chr9:20241076-20251266:+	chr9	+	20241076	20251266		AGAGGAGCAGAGTCAGGGGGAGAGAAAGATGTCGGATGAAGATGATGTGGAAGATGACTT	Lrrc23		0.0975082	0.129678	0.113867	0.065765	0.0481532	0.0249819
ASRN6AP1B10008524611	protein_coding	ENSRNOT00000026860	protein_coding	hyper	1.29204	2.44874	0.0101995	0.081481	0.118287	0.0483052	Des	Ensembl	2176	chr9:82556573-82564294:+	chr9	+	82556573	82564294	desmin [Source:RGD Symbol;Acc:620686]	AGTTGGAGAGGAAAGAAGAGAGAGGCAGAGAGTGGGCTCAGGTTGGTGGGAGGATGCCAC			0.128284	0.112843	0.113734	0.0726335	0.0496321	0.0226498
ASRN6AP1B10090414611	protein_coding	ENSRNOT00000030174	protein_coding	hyper	1.28901	2.44361	0.00965759	0.0804355	0.108319	0.0443276	RT1-M4	Ensembl	1026	chr20:2043719-2047470:+	chr20	+	2043719	2047470	RT1 class Ib, locus M4 [Source:RGD Symbol;Acc:1562593]	AGCCAGAGAGAGAATGAGTCTCACACTGTCCAGTGGCTATTCGGCTGTGACATAGGGCCA			0.106724	0.1191	0.0991333	0.0654795	0.0451923	0.0223111
ASRN6AP1B10021818311	protein_coding	ENSRNOT00000066793	protein_coding	hyper	1.28673	2.43974	0.0187223	0.100832	0.578483	0.237108	Ppp4r1	Ensembl	3625	chr9:113534326-113573307:+	chr9	+	113534326	113573307	protein phosphatase 4, regulatory subunit 1 [Source:RGD Symbol;Acc:619798]	GGCGGTGGTGGCTTCAGCTCGGATGAAGAGAGGAGACCCAAAGTCCAGGATGTCGTACCA			0.538517	0.569893	0.627039	0.388604	0.229823	0.0928982
ASRN6AP1B10005615811	protein_coding	ENSRNOT00000023488	protein_coding	hyper	1.28665	2.43961	0.00425383	0.066539	0.542458	0.222355	Gja5	Ensembl	3081	chr2:199162745-199184939:+	chr2	+	199162745	199184939	gap junction protein, alpha 5 [Source:RGD Symbol;Acc:2692]	GAAGAGAAAGAGAAAGTAATATGTGTGACTGGTTTTAAATAAAATACGTCTCTACATGTT			0.520251	0.534605	0.572519	0.284516	0.264409	0.118138
ASRN6AP1B10287942311	protein_coding	ENSRNOT00000015150	protein_coding	hyper	1.28605	2.43859	0.00915738	0.0801367	0.629066	0.257963	Krt25	Ensembl	1444	chr10:87225343-87232723:-	chr10	-	87225343	87232723	keratin 25 [Source:RGD Symbol;Acc:1359097]	AGGAGGAGACGAGGGGGCCTGTAAGTCTTCGAGTTACAAGTCTAAAGATTACACCTCTGG			0.550571	0.662459	0.674168	0.371267	0.266464	0.136158
ASRN6AP1B10070237311	protein_coding	ENSRNOT00000087182	protein_coding	hyper	1.28418	2.43543	0.0152265	0.0935582	0.150897	0.061959	Clvs1	Ensembl	1059	chr5:22392732-22578101:+	chr5	+	22392732	22578101	clavesin 1 [Source:RGD Symbol;Acc:1564200]	AGAGAGAGTGCTCGCCCAAGCCCATGAAAAGATCTCAGTCCGTGGTAGAAGCTGGGACCT			0.16643	0.150295	0.135964	0.0982985	0.0582806	0.0292978
ASRN6AP1B10005921611	protein_coding	ENSRNOT00000016940	protein_coding	hyper	1.28051	2.42925	0.0060331	0.0709956	0.108767	0.0447738	Ptchd4	Ensembl	2715	chr9:21141077-21338582:-	chr9	-	21141077	21338582	patched domain containing 4 [Source:RGD Symbol;Acc:1563020]	AGAGAGGAAATTGAATGCATAGAAATCCAAGAGAACCCAGACCATGTCACCACAGTCTGA			0.0947782	0.108098	0.123424	0.0580701	0.0479799	0.0282713
ASRN6AP1B10008617511	protein_coding	ENSRNOT00000075269	protein_coding	hyper	1.2757	2.42117	0.0122426	0.0867807	0.832835	0.34398	AABR07002068.1	Ensembl	3939	chr1:65763521-65863037:-	chr1	-	65763521	65863037		ACATAATCAAATTAAAAATGGAAATAGAAGCAATAAAGAAAGGACACAGGGAAACAACCC			0.865195	0.824145	0.809165	0.54869	0.317604	0.165646
ASRN6AP1B10000288411	protein_coding	NM_001134980	protein_coding	hyper	1.27459	2.4193	0.00992284	0.0810852	0.113122	0.0467584	Cyp2j10	Refseq	1952	chr5:115067843-115101961:-	chr5	-	115067843	115101961		AGAGAGAAGCACAGTCCTCAAGAACAGGGTTGAACTTAGCAGAGGGGCTGTCAGGGAACC			0.0988375	0.119166	0.121364	0.0679272	0.0475838	0.0247642
ASRN6AP1B10192045911	protein_coding	NM_023963	protein_coding	hyper	1.27449	2.41913	0.0245818	0.111501	0.447566	0.185011	Cdx2	Refseq	2072	chr12:9464026-9470565:+	chr12	+	9464026	9470565		TATTTCTGTTTGGAGCTGAGGAGAGATAGAGTGTGAGGCCGGAGTTGGGGGTTGGGGCGG		Yes	0.518696	0.438041	0.385961	0.293646	0.189204	0.0721825
ASRN6AP1B10892462911	protein_coding	ENSRNOT00000078170	protein_coding	hyper	1.26762	2.40765	0.0296852	0.12136	0.376131	0.156223	Prss50	Ensembl	900	chr8:119137728-119141150:+	chr8	+	119137728	119141150	protease, serine, 50 [Source:RGD Symbol;Acc:6499372]	AGAGAAGGGGCCAGGATCCACCCTGGGTCAATGTGCGGCTCCTCCCAGGAGCCAGACCCT			0.288815	0.408581	0.430998	0.226641	0.181743	0.0602862
ASRN6AP1B10537211711	protein_coding	ENSRNOT00000030056	protein_coding	hyper	1.26753	2.40749	0.0078531	0.0765192	0.49544	0.205791	Metap2	Ensembl	1440	chr7:34762656-34789370:-	chr7	-	34762656	34789370	methionyl aminopeptidase 2 [Source:RGD Symbol;Acc:70995]	AGAGAGCCTGAGGAGAGACAGGAAAATGGAGATGGTGATGGTGATGGTGCAGCTGGGAAG			0.489872	0.447454	0.548995	0.288862	0.214894	0.113617
ASRN6AP1B10004557611	protein_coding	ENSRNOT00000028936	protein_coding	hyper	1.26726	2.40705	0.0145936	0.0918203	0.0845332	0.0351191	Olr86	Ensembl	939	chr1:168378637-168379575:+	chr1	+	168378637	168379575	olfactory receptor 86 [Source:RGD Symbol;Acc:1333697]	GGTGTTAGAACTAAGCAAATAAGAGAGAGGGTAGTTATGACCATCAGAAATAAACTATAA			0.0693578	0.102963	0.0812785	0.0468089	0.0354749	0.0230733
ASRN6AP1B10820758711	protein_coding	ENSRNOT00000005665	protein_coding	hyper	1.26489	2.4031	0.0102733	0.081481	0.0976511	0.0406356	Abca8a	Ensembl	5531	chr10:98319487-98388637:-	chr10	-	98319487	98388637	ATP-binding cassette, subfamily A (ABC1), member 8a [Source:RGD Symbol;Acc:1307333]	CCTTGGTTGGGACCAAGATGGTGAAGAGAGAGATAAACGTGTGGCAACAAACATGGGCCT			0.0943806	0.101799	0.0967742	0.061259	0.0418978	0.0187499
ASRN6AP1B10008656511	protein_coding	ENSRNOT00000084003	protein_coding	hyper	1.26078	2.39626	0.0119977	0.0860828	0.127197	0.0530816	AABR07052298.1	Ensembl	159	chr3:45699134-45699342:-	chr3	-	45699134	45699342		CAGGAGAAGAGAGAGGAGGCATGTCTCGGGTACCTATGAGCCAAGCCAGGCAAGAAGAAG			0.121962	0.13264	0.12699	0.0843366	0.0476025	0.0273058
ASRN6AP1B10247171611	protein_coding	ENSRNOT00000061746	protein_coding	hyper	1.26017	2.39524	0.0102713	0.081481	0.124125	0.0518213	Stpg4	Ensembl	849	chr6:11022073-11063092:-	chr6	-	11022073	11063092	sperm-tail PG-rich repeat containing 4 [Source:RGD Symbol;Acc:1591638]	AGAGAGAAGGATGGTGGAGGCTCACAGTGACGAATACTCCAATACCCGGTACTTACCATT			0.125547	0.134369	0.112458	0.0770283	0.0515997	0.026836
ASRN6AP1B10001647011	protein_coding	ENSRNOT00000022987	protein_coding	hyper	1.2594	2.39396	0.00669733	0.0727003	0.495567	0.207007	Inip	Ensembl	713	chr5:77019431-77031120:-	chr5	-	77019431	77031120	INTS3 and NABP interacting protein [Source:RGD Symbol;Acc:1307983]	GTGAGAGTGGGAAGAGAAGAGGAGCTGGGACGCTGAGGCCTTGGGAAGTGGAAGCAGCAG			0.499423	0.49999	0.487288	0.279652	0.243978	0.0973911
ASRN6AP1B10002838511	protein_coding	ENSRNOT00000072759	protein_coding	hyper	1.25626	2.38875	0.0139347	0.0904769	0.833255	0.348825	AABR07000534.1	Ensembl	942	chr1:16987382-16989482:-	chr1	-	16987382	16989482		GCATGTATAAGAATGCAGATCGATCCATGCTTATCGCCAAGTACAAAGCTTAAGTCCAAG			0.875229	0.794429	0.830107	0.460832	0.463913	0.121729
ASRN6AP1B10544717911	protein_coding	NM_012954	protein_coding	hyper	1.2549	2.3865	0.0185012	0.100575	0.459199	0.192415	Fosl2	Refseq	984	chr6:25598936-25616995:-	chr6	-	25598936	25616995		CAAGACCATTGGTACCACCGTGGGCCGCAGAAGGAGAGATGAGCAGCTGTCTCCCGAAGA			0.499047	0.39476	0.483789	0.287057	0.21299	0.0771975
ASRN6AP1B10168239711	protein_coding	ENSRNOT00000081265	protein_coding	hyper	1.25391	2.38487	0.0116306	0.0853375	0.106208	0.0445341	Lsm2	Ensembl	835	chr20:4966817-4970568:+	chr20	+	4966817	4970568	LSM2 homolog, U6 small nuclear RNA and mRNA degradation associated [Source:RGD Symbol;Acc:1598536]	AGAGAGAATTCCTCTGTGGAGAAGGGAGGGTGAGAGAGCCAGGACCTGCAGGATGTTCCT			0.107922	0.110091	0.100611	0.0671046	0.0466984	0.0197994
ASRN6AP1B10404969811	protein_coding	ENSRNOT00000035815	protein_coding	hyper	1.25308	2.38349	0.0202871	0.103633	0.112609	0.0472454	RGD1309106	Ensembl	1712	chr13:79856479-79899479:-	chr13	-	79856479	79899479	similar to hypothetical protein [Source:RGD Symbol;Acc:1309106]	GCTCAAAAAGCCGAGAACGCCTGAGAGATGGAGAAGAGAGAGCTAAAGACTTTTGTTCCA			0.124646	0.118495	0.0946864	0.0718758	0.049614	0.0202466
ASRN6AP1B10226087811	protein_coding	ENSRNOT00000079207	protein_coding	hyper	1.23691	2.35694	0.0243671	0.111159	0.143416	0.0608483	Hsf2bp	Ensembl	2108	chr20:10758367-10844178:-	chr20	-	10758367	10844178	heat shock transcription factor 2 binding protein [Source:RGD Symbol;Acc:1565879]	GGAGAAGAGAGAGAAACCCGTCCCTGAAGCAACAAGGGCACTTACAGAGCACATGGAATC		Yes	0.143154	0.163223	0.123869	0.098308	0.0565219	0.027715
ASRN6AP1B10007292911	protein_coding	ENSRNOT00000003749	protein_coding	hyper	1.22961	2.34504	0.00198637	0.0617305	0.148719	0.0634186	Tmem114	Ensembl	1449	chr10:7279920-7295452:+	chr10	+	7279920	7295452	transmembrane protein 114 [Source:RGD Symbol;Acc:1560593]	AGAGGAGAGGGAGTGTGGAACCCATATCACCTGAAATAAATGCCAATCCTAGTCACCCGG			0.144385	0.152344	0.149428	0.0799566	0.0693393	0.0409598
ASRN6AP1B10240168011	protein_coding	ENSRNOT00000025386	protein_coding	hyper	1.2295	2.34486	0.0108367	0.083057	0.461377	0.196761	Dnlz	Ensembl	674	chr3:3796480-3798177:-	chr3	-	3796480	3798177	DNL-type zinc finger [Source:RGD Symbol;Acc:1308635]	GAAGGGGAAGAGGAACATTGAAGAGATCCTAGCAGCCAGAGGAGAGGAGGTACGCCGGGT			0.445719	0.460962	0.477449	0.302088	0.186633	0.101562
ASRN6AP1B10476683511	protein_coding	ENSRNOT00000065705	protein_coding	hyper	1.22909	2.34418	0.0146395	0.0919212	0.529684	0.225957	Slc25a26	Ensembl	1109	chr4:126522326-126615314:+	chr4	+	126522326	126615314	solute carrier family 25 member 26 [Source:RGD Symbol;Acc:1308811]	ACCGAGGCTATAAAAGCACAGTTTTAAGAGAGATTCCTTTCTCCTTGGTCCAGTTTCCCT			0.541083	0.538134	0.509836	0.350941	0.229106	0.0978245
ASRN6AP1B10007927211	protein_coding	ENSRNOT00000082901	protein_coding	hyper	1.22455	2.33682	0.0234443	0.109533	0.137421	0.0588067	AABR07017634.1	Ensembl	1997	chr15:29400818-29446332:-	chr15	-	29400818	29446332		AGAGCTGAGAGAGAGTTTTGACAGATTGATGTAGTATAACATAACAATAACCAGTTCGGT			0.15371	0.142545	0.116008	0.0939194	0.0538084	0.0286924
ASRN6AP1B10001382611	protein_coding	ENSRNOT00000029092	protein_coding	hyper	1.22384	2.33567	0.0243404	0.11109	0.656654	0.281142	Cd300e	Ensembl	2989	chr10:103599103-103619083:-	chr10	-	103599103	103619083	Cd300e molecule [Source:RGD Symbol;Acc:1585137]	TACAAGATGGCACTGGCATCCGGCAGAACGCACCTAGTAAAAAGGGCAATACTCAGGTGC			0.652751	0.546589	0.770623	0.382713	0.34761	0.113103
ASRN6AP1B10147466211	protein_coding	ENSRNOT00000076362	protein_coding	hyper	1.22034	2.33001	0.013307	0.0890514	0.111149	0.0477033	Kcnh1	Ensembl	4021	chr13:110920830-111228836:+	chr13	+	110920830	111228836	potassium voltage-gated channel subfamily H member 1 [Source:RGD Symbol;Acc:68398]	TGGAGGGGAGAGAGAGTCAGGGCATCAGCAGCCTGTTCAGTTCTCTGAAAGTCGTGCGGC			0.106498	0.12493	0.10202	0.0725416	0.0432143	0.0273542
ASRN6AP1B10015436511	protein_coding	ENSRNOT00000076942	protein_coding	hyper	1.21378	2.31944	0.0286169	0.119425	0.112229	0.0483863	Mlip	Ensembl	2519	chr8:84434784-84632817:-	chr8	-	84434784	84632817	muscular LMNA-interacting protein [Source:RGD Symbol;Acc:1590513]	AGGAGAGAGTGACGTTTGAGTACAGTGATCATATGACCTTCAGCTGTGAGAGCAAAGAGG			0.127201	0.125806	0.0836806	0.0715309	0.0456031	0.028025
ASRN6AP1B10000159811	protein_coding	ENSRNOT00000020600	protein_coding	hyper	1.21085	2.31473	0.0419117	0.142504	0.457729	0.197746	Pigf	Ensembl	641	chr6:10568614-10592454:-	chr6	-	10568614	10592454	phosphatidylinositol glycan anchor biosynthesis, class F [Source:RGD Symbol;Acc:1584658]	CAGGTTGCCAGGGTGAGCCGTCACACAGCAGAGGAGAGGGGATTAAATAAAAACTCCTAA			0.360484	0.470132	0.542571	0.305461	0.222453	0.0653229
ASRN6AP1B10114879111	protein_coding	ENSRNOT00000052029	protein_coding	hyper	1.20624	2.30736	0.00357333	0.065152	0.492976	0.213654	Vom2r35	Ensembl	2091	chr1:66004352-66021670:+	chr1	+	66004352	66021670	vomeronasal 2 receptor, 35 [Source:RGD Symbol;Acc:1559147]	AGGTAGTGTCTGTCTTTGTCTCTGAGGCGTGTTTCCTACATAGTGTCTTTGTGTTGCTCA			0.499082	0.503958	0.475889	0.273905	0.240685	0.126372
ASRN6AP1B10101881011	protein_coding	ENSRNOT00000020032	protein_coding	hyper	1.20497	2.30532	0.0103202	0.081481	0.0970968	0.0421185	Stat1	Ensembl	2979	chr9:54340652-54457753:-	chr9	-	54340652	54457753	signal transducer and activator of transcription 1 [Source:RGD Symbol;Acc:3771]	CAGTGCCACTGCCTGGACGGAGAGAGAGCCAGCATGTCTCAGTGGAATCAAGTCCAACAA		Yes	0.102142	0.0993852	0.0897627	0.0629612	0.0399177	0.0234765
ASRN6AP1B10001043511	protein_coding	ENSRNOT00000075584	protein_coding	hyper	1.20196	2.30052	0.030175	0.122297	0.350614	0.152407	AABR07057475.1	Ensembl	330	chr7:73123853-73130740:-	chr7	-	73123853	73130740		GAGAGCATCTTCCCGACAATCCTGGTGCTCATGCTTGGAGATGAAGCACGTAGGCTCTGA			0.277714	0.343374	0.430755	0.232791	0.123969	0.10046
ASRN6AP1B10262281411	protein_coding	ENSRNOT00000092455	protein_coding	hyper	1.19759	2.29356	0.0101085	0.0812841	0.494775	0.215724	RGD1564541	Ensembl	1472	chrX:123462333-123474288:-	chrX	-	123462333	123474288	similar to hypothetical protein FLJ22965 [Source:RGD Symbol;Acc:1564541]	AGAAGAGATAGAGGCTCGGGAAGTTGCTGACTCCTATGCACAGAATGCCAAAGTGATTGA			0.466477	0.479231	0.538615	0.274695	0.269897	0.102578
ASRN6AP1B10000894111	protein_coding	ENSRNOT00000020244	protein_coding	hyper	1.19671	2.29217	0.00467273	0.0675648	0.519217	0.226518	Gcm2	Ensembl	3365	chr17:21490402-21499516:+	chr17	+	21490402	21499516	glial cells missing homolog 2 [Source:RGD Symbol;Acc:1311127]	CTGGAAGCTCTGATTGGTTGGCATTGTTGTTTTCTATATTTTAATAAAAGACAATTGATA		Yes	0.475678	0.580187	0.501785	0.296019	0.228113	0.155421
ASRN6AP1B10457224811	protein_coding	ENSRNOT00000079217	protein_coding	hyper	1.19266	2.28573	0.0174044	0.0982382	0.527758	0.230892	RGD1312005	Ensembl	1793	chr18:54113033-54123049:+	chr18	+	54113033	54123049	similar to DD1 [Source:RGD Symbol;Acc:1312005]	GCCTGCATACCAAGAAGACAGAGAGGAAGACACATGTACTATTGGGGAGGGAGAAAAGAA			0.433542	0.556168	0.593564	0.31079	0.26514	0.116746
ASRN6AP1B10618628711	protein_coding	ENSRNOT00000089229	protein_coding	hyper	1.18623	2.27557	0.0172718	0.0979346	0.117323	0.0515575	Golim4	Ensembl	2064	chr2:174322872-174413038:-	chr2	-	174322872	174413038	golgi integral membrane protein 4 [Source:RGD Symbol;Acc:1310948]	AGAGAGAAGCTGACAGGAGAGCTACAAGAGGTGAGAGGACAGAGTGGGGATAAATGGCAG			0.129363	0.116602	0.106002	0.0777261	0.0524262	0.0245203
ASRN6AP1B10196125011	protein_coding	NM_001047892	protein_coding	hyper	1.18587	2.27501	0.0154701	0.0940554	0.679077	0.298494	AABR07031963.1	Refseq	1566	chr18:40853988-40873685:+	chr18	+	40853988	40873685		TCCTGAGTGAGCCACCAAACCCAGTCACTATTGCTGAAGCCAAGAAGTGCTTGCTGACAG	LOC317165		0.724413	0.609126	0.703692	0.369449	0.400612	0.125419
ASRN6AP1B10435028411	protein_coding	ENSRNOT00000079097	protein_coding	hyper	1.18367	2.27154	0.0396452	0.138765	0.560204	0.246618	Lrrc63	Ensembl	2280	chr15:57133192-57170443:-	chr15	-	57133192	57170443	leucine rich repeat containing 63 [Source:RGD Symbol;Acc:1559507]	AAGGAGAGAAAGGCTAGCAGCTTGAAGCCAATATGGGGAACTCTGCTGCACGAGGCCACA			0.455245	0.603124	0.622244	0.371491	0.296277	0.072087
ASRN6AP1B10196597411	protein_coding	NM_001107369	protein_coding	hyper	1.17932	2.2647	0.00876339	0.0789572	0.11511	0.0508279	Mastl	Refseq	2989	chr17:89839649-89874391:+	chr17	+	89839649	89874391		AGAGAGCTGGGATGAAAGAACTGAAACATCATCCTCTCTTCAGTGAAGTGGACTGGGAGA			0.104043	0.112798	0.128488	0.0702814	0.0513436	0.0308589
ASRN6AP1B10265535411	protein_coding	ENSRNOT00000089456	protein_coding	hyper	1.16938	2.24914	0.0075966	0.0761435	0.704125	0.313064	Myof	Ensembl	6791	chr1:256585898-256734730:-	chr1	-	256585898	256734730	myoferlin [Source:RGD Symbol;Acc:1564216]	GGGAACTGGGGCTGCGTCATATACAGCAAATACAGGAGAGACTGAGGTGGGTTTCGTCCC			0.716799	0.682476	0.713099	0.372806	0.407556	0.158829
ASRN6AP1B10003684311	protein_coding	ENSRNOT00000057136	protein_coding	hyper	1.15774	2.23108	0.0070591	0.0743104	0.726918	0.325814	Per1	Ensembl	4049	chr10:55687050-55695994:+	chr10	+	55687050	55695994	period circadian regulator 1 [Source:RGD Symbol;Acc:727863]	GCAGAAGAGAATGGCACCAGCTAGACTCCATTTGGGCGCCACTTACAGCAGTCTAATGAG		Yes	0.724802	0.693014	0.762936	0.397206	0.406833	0.173403
ASRN6AP1B10284058411	protein_coding	ENSRNOT00000007646	protein_coding	hyper	1.15119	2.22098	0.00625269	0.0712377	0.766135	0.344954	Rnf32	Ensembl	798	chr4:2055615-2065818:+	chr4	+	2055615	2065818	ring finger protein 32 [Source:RGD Symbol;Acc:1308287]	TAAGGAGAAAGTTCTTTGAGGAAAAGAGGAAAACGCCTAGCGCCATCTGGGTCCCAGGTG			0.85592	0.710034	0.73245	0.421535	0.399731	0.213596
ASRN6AP1B10004695411	protein_coding	ENSRNOT00000091280	protein_coding	hyper	1.14717	2.21478	0.00034296	0.0566581	0.760841	0.343528	Cfap221	Ensembl	2511	chr13:35953088-36022197:-	chr13	-	35953088	36022197	cilia and flagella associated protein 221 [Source:RGD Symbol;Acc:1584968]	CAGGAGGAGATGAAGAATCTGAGAAACAAAGCTCTCAACACATACCTGATTCTAGACTAA			0.731634	0.75999	0.790899	0.278609	0.379499	0.372477
ASRN6AP1B10196124911	protein_coding	ENSRNOT00000091759	protein_coding	hyper	1.14533	2.21197	0.0167867	0.0972499	0.692422	0.313034	AABR07031963.1	Ensembl	1566	chr18:40853988-40873685:+	chr18	+	40853988	40873685		CCTGAGTGAGCCACCAAACCCAGTCACTATTGCTGAAGCCAAGAAGTGCTTGCTGACAGG			0.738613	0.630724	0.70793	0.409161	0.397724	0.132216
ASRN6AP1B10244910511	protein_coding	ENSRNOT00000043476	protein_coding	hyper	1.14495	2.21138	0.0229312	0.108325	0.0705237	0.0318912	Atp2b2	Ensembl	9031	chr4:145703046-145948996:-	chr4	-	145703046	145948996	ATPase plasma membrane Ca2+ transporting 2 [Source:RGD Symbol;Acc:2176]	TCAGCAAGAGAGAGTGAAATTTAAAGAGATCCGCGTCGTGAAGGCGTTCCGTAGCTCTCT			0.0532749	0.0848269	0.0734693	0.0411562	0.0324881	0.0220294
ASRN6AP1B10065719011	protein_coding	ENSRNOT00000076753	protein_coding	hyper	1.14109	2.20548	0.0191166	0.101431	0.535603	0.242851	Tlr6	Ensembl	2700	chr14:45024351-45040175:+	chr14	+	45024351	45040175	toll-like receptor 6 [Source:RGD Symbol;Acc:1303030]	GCACCAGGGTTCCAGATGGCCTTTGGTGTTTTTCTCTGGCGTCCGAGATATCTTGAAGAC			0.54965	0.432542	0.624616	0.313734	0.275772	0.139047
ASRN6AP1B10242497711	protein_coding	ENSRNOT00000078162	protein_coding	hyper	1.13812	2.20094	0.0458736	0.149143	0.738528	0.335551	Cd84	Ensembl	1259	chr13:90244681-90277865:+	chr13	+	90244681	90277865	CD84 molecule [Source:RGD Symbol;Acc:1564553]	AGTGGTGGCACTTCTGTTCCATTTGTACAAGAGAAGGAGAGCAGATGATGTCTCAAAGAA			0.688566	0.729337	0.797681	0.571523	0.33884	0.096292
ASRN6AP1B10008189711	protein_coding	ENSRNOT00000034001	protein_coding	hyper	1.12735	2.18456	0.00210745	0.0617305	0.552867	0.253079	Arhgap33	Ensembl	4190	chr1:88978344-88989552:-	chr1	-	88978344	88989552	Rho GTPase activating protein 33 [Source:RGD Symbol;Acc:2318374]	TACGGGAGGGGAGGGGAGGTCCGAGGATCCTTGTACAGAAATGGAGGACATAGAGGGGAG			0.571345	0.533068	0.554186	0.286426	0.301107	0.171703
ASRN6AP1B10762994811	protein_coding	ENSRNOT00000084470	protein_coding	hyper	1.117	2.16896	0.000657984	0.0583665	0.672426	0.310023	Ptpn18	Ensembl	552	chr9:40975836-40987098:+	chr9	+	40975836	40987098	protein tyrosine phosphatase, non-receptor type 18 [Source:RGD Symbol;Acc:1311586]	TCCCGCACTCTCCAGAACAACAGTCCCCTCTACCAGAACCTCAAGGAGGCTGTCCCCTCC			0.717899	0.619731	0.679648	0.319243	0.347399	0.263427
ASRN6AP1B10260701911	protein_coding	ENSRNOT00000045571	protein_coding	hyper	1.11454	2.16526	0.028123	0.118783	0.502402	0.232029	Cyp4a3	Ensembl	1521	chr5:134469270-134484839:-	chr5	-	134469270	134484839	cytochrome P450, family 4, subfamily a, polypeptide 3 [Source:RGD Symbol;Acc:631356]	TACCTGTGGTCCCTAGGCTCAAGTTTGTTCATGGGGTGCTGTGTACGAGCTCTCCGCGGG			0.513443	0.398973	0.59479	0.314005	0.259068	0.123013
ASRN6AP1B10270944711	protein_coding	ENSRNOT00000077656	protein_coding	hyper	1.10529	2.15142	0.0468376	0.150538	0.306831	0.142618	Btnl2	Ensembl	1696	chr20:4141878-4153132:+	chr20	+	4141878	4153132	butyrophilin-like 2 [Source:RGD Symbol;Acc:620731]	CCCTAGGGGAGAGAGCGACAGGCAGGATGGTGGATTTCCCAGGCTACAGTCTATCTGGCG			0.311901	0.347344	0.261249	0.233917	0.140576	0.053361
ASRN6AP1B10468395411	protein_coding	ENSRNOT00000066071	protein_coding	hyper	1.1038	2.14921	0.027423	0.117469	0.0850499	0.0395727	Aff1	Ensembl	4660	chr14:7226586-7325645:-	chr14	-	7226586	7325645	AF4/FMR2 family, member 1 [Source:RGD Symbol;Acc:1307940]	CCCTGGAGAGAGAGGGAAATTTGCCTGCTTGTACAATGAAGACAGAAACCTGCTTCGAAT		Yes	0.080624	0.103216	0.0713097	0.0561599	0.0392168	0.0233414
ASRN6AP1B10007747611	protein_coding	ENSRNOT00000064484	protein_coding	hyper	1.09767	2.14009	0.0498833	0.154792	0.714284	0.333764	Trmt13	Ensembl	2216	chr2:219615420-219628997:-	chr2	-	219615420	219628997	tRNA methyltransferase 13 homolog [Source:RGD Symbol;Acc:1565211]	GAGATGATTTTAAGGCAAAAGTATTCTTTTTAGGTCTTTCTTGGATAATTATCTAGGTCA			0.680694	0.75548	0.706679	0.579766	0.307865	0.113662
ASRN6AP1B10264168211	protein_coding	ENSRNOT00000020073	protein_coding	hyper	1.0823	2.11741	0.00929668	0.0801884	0.635639	0.300197	Odf2	Ensembl	2224	chr3:8450275-8483703:+	chr3	+	8450275	8483703	outer dense fiber of sperm tails 2 [Source:RGD Symbol;Acc:3229]	GGGAGGGAGAGGCAGGAGGATTGTCAGGATTCCGAGAGACTAATGGAGCAACAAGGTGCA			0.642862	0.598997	0.665057	0.390416	0.344728	0.165446
ASRN6AP1B10000250611	protein_coding	ENSRNOT00000038178	protein_coding	hyper	1.07973	2.11365	0.00784145	0.0765192	0.53857	0.254806	Tapbpl	Ensembl	1886	chr4:157735748-157743199:-	chr4	-	157735748	157743199	TAP binding protein-like [Source:RGD Symbol;Acc:1307893]	ATTATAGAGAAGAGAACCCTGGGCTGATGAAAGGAACGGGACAAGAGATGTTTAGAAATG			0.470993	0.568598	0.576118	0.306435	0.295911	0.162072
ASRN6AP1B10005666811	protein_coding	ENSRNOT00000032843	protein_coding	hyper	1.07888	2.11239	0.0078889	0.0765192	0.574471	0.271953	Pde3a	Ensembl	3426	chr4:175431904-175700238:+	chr4	+	175431904	175700238	phosphodiesterase 3A [Source:RGD Symbol;Acc:61942]	GAGGAAGAGAAGGGGAAGCCAAGAGCAGAGGAAACCCTCGCTCCACAACCAGACCTGTGA			0.572656	0.54658	0.604176	0.34295	0.318289	0.154619
ASRN6AP1B10610852611	protein_coding	ENSRNOT00000084337	protein_coding	hyper	1.07803	2.11115	0.011669	0.0853375	0.514481	0.243697	Sh3glb1	Ensembl	1848	chr2:250709439-250743960:-	chr2	-	250709439	250743960	SH3 domain -containing GRB2-like endophilin B1 [Source:RGD Symbol;Acc:1304859]	TGGGGGAGAGAGGAAATCAGAAGGGCAAGTAATACACAGGTTGACGTGTACCGCCTCCCT			0.565317	0.475851	0.502273	0.347435	0.225968	0.157688
ASRN6AP1B10147367411	protein_coding	ENSRNOT00000090554	protein_coding	hyper	1.07162	2.1018	0.0366813	0.133603	0.587558	0.27955	Pitpna	Ensembl	816	chr10:63731959-63769424:+	chr10	+	63731959	63769424	phosphatidylinositol transfer protein, alpha [Source:RGD Symbol;Acc:61885]	TCGGAGGATGGAAGAAGAGACGAAGAGACAGCTGGATGAGATGAGACAAAAGGACCCCGT			0.584748	0.53303	0.644896	0.429933	0.303202	0.105515
ASRN6AP1B10004569311	protein_coding	ENSRNOT00000032109	protein_coding	hyper	1.0703	2.09987	0.0120114	0.0860828	0.544265	0.25919	Ankfn1	Ensembl	1212	chr10:76903325-76930631:-	chr10	-	76903325	76930631	ankyrin-repeat and fibronectin type III domain containing 1 [Source:MGI Symbol;Acc:MGI:2686021]	TCAGAGATGAGTCCAGACCCTACATCCCCAGTTTCAGAGATTCTAAGTAGTATGCTTTAG			0.614175	0.493645	0.524973	0.343284	0.276965	0.15732
ASRN6AP1B10580748211	protein_coding	ENSRNOT00000036172	protein_coding	hyper	1.05896	2.08343	0.0262204	0.115141	0.635096	0.304832	Hnrnpm	Ensembl	2190	chr7:18516512-18554227:-	chr7	-	18516512	18554227	heterogeneous nuclear ribonucleoprotein M [Source:RGD Symbol;Acc:620369]	GAGAGCAATGCAAAAGGTGATGGCTACGACTGGTGGGATGGGTATGGGACCAGGTGGCCC			0.642191	0.5925	0.670596	0.480719	0.270165	0.163613
ASRN6AP1B10626136011	protein_coding	ENSRNOT00000077398	protein_coding	hyper	1.0574	2.08118	0.00671403	0.0727003	0.473615	0.22757	Trpm7	Ensembl	5592	chr3:119259467-119330345:-	chr3	-	119259467	119330345	transient receptor potential cation channel, subfamily M, member 7 [Source:RGD Symbol;Acc:620053]	TGCTGTCAAGCTGGTGACATATGCTCTCTCCTGTACTAATGCATCAGCGTTTGACCAGCT			0.448327	0.43631	0.536208	0.256678	0.269763	0.156269
ASRN6AP1B10006899311	protein_coding	ENSRNOT00000001371	protein_coding	hyper	1.04787	2.06747	0.0474884	0.151471	0.551371	0.266689	Gpalpp1	Ensembl	1490	chr15:58153275-58171049:-	chr15	-	58153275	58171049	GPALPP motifs containing 1 [Source:RGD Symbol;Acc:1307254]	TGTGGTGTGCAGCTTGAGGGGTCGTGTGCTCCATTAGAGAGAAAGGAAAGGGTGTGTGTG			0.5324	0.535696	0.586018	0.416858	0.303879	0.0793293
ASRN6AP1B10103059111	protein_coding	ENSRNOT00000077503	protein_coding	hyper	1.0453	2.06379	0.00588235	0.0703018	0.551935	0.267437	Col4a4	Ensembl	5519	chr9:88237089-88356716:-	chr9	-	88237089	88356716	collagen type IV alpha 4 chain [Source:RGD Symbol;Acc:1305355]	AGAAGAGGAGCCAAAGGAGCAAAAGGAAATGAGGGGCTCTGTGACTGTCCACCTGGTCCC			0.546987	0.580287	0.528531	0.317698	0.319106	0.165507
ASRN6AP1B10274547611	protein_coding	ENSRNOT00000082415	protein_coding	hyper	1.04337	2.06104	0.0237659	0.109896	0.826375	0.400951	Adgb	Ensembl	2031	chr1:4529381-4560789:-	chr1	-	4529381	4560789	androglobin [Source:RGD Symbol;Acc:1564259]	TGCACACATCACGCCAGAGGAAAACACCAAACGCCATCTGGAACCCTGGTGCACTGAAGC			0.87879	0.731655	0.86868	0.485381	0.534648	0.182822
ASRN6AP1B10241002311	protein_coding	ENSRNOT00000026559	protein_coding	hyper	1.0427	2.06008	0.00369969	0.065152	0.81378	0.395024	Vegfa	Ensembl	3474	chr9:17340341-17355681:+	chr9	+	17340341	17355681	vascular endothelial growth factor A [Source:RGD Symbol;Acc:619991]	ACAAAGCCAGAAAATCACTGTGAGCCTTGTTCAGAGCGGAGAAAGCATTTGTTTGTCCAA			0.802273	0.804638	0.834429	0.445601	0.479254	0.260218
ASRN6AP1B10000570711	protein_coding	ENSRNOT00000032968	protein_coding	hyper	1.02543	2.03556	0.0329094	0.127315	0.700737	0.344248	AABR07065265.1	Ensembl	999	chr6:117967992-117972898:-	chr6	-	117967992	117972898		CAGCCACCAAACTTAGACAATATTGATGATGCCAAGAAGTGCATGCTGACAGGAGCCTGA			0.74387	0.638043	0.720298	0.465816	0.435343	0.131585
ASRN6AP1B10001915411	protein_coding	ENSRNOT00000043434	protein_coding	hyper	1.02369	2.03312	0.0029761	0.0632324	0.621651	0.305763	Pml	Ensembl	3016	chr8:63004870-63034226:-	chr8	-	63004870	63034226	promyelocytic leukemia [Source:RGD Symbol;Acc:1562602]	CGGACATGAAAGGTACCCCGGGCCTAGATCTCCCTTTCAGAAGCCAGAACCAGGAAGGGT		Yes	0.611619	0.556185	0.697151	0.336955	0.327921	0.252412
ASRN6AP1B10578797911	protein_coding	ENSRNOT00000048074	protein_coding	hyper	1.02344	2.03275	0.0400566	0.139642	0.801963	0.39452	Hsd11b1	Ensembl	3315	chr13:111926442-111948753:-	chr13	-	111926442	111948753	hydroxysteroid 11-beta dehydrogenase 1 [Source:RGD Symbol;Acc:2834]	ACTTCCCTAACGAAATGGACAATTTCCTAGACAGATACCAGGTACCGAAGTTAAATCAGG			0.875586	0.732915	0.797388	0.487774	0.557219	0.138568
ASRN6AP1B10007583211	protein_coding	ENSRNOT00000079725	protein_coding	hyper	1.01759	2.02454	0.000274382	0.0519266	0.53443	0.263976	Krtap12-2	Ensembl	330	chr20:11620616-11620945:-	chr20	-	11620616	11620945	keratin associated protein 12-2 [Source:RGD Symbol;Acc:2319746]	GCCTGCTGTGTGCATTCCTGTGAGGTACCAAGTGGCTTACTGTGTGCCTGTGAGCTGCAG			0.559296	0.537715	0.506279	0.292482	0.263789	0.235658
ASRN6AP1B10004147111	protein_coding	ENSRNOT00000023963	protein_coding	hyper	1.00548	2.0076	0.0223003	0.107391	0.399963	0.199224	Npm3	Ensembl	522	chr1:265504575-265506046:-	chr1	-	265504575	265506046	nucleophosmin/nucleoplasmin, 3 [Source:RGD Symbol;Acc:1565542]	ATGAGAGTGAAGATGAAATTAAGCTGTGTGGAATCCTTCCTGCCAAAAAGCATAGGGGCA			0.379833	0.365243	0.454812	0.276725	0.209422	0.111524
ASRN6AP1B10006881711	protein_coding	ENSRNOT00000089063	protein_coding	hyper	0.998869	1.99843	0.0174378	0.0982721	0.823908	0.412277	AABR07011744.1	Ensembl	243	chr2:167877956-167892261:-	chr2	-	167877956	167892261		CAAGTGACCTGCCTCGTGGACTCAGAACACATGCCCACAGAAACAGCTGAAGACCAGTAG			0.851267	0.77759	0.842866	0.45884	0.562338	0.215653
ASRN6AP1B10518367611	protein_coding	ENSRNOT00000079157	protein_coding	hyper	0.993391	1.99086	0.0253371	0.113448	0.803576	0.403633	AABR07025316.1	Ensembl	1743	chr16:33373615-33375716:+	chr16	+	33373615	33375716		ACCCTAAGAGAACACAAATTGGATACTCAACGAGGACCCTGCATTCTGATGCCGACAGGA			0.836545	0.783314	0.79087	0.507443	0.526935	0.176521
ASRN6AP1B10005947611	protein_coding	ENSRNOT00000019504	protein_coding	hyper	0.992971	1.99028	0.0461034	0.149437	0.593914	0.298407	LOC100909657	Ensembl	606	chr4:149908375-149908980:+	chr4	+	149908375	149908980	uncharacterized LOC100909657 [Source:RGD Symbol;Acc:6502210]	TCAAACCTGCACATCCACCAACGTGTCCACACAGGAGAGAGGCCCTACAAGTGCGGGGAG			0.601157	0.538433	0.642151	0.431354	0.358924	0.104943
ASRN6AP1B10269419311	protein_coding	ENSRNOT00000088884	protein_coding	hyper	0.990135	1.98637	0.000647169	0.0583665	0.740287	0.372683	Slamf7	Ensembl	1393	chr13:90061028-90075144:-	chr13	-	90061028	90075144	SLAM family member 7 [Source:RGD Symbol;Acc:1560190]	ATTCCACTGTGCAGATCCCCAAAGTGGTGAAGAGTCCCAGCTCCCCACCTGCAATGCCAC			0.769801	0.685824	0.765237	0.321291	0.386128	0.410632
ASRN6AP1B10248868711	protein_coding	ENSRNOT00000073775	protein_coding	hyper	0.986093	1.98081	0.0112221	0.0841592	0.468808	0.236674	AABR07066379.1	Ensembl	1139	chr9:8349033-8405031:+	chr9	+	8349033	8405031		TGGCATCTCCATCCAGCTCTGTACAGCAAAAGGACACTTAAGGTCTGAAATTCTCCAGGA			0.436528	0.45556	0.514336	0.250556	0.309505	0.149963
ASRN6AP1B10222139911	protein_coding	ENSRNOT00000092165	protein_coding	hyper	0.979782	1.97217	0.0111233	0.0838455	0.613134	0.310894	AABR07066379.1	Ensembl	1033	chr9:8399632-8442298:+	chr9	+	8399632	8442298		TGCAAAGGAACAGCAGGTCTGAAATTCTCCAGCAGAAACTCGAACATGACACATTCCAGG			0.632831	0.546144	0.660428	0.360907	0.377092	0.194682
ASRN6AP1B10502362111	protein_coding	ENSRNOT00000015152	protein_coding	hyper	0.977756	1.9694	0.0283425	0.119106	0.684541	0.347589	Hnrnpa2b1	Ensembl	1059	chr4:81237496-81241282:-	chr4	-	81237496	81241282	heterogeneous nuclear ribonucleoprotein A2/B1 [Source:RGD Symbol;Acc:1310403]	TCCTTTGGAGAGGAAAAAGAGAGAAAAGGAACAGTTCCGTAAGCTCTTTATTGGTGGCTT			0.704341	0.605248	0.744035	0.488148	0.378645	0.175973
ASRN6AP1B10002495711	protein_coding	ENSRNOT00000073930	protein_coding	hyper	0.972867	1.96274	0.0264915	0.11559	0.0966793	0.0492574	Plin5	Ensembl	1937	chr9:10956056-10961782:+	chr9	+	10956056	10961782	perilipin 5 [Source:RGD Symbol;Acc:1589602]	AGAGAGACTCAATTGCTTTGCTGTTTGTGGTCCAGAATAAACATGTTTGGTGTGGTCTAA			0.106885	0.0899969	0.0931566	0.0717581	0.0486146	0.0273995
ASRN6AP1B10171849811	protein_coding	ENSRNOT00000000459	protein_coding	hyper	0.969392	1.95801	0.00666579	0.0726404	0.607879	0.310457	Ros1	Ensembl	7014	chr20:33100678-33322966:-	chr20	-	33100678	33322966	ROS proto-oncogene 1 , receptor tyrosine kinase [Source:RGD Symbol;Acc:3591]	GCTCCTGCTGGTGGAGTCATCAACAAAGGCTTTGAAGGTGAAGACAATGAAATGGCCACT			0.605842	0.628298	0.589496	0.422641	0.243333	0.265397
ASRN6AP1B10010389811	protein_coding	ENSRNOT00000081028	protein_coding	hyper	0.965171	1.95229	0.0376593	0.135378	0.522293	0.267528	AABR07003933.1	Ensembl	420	chr1:120866832-120893997:-	chr1	-	120866832	120893997		AGGAGCAGGAAGAGCAAGAGAACCAAGAGGTCCAGGAGAACCAGGAACACCAGGAGGAGG			0.425725	0.564169	0.576985	0.344074	0.326032	0.132478
ASRN6AP1B10646678211	protein_coding	ENSRNOT00000030007	protein_coding	hyper	0.96386	1.95052	0.00434127	0.0667015	0.584165	0.299492	Ptk2b	Ensembl	3848	chr15:42827310-42947656:-	chr15	-	42827310	42947656	protein tyrosine kinase 2 beta [Source:RGD Symbol;Acc:628758]	TGGGCACAGACACGGGGTGGGGTGACATAGTTCATAGGGGTACTTCTGCCAGCCATTCCC			0.588426	0.508077	0.655993	0.259643	0.341874	0.296958
ASRN6AP1B10008143911	protein_coding	ENSRNOT00000024718	protein_coding	hyper	0.954812	1.93833	0.00669436	0.0727003	0.587902	0.303304	Dhx58	Ensembl	2631	chr10:88599680-88611105:-	chr10	-	88599680	88611105	DEXH-box helicase 58 [Source:RGD Symbol;Acc:1310093]	ACTTCATTAATGTGCCCTGCCTCTTCCTAGTCAAGATATAGACACCCCCTTGCAAGTGTC			0.587292	0.57492	0.601495	0.221594	0.281396	0.406921
ASRN6AP1B10006426711	protein_coding	ENSRNOT00000040741	protein_coding	hyper	0.953394	1.93642	0.0345917	0.129901	0.72984	0.376901	LOC499843	Ensembl	831	chr3:90720921-90751055:-	chr3	-	90720921	90751055	LRRGT00091 [Source:RGD Symbol;Acc:1560877]	TGTTGCTCCCAGGGACTAAACCACCAACCAAAGAGTACATATATGGGGCTTCAACCACAT			0.80432	0.624305	0.760894	0.449215	0.498766	0.182722
ASRN6AP1B10244089111	protein_coding	ENSRNOT00000058817	protein_coding	hyper	0.949869	1.9317	0.024543	0.111406	0.522845	0.270666	Acsl6	Ensembl	5899	chr10:39655455-39719312:+	chr10	+	39655455	39719312	acyl-CoA synthetase long-chain family member 6 [Source:RGD Symbol;Acc:69403]	GCCTCTGGCTCACATGTTTGAGAGAGTGATCCAGTCTGTTGTCTACTGCCATGGAGGGCG			0.569068	0.470824	0.528643	0.384663	0.270676	0.15666
ASRN6AP1B10002722111	protein_coding	ENSRNOT00000025053	protein_coding	hyper	0.947701	1.9288	0.0368671	0.133815	0.091578	0.0474793	Myo3a	Ensembl	4866	chr17:88963981-89167018:+	chr17	+	88963981	89167018	myosin IIIA [Source:RGD Symbol;Acc:1560083]	AGAGAGTGAGATCCCTGAGGAAGAGAGGATTTCAGCCAACCCTTATGATTACAGGAGGCT			0.0992768	0.0997056	0.0757515	0.0676374	0.0484281	0.0263725
ASRN6AP1B10062602611	protein_coding	ENSRNOT00000079802	protein_coding	hyper	0.934182	1.91081	0.0179643	0.0990705	0.476566	0.249405	Iqsec2	Ensembl	3430	chrX:22247088-22293007:+	chrX	+	22247088	22293007	IQ motif and Sec7 domain 2 [Source:RGD Symbol;Acc:1596452]	TTGACTCCATGAAGCTTACCCCCTCAGGCAGGCTGGCAGAGAGCAGTGTGGAGGGTGATG			0.522653	0.429133	0.47791	0.317308	0.283866	0.147043
ASRN6AP1B10406613011	protein_coding	ENSRNOT00000012310	protein_coding	hyper	0.933526	1.90994	0.0267273	0.116036	0.563529	0.295051	Mmp3	Ensembl	1422	chr8:5676665-5698237:+	chr8	+	5676665	5698237	matrix metallopeptidase 3 [Source:RGD Symbol;Acc:621317]	GATGCTCCAACATAAAGTCCCAGATGCCAGAAAAACAAGAGGCTCCCAGGACCCAACGGG			0.630255	0.481217	0.579114	0.353967	0.36622	0.164965
ASRN6AP1B10001489711	protein_coding	ENSRNOT00000002373	protein_coding	hyper	0.932793	1.90897	0.00321475	0.06365	0.807243	0.422869	Meltf	Ensembl	4197	chr11:72135668-72157522:-	chr11	-	72135668	72157522	melanotransferrin [Source:RGD Symbol;Acc:1308155]	TAGTGCTAAAGAAAGACATTGGTTTCTTTTTAAATAAAGCCAAATATCCCTGCATACGCA			0.776491	0.827527	0.81771	0.309575	0.452097	0.506934
ASRN6AP1B10000780311	protein_coding	ENSRNOT00000006319	protein_coding	hyper	0.932454	1.90852	0.0408876	0.140851	0.631697	0.330988	Galnt5	Ensembl	6781	chr3:44025300-44074678:+	chr3	+	44025300	44074678	polypeptide N-acetylgalactosaminyltransferase 5 [Source:RGD Symbol;Acc:620361]	CAGTGGGAGAAGAAGCCCTTGGTCCTGTCAAGACTTGACCCCTCCCCACCCCCAGTGTAG			0.708379	0.511635	0.675077	0.408657	0.414672	0.169635
ASRN6AP1B10007599011	protein_coding	NM_001166307	protein_coding	hyper	0.93083	1.90637	0.0406856	0.140608	0.681288	0.357374	LOC498592	Refseq	759	chr5:162473689-162474222:-	chr5	-	162473689	162474222		TGGGGACCCCAATGGAGGAGTTAGAAGAAGGACTGAAGGAGCTGAAGGGGTTTGTAAGCC			0.71582	0.631819	0.696225	0.459921	0.466084	0.146117
ASRN6AP1B10002332011	protein_coding	ENSRNOT00000019359	protein_coding	hyper	0.928978	1.90393	0.0278375	0.118275	0.681208	0.357791	Smchd1	Ensembl	6021	chr9:119676628-119818310:-	chr9	-	119676628	119818310	structural maintenance of chromosomes flexible hinge domain containing 1 [Source:RGD Symbol;Acc:1307234]	AGAATGAGAAGAGAATCCATCAGACAGAATAGAAGACCAAAAGGTGATGTCCCCAACTGA			0.685384	0.580765	0.777475	0.411333	0.456173	0.205867
ASRN6AP1B10008314711	protein_coding	ENSRNOT00000079158	protein_coding	hyper	0.928201	1.9029	0.000747862	0.0583665	0.605896	0.318407	AABR07017902.3	Ensembl	2643	chr15:32487708-32490500:+	chr15	+	32487708	32490500		GAAATAGAAGCAATGAAGAAAACACAAACTAAGGCAATATTGGAGATGGAAAACCTAGAA			0.549817	0.64353	0.624343	0.342113	0.304903	0.308204
ASRN6AP1B10219282411	protein_coding	ENSRNOT00000060351	protein_coding	hyper	0.926797	1.90105	0.00775874	0.0763055	0.590899	0.310827	Cngb1	Ensembl	4231	chr19:10142496-10206618:+	chr19	+	10142496	10206618	cyclic nucleotide gated channel beta 1 [Source:RGD Symbol;Acc:621809]	GAGGAGGGGGAGGCCACAAACTCAACAGTACCAGCCACGAAAGAGCACCCAGAGCTCCAG			0.584964	0.569711	0.618021	0.389778	0.337059	0.205645
ASRN6AP1B10008514511	protein_coding	ENSRNOT00000025646	protein_coding	hyper	0.925151	1.89888	0.00901647	0.0796608	0.628393	0.330928	Ctf1	Ensembl	1398	chr1:199163086-199168296:+	chr1	+	199163086	199168296	cardiotrophin 1 [Source:RGD Symbol;Acc:2442]	GGGAAGGGAAGGGCAGAAAAACATCTTAAGAGTTTTATTTGAGAATAAATTAAATTTTTG			0.697716	0.541773	0.64569	0.361055	0.385254	0.246474
ASRN6AP1B10787643711	protein_coding	ENSRNOT00000076610	protein_coding	hyper	0.91981	1.89187	0.0286856	0.11955	0.526373	0.278229	Prelp	Ensembl	3545	chr13:50749542-50761306:-	chr13	-	50749542	50761306	proline and arginine rich end leucine rich repeat protein [Source:RGD Symbol;Acc:620226]	AAGGGTGGGGAGGAACAGAGGAGTGCTCCAGCGTCCAGAGGAGAGGCAGGTACATCACCT			0.571681	0.53028	0.477157	0.393633	0.285872	0.155183
ASRN6AP1B10007697311	protein_coding	ENSRNOT00000014041	protein_coding	hyper	0.916374	1.88737	0.000152537	0.0459407	0.547064	0.289856	Mmp7	Ensembl	1112	chr8:5893249-5901049:+	chr8	+	5893249	5901049	matrix metallopeptidase 7 [Source:RGD Symbol;Acc:3100]	AGAAGACGCTTTCAGTGACCAAGGAAGATATGCTATGGACTGCCTCTTTTCATTGGGATC			0.531164	0.539111	0.570917	0.278475	0.317412	0.27368
ASRN6AP1B10001006411	protein_coding	ENSRNOT00000040323	protein_coding	hyper	0.91558	1.88633	0.000401468	0.0569545	0.615473	0.326281	AABR07066753.1	Ensembl	396	chr9:14779772-14780408:+	chr9	+	14779772	14780408		CGTAGAAACTTCATCAGTATTCTCAAAACGATCCGCCTAGTGGTGTCAAAAGGTGAGCTT			0.614064	0.611355	0.621001	0.281637	0.324311	0.372896
ASRN6AP1B10007181111	protein_coding	ENSRNOT00000058186	protein_coding	hyper	0.91244	1.88223	0.0194835	0.102044	0.564789	0.300065	AC120448.1	Ensembl	579	chr4:99168248-99168826:+	chr4	+	99168248	99168826		AAGAAGGGGCCAGAGGAGAGGGATTTGTGGGATGAAGCTATCTTGGGCAGTCGCTACTGA			0.489438	0.645386	0.559543	0.353759	0.353673	0.192762
ASRN6AP1B10119118411	protein_coding	ENSRNOT00000003428	protein_coding	hyper	0.89866	1.86433	0.00783398	0.0765192	0.620818	0.332997	Epb41l5	Ensembl	1515	chr13:35623031-35668968:-	chr13	-	35623031	35668968	erythrocyte membrane protein band 4.1 like 5 [Source:RGD Symbol;Acc:1311366]	AGGGAAGGGGAAGGAGATTAATGTTCATAATGCTTCGGCCCAGAACAATGACTCCCAACA			0.670536	0.594289	0.597628	0.372728	0.397724	0.228539
ASRN6AP1B10170033611	protein_coding	ENSRNOT00000078879	protein_coding	hyper	0.896328	1.86132	0.0218164	0.106388	0.641214	0.344494	Ccdc191	Ensembl	3335	chr11:61678045-61748768:-	chr11	-	61678045	61748768	coiled-coil domain containing 191 [Source:RGD Symbol;Acc:1566314]	AGGACCCTGAAGCAGCCAACAGCACCCCATCCCTTACTGAAAGCCATGGAAGAGAGAGCA			0.682292	0.624266	0.617083	0.41745	0.428766	0.187265
ASRN6AP1B10540699311	protein_coding	ENSRNOT00000093740	protein_coding	hyper	0.895542	1.86031	0.00447344	0.0668084	0.604521	0.324958	Supt5h	Ensembl	1628	chr1:85437780-85460238:+	chr1	+	85437780	85460238	SPT5 homolog, DSIF elongation factor subunit [Source:RGD Symbol;Acc:1563807]	AGAAGAGATTGAAGCCTCCAACATTGATAACGTTGTGCTGGATGAAGACCGCTCTGGGGC		Yes	0.565956	0.625163	0.622445	0.375163	0.363341	0.236369
ASRN6AP1B10393936111	protein_coding	ENSRNOT00000043216	protein_coding	hyper	0.893136	1.85721	0.0156417	0.0945015	0.357725	0.192614	Unc13b	Ensembl	6172	chr5:58505500-58715576:+	chr5	+	58505500	58715576	unc-13 homolog B [Source:RGD Symbol;Acc:619723]	AGCTGACTCTCCCAGTTAAGGATGACTAAGGAGAATCTTGGGGTAGTTAAGACTATGGCT			0.381057	0.356174	0.335942	0.249307	0.210058	0.118477
ASRN6AP1B10026887811	protein_coding	ENSRNOT00000037372	protein_coding	hyper	0.891627	1.85527	0.00322763	0.0637108	0.487574	0.262805	Mettl26	Ensembl	1211	chr10:15241590-15252413:+	chr10	+	15241590	15252413	methyltransferase like 26 [Source:RGD Symbol;Acc:1307155]	TGACCCTCAGATGCAGGTTCTCAAGACATGGAGGACAGAGAAGGAAGAAGAGAAGGGGGA			0.447882	0.502361	0.512478	0.262784	0.313813	0.211818
ASRN6AP1B10222330011	protein_coding	ENSRNOT00000041115	protein_coding	hyper	0.890269	1.85352	0.0301462	0.122232	0.526695	0.284159	AABR07043429.1	Ensembl	756	chr19:28290475-28296640:-	chr19	-	28290475	28296640		CAGGAGTTCCCTGCTGACCACAATCCTCAACAGGCAAAGACTTTTTCTTCTGAGAGAGCA			0.543035	0.551896	0.485155	0.31793	0.38606	0.148488
ASRN6AP1B10002937411	protein_coding	ENSRNOT00000006827	protein_coding	hyper	0.88735	1.84977	0.00433128	0.0667015	0.494524	0.267343	Rnf215	Ensembl	2492	chr14:84368476-84374879:+	chr14	+	84368476	84374879	ring finger protein 215 [Source:RGD Symbol;Acc:1310738]	TGATCTTCAGATGAGAGGCAAGGGCTGGGGCATGGCGCGAACTGGTAGAGAACCTGCCTC			0.447034	0.473325	0.563214	0.237454	0.268698	0.295877
ASRN6AP1B10003276911	protein_coding	NM_001012029	protein_coding	hyper	0.880523	1.84104	0.0477679	0.151876	0.66514	0.361284	Mnda	Refseq	1768	chr13:92073664-92091335:-	chr13	-	92073664	92091335		TACACATGGATAGACCCATGGCTCCAGCGGCATATATAACAGAAGATGGCCTTGTTGGGC		Yes	0.707042	0.590794	0.697584	0.439661	0.483418	0.160775
ASRN6AP1B10224479111	protein_coding	ENSRNOT00000016133	protein_coding	hyper	0.878229	1.83812	0.00248355	0.0622131	0.643983	0.350349	LOC497963	Ensembl	3336	chr10:66285433-66313190:+	chr10	+	66285433	66313190	similar to Nitric oxide synthase, inducible (NOS type II) (Inducible NO synthase) (Inducible NOS) (iNOS) [Source:RGD Symbol;Acc:1598227]	GGAGTCCGAGACTTCTGTGACACACAGCGCTACAACATCCTGGAGGAAGTGGGCAGGAGG			0.639375	0.59631	0.696262	0.316745	0.414929	0.319373
ASRN6AP1B10005300811	protein_coding	ENSRNOT00000037529	protein_coding	hyper	0.878027	1.83786	0.000276638	0.0519266	0.613036	0.33356	Ctxn3	Ensembl	1067	chr18:52550739-52551805:+	chr18	+	52550739	52551805	cortexin 3 [Source:RGD Symbol;Acc:2300148]	AGCAAGAAGACTATGGCTGGAAGAGGATTATGCATTTTTATGTGCATATAGTTACCAAAT			0.598733	0.618494	0.621882	0.330328	0.373434	0.296917
ASRN6AP1B10025290111	protein_coding	NM_054010	protein_coding	hyper	0.874614	1.83352	0.00942827	0.0801884	0.545861	0.297713	Neu3	Refseq	2307	chr1:164803574-164814651:-	chr1	-	164803574	164814651		GCTGGTGAGCTGAGAAGTCATGGAAGAAGTTTCATCCTGCTCCCTCCGCAGCACTCTGTT			0.558692	0.509314	0.569577	0.375584	0.312115	0.205438
ASRN6AP1B10008580711	protein_coding	ENSRNOT00000009742	protein_coding	hyper	0.868212	1.8254	0.00534837	0.0688832	0.611995	0.335267	Slc26a9	Ensembl	3580	chr13:48513008-48539467:+	chr13	+	48513008	48539467	solute carrier family 26 member 9 [Source:RGD Symbol;Acc:1310441]	TATTCCCGACTGGATATCCCTCTACATGGAATTCTTAACAATCTCCTGACCCTTTTACTC			0.615106	0.649442	0.571438	0.327923	0.26121	0.416667
ASRN6AP1B10890054311	protein_coding	NM_001109118	protein_coding	hyper	0.863694	1.81969	0.00187868	0.0617305	0.47376	0.260352	Elovl2	Refseq	3731	chr17:21382461-21422410:+	chr17	+	21382461	21422410		AGGCAGGAGGATTGCCGAGAGTTCGAGGCCAGCCTGGGCCACGGAGCAGCTGAAGGCCTT			0.508053	0.493662	0.419564	0.241188	0.276126	0.263741
ASRN6AP1B10360948311	protein_coding	ENSRNOT00000002498	protein_coding	hyper	0.857614	1.81204	0.0473353	0.151123	0.46465	0.256424	AABR07034767.1	Ensembl	2379	chr11:88912599-88972176:-	chr11	-	88912599	88972176		AAGGGAGGGAGGGGGTCAAGCTGCTGGTTACATGAAGGAAACGTTTAAAATAGAGGCAAA			0.489126	0.535635	0.369189	0.319026	0.302091	0.148154
ASRN6AP1B10004667311	protein_coding	ENSRNOT00000073547	protein_coding	hyper	0.857499	1.81189	0.00676654	0.072946	0.710811	0.392303	Ifi44l	Ensembl	1332	chr2:256964860-256978668:+	chr2	+	256964860	256978668	interferon-induced protein 44-like [Source:RGD Symbol;Acc:1595861]	GCGGATGATGCCTTAGAAGACTTGCCTCTCGAGGACACTGGTACCACTGTTCCTTTCTAA			0.769232	0.672755	0.690446	0.422165	0.286878	0.467865
ASRN6AP1B10488291411	protein_coding	ENSRNOT00000018580	protein_coding	hyper	0.856016	1.81003	0.00247586	0.0622131	0.64404	0.355817	RatNP-3b	Ensembl	504	chr16:75497832-75530500:-	chr16	-	75497832	75530500	defensin RatNP-3 precursor [Source:RGD Symbol;Acc:1589653]	AGAAGAGTCCATCTGTCATATGACTTGAAGGAGACTGTTACTTATAGTATGTTGTGTCCT			0.58186	0.668142	0.68212	0.378183	0.390507	0.298761
ASRN6AP1B10701485611	protein_coding	ENSRNOT00000004241	protein_coding	hyper	0.852824	1.80603	0.0169143	0.0975687	0.517495	0.286537	Prelp	Ensembl	1498	chr13:50751648-50761355:-	chr13	-	50751648	50761355	proline and arginine rich end leucine rich repeat protein [Source:RGD Symbol;Acc:620226]	AGGAACAGAGGAGTGCTCCAGCGTCCAGAGGAGAGGCAGGTGTGTGCAGGTACATCACCT			0.495457	0.525812	0.531216	0.381414	0.295392	0.182805
ASRN6AP1B10004874711	protein_coding	ENSRNOT00000019933	protein_coding	hyper	0.846579	1.79823	0.00983296	0.0808964	0.476005	0.264707	Ttc36	Ensembl	780	chr8:49106374-49109981:-	chr8	-	49106374	49109981	tetratricopeptide repeat domain 36 [Source:RGD Symbol;Acc:1359544]	AAAGCCATTAGCCTGCTACCTGAGAGAGCCTCTGCGTACAACAACCGTGCCCAAGCGAGG			0.431742	0.505542	0.49073	0.340625	0.247012	0.206484
ASRN6AP1B10001683511	protein_coding	ENSRNOT00000028693	protein_coding	hyper	0.843413	1.79429	0.000934534	0.0586642	0.591774	0.32981	Anxa9	Ensembl	1035	chr2:196470858-196479770:-	chr2	-	196470858	196479770	annexin A9 [Source:RGD Symbol;Acc:1587550]	AAGAAGAAATTTGGGAAGTCTCTCTATTCTTCTCTCCAGGATGCAGTCGGAGGGGACTGT			0.575918	0.586243	0.613162	0.314773	0.383602	0.291055
ASRN6AP1B10594577511	protein_coding	ENSRNOT00000071131	protein_coding	hyper	0.842424	1.79306	0.0245908	0.111504	0.646302	0.360446	LOC100910978	Ensembl	2028	chr17:14696308-14717420:-	chr17	-	14696308	14717420	extracellular matrix protein 2-like [Source:RGD Symbol;Acc:6495594]	GGTGATTCTTCAGAACAACAAGAATCCATTAACCAAGGAAGAAGGAAGGAAGAGGACAGT			0.548768	0.644822	0.745315	0.403247	0.432977	0.245114
ASRN6AP1B10124489111	protein_coding	ENSRNOT00000011340	protein_coding	hyper	0.836924	1.78624	0.0191342	0.101431	0.656935	0.367776	Slc22a5	Ensembl	3017	chr10:39201107-39228090:-	chr10	-	39201107	39228090	solute carrier family 22 member 5 [Source:RGD Symbol;Acc:3702]	TGCTGATGGGCTCCTTCATTTCGGGACAGCTCTCAGACAGGTTTGGTCGCAAGAATGTGC			0.67915	0.622504	0.669151	0.480119	0.227889	0.395319
ASRN6AP1B10400413911	protein_coding	ENSRNOT00000066048	protein_coding	hyper	0.823016	1.7691	0.0268735	0.116362	0.520385	0.294152	Ppargc1b	Ensembl	3148	chr18:56626736-56728185:-	chr18	-	56626736	56728185	PPARG coactivator 1 beta [Source:RGD Symbol;Acc:727948]	TGCAGGGGGAAGGGAAGGGTGGGGAGTCTGGAGAGGAACAGTTATGTGCTGACTTGCCAG		Yes	0.58547	0.462981	0.512703	0.37317	0.323043	0.186243
ASRN6AP1B10127677611	protein_coding	ENSRNOT00000016944	protein_coding	hyper	0.822409	1.76836	0.00690728	0.0735931	0.526449	0.297705	F13b	Ensembl	2344	chr13:56598957-56623124:+	chr13	+	56598957	56623124	coagulation factor XIII B chain [Source:RGD Symbol;Acc:1311668]	GTGGACGGAACCTCCAAAAGAAGAGAAGGAGAAGGTAGCCTGTGAGCAACCACCCTCCGT			0.517359	0.500625	0.561362	0.311892	0.360348	0.220876
ASRN6AP1B10003553911	protein_coding	ENSRNOT00000048860	protein_coding	hyper	0.818141	1.76313	0.000394756	0.0569545	0.583142	0.330742	AABR07007399.1	Ensembl	426	chr2:12311862-12312287:-	chr2	-	12311862	12312287		GAAGAAGATGCAGGCCAAGAATACAAAGGCTGCAAGTGCTCAAGAAGAGGCTATCAAGGC			0.556869	0.581246	0.611312	0.335149	0.357434	0.299644
ASRN6AP1B10082594011	protein_coding	ENSRNOT00000057900	protein_coding	hyper	0.817739	1.76264	0.046389	0.149909	0.510863	0.289828	Igbp1	Ensembl	1348	chrX:70322755-70345005:+	chrX	+	70322755	70345005	immunoglobulin binding protein 1 [Source:RGD Symbol;Acc:62011]	ACAGGCTAAAATAGAGAGATACAAGCAGAAGAAGGAGGTGGAGCATAGGTTGTCTGCACT			0.480952	0.550324	0.501312	0.400454	0.321651	0.147378
ASRN6AP1B10000235811	protein_coding	ENSRNOT00000033529	protein_coding	hyper	0.815833	1.76031	0.030481	0.122938	0.515896	0.29307	H2afy2	Ensembl	1925	chr20:31352960-31402483:-	chr20	-	31352960	31402483	H2A histone family, member Y2 [Source:RGD Symbol;Acc:1561371]	GTCTCCCTCAGTGGAGAGAAGATGAGAAAAACATCTCGGGGTGCTTTTCTGTTATAGGGT			0.540178	0.499208	0.508303	0.375332	0.343052	0.160828
ASRN6AP1B10553297611	protein_coding	ENSRNOT00000058195	protein_coding	hyper	0.811811	1.75541	0.00904783	0.0796608	0.732777	0.417439	Sipa1l1	Ensembl	3718	chr6:106084815-106163249:+	chr6	+	106084815	106163249	signal-induced proliferation-associated 1 like 1 [Source:RGD Symbol;Acc:708497]	GTCGCTGCATGGAGAGTTCTCTGCTTCCGACAGCTCCCTTACCGACATCCAGGAGACCCG			0.755356	0.656784	0.786192	0.510052	0.41893	0.323334
ASRN6AP1B10140666311	protein_coding	ENSRNOT00000050464	protein_coding	hyper	0.808203	1.75103	0.0365403	0.133324	0.544783	0.311121	LOC689479	Ensembl	1249	chr16:66230841-66387794:+	chr16	+	66230841	66387794	similar to Discs large homolog 5 (Placenta and prostate DLG) (Discs large protein P-dlg) [Source:RGD Symbol;Acc:1592283]	GGCCGGAATGAACATCTGTGACCCCAGAGCCCAGCAACAGCAGGTCTAAAATTCTCCAGC			0.533744	0.496287	0.604317	0.408777	0.345855	0.178733
ASRN6AP1B10002890511	protein_coding	ENSRNOT00000075922	protein_coding	hyper	0.806188	1.74859	0.0413175	0.141473	0.622549	0.35603	Fyn	Ensembl	755	chr20:44580632-44596045:+	chr20	+	44580632	44596045	FYN proto-oncogene, Src family tyrosine kinase [Source:RGD Symbol;Acc:2641]	AGAGGACCTAAGATGGACGTGAGAAAGAGGGAGTAGATCGTGTGCGGGGAGGGAAACGCA			0.672234	0.540274	0.65514	0.413716	0.455956	0.198418
ASRN6AP1B10418523011	protein_coding	ENSRNOT00000007702	protein_coding	hyper	0.806019	1.74838	0.0102409	0.081481	0.714888	0.408886	Birc3	Ensembl	1917	chr8:6049168-6061837:-	chr8	-	6049168	6061837	baculoviral IAP repeat-containing 3 [Source:RGD Symbol;Acc:621282]	TGGCAAAGCAATGGGGTATCAGCCTAGTGGTAAAACTGACCAAAAGTCATGAACAAAACT			0.715082	0.662799	0.766784	0.292239	0.444247	0.490173
ASRN6AP1B10393810411	protein_coding	NM_001305130	protein_coding	hyper	0.803188	1.74495	0.00170845	0.0606009	0.60556	0.347035	Ehbp1	Refseq	5105	chr14:106871426-107125382:-	chr14	-	106871426	107125382		AGAAGATGAAAAAGGGTTCAAAGACACCAGTCAGTATGTTGTGGGGGAATTGGCAGCACT			0.579521	0.608394	0.628766	0.319097	0.409855	0.312154
ASRN6AP1B10006880711	protein_coding	ENSRNOT00000048921	protein_coding	hyper	0.79798	1.73867	0.0283727	0.119154	0.648194	0.372811	Olr727	Ensembl	930	chr3:78862094-78863023:+	chr3	+	78862094	78863023	olfactory receptor 727 [Source:RGD Symbol;Acc:1333254]	GAGGAGGTCAAAAATGTTATGAAGAAGCTCCTGGGTCAAATAAGGTCAAATATTTGTTAA			0.734166	0.6547	0.555716	0.42969	0.443183	0.24556
ASRN6AP1B10002604811	protein_coding	ENSRNOT00000008045	protein_coding	hyper	0.796459	1.73683	0.00123439	0.0598988	0.635006	0.365612	Rmdn2	Ensembl	2082	chr6:2216623-2280777:+	chr6	+	2216623	2280777	regulator of microtubule dynamics 2 [Source:RGD Symbol;Acc:1559836]	GAAGAACGAAAGAAGAAAGCACACCAAGTAATCAGAGAAATGTAAATAGAATTACAATAA			0.635758	0.60959	0.659671	0.382206	0.406761	0.307867
ASRN6AP1B10313952911	protein_coding	NM_001106055	protein_coding	hyper	0.79379	1.73362	0.0365796	0.133401	0.767734	0.442849	Mycbp2	Refseq	15421	chr15:93678062-93868294:-	chr15	-	93678062	93868294		GGAAGGAGAGGAAAAAGCAACATCTGACGCTGACCTGAAGGAACATATGGTTGGAATCAT			0.682245	0.793345	0.827611	0.557937	0.517435	0.253176
ASRN6AP1B10000570211	protein_coding	ENSRNOT00000028608	protein_coding	hyper	0.79358	1.73337	0.0026525	0.0623914	0.55318	0.319135	Olr337	Ensembl	1213	chr1:228684136-228685348:+	chr1	+	228684136	228685348	olfactory receptor 337 [Source:RGD Symbol;Acc:1333015]	AAACAAGGAGATCAGAGAAGCATTGAAGAAACTCAAGAAGAGGAAGAAGCAGATGTCCTG			0.507989	0.595091	0.556459	0.334103	0.352164	0.271139
ASRN6AP1B10006349511	protein_coding	ENSRNOT00000082121	protein_coding	hyper	0.787401	1.72596	0.0496466	0.154558	0.7084	0.410438	Stx4	Ensembl	1127	chr1:199287710-199294864:+	chr1	+	199287710	199294864	syntaxin 4 [Source:RGD Symbol;Acc:621019]	GGGAGGGGGTGTCAAGTGTGAGAGAGGTGCAGGACTTCCAAATTTAGAACCTTGAGGCCC			0.764625	0.680999	0.679575	0.568923	0.445954	0.216436
ASRN6AP1B10930415411	protein_coding	NM_001013155	protein_coding	hyper	0.787143	1.72565	0.0188126	0.100915	0.726966	0.42127	Shoc2	Refseq	2193	chr1:274663683-274751195:+	chr1	+	274663683	274751195		AGGAGGAAGGAGGAATCCTAATGAACTGACCAGCAGCATTTTCACAAGTTGAAATGAACA			0.757347	0.707367	0.716184	0.534669	0.458789	0.270351
ASRN6AP1B10006781211	protein_coding	ENSRNOT00000050456	protein_coding	hyper	0.785737	1.72397	0.0248199	0.112023	0.412072	0.239024	Mogat3	Ensembl	981	chr12:22708708-22710674:-	chr12	-	22708708	22710674	monoacylglycerol O-acyltransferase 3 [Source:RGD Symbol;Acc:1592588]	TTCGAGGAACACAAGATGCGCTATGGGGTCCCTGCTGATCAACACCTTGTATTCATCTAG			0.414618	0.352186	0.469412	0.191247	0.216362	0.309464
ASRN6AP1B10002247411	protein_coding	ENSRNOT00000007724	protein_coding	hyper	0.782807	1.72048	0.000931344	0.0586642	0.572847	0.332959	Oxtr	Ensembl	1218	chr4:144403358-144416116:-	chr4	-	144403358	144416116	oxytocin receptor [Source:RGD Symbol;Acc:3239]	AGCAAGAAGAGCAACTCATCCACCTTTGTCCTGAGCCGTCGCAGCTCAAGCCAGAGGAGC			0.560281	0.570655	0.587605	0.331418	0.379025	0.288433
ASRN6AP1B10205259511	protein_coding	ENSRNOT00000081880	protein_coding	hyper	0.782149	1.71969	0.0245733	0.111488	0.625004	0.36344	Thoc2	Ensembl	5075	chrX:128162119-128268322:-	chrX	-	128162119	128268322	THO complex 2 [Source:RGD Symbol;Acc:1561623]	GAAAAGAAAGAAAAACGGGATAGTTCAGGAGGAAAAGAAGAGAAGAAACAATATCCTTTT			0.554079	0.61737	0.703563	0.393301	0.45009	0.246928
ASRN6AP1B10171036511	protein_coding	ENSRNOT00000078047	protein_coding	hyper	0.78124	1.71861	0.00104463	0.0590235	0.389306	0.226524	Sycp2	Ensembl	4752	chr3:173884561-173947018:-	chr3	-	173884561	173947018	synaptonemal complex protein 2 [Source:RGD Symbol;Acc:69429]	GGGAGACCGTGGTGTCTGTCCTCTCCTATTCTTAAATGAAGTCAAAATGCCAGTGAGACC			0.402116	0.409537	0.356266	0.215314	0.245177	0.219082
ASRN6AP1B10004239811	protein_coding	ENSRNOT00000048654	protein_coding	hyper	0.779096	1.71605	0.00218579	0.0617305	0.625242	0.364348	Wfdc6b	Ensembl	549	chr3:161071019-161078173:+	chr3	+	161071019	161078173	WAP four-disulfide core domain 6B [Source:RGD Symbol;Acc:1303277]	GAAGAACCAGCATCCCTAAACCTGAGAGGCTCATTTGAAAAATATTTAGCACTGTGTTAG			0.60469	0.602564	0.668472	0.349049	0.422817	0.32118
ASRN6AP1B10423468711	protein_coding	NM_001024762	protein_coding	hyper	0.778805	1.71571	0.0364459	0.133226	0.573051	0.334003	Prim2	Refseq	2141	chr9:38535456-38745049:+	chr9	+	38535456	38745049		AGGGGCACAGGATCCACAGGCAGGCAACAGAGTCAGGGTGTAATCAGGGTGCTGAGAAGG			0.564614	0.527516	0.627024	0.361025	0.442295	0.198688
ASRN6AP1B10717374311	protein_coding	ENSRNOT00000081339	protein_coding	hyper	0.778159	1.71494	0.0248847	0.112104	0.565399	0.32969	Slc12a7	Ensembl	1474	chr1:32086757-32140136:-	chr1	-	32086757	32140136	solute carrier family 12 member 7 [Source:RGD Symbol;Acc:1359672]	CACAACGTTCGCAGGCCCAGCCCAGTACCCTCGGCATCGGCAGCCACAGCCCTGGGTCTT			0.610604	0.460533	0.625061	0.251562	0.341842	0.395667
ASRN6AP1B10003308211	protein_coding	ENSRNOT00000008473	protein_coding	hyper	0.776808	1.71334	0.015504	0.0940554	0.682067	0.398093	Tex37	Ensembl	822	chr4:98728109-98735346:-	chr4	-	98728109	98735346	testis expressed 37 [Source:RGD Symbol;Acc:1562720]	TCATCTCAGTGCAAAAGGAGGGAAGGAAGGAGGGAAAATCGGTTTGTGTGCTGAATCGAA			0.711545	0.651332	0.683324	0.481177	0.44972	0.263382
ASRN6AP1B10007437111	protein_coding	ENSRNOT00000024374	protein_coding	hyper	0.77673	1.71324	0.00363329	0.065152	0.561513	0.327748	Slc26a2	Ensembl	2877	chr18:56520740-56534415:-	chr18	-	56520740	56534415	solute carrier family 26 member 2 [Source:RGD Symbol;Acc:620622]	CTAATAGAAGGAAGAAGAGTGTCTTGCCAGTTTCAGTGTGCAGCATTTTCTCCTGTGAAG			0.561557	0.552405	0.570575	0.313673	0.399292	0.27028
ASRN6AP1B10081039311	protein_coding	ENSRNOT00000092693	protein_coding	hyper	0.766223	1.70081	0.0480483	0.152187	0.818379	0.48117	Upf2	Ensembl	1721	chr17:76198959-76250537:-	chr17	-	76198959	76250537	UPF2, regulator of nonsense mediated mRNA decay [Source:RGD Symbol;Acc:1309178]	GGAGAACGAGACTGATGAAGAGAATGCTGAGGTGATGATTAAGGGAGGCGGACTGAAGCA			0.810904	0.81165	0.832584	0.649533	0.544037	0.24994
ASRN6AP1B10006722911	protein_coding	ENSRNOT00000026680	protein_coding	hyper	0.764776	1.69911	0.00357225	0.065152	0.60573	0.356499	Ankrd28	Ensembl	3633	chr16:7818667-7928518:-	chr16	-	7818667	7928518	ankyrin repeat domain 28 [Source:RGD Symbol;Acc:1559931]	AGAAGAAACATGATGACATTAGCAAGAAGAGTCTTAAAGGCAAGTTTTGCAAAAGGAACT			0.570395	0.610131	0.636664	0.340446	0.424867	0.304184
ASRN6AP1B10142772111	protein_coding	ENSRNOT00000090332	protein_coding	hyper	0.763578	1.6977	0.00103342	0.0590235	0.613476	0.361358	Terb1	Ensembl	2307	chr19:683484-735902:+	chr19	+	683484	735902	telomere repeat binding bouquet formation protein 1 [Source:RGD Symbol;Acc:1310400]	GAAGAAGACAACTTAGTAAAGAATCTACTGCCTCTGAAGAAATAAAAATTGTTCATCAAA		Yes	0.607384	0.599331	0.633713	0.358779	0.410484	0.314811
ASRN6AP1B10004260011	protein_coding	ENSRNOT00000038102	protein_coding	hyper	0.761995	1.69583	0.0383336	0.136521	0.536771	0.316523	AC094217.2	Ensembl	411	chr1:31436712-31437203:+	chr1	+	31436712	31437203		GCGGAAAAGAGCAAGAGAAAGAAGGAACAGGAATACGAGGAGAATGCAGAGGATGAGGAA			0.544663	0.598246	0.467402	0.429563	0.302639	0.217368
ASRN6AP1B10000594611	protein_coding	ENSRNOT00000039776	protein_coding	hyper	0.75971	1.69315	0.00292254	0.0632324	0.556553	0.328708	AABR07064102.1	Ensembl	393	chr6:64649194-64649586:+	chr6	+	64649194	64649586		AAGAAGAAATGGCAAGAAGACATGAGAGTTTGGAGGGAACGATTGGGAAAATGTTTGCCA			0.543178	0.551753	0.574728	0.322582	0.390203	0.273341
ASRN6AP1B10044462911	protein_coding	ENSRNOT00000057049	protein_coding	hyper	0.75861	1.69186	0.00997168	0.0811725	0.531975	0.314432	Nrk	Ensembl	4365	chrX:109940439-110033061:+	chrX	+	109940439	110033061	Nik related kinase [Source:RGD Symbol;Acc:1566163]	CGCTCATCTTCCAGAGGTTCTGCTTCGGATACTGACATTATGAGTGACTCATATAACAAA		Yes	0.501952	0.556941	0.537033	0.398848	0.248412	0.296037
ASRN6AP1B10000571111	protein_coding	ENSRNOT00000064238	protein_coding	hyper	0.757266	1.69028	0.00398399	0.0659845	0.606707	0.358937	RGD1359334	Ensembl	1205	chr2:196411964-196415530:-	chr2	-	196411964	196415530	similar to hypothetical protein FLJ20519 [Source:RGD Symbol;Acc:1359334]	AGAAGATGTCTACATTATAAACTCCCTTTTAAACCCCAGCACCCACTGCATATTTTTAAT			0.613064	0.573552	0.633503	0.318846	0.434247	0.32372
ASRN6AP1B10406824011	protein_coding	ENSRNOT00000081983	protein_coding	hyper	0.750246	1.68208	0.0350578	0.130855	0.707307	0.420495	AC118165.1	Ensembl	1500	chr1:80973850-81099322:+	chr1	+	80973850	81099322		GGCCCTACATGTGTGAGGTGTGTGGGAAGGGCTTCACAAAGTGGGACCACCTCCAGATAC			0.648039	0.706394	0.767487	0.527827	0.480504	0.253156
ASRN6AP1B10008267311	protein_coding	ENSRNOT00000075038	protein_coding	hyper	0.747457	1.67883	0.00166182	0.0603106	0.537092	0.31992	Smim24	Ensembl	357	chr7:11183570-11186130:-	chr7	-	11183570	11186130	small integral membrane protein 24 [Source:RGD Symbol;Acc:2324237]	AAGAAGCAGAAGGTGGGCAGGAAGGGTGGACAGAGCAATGAAGGCTTGGACCTGGAGGAG			0.518952	0.544391	0.547931	0.315306	0.369413	0.275041
ASRN6AP1B10006585611	protein_coding	ENSRNOT00000007771	protein_coding	hyper	0.744708	1.67564	0.0201414	0.103309	0.468561	0.279632	Creb3l1	Ensembl	2640	chr3:80892435-80933283:-	chr3	-	80892435	80933283	cAMP responsive element binding protein 3-like 1 [Source:RGD Symbol;Acc:1359613]	TCCCTTATTTTGTATTTTATGAAGTTAGTGCGGGCTTTGCTACCCCTTGGCCTGGGACAG		Yes	0.488356	0.422184	0.495144	0.191343	0.31001	0.337543
ASRN6AP1B10008589111	protein_coding	ENSRNOT00000042191	protein_coding	hyper	0.74302	1.67368	0.0427142	0.144202	0.826728	0.49396	AABR07045337.1	Ensembl	924	chr20:43584123-43607996:+	chr20	+	43584123	43607996		ACTGGATATCCCAACACACCAGAAAAGCAAGATTTGAATTTAAAAATCATGCCTCATGAT			0.849198	0.800826	0.83016	0.577419	0.633384	0.271076
ASRN6AP1B10568595211	protein_coding	ENSRNOT00000077943	protein_coding	hyper	0.742781	1.6734	0.0442883	0.146625	0.610925	0.365081	Ptprj	Ensembl	7508	chr3:79233525-79390956:-	chr3	-	79233525	79390956	protein tyrosine phosphatase, receptor type, J [Source:RGD Symbol;Acc:3454]	TAGTAATGTTTACTCAGGTTGTCATTTAGTGTATTGTGTGTATGTGTGTGATGTGTGTGT			0.545781	0.597537	0.689458	0.453183	0.423501	0.218558
ASRN6AP1B10412726211	protein_coding	ENSRNOT00000084344	protein_coding	hyper	0.742414	1.67297	0.0260881	0.11483	0.560401	0.334973	Selenoi	Ensembl	1959	chr6:27473748-27487284:-	chr6	-	27473748	27487284	selenoprotein I [Source:RGD Symbol;Acc:1560938]	CTCAGATTGACTAGGACTGGAAGAGAAGAGTATCGGTCCGTAATCTTGAGGAAGTACTGT			0.590066	0.591251	0.499885	0.380915	0.404138	0.219866
ASRN6AP1B10001400911	protein_coding	ENSRNOT00000067272	protein_coding	hyper	0.74002	1.6702	0.00187017	0.0617305	0.554766	0.332156	Nkpd1	Ensembl	2475	chr1:80426918-80432875:+	chr1	+	80426918	80432875	NTPase, KAP family P-loop domain containing 1 [Source:RGD Symbol;Acc:1591760]	TTGAGCGCTTTCTGGGTACTGATTTCCCCTTCACCGTGGCCGACGCGCAGAGTTTACTGC			0.562598	0.568752	0.532947	0.382243	0.330348	0.283875
ASRN6AP1B10252944011	protein_coding	ENSRNOT00000090831	protein_coding	hyper	0.739397	1.66948	0.0103339	0.0815555	0.612764	0.36704	Rilpl1	Ensembl	2417	chr12:37490700-37528784:+	chr12	+	37490700	37528784	Rab interacting lysosomal protein-like 1 [Source:RGD Symbol;Acc:1307973]	TAAAGAAGGTCCTTTAAGTGACGGGTTTAGCTTTTTCTCCCGGGACAAGAGGCGCCTGGC			0.679474	0.58043	0.57839	0.336042	0.450728	0.314349
ASRN6AP1B10003157811	protein_coding	ENSRNOT00000044921	protein_coding	hyper	0.738317	1.66823	0.00852282	0.0782628	0.487524	0.29224	AABR07049728.1	Ensembl	1512	chr5:134442084-134444984:+	chr5	+	134442084	134444984		AACCTAAACGAGCATGTAAAGAAACACCACCCGAAAGAAAGAAAGAAAACTGCCTCTTAA			0.477351	0.493153	0.492067	0.322587	0.341533	0.212602
ASRN6AP1B10386791811	protein_coding	ENSRNOT00000000733	protein_coding	hyper	0.734769	1.66413	0.0460004	0.149199	0.788935	0.474082	Fyn	Ensembl	3552	chr20:44436403-44630317:+	chr20	+	44436403	44630317	FYN proto-oncogene, Src family tyrosine kinase [Source:RGD Symbol;Acc:2641]	AGAGACTGGGAAATGGGCAGTTTGGGGAAGTATGGATGGGTACCTGGAATGGAAACACAA			0.755626	0.816903	0.794277	0.647915	0.500187	0.274145
ASRN6AP1B10000952211	protein_coding	ENSRNOT00000036543	protein_coding	hyper	0.73463	1.66397	0.00546603	0.0691522	0.591712	0.355603	LOC100363125	Ensembl	366	chrX:13992064-13992429:+	chrX	+	13992064	13992429	rCG42854-like [Source:RGD Symbol;Acc:2324764]	AAGAATGAAGGATTCCACCAACTCCTAAAAGATAACAAATGGTTGGCTGGTGAGATACCA			0.520306	0.598322	0.656509	0.364216	0.380984	0.321608
ASRN6AP1B10062645311	protein_coding	ENSRNOT00000080786	protein_coding	hyper	0.734391	1.66369	0.0450168	0.148015	0.378934	0.227767	Prlr	Ensembl	2129	chr2:60131776-60308152:+	chr2	+	60131776	60308152	prolactin receptor [Source:RGD Symbol;Acc:3407]	GCAGGAAGTGCACAGCCTCTGGTATGGCAGACTTTTCTCTCCAGCAGAACTAAAGGACAC			0.376858	0.395476	0.36447	0.330731	0.167864	0.184706
ASRN6AP1B10002247711	protein_coding	ENSRNOT00000007932	protein_coding	hyper	0.733919	1.66315	0.000754963	0.0583665	0.57432	0.345321	Irak4	Ensembl	3994	chr7:135803698-135832652:+	chr7	+	135803698	135832652	interleukin-1 receptor-associated kinase 4 [Source:RGD Symbol;Acc:1305303]	AGAAGACTTAAAGAAAGTAAATGTTATGTGCATGCTAAGTAGTCCTCTTTGGGATCCCCA			0.543532	0.578269	0.601159	0.339262	0.379392	0.317307
ASRN6AP1B10091378911	protein_coding	NM_031234	protein_coding	hyper	0.730823	1.65959	0.00139014	0.0600842	0.703698	0.42402	Hip1r	Refseq	4354	chr12:38024518-38053085:-	chr12	-	38024518	38053085		CCCCCAGGCCGGACAACCAGCTCGACAAGAAGGATGGTGTCTACCCAGCTCAACTTGTGA			0.758629	0.663634	0.688831	0.446706	0.443567	0.381788
ASRN6AP1B10177878811	protein_coding	ENSRNOT00000009755	protein_coding	hyper	0.73069	1.65943	0.0124826	0.0872869	0.683612	0.411955	Thoc2	Ensembl	4785	chrX:128161895-128268285:-	chrX	-	128161895	128268285	THO complex 2 [Source:RGD Symbol;Acc:1561623]	ACGGGATAGTTCAGGAGGAAAAGAAGAGAAGAAACATCATAAGTCCTCTGACAAGCACAG			0.658922	0.671865	0.720049	0.442373	0.497499	0.295994
ASRN6AP1B10923466611	protein_coding	NM_001191686	protein_coding	hyper	0.729655	1.65824	0.0291006	0.120467	0.554177	0.334196	Spata13	Refseq	3986	chr15:40937731-41063117:+	chr15	+	40937731	41063117		GGAGGAGGTAAGGGTGGTGACTGAGGATGACTGGCGGCAGGGCTCAGCCCTGGAGGAGGA			0.603767	0.579936	0.478829	0.417406	0.351731	0.23345
ASRN6AP1B10389416311	protein_coding	NM_001108984	protein_coding	hyper	0.727537	1.65581	0.00193032	0.0617305	0.706365	0.426598	AABR07065078.1	Refseq	4130	chr6:107117888-107165538:+	chr6	+	107117888	107165538		GAAGAAGAGAAATGAATTCCTAGAAGATTATGACGATGACAGAGATGACCCAAAGTACTA	Rbm25		0.711269	0.690955	0.716871	0.445492	0.48059	0.353712
ASRN6AP1B10006006911	protein_coding	ENSRNOT00000031580	protein_coding	hyper	0.724524	1.65236	0.0263985	0.115363	0.701965	0.424827	Fam71b	Ensembl	2169	chr10:31508512-31511788:+	chr10	+	31508512	31511788	family with sequence similarity 71, member B [Source:RGD Symbol;Acc:1563555]	CAGCGCATTCCAGCTTCCATGATGGCAGTTTCAATAATAAAAGTTACATAACTCCAAAAG			0.730858	0.766415	0.608622	0.369411	0.350718	0.554352
ASRN6AP1B10007380111	protein_coding	ENSRNOT00000016907	protein_coding	hyper	0.723327	1.65098	0.00416657	0.066376	0.58418	0.353837	Adrb3	Ensembl	2167	chr16:69003868-69006632:+	chr16	+	69003868	69006632	adrenoceptor beta 3 [Source:RGD Symbol;Acc:2061]	GAAGAAGTCAAACCATTGGAATGGGTCCCTTTTCCACTTAAAATCAAATTAATAAATATT			0.539248	0.61885	0.594441	0.324479	0.416327	0.320706
ASRN6AP1B10007022811	protein_coding	ENSRNOT00000017169	protein_coding	hyper	0.720667	1.64794	0.0202056	0.103435	0.414285	0.251395	Col19a1	Ensembl	3390	chr9:30515089-30844199:-	chr9	-	30515089	30844199	collagen type XIX alpha 1 chain [Source:RGD Symbol;Acc:1308920]	TGAAGAGAGGATGGCTGTGTTTCTGTCCCAGCTTAAGTTGCCAGCAGCAATGTTGTCTGC			0.425471	0.448546	0.368837	0.323546	0.22622	0.204419
ASRN6AP1B10040011911	protein_coding	ENSRNOT00000004416	protein_coding	hyper	0.719859	1.64702	0.0421876	0.143087	0.548698	0.333146	Mgrn1	Ensembl	2261	chr10:10833519-10881977:-	chr10	-	10833519	10881977	mahogunin ring finger 1 [Source:RGD Symbol;Acc:1311862]	GCCCTGGGTCCTGAGTCGTGCTCTGTTGGTATAGAGGAGTAAGCTGGATGGTCCACCTCC			0.591863	0.536541	0.51769	0.374193	0.428051	0.197193
ASRN6AP1B10005305811	protein_coding	ENSRNOT00000032191	protein_coding	hyper	0.719576	1.6467	0.0263985	0.115363	0.708591	0.43031	Olr379	Ensembl	936	chr1:230674772-230675707:-	chr1	-	230674772	230675707	olfactory receptor 379 [Source:RGD Symbol;Acc:1334108]	CTTGAGGAACAAGGAAGTGAAGGAAGCACTAAGAAAAATTTTCAACAGAATCAAGATTCT			0.667141	0.660213	0.798419	0.490978	0.504177	0.295776
ASRN6AP1B10002383111	protein_coding	ENSRNOT00000025756	protein_coding	hyper	0.718657	1.64565	0.0220542	0.106775	0.76104	0.462456	Pura	Ensembl	867	chr18:29110242-29111156:+	chr18	+	29110242	29111156	purine rich element binding protein A [Source:RGD Symbol;Acc:1308543]	ATGAAGAAGATTCAAGAGAAGCAGAGGGAGAAGCGGGCCGCCTGTGAGCAGCTCCACCAG			0.776483	0.725011	0.781627	0.526336	0.557781	0.30325
ASRN6AP1B10002439311	protein_coding	ENSRNOT00000058080	protein_coding	hyper	0.718429	1.64539	0.00955584	0.0802698	0.5654	0.343627	Pgbd5	Ensembl	2006	chr19:57127054-57192095:-	chr19	-	57127054	57192095	piggyBac transposable element derived 5 [Source:RGD Symbol;Acc:1310825]	TGGAAGAAGAGAAGCCATGTGGTGCCATTAAAACTCAAAGCCAACCGGACAGGAGCGGCT			0.56902	0.574074	0.553108	0.370334	0.408544	0.252003
ASRN6AP1B10291230811	protein_coding	ENSRNOT00000082642	protein_coding	hyper	0.717011	1.64377	0.0412837	0.141451	0.584234	0.355422	Wdr31	Ensembl	1462	chr5:78305526-78324278:-	chr5	-	78305526	78324278	WD repeat domain 31 [Source:RGD Symbol;Acc:1309367]	GGGAGAGAAAACTGCCCTTCCCACTACAGCCCCCAGAGAAAAGAGCTTGCCTTTCCACCT			0.639377	0.496403	0.616921	0.426117	0.410556	0.229594
ASRN6AP1B10005111011	protein_coding	ENSRNOT00000004373	protein_coding	hyper	0.715815	1.64241	0.0439884	0.146013	0.570824	0.347552	C1qtnf1	Ensembl	1528	chr10:107455845-107476036:+	chr10	+	107455845	107476036	C1q and TNF related 1 [Source:RGD Symbol;Acc:1359204]	TTTAAGAGACCACTTCTCGAGAGCCCTGAGAGGCGGGAGGATTCGATTGGCACAGCCGGC			0.655595	0.481807	0.57507	0.236956	0.434612	0.371089
ASRN6AP1B10049412511	protein_coding	ENSRNOT00000089580	protein_coding	hyper	0.712778	1.63896	0.0455669	0.148827	0.538435	0.328523	Pnkd	Ensembl	626	chr9:81631409-81633067:+	chr9	+	81631409	81633067	paroxysmal nonkinesigenic dyskinesia [Source:RGD Symbol;Acc:2300155]	GGAAGATGCAGTGGGTACAGAGGCAACGGATGGAACGCAAGAGCACATGCCCATCCACCC			0.630556	0.404237	0.580511	0.305453	0.300811	0.379304
ASRN6AP1B10000736111	protein_coding	ENSRNOT00000000047	protein_coding	hyper	0.7091	1.63478	0.0479713	0.152145	0.637544	0.389987	Slc26a1	Ensembl	3711	chr14:2050483-2056089:+	chr14	+	2050483	2056089	solute carrier family 26 member 1 [Source:RGD Symbol;Acc:620136]	AGACCCTTGAGGATGAACTGTGTATCTCCAGAATGTATGATAAAGTAGCCCACTAACCAG			0.554301	0.636854	0.721478	0.534523	0.340353	0.295085
ASRN6AP1B10003775011	protein_coding	ENSRNOT00000020943	protein_coding	hyper	0.707951	1.63348	0.0232759	0.109204	0.557349	0.341203	Olr834	Ensembl	939	chr5:59207120-59208058:-	chr5	-	59207120	59208058	olfactory receptor 834 [Source:RGD Symbol;Acc:1333724]	GTGACCCCCATGCTGAACCCCATTATCTACAGCCTGAGGAACAAGGAGGTAAAGGAGGCT			0.583675	0.529989	0.558381	0.38484	0.413289	0.225479
ASRN6AP1B10002510511	protein_coding	ENSRNOT00000087593	protein_coding	hyper	0.705699	1.63093	0.0418679	0.142422	0.55606	0.340946	AABR07012635.1	Ensembl	228	chr2:200806056-200820379:-	chr2	-	200806056	200820379		ACTGAGAAGAGAAAATAAAACAGACATCAGAATGCTGCCTCAGACTGAGCCTGATGATGA			0.496147	0.612787	0.559247	0.381705	0.426731	0.214401
ASRN6AP1B10004667711	protein_coding	ENSRNOT00000075236	protein_coding	hyper	0.705518	1.63073	0.0322745	0.126236	0.6173	0.378542	Cox7a1	Ensembl	1493	chr1:91071493-91074294:-	chr1	-	91071493	91074294	cytochrome c oxidase subunit 7A1 [Source:RGD Symbol;Acc:6496527]	AAGAGGGAGAATGTGTGGTGTAGGTATGTGTGGGGTGGTGTTAGAGCACGTACATGTGTA			0.551289	0.65305	0.647562	0.444231	0.445598	0.245798
ASRN6AP1B10003028611	protein_coding	ENSRNOT00000018244	protein_coding	hyper	0.705095	1.63025	0.0119769	0.0860775	0.546433	0.335183	Foxo1	Ensembl	2560	chr2:141451234-141527016:+	chr2	+	141451234	141527016	forkhead box O1 [Source:RGD Symbol;Acc:620283]	CTGTGCTCTGCTAAGGTGATGAATCATGAACTGAGATCTCCATTCTGCACCTCTGCTGAA		Yes	0.516864	0.600759	0.521677	0.292185	0.415058	0.298307
ASRN6AP1B10007140911	protein_coding	ENSRNOT00000064981	protein_coding	hyper	0.70485	1.62998	0.0279376	0.118444	0.79483	0.487633	Sh3bgr	Ensembl	1146	chr11:36555416-36579535:+	chr11	+	36555416	36579535	SH3 domain binding glutamate-rich protein [Source:RGD Symbol;Acc:1563599]	TTTAGGCTTGGCTTTCAAAACAAAACACTTCCCAGAGAGCAATCATCAATAAAGATTGAT			0.800068	0.770529	0.813893	0.473651	0.650286	0.338962
ASRN6AP1B10097127111	protein_coding	NM_019219	protein_coding	hyper	0.70146	1.62615	0.0201351	0.103309	0.558215	0.343274	Rbbp9	Refseq	1898	chr3:138701584-138708332:-	chr3	-	138701584	138708332		ACACATCAGACTTGGGAGATGAAAATGAGCGTGCAAGTGGGTACTTCAGCCGCCCCTGGC		Yes	0.577545	0.475194	0.621906	0.277019	0.407374	0.345429
ASRN6AP1B10369975211	protein_coding	ENSRNOT00000087386	protein_coding	hyper	0.701231	1.62589	0.0342831	0.129391	0.6599	0.40587	Tmem2	Ensembl	6330	chr1:239398043-239474255:+	chr1	+	239398043	239474255	transmembrane protein 2 [Source:RGD Symbol;Acc:1307941]	AGGAGGAGACATTATTGTTCAGAATTCAGCATTTGCAGATAACGGGAAGGGGTTGACCTT			0.65792	0.666606	0.655174	0.487886	0.484627	0.245096
ASRN6AP1B10007746911	protein_coding	ENSRNOT00000020520	protein_coding	hyper	0.701001	1.62563	0.00791022	0.0765192	0.610229	0.37538	Lrrc32	Ensembl	3992	chr1:163445527-163457424:+	chr1	+	163445527	163457424	leucine rich repeat containing 32 [Source:RGD Symbol;Acc:1309087]	AGGCCCTGGGACCTGCTCTTTGTATAACTCACATGAATGTATTAAAGTATAATTTTGGAG			0.610116	0.644744	0.575828	0.421457	0.415952	0.288729
ASRN6AP1B10250852211	protein_coding	ENSRNOT00000080051	protein_coding	hyper	0.700993	1.62562	0.000148694	0.0459407	0.543932	0.334599	Thap1	Ensembl	958	chr16:70661320-70665796:-	chr16	-	70661320	70665796	THAP domain containing 1 [Source:RGD Symbol;Acc:1307589]	ATAGAGCCACATGAGAAGAAGGAAGAACTGGAACCCCAAGAGCAGCTTCCCTCTCCTTCA		Yes	0.542481	0.526375	0.562942	0.323074	0.355527	0.325197
ASRN6AP1B10003109111	protein_coding	ENSRNOT00000032698	protein_coding	hyper	0.700368	1.62492	0.0211958	0.105406	0.526483	0.324006	2310050C09Rik	Ensembl	852	chr2:193183954-193184942:-	chr2	-	193183954	193184942	RIKEN cDNA 2310050C09 gene [Source:MGI Symbol;Acc:MGI:1913783]	ATTATTCCCATGAGGTCCAGAGGTCCTGCATGCTGTGATCATGAGGATGATTGTTGCTGT			0.591149	0.47268	0.515622	0.36737	0.366138	0.23851
ASRN6AP1B10776339911	protein_coding	ENSRNOT00000019244	protein_coding	hyper	0.699171	1.62357	0.000770791	0.0583861	0.766167	0.471902	Fnbp1l	Ensembl	1656	chr2:226691435-226779266:-	chr2	-	226691435	226779266	formin binding protein 1-like [Source:RGD Symbol;Acc:1305386]	AAGAAGCCAAAGGGCCCAGCACTAGAAGATTTCAGTCATTTGCCACCAGAGCAGAGGCGT			0.809583	0.747043	0.741876	0.463898	0.515794	0.436015
ASRN6AP1B10004180611	protein_coding	ENSRNOT00000028260	protein_coding	hyper	0.699154	1.62355	0.0442856	0.146625	0.491682	0.302844	Them4	Ensembl	2822	chr2:195553971-195577680:+	chr2	+	195553971	195577680	thioesterase superfamily member 4 [Source:RGD Symbol;Acc:1304723]	TTAGGTCAAAAGTTTTGTGAGTGGCTTGGTGTCCTTATTCCTCCACCAGAGGTCCTGCCT			0.520154	0.467446	0.487447	0.400915	0.323323	0.184293
ASRN6AP1B10008599511	protein_coding	ENSRNOT00000046207	protein_coding	hyper	0.696828	1.62094	0.0387976	0.137204	0.518854	0.320095	Ifna4	Ensembl	570	chr5:106922563-106923132:-	chr5	-	106922563	106923132	interferon, alpha 4 [Source:RGD Symbol;Acc:1306334]	GAGCAGAAGTGTGGAGAGCCCTGTCTTCCTCAGTCTACTTGCTAGCAAAACTGAGTGAGG			0.540844	0.505375	0.510344	0.400748	0.367321	0.192218
ASRN6AP1B10242002711	protein_coding	ENSRNOT00000093308	protein_coding	hyper	0.695563	1.61952	0.0299257	0.121842	0.518517	0.320168	AABR07005821.1	Ensembl	672	chr1:201687758-201689759:+	chr1	+	201687758	201689759		ACACGTACTGCCCGTGGCCAACCTCCAAGTACTAAGATGTGAAGCAAAACAACCCAGACA			0.502051	0.517767	0.535733	0.436968	0.243862	0.279674
ASRN6AP1B10646876311	protein_coding	ENSRNOT00000043581	protein_coding	hyper	0.694245	1.61804	0.0285637	0.119376	0.467131	0.288702	RGD1565498	Ensembl	3268	chr7:63922879-63936385:+	chr7	+	63922879	63936385	similar to Hypothetical protein LOC270802 [Source:RGD Symbol;Acc:1565498]	ACCTGGGGCAGAAACTAGGGGGACAGTCCTTCTTCAGCAGGAAAGACTCCGTTCGCACCA			0.485503	0.465711	0.450178	0.390262	0.259375	0.216468
ASRN6AP1B10713745811	protein_coding	ENSRNOT00000074738	protein_coding	hyper	0.693609	1.61732	0.00308025	0.0632324	0.567591	0.350945	AABR07018078.1	Ensembl	1275	chr15:38647779-38709984:-	chr15	-	38647779	38709984		AGAAGAAAAGTCTCTCATCGGGCCCTCCCACAGAGCCAAAAAAGATGAAATTCAGTAGCT			0.580868	0.530104	0.591801	0.332315	0.406142	0.314376
ASRN6AP1B10520801511	protein_coding	ENSRNOT00000001564	protein_coding	hyper	0.689852	1.61312	0.00936121	0.0801884	0.633977	0.393013	Ndufv3	Ensembl	1562	chr20:10265806-10275304:+	chr20	+	10265806	10275304	NADH:ubiquinone oxidoreductase subunit V3 [Source:RGD Symbol;Acc:621020]	AGGCGGCAGGACCAACTAGCAAGACGGAAAGTGTGTTCAAAGATGTGGTGGGAGCAGAGG			0.714084	0.613437	0.574411	0.336587	0.403072	0.439381
ASRN6AP1B10079385711	protein_coding	ENSRNOT00000086464	protein_coding	hyper	0.689831	1.61309	0.0217036	0.10633	0.474715	0.294289	Slc6a7	Ensembl	3773	chr18:56305735-56326389:-	chr18	-	56305735	56326389	solute carrier family 6 member 7 [Source:RGD Symbol;Acc:620928]	GTGGTGCTCCCGGGTTATGAGAGGGAATAAAGACTCGCAGGGAAGGGGACCCAGAGAGGC			0.44312	0.542317	0.438709	0.358163	0.291058	0.233645
ASRN6AP1B10080458211	protein_coding	ENSRNOT00000087154	protein_coding	hyper	0.689451	1.61267	0.00331146	0.0637108	0.64938	0.402674	Setd2	Ensembl	8000	chr8:118803075-118887771:+	chr8	+	118803075	118887771	SET domain containing 2 [Source:RGD Symbol;Acc:1305576]	AAGAAGAAAATGAGGCAAAGATTGAAAATGTGCAGAAAACAGGCTTCATCAAAGGACCAA		Yes	0.623584	0.637946	0.686611	0.413192	0.456386	0.338445
ASRN6AP1B10398693711	protein_coding	ENSRNOT00000020197	protein_coding	hyper	0.689048	1.61222	0.0184731	0.100532	0.653964	0.405629	Hp	Ensembl	1180	chr19:42097995-42100804:+	chr19	+	42097995	42100804	haptoglobin [Source:RGD Symbol;Acc:2825]	GCTGCTGGCGATAAACTCCCCAAGTGTGAGGCAGTGTGTGGGAAGCCCAAGCATCCTGTG			0.658782	0.653395	0.649713	0.534892	0.34098	0.341016
ASRN6AP1B10114622511	protein_coding	NM_001098240	protein_coding	hyper	0.688877	1.61203	0.00234219	0.0617305	0.699486	0.433917	Mpv17	Refseq	1542	chr6:26587192-26600260:+	chr6	+	26587192	26600260		TGAGGTGCAGTGGGAGTGACTTCTCCTCTTGGTTTGACAGGAGGCATGGCACTCTGGCGA			0.7023	0.713134	0.683024	0.440812	0.495316	0.365621
ASRN6AP1B10003921011	protein_coding	ENSRNOT00000074583	protein_coding	hyper	0.688235	1.61131	0.0231707	0.108938	0.871022	0.540567	Tnfaip3	Ensembl	2445	chr1:14402913-14412807:-	chr1	-	14402913	14412807	TNF alpha induced protein 3 [Source:RGD Symbol;Acc:1589275]	AATGCCAAGTGTAATGGTTACTGCAATGAGTGCTACCAGTTCAAGCAGATGTACGGCTAA			0.870567	0.854218	0.888281	0.42173	0.721152	0.47882
ASRN6AP1B10005222511	protein_coding	ENSRNOT00000017643	protein_coding	hyper	0.683088	1.60557	0.00545251	0.0690741	0.793413	0.494162	Clec4f	Ensembl	1928	chr4:115322291-115332052:-	chr4	-	115322291	115332052	C-type lectin domain family 4, member F [Source:RGD Symbol;Acc:621062]	TGCCCCAACAGGTCTGCCTAGATAAGCCCTCAATAAACACTCATTGAATGGACAGAAACT			0.811226	0.718021	0.85099	0.418717	0.54015	0.523618
ASRN6AP1B10945812811	protein_coding	NM_001271174	protein_coding	hyper	0.680916	1.60316	0.00389063	0.0653908	0.76187	0.475231	Ppp4r3a	Refseq	3861	chr6:125040900-125082992:-	chr6	-	125040900	125082992		AGTAAGAAGTTAACAGAGCAAAAAATAACCAGCAAGGATATTTTGCTCATCAACCTCATT			0.697696	0.732966	0.85495	0.471371	0.483043	0.47128
ASRN6AP1B10385741911	protein_coding	ENSRNOT00000084726	protein_coding	hyper	0.679619	1.60172	0.00192194	0.0617305	0.599845	0.374501	Rsph1	Ensembl	997	chr20:9998701-10013190:-	chr20	-	9998701	10013190	radial spoke head 1 homolog [Source:RGD Symbol;Acc:1307712]	GTTAGACCTCCAGGAGTAAGAGGGAGAAGATAGAAGACTACAGACACACCAGGCGTGCCT			0.604332	0.559297	0.635906	0.353869	0.417939	0.351696
ASRN6AP1B10140252811	protein_coding	ENSRNOT00000080168	protein_coding	hyper	0.67812	1.60005	0.0241809	0.110652	0.348733	0.217951	AABR07010717.1	Ensembl	1059	chr2:148993072-149014838:-	chr2	-	148993072	149014838		GCACAATCTCTCCAGGTAGGCAGCAGGCTGAAGACTCCTGTGTTTCCTATCTGGCTGTGC			0.412103	0.344211	0.289884	0.230024	0.195993	0.227836
ASRN6AP1B10522885511	protein_coding	ENSRNOT00000003987	protein_coding	hyper	0.676541	1.5983	0.00339632	0.064128	0.620456	0.388197	Mapk9	Ensembl	3689	chr10:35333859-35374355:+	chr10	+	35333859	35374355	mitogen-activated protein kinase 9 [Source:RGD Symbol;Acc:628847]	GGACTGGGAAGAAAGAAGCAAGAATGGGGTGAAAGACCAGCCTTCAGCACAGATGCAGCA			0.648205	0.589009	0.624154	0.370254	0.452413	0.341923
ASRN6AP1B10782054111	protein_coding	ENSRNOT00000010930	protein_coding	hyper	0.676498	1.59826	0.0068436	0.0733637	0.374698	0.234442	Igsf9	Ensembl	4117	chr13:90815562-90832138:-	chr13	-	90815562	90832138	immunoglobulin superfamily, member 9 [Source:RGD Symbol;Acc:1304566]	GCGAAGTGGAATTACTGATAGGTCTGGTGGTTCTCCCTCGGGTGTTGAGTGAGCTAGGCA			0.414838	0.364873	0.344383	0.266866	0.230129	0.206331
ASRN6AP1B10001872111	protein_coding	ENSRNOT00000005909	protein_coding	hyper	0.675864	1.59755	0.0323786	0.126463	0.558371	0.349516	Tspan8	Ensembl	1165	chr7:58814805-58847563:+	chr7	+	58814805	58847563	tetraspanin 8 [Source:RGD Symbol;Acc:621783]	GTATCTTCACATGTACTCAGCTCATTTAACTGTGAAGGACATAATAAAAGTGGTCGTGTA			0.622181	0.532776	0.520155	0.346211	0.253474	0.448864
ASRN6AP1B10619260611	protein_coding	ENSRNOT00000033443	protein_coding	hyper	0.675795	1.59748	0.00292032	0.0632324	0.846955	0.530183	Aknad1	Ensembl	2519	chr2:211546560-211585332:+	chr2	+	211546560	211585332	AKNA domain containing 1 [Source:RGD Symbol;Acc:1583957]	AGAATCTAAGATTTTAAACTCGCCTTTGGATCATGCCTTAAGGACAGCAACCAAACTGAA			0.844703	0.814887	0.881276	0.49767	0.619012	0.473868
ASRN6AP1B10004342111	protein_coding	ENSRNOT00000000720	protein_coding	hyper	0.674287	1.59581	0.00113666	0.0590235	0.54681	0.342654	RGD1310495	Ensembl	1287	chr20:45121777-45126062:-	chr20	-	45121777	45126062	similar to KIAA1919 protein [Source:RGD Symbol;Acc:1310495]	CGCAAAGGAAGAAGGAAGAGCGAGGACCAGAAGGCTTTGCCCACTAGTTCTAGGCTGTGA			0.538428	0.528062	0.57394	0.317933	0.382695	0.327334
ASRN6AP1B10304692911	protein_coding	NM_001025151	protein_coding	hyper	0.673851	1.59533	0.00663339	0.0724489	0.648434	0.406459	Atad2b	Refseq	2678	chr6:28998080-29066848:+	chr6	+	28998080	29066848		AGGAGAGTTGGCAGAAAAATGTGTTGGGACTTCCATCTCCGAAGCAGCATCCCTCAGCTT			0.659252	0.597833	0.688217	0.47941	0.349008	0.390958
ASRN6AP1B10693905811	protein_coding	ENSRNOT00000087150	protein_coding	hyper	0.673109	1.5945	0.00609013	0.071012	0.648617	0.406783	Sncg	Ensembl	770	chr16:10722106-10726707:-	chr16	-	10722106	10726707	synuclein, gamma [Source:RGD Symbol;Acc:70996]	AGGCAGCGGCAGCAGAGGCAGCCCTCCAGTTCGTAGCTTGCAGCAGCCAGGTCTCATCCT			0.644383	0.624438	0.67703	0.491839	0.375068	0.353442
ASRN6AP1B10163293111	protein_coding	ENSRNOT00000038775	protein_coding	hyper	0.672746	1.5941	0.00266299	0.0623914	0.512186	0.3213	Hoxa4	Ensembl	858	chr4:82158892-82160240:-	chr4	-	82158892	82160240	homeo box A4 [Source:RGD Symbol;Acc:2814]	TGAAGAAGATCCACGTGAGCGCCGTCAACCCCAGTTATAACGGAGGTGAGCCCAAGCGCT		Yes	0.484391	0.49595	0.556216	0.324041	0.351279	0.28858
ASRN6AP1B10253972611	protein_coding	ENSRNOT00000083067	protein_coding	hyper	0.671074	1.59226	0.0380512	0.136131	0.619797	0.389257	Mx2	Ensembl	2427	chr11:38035450-38059312:+	chr11	+	38035450	38059312	MX dynamin like GTPase 2 [Source:RGD Symbol;Acc:628821]	TCTGTGGGAGGATAGAGGATACCTTGTAAGGCTCCTTTGCAGACATTGTTCTCTCTGGGA			0.577689	0.53707	0.744631	0.468733	0.36711	0.331926
ASRN6AP1B10958999411	protein_coding	ENSRNOT00000041495	protein_coding	hyper	0.670812	1.59197	0.0110054	0.083554	0.414761	0.260533	Rnase4	Ensembl	1335	chr15:28018040-28035389:+	chr15	+	28018040	28035389	ribonuclease A family member 4 [Source:RGD Symbol;Acc:61823]	AGCCGTCATCTCCAGTTCCGCGTCCAGGCACTTTCTAGGTGACGATGGACATACAGAGGA			0.399233	0.439789	0.405262	0.31217	0.267573	0.201857
ASRN6AP1B10309073311	protein_coding	ENSRNOT00000039540	protein_coding	hyper	0.670353	1.59146	0.00570795	0.0697194	0.726979	0.456799	Ppfia4	Ensembl	6377	chr13:51134525-51183269:-	chr13	-	51134525	51183269	PTPRF interacting protein alpha 4 [Source:RGD Symbol;Acc:620055]	GGTGTGAGTGGGTGTGTACGTACCAATAAACCTGGTTTTAAGACAATGTACAAATGGCGT			0.689371	0.769426	0.722141	0.474707	0.523087	0.372604
ASRN6AP1B10616196011	protein_coding	ENSRNOT00000025770	protein_coding	hyper	0.669504	1.59053	0.010283	0.081481	0.826341	0.519539	Ifit1	Ensembl	2068	chr1:252944103-252946170:+	chr1	+	252944103	252946170	interferon-induced protein with tetratricopeptide repeats 1 [Source:RGD Symbol;Acc:620599]	AGGACACCTGCTCACTTAAAGATCATGACCGATTCCTGCTGCTCCAGACTCCTGTGAGCT			0.84444	0.732211	0.902373	0.436202	0.53215	0.590267
ASRN6AP1B10550899811	protein_coding	ENSRNOT00000005561	protein_coding	hyper	0.669402	1.59041	0.0274871	0.117602	0.676085	0.4251	Enpp2	Ensembl	2577	chr7:94480396-94563001:-	chr7	-	94480396	94563001	ectonucleotide pyrophosphatase/phosphodiesterase 2 [Source:RGD Symbol;Acc:69298]	ACTACCTAAGGTCCCAGCTATACCACTATTTTCCCAAAATGAGCCTGAAAATGACCAGCT			0.72239	0.626422	0.679442	0.479076	0.507346	0.288878
ASRN6AP1B10388745211	protein_coding	ENSRNOT00000002895	protein_coding	hyper	0.667134	1.58791	0.00708483	0.0743104	0.576812	0.363251	Ncam2	Ensembl	3970	chr11:20474483-20705063:+	chr11	+	20474483	20705063	neural cell adhesion molecule 2 [Source:RGD Symbol;Acc:1303131]	AGAAGATGACATCAAGGCATAACCACAAGTTTCAGCAACTCGGTCAGCACCACAAGGAGT			0.542591	0.62793	0.559916	0.353965	0.424501	0.311288
ASRN6AP1B10001695111	protein_coding	ENSRNOT00000031951	protein_coding	hyper	0.667048	1.58782	0.0127897	0.0879865	0.645109	0.406286	Apol9a	Ensembl	1611	chr7:118927008-118933812:-	chr7	-	118927008	118933812	apolipoprotein L 9a [Source:RGD Symbol;Acc:1562332]	GAGAAAAGTGTGTGCTCTCTAAACAAGTCGTGGCCCCCAGTTCCCCAGCCCACTCCCACC			0.721312	0.573265	0.64075	0.335077	0.446281	0.437499
ASRN6AP1B10524502011	protein_coding	NM_001108957	protein_coding	hyper	0.664587	1.58511	0.00130248	0.0598988	0.608906	0.38414	Nutm1	Refseq	3688	chr3:103734435-103745236:-	chr3	-	103734435	103745236		AGAAGAAGGACTTACTCTTGCCCAGCTGGTCCAAAAACGACTCCTGGCCCTGGAGGAGGA			0.623133	0.579705	0.623879	0.394132	0.419559	0.338729
ASRN6AP1B10525217311	protein_coding	ENSRNOT00000008312	protein_coding	hyper	0.66063	1.58077	0.0215506	0.105949	0.637156	0.403066	Ispd	Ensembl	2628	chr6:55881484-56159464:+	chr6	+	55881484	56159464	isoprenoid synthase domain containing [Source:RGD Symbol;Acc:1359368]	AGGAAGGAATGTTCTATTAAGTGGAGTCCTCCTAAATCACTCACAGGATGAGCAGAAGCT			0.642768	0.6292	0.6395	0.468781	0.464933	0.275484
ASRN6AP1B10008491611	protein_coding	ENSRNOT00000021296	protein_coding	hyper	0.659815	1.57988	0.0389859	0.137553	0.555621	0.351686	Olr108	Ensembl	942	chr1:168639059-168640000:+	chr1	+	168639059	168640000	olfactory receptor 108 [Source:RGD Symbol;Acc:1332894]	TTATGCCCCCGATGTTCAACCCAATAGTATATAGCCTGAAGACCAAGCAGATTCGTTCTG			0.552755	0.557624	0.556485	0.465238	0.35785	0.23197
ASRN6AP1B10446289111	protein_coding	ENSRNOT00000090001	protein_coding	hyper	0.657358	1.57719	0.020011	0.103131	0.488207	0.309542	R3hdm2	Ensembl	3370	chr7:70753101-70804778:+	chr7	+	70753101	70804778	R3H domain containing 2 [Source:RGD Symbol;Acc:1310066]	GCCAGTCTCTCCGCCCCAGCAGTACAACATGGCAGAAGACCTCAGCAATCCCTTTGGACA			0.507762	0.452726	0.504131	0.354783	0.352805	0.221037
ASRN6AP1B10001279011	protein_coding	ENSRNOT00000023657	protein_coding	hyper	0.653104	1.57255	0.00234722	0.0617305	0.635875	0.404359	Mylk3	Ensembl	2751	chr19:27404712-27441536:+	chr19	+	27404712	27441536	myosin light chain kinase 3 [Source:RGD Symbol;Acc:1305801]	GAAAGAAGAAAAGGGAAAAGGAAAGAAGATGGCTACGTTGCTGGCCTCCTTGTGGATGAA			0.663214	0.606033	0.638377	0.41219	0.450798	0.35009
ASRN6AP1B10002306111	protein_coding	ENSRNOT00000057222	protein_coding	hyper	0.649966	1.56913	0.0179411	0.0990705	0.563563	0.359156	Rpl36al	Ensembl	669	chrX:105402867-105405580:+	chrX	+	105402867	105405580	ribosomal protein L36a-like [Source:RGD Symbol;Acc:621156]	TAGAGAGTCTTATTTACAGTCCACACTTTATCCCCATCCTGGACCCTCCGACTACTCCAC			0.644074	0.491965	0.554649	0.417013	0.329875	0.33058
ASRN6AP1B10048474211	protein_coding	ENSRNOT00000080964	protein_coding	hyper	0.646069	1.5649	0.00553969	0.0693209	0.72039	0.460343	Nod2	Ensembl	5191	chr19:19334619-19377492:-	chr19	-	19334619	19377492	nucleotide-binding oligomerization domain containing 2 [Source:RGD Symbol;Acc:1306368]	TCAACTTTGAAATTCTTGAAACTGTCCAACAATGGCATTACCTACCGGGGCGCAGAAGCC			0.694145	0.762591	0.704434	0.545897	0.418637	0.416494
ASRN6AP1B10343703411	protein_coding	ENSRNOT00000060943	protein_coding	hyper	0.645829	1.56464	0.0209164	0.104944	0.569186	0.363781	Tmem179	Ensembl	2396	chr6:137073685-137084739:-	chr6	-	137073685	137084739	transmembrane protein 179 [Source:RGD Symbol;Acc:1310269]	TGTGACACCATCACTGACAAGGGCTCTGCCACCTCCAGCTGCGAGGAGTTCCAGGAAACG			0.636412	0.523712	0.547434	0.418987	0.394932	0.277426
ASRN6AP1B10214221511	protein_coding	ENSRNOT00000026251	protein_coding	hyper	0.642552	1.56109	0.038413	0.136621	0.483925	0.309992	Syt3	Ensembl	3224	chr1:100393303-100408083:+	chr1	+	100393303	100408083	synaptotagmin 3 [Source:RGD Symbol;Acc:3805]	GGGCGGCAAAGGATTGTCAGAGAAAGAGAATTCAGAGTGAGGGTCTGGTCTAGGCCTGGG			0.40916	0.513589	0.529026	0.392223	0.246536	0.291218
ASRN6AP1B10005275111	protein_coding	ENSRNOT00000064478	protein_coding	hyper	0.640367	1.55873	0.000832707	0.0586642	0.389192	0.249686	Col4a5	Ensembl	6479	chrX:112769645-112983685:+	chrX	+	112769645	112983685	collagen type IV alpha 5 chain [Source:RGD Symbol;Acc:1565499]	GCTTGGTCTTCTCCCTTCAATTAGAAAAAGACAATGGACTTTTAAAACCTTTATATTTTA			0.402683	0.387842	0.377051	0.260992	0.265349	0.222717
ASRN6AP1B10458993811	protein_coding	NM_001277261	protein_coding	hyper	0.639794	1.55811	0.0018388	0.0614481	0.515558	0.330887	Tnnt1	Refseq	908	chr1:72889270-72899629:+	chr1	+	72889270	72899629		GAAGAAGAGCGCCCCAAACCCAGCCGTCCTGTGGTTCCTCCTTTGATTCCTCCGAAGATT			0.521602	0.481088	0.543983	0.32271	0.363873	0.30608
ASRN6AP1B10579549911	protein_coding	ENSRNOT00000081036	protein_coding	hyper	0.638242	1.55643	0.0174479	0.0982809	0.76324	0.490378	Zbp1	Ensembl	2589	chr3:171276130-171286537:-	chr3	-	171276130	171286537	Z-DNA binding protein 1 [Source:RGD Symbol;Acc:619956]	CTGCCCTACCATAGGCCAGAAAGCAATGGAGCCACAAGACCATAGACCTCTCTGCCACCA		Yes	0.790938	0.678855	0.819928	0.469281	0.40737	0.594484
ASRN6AP1B10004627411	protein_coding	ENSRNOT00000052237	protein_coding	hyper	0.637097	1.5552	0.0476087	0.151616	0.399534	0.256903	Diras3	Ensembl	600	chr6:135938935-135939534:-	chr6	-	135938935	135939534	DIRAS family GTPase 3 [Source:RGD Symbol;Acc:1565168]	CGCTGCCCTTTCCTGGAGATCACGGCCAAGAGCAAAATGATGGTGGACCGCGTGTTCACG			0.446683	0.373986	0.377934	0.314212	0.168956	0.28754
ASRN6AP1B10004270311	protein_coding	NM_001109440	protein_coding	hyper	0.636285	1.55432	0.0400014	0.139553	0.481591	0.30984	Acot4	Refseq	2561	chr6:107517668-107536882:+	chr6	+	107517668	107536882		GAAGATCTCCCTAAAGAGTTCAATGTCATAGAAGTGGACTACTTTGAAGAAGCAGTGTGC			0.499787	0.503377	0.441608	0.352371	0.373919	0.203229
ASRN6AP1B10002081811	protein_coding	ENSRNOT00000044570	protein_coding	hyper	0.63606	1.55408	0.00938379	0.0801884	0.558193	0.359179	Olr1744	Ensembl	978	chr20:1861272-1862249:+	chr20	+	1861272	1862249	olfactory receptor 1744 [Source:RGD Symbol;Acc:1332620]	AAGAAGCATCCAGAAAATGGGGCCCGCAGAGATTTGATGAAGGGTGGGAGATGACTCCGG			0.563578	0.564962	0.546037	0.355292	0.433794	0.28845
ASRN6AP1B10006740811	protein_coding	ENSRNOT00000030893	protein_coding	hyper	0.634273	1.55216	0.0251124	0.112811	0.546865	0.352326	Drd1	Ensembl	2236	chr17:11101306-11103541:+	chr17	+	11101306	11103541	dopamine receptor D1 [Source:RGD Symbol;Acc:2518]	AAGAAGCTACTATTGTGTTCTGAATGTTTTAAATGGCAGAGGCTTTCCCCGGGGCGAATT			0.516585	0.6196	0.504411	0.357363	0.422576	0.27704
ASRN6AP1B10228021211	protein_coding	NM_017322	protein_coding	hyper	0.631361	1.54903	0.00323977	0.0637108	0.651419	0.420535	Mapk9	Refseq	3711	chr10:35333859-35374364:+	chr10	+	35333859	35374364		TGGACTGGGAAGAAAGAAGCAAGAATGGGGTGAAAGACCAGCCTTCAGATGCAGCAGTAA			0.697656	0.598568	0.658034	0.41358	0.462773	0.385251
ASRN6AP1B10001605211	protein_coding	ENSRNOT00000076227	protein_coding	hyper	0.6308	1.54842	0.00649343	0.0719891	0.440067	0.284203	Ttc23	Ensembl	726	chr1:128614138-128628362:+	chr1	+	128614138	128628362	tetratricopeptide repeat domain 23 [Source:RGD Symbol;Acc:1310409]	AAGGGGAAGGTGGTGTATGGGGCCTTGGGCTGATTTCTAGTGAAATTCTGAGCCACAGCT			0.442492	0.489234	0.388475	0.28913	0.293111	0.270369
ASRN6AP1B10005328111	protein_coding	NM_001106367	protein_coding	hyper	0.630426	1.54802	0.00199683	0.0617305	0.537489	0.34721	Sorcs3	Refseq	5767	chr1:267986305-268620331:+	chr1	+	267986305	268620331		TCCGATTGCCCAGCACGTCTTTTGCACTGACAGGGGACTCAGCTCACAACCAAGCCATGG			0.530288	0.525767	0.556411	0.3046	0.390283	0.346747
ASRN6AP1B10003523111	protein_coding	ENSRNOT00000056200	protein_coding	hyper	0.62921	1.54672	0.0352907	0.131072	0.725201	0.468864	Ccdc77	Ensembl	2435	chr4:152860675-152883210:-	chr4	-	152860675	152883210	coiled-coil domain containing 77 [Source:RGD Symbol;Acc:1310710]	TACTCAGGGAAGGAAGGAAGCAGCAAATTACATGGGCAGATTCACGGACTTAGCTGTGCC			0.705316	0.669498	0.800787	0.538695	0.543027	0.324871
ASRN6AP1B10003293311	protein_coding	ENSRNOT00000005686	protein_coding	hyper	0.627452	1.54483	0.00344647	0.0643269	0.477633	0.309181	Irak3	Ensembl	3165	chr7:64923615-64982281:-	chr7	-	64923615	64982281	interleukin-1 receptor-associated kinase 3 [Source:RGD Symbol;Acc:1308846]	TGCCCTGGGAAAAGATGTGGTCATAAGAGGTCGGATCACTTTGCAGTCGGCCCTGTTCTG			0.491017	0.512347	0.429535	0.2997	0.331241	0.2966
ASRN6AP1B10002530511	protein_coding	ENSRNOT00000081430	protein_coding	hyper	0.626855	1.5442	0.0465832	0.150068	0.736017	0.476635	Scaf1	Ensembl	3978	chr1:100997745-101008266:-	chr1	-	100997745	101008266	SR-related CTD-associated factor 1 [Source:RGD Symbol;Acc:708405]	GTTGCTGTGAGGAAGAGGAGAGCCCACCCTAGCCCTATCCCTACCCGTTGACCTAGCCTG		Yes	0.746662	0.641229	0.82016	0.532688	0.568913	0.328303
ASRN6AP1B10602737911	protein_coding	ENSRNOT00000089625	protein_coding	hyper	0.626743	1.54407	0.0308132	0.123647	0.577225	0.373832	Cd80	Ensembl	4433	chr11:64827635-64855353:-	chr11	-	64827635	64855353	Cd80 molecule [Source:RGD Symbol;Acc:2314]	TGGCTTCTCATCTGTTGTTATAATGTATGCTTATCTATAAGGACGCTGCTTCAGAAGAAG			0.5895	0.567554	0.574622	0.48265	0.370472	0.268376
ASRN6AP1B10002102011	protein_coding	ENSRNOT00000042910	protein_coding	hyper	0.623463	1.54057	0.0196521	0.102216	0.504029	0.32717	Lcn1	Ensembl	754	chr3:4233111-4236960:+	chr3	+	4233111	4236960	lipocalin 1 [Source:RGD Symbol;Acc:619872]	CTGCCCAACCCTTCCCTCTGCCGCCCTCTTCCTTGCTTCTCCATAAAGAACTTTATCATC			0.518562	0.459623	0.533901	0.249592	0.342286	0.389634
ASRN6AP1B10473787211	protein_coding	ENSRNOT00000085041	protein_coding	hyper	0.621712	1.5387	0.0020781	0.0617305	0.403344	0.262133	Sdr16c5	Ensembl	1271	chr5:16904939-16930075:-	chr5	-	16904939	16930075	short chain dehydrogenase/reductase family 16C, member 5 [Source:RGD Symbol;Acc:1565999]	AGACGCCTGCATCTCTCCGTGGTGGCAAGAAAGGGAACTGTTTGTGAGGTGTTGGCCAGA			0.422824	0.405494	0.381714	0.288671	0.264108	0.23362
ASRN6AP1B10007198011	protein_coding	ENSRNOT00000072081	protein_coding	hyper	0.620849	1.53778	0.0274858	0.117602	0.497579	0.32357	Btnl9	Ensembl	1590	chr10:34425069-34439470:-	chr10	-	34425069	34439470	butyrophilin-like 9 [Source:RGD Symbol;Acc:1590287]	GAAGAGAATGACAATGACAACTGGCTACAGCCCTACGAGCCCTTGGACCCGGCCTGGTAA			0.53745	0.450637	0.50465	0.337904	0.392695	0.24011
ASRN6AP1B10009699411	protein_coding	ENSRNOT00000001260	protein_coding	hyper	0.620615	1.53753	0.0158406	0.0949758	0.433355	0.281851	Gsx1	Ensembl	786	chr12:9605873-9607168:-	chr12	-	9605873	9607168	GS homeobox 1 [Source:RGD Symbol;Acc:1310020]	TTGCCCATGTCTCCATCTTCCTCCGGGAAGGATGACAGAGATCTCACAGTCACTCCGTAG		Yes	0.431814	0.435202	0.433049	0.318182	0.32082	0.206551
ASRN6AP1B10034789711	protein_coding	ENSRNOT00000082650	protein_coding	hyper	0.620093	1.53697	0.016116	0.0956352	0.698029	0.454158	Onecut2	Ensembl	1506	chr18:59830363-59875124:+	chr18	+	59830363	59875124	One cut domain family member 2 [Source:UniProtKB/Swiss-Prot;Acc:Q6XBJ3]	GGCCTACACCGCCTATCGATGCCTCACCAAAGACCTAGAAGGACTGCGCCATGAACCCGG		Yes	0.752464	0.667842	0.673782	0.394611	0.404845	0.563019
ASRN6AP1B10115970711	protein_coding	ENSRNOT00000088677	protein_coding	hyper	0.619048	1.53586	0.00427382	0.0665533	0.584608	0.380638	Rhbdd1	Ensembl	3736	chr9:88110731-88229479:+	chr9	+	88110731	88229479	rhomboid domain containing 1 [Source:RGD Symbol;Acc:1306477]	AAGAAGAGCGCACCGTTACTGTTGCAGATCACTCATGGCTGCCGGGAATGAAGCGGTCCC			0.526689	0.608735	0.6184	0.406275	0.392752	0.342888
ASRN6AP1B10094573211	protein_coding	ENSRNOT00000006890	protein_coding	hyper	0.618332	1.5351	0.0364008	0.133162	0.503507	0.327997	Emc2	Ensembl	891	chr7:82338663-82377109:+	chr7	+	82338663	82377109	ER membrane protein complex subunit 2 [Source:UniProtKB/Swiss-Prot;Acc:Q9CRD2]	TGTGCCCATGTGTTTGAAGGTCTTCCCCACCTTTGCTTTCATTCTTTGAATAGATATGAT			0.472292	0.483648	0.554582	0.368353	0.388054	0.227583
ASRN6AP1B10603659211	protein_coding	NM_001012227	protein_coding	hyper	0.617679	1.5344	0.0354649	0.131438	0.464125	0.302479	Xk	Refseq	2856	chrX:14498223-14532391:+	chrX	+	14498223	14532391		ACTGGAAGATTCATCATGGTCTTGTCCCTGCTGTCTATCGTCTACGGTGCCTTACGTTGC			0.496278	0.402834	0.493265	0.260705	0.260798	0.385935
ASRN6AP1B10005505411	protein_coding	ENSRNOT00000085322	protein_coding	hyper	0.617137	1.53383	0.0182088	0.0997198	0.444088	0.289529	Thrb	Ensembl	1536	chr15:8895074-8931983:-	chr15	-	8895074	8931983	thyroid hormone receptor beta [Source:RGD Symbol;Acc:3858]	GTACAGCCAGCCTGCACATCTCCCCGAAGAAAAGCCTTTTCCTCAAGTGCGGTCGCCTCC		Yes	0.487488	0.457421	0.387357	0.30117	0.329297	0.238121
ASRN6AP1B10136553711	protein_coding	ENSRNOT00000087826	protein_coding	hyper	0.615998	1.53262	0.0174989	0.0983079	0.526047	0.343234	Fcar	Ensembl	1748	chr1:73230390-73263466:-	chr1	-	73230390	73263466	Fc fragment of IgA receptor [Source:RGD Symbol;Acc:1303082]	TGTGGTCAGCCCCCAGTGATGCCCTGGAGCTCATTGTCTCAGTTACATCTCTAGACTCCG			0.550796	0.461469	0.565877	0.287039	0.403411	0.339254
ASRN6AP1B10001024811	protein_coding	ENSRNOT00000031118	protein_coding	hyper	0.61568	1.53228	0.0145401	0.0917871	0.545443	0.355969	AC126960.1	Ensembl	483	chr4:26253329-26255639:-	chr4	-	26253329	26255639		ATGAATGATAAAGACGGACAGGAGAAGACCAGCACCCTTCAGACCCAACAACATCAGGTA			0.588094	0.499161	0.549075	0.428015	0.341065	0.298826
ASRN6AP1B10226212211	protein_coding	ENSRNOT00000093131	protein_coding	hyper	0.61558	1.53217	0.00587236	0.0702262	0.600914	0.392197	Ddt	Ensembl	534	chr20:13827660-13831588:+	chr20	+	13827660	13831588	D-dopachrome tautomerase [Source:RGD Symbol;Acc:61923]	TGGACCAGGACAGCGTTGACATCCTGCTATAGCTAAGCTACAGGAACAAGGAAGGCCCCG			0.579992	0.594687	0.628064	0.355518	0.464799	0.356274
ASRN6AP1B10049677711	protein_coding	ENSRNOT00000019649	protein_coding	hyper	0.615434	1.53202	0.0315115	0.125118	0.593648	0.387494	Fxyd4	Ensembl	1362	chr4:149984206-149988295:-	chr4	-	149984206	149988295	FXYD domain-containing ion transport regulator 4 [Source:RGD Symbol;Acc:70998]	TCACTCCACTCATCACTCCAGGCTCTGCCAGTACCTGACGAACTGAACACAGGACCAAGT			0.666611	0.51347	0.600863	0.422964	0.442279	0.297239
ASRN6AP1B10005326411	protein_coding	ENSRNOT00000032249	protein_coding	hyper	0.613516	1.52998	0.0457367	0.149135	0.809318	0.528972	Hcar2	Ensembl	1083	chr12:38160464-38161546:+	chr12	+	38160464	38161546	hydroxycarboxylic acid receptor 2 [Source:RGD Symbol;Acc:727952]	GGAAAACCTTGGGCGAACCAGATAATAACCGGAGCACGAGTGTGGAGCTCACGGGGGACC			0.854985	0.775335	0.797635	0.637656	0.609516	0.339744
ASRN6AP1B10008679511	protein_coding	ENSRNOT00000083407	protein_coding	hyper	0.613421	1.52988	0.00821218	0.0769983	0.550565	0.359874	LOC103694210	Ensembl	3157	chr18:44029927-44141865:-	chr18	-	44029927	44141865	NACHT and WD repeat domain-containing protein 2-like [Source:RGD Symbol;Acc:9140342]	GGCCAACATCCCCCTAACTCCTCCAACTCCCCTTCTATATGGGGTTCCCCTCCCTATCCT			0.580274	0.478324	0.593097	0.366147	0.381487	0.331988
ASRN6AP1B10392251211	protein_coding	ENSRNOT00000008944	protein_coding	hyper	0.611858	1.52823	0.00390778	0.0655152	0.697635	0.4565	Dcaf8	Ensembl	2918	chr13:90532326-90578674:+	chr13	+	90532326	90578674	DDB1 and CUL4 associated factor 8 [Source:RGD Symbol;Acc:1308513]	CAGCCGGACGCCCTCCCCTTGACCTACCGGTTCTTCAGCGAACCTTCAGACCAGTTTTCT			0.760825	0.645762	0.686318	0.414047	0.487979	0.467473
ASRN6AP1B10189548611	protein_coding	ENSRNOT00000040778	protein_coding	hyper	0.610173	1.52644	0.0495787	0.154429	0.566601	0.371191	Pard3b	Ensembl	3612	chr9:68414339-69426226:+	chr9	+	68414339	69426226	par-3 family cell polarity regulator beta [Source:RGD Symbol;Acc:1584992]	GAAGAAAGGGAGAGGATTGGAGCAAAACATCAGGAGCTAAGAGAAAAGCAGGCGAGAGGC			0.493848	0.573715	0.632241	0.38032	0.466044	0.267209
ASRN6AP1B10316553711	protein_coding	ENSRNOT00000017805	protein_coding	hyper	0.60812	1.52427	0.0473212	0.151123	0.510484	0.334903	Nceh1	Ensembl	4536	chr2:112868707-112934953:+	chr2	+	112868707	112934953	neutral cholesterol ester hydrolase 1 [Source:RGD Symbol;Acc:1311104]	TGGAGACAGTGCCGGTGGGAATTTGGCTGCAGCCCTTGGACAGCAGTTTACCTACGTTGA			0.539921	0.443137	0.548394	0.264595	0.303599	0.436516
ASRN6AP1B10007805611	protein_coding	ENSRNOT00000064643	protein_coding	hyper	0.605717	1.52174	0.0196096	0.102181	0.355995	0.23394	Sdr39u1	Ensembl	1465	chr15:34563786-34566719:-	chr15	-	34563786	34566719	short chain dehydrogenase/reductase family 39U, member 1 [Source:RGD Symbol;Acc:1309307]	GGCTCTTCTCCCTAAACGGGGTCCTGAACATTTTACCTCTCTCCTCATCCTTTCCTTTCA			0.365818	0.331657	0.370508	0.249573	0.276243	0.176004
ASRN6AP1B10002808411	protein_coding	ENSRNOT00000056894	protein_coding	hyper	0.603634	1.51954	0.0159524	0.0950887	0.598975	0.394182	AABR07058124.2	Ensembl	1215	chr7:101069104-101072232:+	chr7	+	101069104	101072232		TTGCCTGAGCCTGTCCAGTCAGAGCCCAGCAACCCTGTGGAACTCCTAGTAGAAGGTATG			0.596564	0.618797	0.581563	0.428875	0.457816	0.295854
ASRN6AP1B10129031411	protein_coding	NM_001170531	protein_coding	hyper	0.6018	1.51761	0.00941905	0.0801884	0.6851	0.451434	Rasgrf1	Refseq	4226	chr8:97277326-97405094:+	chr8	+	97277326	97405094		AGTCGACAAACAGCATCATTACTTCACAGTGAACTTCTCCAATGACAGCCAGAAGTCCCT			0.689738	0.672941	0.692621	0.371966	0.542317	0.440017
ASRN6AP1B10349001911	protein_coding	ENSRNOT00000061858	protein_coding	hyper	0.596063	1.51159	0.00640164	0.0718106	0.6018	0.398125	Reln	Ensembl	10389	chr4:9347779-9773217:+	chr4	+	9347779	9773217	reelin [Source:RGD Symbol;Acc:3553]	AGAAGATTAGAGCCCCTTCCAACGTAAGCACCATCATCCACATCCTCTACCTTCCTGAGG			0.613964	0.589445	0.601991	0.36583	0.474475	0.354069
ASRN6AP1B10334811411	protein_coding	ENSRNOT00000002695	protein_coding	hyper	0.585804	1.50087	0.017097	0.0975797	0.842868	0.561584	Mx2	Ensembl	2553	chr11:38035696-38059577:+	chr11	+	38035696	38059577	MX dynamin like GTPase 2 [Source:RGD Symbol;Acc:628821]	CTCCCCATTGAATTTGTAAAATACAGGTGAGGGGCACATAGAGGATAGAAAGAGGCCTGT			0.86374	0.761776	0.903088	0.620777	0.618116	0.445859
ASRN6AP1B10433437911	protein_coding	ENSRNOT00000044466	protein_coding	hyper	0.585107	1.50015	0.020548	0.104337	0.51666	0.344406	Ptprt	Ensembl	3807	chr3:157544583-158328881:-	chr3	-	157544583	158328881	protein tyrosine phosphatase, receptor type, T [Source:RGD Symbol;Acc:1309653]	GAGGAATATGATGGAAGAGAGGGTCGCACTGTGGTCCACTGCCTAAACGGGGGAGGCCGC			0.576715	0.450962	0.522304	0.390866	0.350339	0.292013

## Sheet: hypo_M1_vs_M0
Table S3-2 The hypo m6A methylaiton of mRNA between M1-L and M0-L
ProbeName	type	Transcript_ID	transcript_type	Regulation	Foldchange(log2-Scaled)	Fold Change	Pvalue(unpaired t-test)	FDR	M1 (mean)	M0 (mean)	GeneSymbol	source	RNAlength	Locus	chrom	strand	txStart	txEnd	description	Sequence	Alias_Gene_symbol	TF	[A4, M1](Methylation_level)	[A5, M1](Methylation_level)	[A6, M1](Methylation_level)	[A1, M0](Methylation_level)	[A2, M0](Methylation_level)	[A3, M0](Methylation_level)
ASRN6AP1B10003629111	protein_coding	ENSRNOT00000003012	protein_coding	hypo	-1.73921	0.299533	0.00197842	0.0617305	0.119538	0.399083	LOC100910270	Ensembl	733	chr14:10692764-10714524:+	chr14	+	10692764	10714524	uncharacterized LOC100910270 [Source:RGD Symbol;Acc:6499131]	GGATGCCACTCCTTGACTTGGTTTCTCGTTGCTCCCATCATCAGATATTCCGGCTTATAA			0.149726	0.116542	0.0923469	0.380828	0.466949	0.349472
ASRN6AP1B10002988511	protein_coding	ENSRNOT00000013732	protein_coding	hypo	-1.63684	0.32156	0.00312474	0.0632324	0.21213	0.65969	Il6	Ensembl	1045	chr4:3043231-3047807:+	chr4	+	3043231	3047807	interleukin 6 [Source:RGD Symbol;Acc:2901]	GTATCTAAATTATGTTGTTCTCTACGAAGAACTGGCAATATGAATGTTGAAACACTATTT			0.181273	0.334611	0.120506	0.616039	0.716616	0.646415
ASRN6AP1B10003361911	protein_coding	ENSRNOT00000014865	protein_coding	hypo	-1.62036	0.325255	0.000933033	0.0586642	0.119513	0.367445	Ccl5	Ensembl	545	chr10:70739800-70744315:-	chr10	-	70739800	70744315	C-C motif chemokine ligand 5 [Source:RGD Symbol;Acc:69069]	ATACCATAGAGATTATAACTGTGTCCTCTCCTATGGCCTGGGAGGTGTGCTCTTCACAGG			0.120673	0.119339	0.118528	0.358221	0.420369	0.323745
ASRN6AP1B10000024011	protein_coding	ENSRNOT00000003085	protein_coding	hypo	-1.58195	0.334029	0.010096	0.0812841	0.139848	0.418669	Chic2	Ensembl	1093	chr14:35683442-35717922:+	chr14	+	35683442	35717922	cysteine-rich hydrophobic domain 2 [Source:RGD Symbol;Acc:1309278]	TACATTTGAACTTAGCATAAAAATGGCCAGCCTTTGTTATTTTGTCAACAAGTTTCACAT			0.131262	0.203893	0.0843884	0.47017	0.319106	0.466731
ASRN6AP1B10001433611	protein_coding	ENSRNOT00000085158	protein_coding	hypo	-1.54492	0.342714	0.000380344	0.0569545	0.288799	0.842681	Aldh1a3	Ensembl	3385	chr1:127301128-127337882:-	chr1	-	127301128	127337882	aldehyde dehydrogenase 1 family, member A3 [Source:RGD Symbol;Acc:628662]	GGTTTTGAAATCGATTGGACTGGGGATTTTGATCTTAACTTCAGATTGTGTTCAGCAATG			0.239475	0.384652	0.242269	0.859153	0.813691	0.8552
ASRN6AP1B10005339811	protein_coding	ENSRNOT00000049956	protein_coding	hypo	-1.52379	0.347772	0.00472246	0.0675648	0.274641	0.789717	Nap1l3	Ensembl	2796	chrX:95059337-95062132:-	chrX	-	95059337	95062132	nucleosome assembly protein 1-like 3 [Source:RGD Symbol;Acc:620990]	TCATACATTTACATGTTCTTTTATTGTACCCTGAGTAAATCAAATAAACTGCCATGCTGT		Yes	0.398434	0.183008	0.242482	0.874595	0.664615	0.82994
ASRN6AP1B10235439711	protein_coding	ENSRNOT00000017452	protein_coding	hypo	-1.41465	0.375102	0.013073	0.0884997	0.161045	0.429337	Tusc3	Ensembl	2164	chr16:56247659-56396502:+	chr16	+	56247659	56396502	tumor suppressor candidate 3 [Source:RGD Symbol;Acc:1303318]	TGGCTATCCATATAGCTTTTTAATTAAATGAAGTCACCTCGGACTATCATAAAGTGAAGA			0.121001	0.241703	0.120431	0.398662	0.365147	0.524202
ASRN6AP1B10003480911	protein_coding	ENSRNOT00000031163	protein_coding	hypo	-1.38119	0.383902	0.0144228	0.0917256	0.197944	0.51561	Cdca2	Ensembl	3647	chr15:44365405-44411004:-	chr15	-	44365405	44411004	cell division cycle associated 2 [Source:RGD Symbol;Acc:1311003]	GTGAAAATGAGGCCCTGTATTGAAATTTTAATTCATTGACTGGAACTCTATAGATAAAAT			0.183084	0.243754	0.166994	0.460195	0.426036	0.660599
ASRN6AP1B10003494011	protein_coding	ENSRNOT00000034570	protein_coding	hypo	-1.37651	0.385149	0.0260491	0.114823	0.166546	0.432419	Tmem38b	Ensembl	2680	chr5:70639156-70675054:+	chr5	+	70639156	70675054	transmembrane protein 38B [Source:RGD Symbol;Acc:1305703]	GGTCTGAAGTTGTAGTTGTCGTTAAAATGGTAAGAATCTTGTTTTTCATTTGTGTTAAAA			0.0721656	0.274667	0.152805	0.396873	0.369734	0.530651
ASRN6AP1B10000299611	protein_coding	ENSRNOT00000073176	protein_coding	hypo	-1.36105	0.389298	0.0103999	0.0817895	0.181789	0.466966	LOC103694506	Ensembl	1560	chrX:119160959-119162518:-	chrX	-	119160959	119162518	ubiquitin-conjugating enzyme E2 W [Source:RGD Symbol;Acc:9288456]	TGTTCTTCAATACTGTACCCTAAAATGAGAAATACATTTTTGACAGAGGCTTAATGTTTT			0.14542	0.279953	0.119993	0.504583	0.390509	0.505806
ASRN6AP1B10003238511	protein_coding	ENSRNOT00000085923	protein_coding	hypo	-1.35409	0.391182	0.0150623	0.0930662	0.279295	0.713977	Epdr1	Ensembl	2204	chr17:47397558-47422182:+	chr17	+	47397558	47422182	ependymin related 1 [Source:RGD Symbol;Acc:1359161]	GTGAAGCTTGCTTTATGCTGTAGCCATCTATATTGTAATTTATCTCTATACAATTAAACA			0.323008	0.423837	0.0910391	0.713134	0.644533	0.784263
ASRN6AP1B10003649211	protein_coding	ENSRNOT00000006389	protein_coding	hypo	-1.31407	0.402185	0.000570686	0.0583665	0.299479	0.74463	Plcb1	Ensembl	4755	chr3:128155117-128419545:+	chr3	+	128155117	128419545	phospholipase C beta 1 [Source:RGD Symbol;Acc:3344]	TTGGATTTTAAGTATCAGATTTTGAGCTTGTTTTAATGGTCAGTGTATGCAAAAATGCAT			0.302705	0.317147	0.278585	0.778548	0.796589	0.658753
ASRN6AP1B10021399211	protein_coding	ENSRNOT00000018325	protein_coding	hypo	-1.30967	0.403412	0.00296917	0.0632324	0.143927	0.356774	Gsta1	Ensembl	1157	chr9:27436258-27452902:-	chr9	-	27436258	27452902	glutathione S-transferase alpha 1 [Source:RGD Symbol;Acc:2753]	AGGACAAAGCAAGGAACCGTTACTTTCCTGCCTTTGAAAAGGTGTTGAAGAGCCATGGAC			0.144913	0.168266	0.118602	0.338224	0.317175	0.414922
ASRN6AP1B10001543611	protein_coding	ENSRNOT00000008865	protein_coding	hypo	-1.29445	0.407691	8.89202e-05	0.0421438	0.193048	0.473515	Cst7	Ensembl	1140	chr3:146365092-146373365:+	chr3	+	146365092	146373365	cystatin F [Source:RGD Symbol;Acc:1309154]	ATAGCAGCAATAACACAAGACACTGACTTCACTTGGCAATTTGTGGCACCAATAAAGCCA			0.200459	0.212494	0.166191	0.45937	0.494481	0.466694
ASRN6AP1B10358771511	protein_coding	ENSRNOT00000088416	protein_coding	hypo	-1.29392	0.407841	0.00299132	0.0632324	0.135049	0.331132	Gsta3	Ensembl	1146	chr9:27408333-27417023:+	chr9	+	27408333	27417023	glutathione S-transferase alpha 3 [Source:RGD Symbol;Acc:1591980]	CAGCGAAGAAGATCTTCAGTTAATTCAGTCAGCTATGGATACACTGTACCCACAAAGCCA			0.17324	0.133664	0.0982438	0.324887	0.297588	0.370922
ASRN6AP1B10004326711	protein_coding	ENSRNOT00000078582	protein_coding	hypo	-1.28708	0.40978	0.00586578	0.0702262	0.211152	0.51528	Prps1	Ensembl	1981	chrX:111798233-111820266:+	chrX	+	111798233	111820266	phosphoribosyl pyrophosphate synthetase 1 [Source:RGD Symbol;Acc:61955]	GGCTTAACAATTTGATCTTATTGTCTCATGTAGAAGAAACTTAATAAAATGTCTGTCATG			0.177885	0.292515	0.163055	0.54707	0.436948	0.561821
ASRN6AP1B10005867711	protein_coding	ENSRNOT00000010975	protein_coding	hypo	-1.26643	0.415687	0.00246166	0.0621746	0.279862	0.673252	Pimreg	Ensembl	1436	chr10:58613674-58618514:+	chr10	+	58613674	58618514	PICALM interacting mitotic regulator [Source:RGD Symbol;Acc:1308747]	ACATCTGCTATGTCATTCTATTAAAAAGATACCAGTGTGTCAGTTTTGTAGATCACATCG			0.196614	0.351038	0.291934	0.686692	0.604287	0.728778
ASRN6AP1B10000867111	protein_coding	ENSRNOT00000015808	protein_coding	hypo	-1.25849	0.417982	0.000916094	0.0586642	0.235379	0.563133	Mtpn	Ensembl	1312	chr4:63012011-63039422:-	chr4	-	63012011	63039422	myotrophin [Source:RGD Symbol;Acc:619806]	TAGACTCAGACATTTATATAACATTGAAACACTTTGAGACTCCTTCTGGTAGTAAAGGAG			0.198545	0.296913	0.21068	0.560219	0.528958	0.600221
ASRN6AP1B10114187011	protein_coding	ENSRNOT00000082664	protein_coding	hypo	-1.25535	0.418892	0.0114552	0.0849756	0.210189	0.501774	Zfp955a	Ensembl	1776	chr7:15785410-15788262:+	chr7	+	15785410	15788262	zinc finger protein 955A [Source:RGD Symbol;Acc:1598322]	ACCTGATTTCCATAGGAAAGACAGAGGAAGAAAGTATGGATGTGAATTACCCAATGGTCC			0.179865	0.248887	0.201816	0.621734	0.473138	0.410448
ASRN6AP1B10424674611	protein_coding	ENSRNOT00000085195	protein_coding	hypo	-1.22064	0.429093	0.0102898	0.081481	0.167115	0.389461	Gsta1	Ensembl	435	chr9:27368272-27447877:-	chr9	-	27368272	27447877	glutathione S-transferase alpha 1 [Source:RGD Symbol;Acc:2753]	AGGACAAAGCAAGGAACCGTTACTTTCCTGCCTTTGAAAAGGTGAGAGGAAGTTCACTGA			0.199911	0.170908	0.130526	0.37758	0.319291	0.471512
ASRN6AP1B10248498711	protein_coding	NM_031032	protein_coding	hypo	-1.19551	0.436631	0.000280624	0.0521633	0.192315	0.440451	Gmfb	Refseq	1424	chr15:23600518-23610890:-	chr15	-	23600518	23610890		CGGCAACCTCGCTTCATTGTGTATAGTTATAAATACCAGCACGACGATGGCCGGGTCTCC			0.201747	0.21788	0.157317	0.456853	0.421898	0.442604
ASRN6AP1B10000687611	protein_coding	ENSRNOT00000078158	protein_coding	hypo	-1.18893	0.438627	0.0305183	0.123011	0.296613	0.676231	RGD1305938	Ensembl	4512	chr2:53813131-53827175:-	chr2	-	53813131	53827175	similar to expressed sequence AW549877 [Source:RGD Symbol;Acc:1305938]	GACATTTTCCAGCTACAGTGTTTTGGAGCATATGATTAATAAAATAAAGTGACATTCCCC			0.128217	0.388616	0.373007	0.689233	0.532819	0.806641
ASRN6AP1B10263427911	protein_coding	ENSRNOT00000084662	protein_coding	hypo	-1.17917	0.441607	0.000854623	0.0586642	0.19122	0.433009	Selenot	Ensembl	588	chr2:148765467-148779565:+	chr2	+	148765467	148779565	selenoprotein T [Source:RGD Symbol;Acc:1359128]	GTCTTAGCTCTGGGTACAGGCGGGTGTTTGAGGAGTACATGCGGGTTATTAGCCAGCGGT			0.157379	0.229288	0.186993	0.408412	0.42482	0.465795
ASRN6AP1B10004221811	protein_coding	ENSRNOT00000088737	protein_coding	hypo	-1.16791	0.445066	0.00657725	0.07217	0.208026	0.467405	Wfdc21	Ensembl	379	chr10:71047310-71053191:+	chr10	+	71047310	71053191	WAP four-disulfide core domain 21 [Source:RGD Symbol;Acc:1303147]	CCAGGGGAACAATGTGTCAGTACTGGATGCAGTAACGTCTGTGCTACAAGCTAAGAACAG			0.231756	0.214188	0.178134	0.446172	0.558134	0.39791
ASRN6AP1B10001504311	protein_coding	ENSRNOT00000004942	protein_coding	hypo	-1.16008	0.447488	0.00178345	0.0607911	0.318405	0.711539	Tmed7	Ensembl	3435	chr18:40579182-40586260:-	chr18	-	40579182	40586260	transmembrane p24 trafficking protein 7 [Source:RGD Symbol;Acc:727954]	AATTTTTCTCTGAATTAAAGATGGTTTCACAGGATTGCACCAATCAGTTCCATGTAAAAT			0.260871	0.372291	0.322054	0.694859	0.648069	0.79169
ASRN6AP1B10920330511	protein_coding	ENSRNOT00000084674	protein_coding	hypo	-1.16003	0.447504	0.0172419	0.0978693	0.139137	0.310918	Tmbim6	Ensembl	898	chr7:141053876-141068789:+	chr7	+	141053876	141068789	transmembrane BAX inhibitor motif containing 6 [Source:RGD Symbol;Acc:3842]	TCCGGTTTTAGCCGAGCGGGGAAGCTCCGAAGAGGTGGGCTAAGAAGCGGAGGCTGCGCT			0.165256	0.122204	0.129951	0.248081	0.294673	0.390001
ASRN6AP1B10657040711	protein_coding	ENSRNOT00000088885	protein_coding	hypo	-1.15081	0.450372	0.00725251	0.0749555	0.24727	0.549035	Hint3	Ensembl	833	chr1:29413425-29423288:+	chr1	+	29413425	29423288	histidine triad nucleotide binding protein 3 [Source:RGD Symbol;Acc:621603]	ACAGATGTGAGGTTGATTATTTGCTTGAAAAGCTAAGAAAATAAAGATGTGAACCATGGA			0.213647	0.351223	0.176941	0.567796	0.494659	0.584651
ASRN6AP1B10424362511	protein_coding	ENSRNOT00000084090	protein_coding	hypo	-1.14972	0.450713	0.00104253	0.0590235	0.190824	0.423381	Ssr1	Ensembl	1000	chr17:27492220-27523912:+	chr17	+	27492220	27523912	signal sequence receptor subunit 1 [Source:RGD Symbol;Acc:1310961]	TGATGTTGACATGAGTTGGATTCCTCAGGAAACTTTGAATCAGATCAGCGCAGGAAGAGA			0.19597	0.19544	0.18106	0.390391	0.40315	0.476603
ASRN6AP1B10005606511	protein_coding	ENSRNOT00000022249	protein_coding	hypo	-1.14416	0.452453	0.0182735	0.0999293	0.246122	0.543973	Fam92a	Ensembl	1068	chr5:25732644-25750826:-	chr5	-	25732644	25750826	family with sequence similarity 92 member A [Source:RGD Symbol;Acc:1310681]	GATCAACATGTAGAAGATGAGGATGATGAAGAATTAGATGTTACAGAAGATGAAAACTAA			0.243877	0.361188	0.133302	0.537642	0.476987	0.617291
ASRN6AP1B10001859711	protein_coding	ENSRNOT00000005138	protein_coding	hypo	-1.14315	0.452769	0.0215006	0.105945	0.215144	0.475174	Atp6ap2	Ensembl	2181	chrX:11136939-11164915:-	chrX	-	11136939	11164915	ATPase H+ transporting accessory protein 2 [Source:RGD Symbol;Acc:1561269]	CCTAATTAAACAGGCTGTTATTTCACCAGGACTGGCTGTTTCATTATACAAAGGGTGACT			0.223391	0.314632	0.107409	0.49666	0.40138	0.527484
ASRN6AP1B10399759111	protein_coding	NM_053588	protein_coding	hypo	-1.1417	0.453224	0.00265334	0.0623914	0.168528	0.371842	AABR07031480.1	Refseq	2753	chr18:15146925-15167361:-	chr18	-	15146925	15167361		TTCCAAGTTAACATGTGATGTGTGTAGACATCTCTGCCTCCTTGCTACCTACAAGTGCCA	Rnf138		0.197672	0.19448	0.113432	0.346295	0.378737	0.390494
ASRN6AP1B10005819411	protein_coding	ENSRNOT00000003297	protein_coding	hypo	-1.1396	0.453886	0.000614291	0.0583665	0.401716	0.885061	Tmem100	Ensembl	1396	chr10:77537340-77543192:+	chr10	+	77537340	77543192	transmembrane protein 100 [Source:RGD Symbol;Acc:1560541]	CAAAAGTTCAATGTGCATTTCACTCAAAATAATACATGCTCATGGCTGCTGAAACTTCTT			0.326287	0.392866	0.485997	0.866686	0.86876	0.919737
ASRN6AP1B10207485411	protein_coding	ENSRNOT00000084469	protein_coding	hypo	-1.13813	0.454349	0.0118498	0.0855956	0.291314	0.641167	Fbxo8	Ensembl	1623	chr16:37131345-37159745:-	chr16	-	37131345	37159745	F-box protein 8 [Source:RGD Symbol;Acc:1307596]	CCTTTTCTCTGGAACTGAGTTTGGAAATTTATTTGACTCTGATCTAAGAATATTGTTGGC			0.242877	0.43031	0.200755	0.634235	0.580236	0.70903
ASRN6AP1B10937632511	protein_coding	ENSRNOT00000080041	protein_coding	hypo	-1.12515	0.458455	0.00409719	0.0663659	0.211423	0.461164	Bnip3	Ensembl	228	chr1:211251501-211265161:-	chr1	-	211251501	211265161	BCL2 interacting protein 3 [Source:RGD Symbol;Acc:620800]	CGCAGCATGAATCTGGACGAAGCAGCTCCAAGAGCTCTCACTGTGACAGTCTGAGGAAGA			0.193032	0.217352	0.223885	0.387819	0.465377	0.530297
ASRN6AP1B10003387211	protein_coding	ENSRNOT00000018343	protein_coding	hypo	-1.12454	0.458649	0.00516136	0.068577	0.228174	0.497492	Gclm	Ensembl	1486	chr2:225827504-225847874:+	chr2	+	225827504	225847874	glutamate cysteine ligase, modifier subunit [Source:RGD Symbol;Acc:619871]	TCTCAGAGTAACTATAGCAGTCTACTAGTAATGTAAATAAAATTGATTCTTTGATCCATG			0.2283	0.257703	0.19852	0.479001	0.429695	0.583781
ASRN6AP1B10382317211	protein_coding	ENSRNOT00000067846	protein_coding	hypo	-1.12353	0.458969	0.000122069	0.0432804	0.317707	0.692218	Ppp3r1	Ensembl	3114	chr14:100322568-100360879:+	chr14	+	100322568	100360879	protein phosphatase 3, regulatory subunit B, alpha [Source:RGD Symbol;Acc:69230]	AGCATTTGTTAATGCCCTATTATTTACCTTAATTACACTTTTGTAACGAGTCTGTAACTT		Yes	0.327258	0.32521	0.300651	0.70808	0.645313	0.723261
ASRN6AP1B10002897111	protein_coding	ENSRNOT00000000256	protein_coding	hypo	-1.1186	0.460541	0.0341417	0.129126	0.199842	0.43393	Ccl7	Ensembl	850	chr10:69423086-69424979:+	chr10	+	69423086	69424979	C-C motif chemokine ligand 7 [Source:RGD Symbol;Acc:1359152]	GACTACTGAAGTTTCATATAAAATGTATTTTTGCACAAAAGTTTCTCTTTGATGCTGTCT			0.130379	0.326359	0.142789	0.503261	0.370964	0.427565
ASRN6AP1B10003708411	protein_coding	ENSRNOT00000013719	protein_coding	hypo	-1.10642	0.464444	0.0159111	0.0950792	0.310591	0.668737	Eif4e3	Ensembl	2512	chr4:132068598-132111079:-	chr4	-	132068598	132111079	eukaryotic translation initiation factor 4E family member 3 [Source:RGD Symbol;Acc:1586185]	CTAAATGACGTGCATTTCTTTGAACAGTTTCTAAACTTGTTTTAAAACTATAACTCAAGG			0.249117	0.484317	0.198339	0.670292	0.644048	0.69187
ASRN6AP1B10000708111	protein_coding	ENSRNOT00000080939	protein_coding	hypo	-1.10275	0.465628	0.001519	0.0603106	0.0932932	0.20036	Chpt1	Ensembl	1530	chr7:29043916-29070928:-	chr7	-	29043916	29070928	choline phosphotransferase 1 [Source:RGD Symbol;Acc:1359283]	ACTCATCAGAATAACATGGATTGAAGAGACTTTCGAACATTTGCCATCTCTTGCTGCTGC			0.103218	0.109226	0.0674355	0.191024	0.203673	0.206383
ASRN6AP1B10392323611	protein_coding	ENSRNOT00000010318	protein_coding	hypo	-1.09779	0.467233	0.00674106	0.0727944	0.182079	0.389696	Cmpk1	Ensembl	1836	chr5:133759735-133786452:-	chr5	-	133759735	133786452	cytidine/uridine monophosphate kinase 1 [Source:RGD Symbol;Acc:1310116]	ATGGGCAAAGTCAAGAAAATAGACGCTTCTAAGTCTGTTGATGAAGTTTTTGGTGACGTT			0.225928	0.161703	0.158605	0.332447	0.387148	0.449492
ASRN6AP1B10008223811	protein_coding	ENSRNOT00000064991	protein_coding	hypo	-1.09702	0.46748	0.00135276	0.0598988	0.355001	0.759393	Edil3	Ensembl	4420	chr2:17616401-18128512:+	chr2	+	17616401	18128512	EGF like repeats and discoidin domains 3 [Source:RGD Symbol;Acc:1588887]	TTGTAAACTCAGTATGATCATGTCTAGTCCTCAAACTTAAAATAAACTTTTGAAAAACCG			0.407034	0.287128	0.370841	0.737022	0.710619	0.830539
ASRN6AP1B10004704611	protein_coding	ENSRNOT00000088753	protein_coding	hypo	-1.09558	0.467948	0.0125062	0.0872985	0.224356	0.479445	Chchd6	Ensembl	1078	chr4:121340952-121565212:-	chr4	-	121340952	121565212	coiled-coil-helix-coiled-coil-helix domain containing 6 [Source:RGD Symbol;Acc:1304561]	CTACTGATGGAAAACAAATAAAGCAGATGTCTTTGTTTGCAGTCATTCACTCATTGGCAC			0.212021	0.32477	0.136275	0.500848	0.434848	0.50264
ASRN6AP1B10002262711	protein_coding	ENSRNOT00000009759	protein_coding	hypo	-1.0927	0.468882	0.0017876	0.0607911	0.30542	0.651381	Tmem64	Ensembl	1140	chr5:28850950-28867227:+	chr5	+	28850950	28867227	transmembrane protein 64 [Source:RGD Symbol;Acc:1596128]	TCTTCCTTCTACAACAAGAGGACCCTCACGTTTTCTGGAGGTGGAATCAATGTTGTATGA			0.384903	0.264792	0.266566	0.606626	0.655506	0.69201
ASRN6AP1B10003268511	protein_coding	ENSRNOT00000002038	protein_coding	hypo	-1.09236	0.468995	0.0204341	0.104078	0.303256	0.646608	Tbp	Ensembl	1867	chr1:57491643-57508449:+	chr1	+	57491643	57508449	TATA box binding protein [Source:RGD Symbol;Acc:67398]	CTTGTAAGTCATGTGATCATACTGTCAAAGAAATTTATTTTAGATATAATGCCTGAGACC		Yes	0.229939	0.45914	0.22069	0.682391	0.54922	0.708212
ASRN6AP1B10003899011	protein_coding	ENSRNOT00000073258	protein_coding	hypo	-1.09042	0.469624	0.0474918	0.151471	0.229623	0.48895	Lin7c	Ensembl	816	chr3:101010899-101018433:+	chr3	+	101010899	101018433	lin-7 homolog C, crumbs cell polarity complex component [Source:RGD Symbol;Acc:621164]	CTTCTTGCCATTTTATAAATGCCTGTTTTAGCATCACTATGGTTGTAGAGAAGCATACAC			0.206372	0.307093	0.175403	0.539311	0.32738	0.60016
ASRN6AP1B10005144311	protein_coding	ENSRNOT00000007821	protein_coding	hypo	-1.08923	0.470012	0.00946546	0.0802698	0.309231	0.657922	Fkbp9	Ensembl	3004	chr4:87167514-87234197:+	chr4	+	87167514	87234197	FK506 binding protein 9 [Source:RGD Symbol;Acc:1549757]	GAGGTAGTTCATGCAAATGCTGTGCACTCATTCAGTGGAATTATTGTTGGAAAACTGATC			0.209506	0.416555	0.301633	0.676711	0.573386	0.723669
ASRN6AP1B10308283011	protein_coding	ENSRNOT00000004243	protein_coding	hypo	-1.08879	0.470155	0.00264542	0.0623914	0.143649	0.305536	Vamp4	Ensembl	2492	chr13:80460890-80483471:+	chr13	+	80460890	80483471	vesicle-associated membrane protein 4 [Source:RGD Symbol;Acc:1309753]	TCATGGCTTTGGCTGCAGCTATCCTTTTGCTAATGATTATCACTCAGATCATCCTGCACT			0.15984	0.154129	0.116978	0.27359	0.29989	0.343127
ASRN6AP1B10346697911	protein_coding	ENSRNOT00000041310	protein_coding	hypo	-1.08872	0.470178	0.00872888	0.0789061	0.294084	0.625473	Rab28	Ensembl	1686	chr14:73889213-73963202:+	chr14	+	73889213	73963202	RAB28, member RAS oncogene family [Source:RGD Symbol;Acc:620891]	TCAGTACAGTAGTGCAGAGAGTGGTGAAGGCAGATATTGTAAACTACAACCAGGAGCCCA			0.223922	0.423205	0.235123	0.667821	0.62654	0.582057
ASRN6AP1B10001372411	protein_coding	ENSRNOT00000039909	protein_coding	hypo	-1.08868	0.47019	0.0336018	0.12836	0.208506	0.44345	Ankrd37	Ensembl	872	chr16:49462889-49465888:+	chr16	+	49462889	49465888	ankyrin repeat domain 37 [Source:RGD Symbol;Acc:1565715]	CCTGAGGAGGAAAGCTTTCTTCCAAGTGAAGAGAAATTCATTCATGCATGTGTTTACATG			0.254342	0.250114	0.121061	0.427825	0.348917	0.553607
ASRN6AP1B10005960011	protein_coding	ENSRNOT00000021941	protein_coding	hypo	-1.08855	0.470235	0.00054918	0.0583665	0.344761	0.733168	Atg10	Ensembl	1590	chr2:19853546-20152884:-	chr2	-	19853546	20152884	autophagy related 10 [Source:RGD Symbol;Acc:1587624]	TCATTAACACACAACTATTGAAACACGTATACAAATATTAATTAAATGTTCACCTGCTGC			0.301879	0.409615	0.322788	0.751954	0.693056	0.754493
ASRN6AP1B10004506211	protein_coding	ENSRNOT00000022603	protein_coding	hypo	-1.08769	0.470516	0.00566366	0.0697194	0.244655	0.519973	Calm2	Ensembl	1112	chr1:78843080-78851719:-	chr1	-	78843080	78851719	calmodulin 2 [Source:RGD Symbol;Acc:2258]	CAGTTCAAGCTGTGAAGAAAAATATATATCAATGTTTTCCAATAAAATACAGTGACTACC			0.202839	0.323525	0.207603	0.545719	0.456027	0.558174
ASRN6AP1B10475707311	protein_coding	ENSRNOT00000082401	protein_coding	hypo	-1.0848	0.471456	0.00205677	0.0617305	0.367693	0.779908	Megf11	Ensembl	2544	chr8:70112925-70178561:+	chr8	+	70112925	70178561	multiple EGF-like-domains 11 [Source:RGD Symbol;Acc:1582797]	GGAATGGACAGACGTCAGAACACATACATTATGGACAAAGGCTTCAAAGTTGCACCTGCT			0.362625	0.47018	0.270273	0.784463	0.783129	0.772132
ASRN6AP1B10001145411	protein_coding	ENSRNOT00000006971	protein_coding	hypo	-1.07555	0.474491	0.0477767	0.151876	0.166728	0.351382	Hal	Ensembl	2136	chr7:34326087-34356413:+	chr7	+	34326087	34356413	histidine ammonia lyase [Source:RGD Symbol;Acc:68363]	TCATCTCTTTTCAAACAAACTCTGGTTAAATCATGGCAGCAATACAGTCATTGAACCCAG			0.171214	0.147242	0.181727	0.271509	0.30325	0.479388
ASRN6AP1B10003428511	protein_coding	ENSRNOT00000024119	protein_coding	hypo	-1.07481	0.474735	0.0117228	0.0853375	0.286472	0.603435	Cavin3	Ensembl	1282	chr1:170317113-170318935:-	chr1	-	170317113	170318935	caveolae associated protein 3 [Source:RGD Symbol;Acc:628755]	TTGTCCCAAAAATAAATACTAATCGAGTGCAGCACTTACATCCAAATAAGGAGAGAATCC			0.362726	0.182424	0.314265	0.511196	0.627081	0.672029
ASRN6AP1B10101810611	protein_coding	ENSRNOT00000018845	protein_coding	hypo	-1.07414	0.474953	0.0111711	0.0839743	0.240568	0.506508	Mipep	Ensembl	2338	chr15:41084213-41189894:+	chr15	+	41084213	41189894	mitochondrial intermediate peptidase [Source:RGD Symbol;Acc:621680]	CCCACGGTGGGGGCAAGGAACCTATGCTCATGATTCAAGGCATGCTGCAGAAATGTCCTT			0.23427	0.249535	0.237898	0.44377	0.450374	0.625381
ASRN6AP1B10780116911	protein_coding	ENSRNOT00000078267	protein_coding	hypo	-1.07392	0.475028	0.000221912	0.0508155	0.356622	0.750739	AABR07062183.1	Ensembl	585	chr4:164042258-164049599:-	chr4	-	164042258	164049599		AAAGCAAAAGAGGAATGGTCATGGATTGATAATGGCCAATCTGAATTTTTTCAGCTTAAT			0.305956	0.380023	0.383886	0.754778	0.717878	0.779562
ASRN6AP1B10000023711	protein_coding	ENSRNOT00000002809	protein_coding	hypo	-1.06781	0.477043	0.00303875	0.0632324	0.230262	0.482685	Igfbp7	Ensembl	1102	chr14:33010300-33070190:+	chr14	+	33010300	33070190	insulin-like growth factor binding protein 7 [Source:RGD Symbol;Acc:1306201]	CCAGCTGATTTTACAGAGAAATCAAAGATAACACATAAGACTATCTACAAAAGTTTATTG			0.246894	0.230301	0.213589	0.443204	0.445839	0.559013
ASRN6AP1B10006118011	protein_coding	ENSRNOT00000077786	protein_coding	hypo	-1.06663	0.477432	0.0164406	0.0965559	0.300407	0.629215	Ywhaq	Ensembl	2099	chr6:43463294-43493816:-	chr6	-	43463294	43493816	tyrosine 3-monooxygenase/tryptophan 5-monooxygenase activation protein, theta [Source:RGD Symbol;Acc:3979]	TGTCTTCCTCAGATGTAATGATAACTGGTTAGGTGTCATGTGTAATAAAGTGAACATTTG			0.242295	0.446459	0.212467	0.64148	0.558493	0.68767
ASRN6AP1B10173929311	protein_coding	ENSRNOT00000003128	protein_coding	hypo	-1.06193	0.47899	0.0459715	0.149199	0.282914	0.590648	Tmem33	Ensembl	4872	chr14:42535701-42560174:-	chr14	-	42535701	42560174	transmembrane protein 33 [Source:RGD Symbol;Acc:708371]	GAACATCTAGTGCTTTAGAAACGGGAATAAATAGTGCTTTTGGTTTTAAACCCTGTTGGT			0.20808	0.413038	0.227625	0.58605	0.444811	0.741083
ASRN6AP1B10531209311	protein_coding	ENSRNOT00000018248	protein_coding	hypo	-1.06181	0.479032	0.00590363	0.0703804	0.22384	0.467276	Selenot	Ensembl	967	chr2:148765412-148780276:+	chr2	+	148765412	148780276	selenoprotein T [Source:RGD Symbol;Acc:1359128]	AGCCCTACCTATCAGCACTGAAAACTCTTTTACACTAAGGGATTTTGCAAGAGCAGCGTG			0.267059	0.194488	0.209972	0.397286	0.469301	0.535241
ASRN6AP1B10252030511	protein_coding	ENSRNOT00000093701	protein_coding	hypo	-1.05072	0.482728	0.00100804	0.0590235	0.330556	0.684767	AABR07037451.2	Ensembl	6114	chrX:20484517-21015836:+	chrX	+	20484517	21015836		GGCATGCAAGTGGTTTCTGTCGGTGGGCCAGGAAAGGGACATGGAAAAGAACAGGCTGGG			0.404939	0.277872	0.308857	0.676879	0.714441	0.662981
ASRN6AP1B10005006711	protein_coding	ENSRNOT00000062031	protein_coding	hypo	-1.0484	0.483503	0.00362029	0.065152	0.132842	0.27475	LOC103692531	Ensembl	243	chr6:1516158-1517618:+	chr6	+	1516158	1517618	uncharacterized LOC103692531 [Source:RGD Symbol;Acc:9177508]	TCTGGAATGTATGGGGTTAGAGAAAAAGATCAGCAAAAATGGTTGGATAGCAAAAATTAA			0.140555	0.16008	0.0978919	0.27227	0.251508	0.300471
ASRN6AP1B10006855811	protein_coding	ENSRNOT00000077884	protein_coding	hypo	-1.04222	0.485581	0.00135132	0.0598988	0.253014	0.521056	Fkbp11	Ensembl	3285	chr7:140412469-140417530:-	chr7	-	140412469	140417530	FK506 binding protein 11 [Source:RGD Symbol;Acc:1306161]	TCAGAAATGTGGATAATGCAATGGCTGTGACCCTGGTTGGAAATTAAACTTGTTTTATGC			0.229159	0.27672	0.253165	0.50954	0.474475	0.579152
ASRN6AP1B10314258511	protein_coding	ENSRNOT00000077840	protein_coding	hypo	-1.04174	0.48574	0.00123198	0.0598988	0.24169	0.497571	Clec4a	Ensembl	745	chr4:156052009-156067518:+	chr4	+	156052009	156067518	C-type lectin domain family 4, member A [Source:RGD Symbol;Acc:1359662]	ACGTTCTCCATGGGTATGTGATTTCATTGTTGTTCACTATTACATGGACACCTGGGAAAT			0.219765	0.296973	0.208332	0.468803	0.515077	0.508832
ASRN6AP1B10003819211	protein_coding	ENSRNOT00000028744	protein_coding	hypo	-1.03924	0.486585	0.0210474	0.105027	0.308446	0.6339	Anp32e	Ensembl	3173	chr2:198040536-198057003:+	chr2	+	198040536	198057003	acidic nuclear phosphoprotein 32 family member E [Source:RGD Symbol;Acc:1310611]	GACTGCTGTAACTTAAGTTTTTGAAACTGCATTGCTTTGAATAAATTGAAGCGTTATTAA			0.172113	0.452082	0.301144	0.655767	0.56498	0.680953
ASRN6AP1B10005573011	protein_coding	ENSRNOT00000017486	protein_coding	hypo	-1.0361	0.487645	0.000583503	0.0583665	0.337589	0.692284	Sparc	Ensembl	2063	chr10:40742400-40764185:-	chr10	-	40742400	40764185	secreted protein acidic and cysteine rich [Source:RGD Symbol;Acc:3742]	CTCCAAGCATTTCATGAAAAAGCTGCTTCTCATTAACCATGCGAACTCTCACAGTGATGT			0.3621	0.320882	0.329786	0.653514	0.664231	0.759108
ASRN6AP1B10362329711	protein_coding	ENSRNOT00000076922	protein_coding	hypo	-1.0355	0.487847	0.00452645	0.0668537	0.147717	0.302794	Vamp4	Ensembl	686	chr13:80460694-80479449:+	chr13	+	80460694	80479449	vesicle-associated membrane protein 4 [Source:RGD Symbol;Acc:1309753]	CCATCATGGCTTTGGCTGCAGCTATCCTTTTGCTAATGATTATCATTCTTATAGTTGTGA			0.157034	0.178434	0.107684	0.280843	0.291367	0.336173
ASRN6AP1B10006847211	protein_coding	NM_031623	protein_coding	hypo	-1.02917	0.489992	0.00511259	0.0684653	0.385344	0.786429	Grb14	Refseq	1950	chr3:50937406-51054447:-	chr3	-	50937406	51054447		CGTATTGCAAATTAGTGAAGACTTGGATTCGTATTACTCTCGTTACTTTAAATTTATTAG			0.33876	0.522871	0.294399	0.796201	0.752483	0.810602
ASRN6AP1B10008098011	protein_coding	ENSRNOT00000018499	protein_coding	hypo	-1.02701	0.490725	0.010313	0.081481	0.227044	0.46267	Ndfip1	Ensembl	1710	chr18:31574821-31625274:+	chr18	+	31574821	31625274	Nedd4 family interacting protein 1 [Source:RGD Symbol;Acc:1310053]	GCTTTTACAACTGTTGTAACTGTAGAATGATGTGCTTGCTGCCCAAGTGCTAGTTCACTT			0.231554	0.277815	0.171762	0.448373	0.398979	0.540658
ASRN6AP1B10268540411	protein_coding	ENSRNOT00000028443	protein_coding	hypo	-1.02181	0.492499	0.00613815	0.0711817	0.163149	0.331269	Ms4a7	Ensembl	1498	chr1:227490777-227505267:-	chr1	-	227490777	227505267	membrane spanning 4-domains A7 [Source:RGD Symbol;Acc:1305549]	ACTGGATCCTTCTGTGCACTGAGCAGCCTGGCCTCCAGTGTAGCAAGCTCTGTTGTTGCT			0.211026	0.131601	0.146822	0.294475	0.334163	0.365168
ASRN6AP1B10000341211	protein_coding	ENSRNOT00000090451	protein_coding	hypo	-1.0211	0.49274	0.00646197	0.071889	0.341435	0.692932	Capza2	Ensembl	2303	chr4:44936290-44972267:+	chr4	+	44936290	44972267	capping actin protein of muscle Z-line alpha subunit 2 [Source:RGD Symbol;Acc:1549770]	GAGCATGTTGTTTAATTTCTTTTTAAAATCACTGTTGGGCTTTGAAAGCATTGCAAATAT			0.29812	0.388998	0.337188	0.680061	0.592405	0.806331
ASRN6AP1B10276269411	protein_coding	ENSRNOT00000081761	protein_coding	hypo	-1.02073	0.492866	0.0199813	0.103081	0.117826	0.239063	Ndufa1	Ensembl	429	chrX:123803122-123806777:-	chrX	-	123803122	123806777	NADH:ubiquinone oxidoreductase subunit A1 [Source:RGD Symbol;Acc:1560955]	CTGGTGTCAATCGCTACTATGTGTCCAAGGGCCTGGAGAACATTGACTAAGGAAGCATTT			0.128256	0.150695	0.0745273	0.236651	0.200236	0.280302
ASRN6AP1B10003109911	protein_coding	ENSRNOT00000038838	protein_coding	hypo	-1.01815	0.493748	0.00433288	0.0667015	0.26974	0.546313	LOC497899	Ensembl	1097	chr10:36709018-36716601:-	chr10	-	36709018	36716601	similar to hypothetical protein 4930503F14 [Source:RGD Symbol;Acc:1561674]	ATTTCTCTACCTCATAAGGGAAAAATGTGGAGTTAAATAAAGGTCCTTATAGTAACTCTC			0.262679	0.340251	0.206291	0.573714	0.4916	0.573623
ASRN6AP1B10003362211	protein_coding	ENSRNOT00000015186	protein_coding	hypo	-1.01691	0.494173	0.0238501	0.109979	0.121703	0.246276	Prdx3	Ensembl	1482	chr1:282238773-282251257:-	chr1	-	282238773	282251257	peroxiredoxin 3 [Source:RGD Symbol;Acc:620040]	GACTATGTTTCTAAAACACTATGTCATTTTCTTTTCTTCAAGTGCTGGATGTAAAGAATA			0.109123	0.178273	0.0777138	0.240822	0.216908	0.281099
ASRN6AP1B10004037711	protein_coding	ENSRNOT00000009998	protein_coding	hypo	-1.01575	0.494572	0.0169934	0.0975782	0.294375	0.595212	Dera	Ensembl	1728	chr4:171748273-171826409:+	chr4	+	171748273	171826409	deoxyribose-phosphate aldolase [Source:RGD Symbol;Acc:1589836]	CATTAATTGTTTGCTAACGAGATTATGATGTTGTTGCAAGAAAATGTGAATAACACTGAA			0.255182	0.413024	0.214919	0.617031	0.505623	0.662982
ASRN6AP1B10008292311	protein_coding	ENSRNOT00000080663	protein_coding	hypo	-1.01522	0.494754	0.00355413	0.0651171	0.284355	0.57474	Arl8b	Ensembl	2728	chr4:140837745-140881865:+	chr4	+	140837745	140881865	ADP-ribosylation factor like GTPase 8B [Source:RGD Symbol;Acc:1562830]	TCTGTTTACTGCTCCTCTCAGCTTTATTCAATAAACTTGCATTTTGAGGGTTGCATTGAC			0.232505	0.322047	0.298513	0.543109	0.528979	0.652131
ASRN6AP1B10002372711	protein_coding	ENSRNOT00000031448	protein_coding	hypo	-1.01391	0.495201	0.0045206	0.0668537	0.407401	0.822698	Myt1	Ensembl	5468	chr3:177310753-177341547:+	chr3	+	177310753	177341547	myelin transcription factor 1 [Source:RGD Symbol;Acc:1304899]	CCCACAGTACCTCGTGGTGTGTTTGGAGGGTGATTTCTAATAAAAGTCTCACTGTGCATA		Yes	0.340224	0.551058	0.33092	0.83543	0.816806	0.81586
ASRN6AP1B10004637711	protein_coding	ENSRNOT00000061199	protein_coding	hypo	-1.01196	0.495874	0.0131782	0.0887311	0.328807	0.663086	Cldn12	Ensembl	3479	chr4:25686392-25692547:+	chr4	+	25686392	25692547	claudin 12 [Source:RGD Symbol;Acc:1561053]	TTTTGAAGGCCTTCCATGGAGCCAGTGTGTCAGACAACCTTGAATGTGAGATGGCGCAGC			0.246847	0.293768	0.445805	0.615042	0.609468	0.764748
ASRN6AP1B10550848211	protein_coding	ENSRNOT00000038780	protein_coding	hypo	-1.00857	0.497037	0.0021828	0.0617305	0.369822	0.744052	Igf1	Ensembl	1827	chr7:28412198-28486609:+	chr7	+	28412198	28486609	insulin-like growth factor 1 [Source:RGD Symbol;Acc:2868]	GCCCAGCGCCACACTGACATGCCCAAGACTCAGAAGGAAGTACACTTGAAGAACACAAGT			0.370434	0.282071	0.45696	0.717908	0.777009	0.737239
ASRN6AP1B10003001011	protein_coding	ENSRNOT00000014275	protein_coding	hypo	-1.0067	0.497684	0.0142991	0.0912572	0.387141	0.777885	Ndc1	Ensembl	4818	chr5:126976456-127022939:+	chr5	+	126976456	127022939	NDC1 transmembrane nucleoporin [Source:RGD Symbol;Acc:1560173]	ATCCTTTTGTATATCATTGATACTGAATTGGTAGAAAAATAAAGTGGCGATTCTTTGCCA			0.223459	0.511434	0.42653	0.806735	0.699285	0.827636
ASRN6AP1B10005160511	protein_coding	ENSRNOT00000010369	protein_coding	hypo	-1.00503	0.49826	0.0127209	0.087894	0.330478	0.663264	Lactb2	Ensembl	1201	chr5:4982348-5005109:+	chr5	+	4982348	5005109	lactamase, beta 2 [Source:RGD Symbol;Acc:1307876]	CTAGGGATTAAGTACAGTGGTTACTTAAGGGTAATAAATGTTGAACAATTCAAACCAGTT			0.308577	0.454339	0.228518	0.650915	0.600095	0.738782
ASRN6AP1B10355788011	protein_coding	ENSRNOT00000075602	protein_coding	hypo	-1.00419	0.498551	0.0317401	0.125475	0.235976	0.473323	Gmfb	Ensembl	459	chr15:23601368-23606634:-	chr15	-	23601368	23606634	glia maturation factor, beta [Source:RGD Symbol;Acc:70910]	TACCTGAACGAAAAACCTTCATTGTGTATAGTTATAAATACCAGCACGACGATGGCCGGG			0.238689	0.267966	0.201271	0.479833	0.347709	0.592426
ASRN6AP1B10005006411	protein_coding	ENSRNOT00000060988	protein_coding	hypo	-1.00207	0.499284	0.000286237	0.0523832	0.399967	0.80108	Gpr34	Ensembl	1299	chrX:10023489-10031167:-	chrX	-	10023489	10031167	G protein-coupled receptor 34 [Source:RGD Symbol;Acc:1563681]	TATTCCTTGCATGATCTATCTGTGACGGTCAAAATGCAGTACAGCACTAAGGGTAACTGA			0.377111	0.44359	0.3792	0.76919	0.782079	0.851971
ASRN6AP1B10052949811	protein_coding	ENSRNOT00000027530	protein_coding	hypo	-1.00163	0.499434	0.0239295	0.110126	0.20128	0.403017	Taf13	Ensembl	1362	chr2:211359623-211370284:+	chr2	+	211359623	211370284	TATA-box binding protein associated factor 13 [Source:RGD Symbol;Acc:1305398]	AGAGTTCATCACTGAAATGACTCATAAGGCAATGTCAATTGGAAGACAAGGTCGAGTGCA		Yes	0.204306	0.284464	0.115071	0.350519	0.407493	0.45104
ASRN6AP1B10005274311	protein_coding	ENSRNOT00000025494	protein_coding	hypo	-1.00095	0.499671	0.00367852	0.065152	0.357396	0.715264	Sox8	Ensembl	3244	chr10:14932348-14937336:-	chr10	-	14932348	14937336	SRY box 8 [Source:RGD Symbol;Acc:1309072]	TGTGTTTCGTTACTTTCTGACCAGGCAATGCTAACTTTTGTACAGATCGATTTGATAAAA		Yes	0.26517	0.453747	0.353272	0.713746	0.677835	0.75421
ASRN6AP1B10002222111	protein_coding	ENSRNOT00000004808	protein_coding	hypo	-0.998658	0.500465	0.0129893	0.08844	0.296832	0.593111	Dynlt3	Ensembl	2145	chrX:14633342-14642424:-	chrX	-	14633342	14642424	dynein light chain Tctex-type 3 [Source:RGD Symbol;Acc:1549755]	GAGCTTGCTATCTGCTGTTTCTAGTTTAAAATATAATAAAGACTATCTTATTGTGCTGAA			0.230316	0.395704	0.264475	0.588946	0.512534	0.677854
ASRN6AP1B10080299011	protein_coding	ENSRNOT00000028785	protein_coding	hypo	-0.998522	0.500513	0.00538783	0.0688832	0.247963	0.495419	Rtn3	Ensembl	4905	chr1:222677365-222734241:-	chr1	-	222677365	222734241	reticulon 3 [Source:RGD Symbol;Acc:620988]	TCTCAGTGATTTCCCAGTGCATGATCTGATTTTCTGGCGAGATGTGAAGAAGACTGGGTT			0.267205	0.210291	0.266395	0.467968	0.442206	0.576082
ASRN6AP1B10310939611	protein_coding	ENSRNOT00000090874	protein_coding	hypo	-0.998429	0.500545	0.00233259	0.0617305	0.283372	0.566126	Tmem106b	Ensembl	1047	chr4:39517548-39535169:+	chr4	+	39517548	39535169	transmembrane protein 106B [Source:RGD Symbol;Acc:1303037]	GGCACGGTTAAGCAACATAACTAACATTGGCCCACTTGATATGAAGCAGCGCCCGTCCTG			0.309261	0.28757	0.253284	0.504259	0.55974	0.63438
ASRN6AP1B10008331711	protein_coding	ENSRNOT00000000348	protein_coding	hypo	-0.995522	0.501555	0.000908064	0.0586642	0.327081	0.652135	Sobp	Ensembl	2595	chr20:47750762-47910375:-	chr20	-	47750762	47910375	sine oculis binding protein homolog [Source:RGD Symbol;Acc:1560479]	CGACAAGTCAGACCCGAACCTTAATAACCCCGCGGACGAGGACCACGCCTATGCTCTGCG			0.306657	0.382095	0.292492	0.641558	0.698188	0.616658
ASRN6AP1B10756406111	protein_coding	NM_053980	protein_coding	hypo	-0.994871	0.501781	0.00300391	0.0632324	0.226568	0.451527	Arfrp1	Refseq	943	chr3:176859166-176865085:-	chr3	-	176859166	176865085		CCTCCAAAATTTGAGCAGGTACAGGGTGCCAAACAGGATGTACACGCTGCTTTCCGGGCT			0.220967	0.211881	0.246855	0.453618	0.39272	0.508244
ASRN6AP1B10003978611	protein_coding	ENSRNOT00000001397	protein_coding	hypo	-0.994212	0.50201	0.0407715	0.140701	0.142473	0.283805	Tmed2	Ensembl	1958	chr12:37471260-37480297:-	chr12	-	37471260	37480297	transmembrane p24 trafficking protein 2 [Source:RGD Symbol;Acc:69243]	CACTTCAGAATTGAATTAAAAGATGTAAATTTAAAATCGGTTGTGTATCTAATATGCCCC			0.122657	0.208568	0.0961934	0.279555	0.228602	0.343258
ASRN6AP1B10239585011	protein_coding	ENSRNOT00000023468	protein_coding	hypo	-0.991464	0.502967	0.0163125	0.0960391	0.136425	0.27124	Hikeshi	Ensembl	834	chr1:154147099-154165524:-	chr1	-	154147099	154165524	Hikeshi, heat shock protein nuclear import factor [Source:RGD Symbol;Acc:1359455]	CCCAGCAAATGTGGTTCTGAAATGGTATGAAAACTTTCAAAGACGACTAGCACAGAACCC			0.153335	0.156639	0.0993007	0.251547	0.23522	0.326953
ASRN6AP1B10628474711	protein_coding	NM_207594	protein_coding	hypo	-0.99023	0.503398	0.0018919	0.0617305	0.161947	0.321708	Glo1	Refseq	1079	chr20:9273589-9291608:-	chr20	-	9273589	9291608		AAGCCTGATGATGGGAAAATGAAAGGTCTGGCGTTCGTTCAAGATCCTGATGGCTACTGG			0.182589	0.141981	0.161271	0.301629	0.304732	0.358763
ASRN6AP1B10001160211	protein_coding	ENSRNOT00000008477	protein_coding	hypo	-0.990213	0.503404	0.033704	0.128596	0.197188	0.391709	Vdac1	Ensembl	1800	chr10:37724915-37752826:+	chr10	+	37724915	37752826	voltage-dependent anion channel 1 [Source:RGD Symbol;Acc:621575]	CTCCTCCCCTTCAAATGCTGTAATTAACATCACTTAAAATAAAACTTGAATAAAATACTG			0.169011	0.257324	0.165228	0.389514	0.300378	0.485234
ASRN6AP1B10225788711	protein_coding	ENSRNOT00000000025	protein_coding	hypo	-0.990144	0.503428	0.0209585	0.10499	0.187064	0.37158	Hebp1	Ensembl	1062	chr4:168903565-168933079:-	chr4	-	168903565	168933079	heme binding protein 1 [Source:RGD Symbol;Acc:1304581]	AGGAGCGGGAGGGCATCACTGTCTATTCTACGCAATTCGGTGGTTATGCCAAGGAAGCCG			0.24323	0.13479	0.183171	0.306735	0.36681	0.441194
ASRN6AP1B10006118211	protein_coding	ENSRNOT00000079808	protein_coding	hypo	-0.989489	0.503656	0.00440412	0.0667015	0.373793	0.742158	Tnks2	Ensembl	6163	chr1:255479261-255532143:+	chr1	+	255479261	255532143	tankyrase 2 [Source:RGD Symbol;Acc:1305026]	GCGTGCATGCCCACGTATGATGTGTTCCAATTGTTTGCAGGTTGAGGCAAGAAAACATGC			0.26258	0.393562	0.465235	0.71032	0.729888	0.786268
ASRN6AP1B10221637311	protein_coding	NM_022609	protein_coding	hypo	-0.989214	0.503752	0.0421853	0.143087	0.329861	0.654808	B3gat2	Refseq	1996	chr9:29984077-30068648:+	chr9	+	29984077	30068648		ACAACAGTTGACGAACTGGAACCAAAAGCTAACAACTGCACCAAGGTTCTCGTGTGGCAC			0.424286	0.253108	0.312189	0.740309	0.765306	0.458809
ASRN6AP1B10444807211	protein_coding	ENSRNOT00000007676	protein_coding	hypo	-0.988515	0.503996	0.00482578	0.0675891	0.140826	0.27942	Skp1	Ensembl	1214	chr10:37594578-37609498:+	chr10	+	37594578	37609498	S-phase kinase-associated protein 1 [Source:RGD Symbol;Acc:1359648]	GGTCTTGAGACCGAGCACGATGCCTACGATAAAGTTGCAGAGTTCTGATGGAGAGATATT			0.149089	0.166974	0.106416	0.311477	0.255349	0.271433
ASRN6AP1B10000637911	protein_coding	ENSRNOT00000051751	protein_coding	hypo	-0.987714	0.504276	0.000662654	0.0583665	0.416082	0.825108	Itih1	Ensembl	2944	chr16:7012354-7026540:-	chr16	-	7012354	7026540	inter-alpha trypsin inhibitor, heavy chain 1 [Source:RGD Symbol;Acc:1306099]	ATCCTGTGATTTCATTAAAGAGAAGCTGTGTCCAATGCAGAGTTGGCTGCCTTTGGGGAG			0.484236	0.422742	0.341268	0.827064	0.806255	0.842004
ASRN6AP1B10006996911	protein_coding	ENSRNOT00000013445	protein_coding	hypo	-0.982264	0.506185	0.00519604	0.0686751	0.273241	0.539805	Serinc3	Ensembl	2143	chr3:160018646-160038078:-	chr3	-	160018646	160038078	serine incorporator 3 [Source:RGD Symbol;Acc:1308390]	CAGAAATGTCATCCCAGTAAATGCTTTGTAGATCTGATTAAAAAGAACACTTGACTTGGG			0.242738	0.352172	0.224813	0.543819	0.491058	0.584537
ASRN6AP1B10006699711	protein_coding	ENSRNOT00000022947	protein_coding	hypo	-0.981656	0.506398	0.0241082	0.110451	0.366352	0.723448	Snx7	Ensembl	1752	chr2:221015310-221099738:-	chr2	-	221015310	221099738	sorting nexin 7 [Source:RGD Symbol;Acc:1305480]	GTATTCCAGGTCATCAACATGAATTTGTGATATAAGTATATCTATCTAGATATATAGGTC			0.28964	0.551734	0.257684	0.75467	0.645856	0.769816
ASRN6AP1B10004428611	protein_coding	ENSRNOT00000011904	protein_coding	hypo	-0.980778	0.506706	0.00392903	0.0655588	0.382104	0.754094	Nov	Ensembl	2435	chr7:94375020-94383024:+	chr7	+	94375020	94383024	nephroblastoma overexpressed [Source:RGD Symbol;Acc:621553]	GTGACTCTGGTATTAGTTTTGTGTTACCAGTTTAATGTTGTTTACTGAAAATAAAAATCC			0.469595	0.336025	0.340692	0.708599	0.711209	0.842475
ASRN6AP1B10004627611	protein_coding	ENSRNOT00000054916	protein_coding	hypo	-0.97894	0.507352	0.0109864	0.0835037	0.37093	0.731109	Fn3krp	Ensembl	2520	chr10:110614713-110623519:+	chr10	+	110614713	110623519	fructosamine-3-kinase-related protein [Source:RGD Symbol;Acc:1304570]	CTAAGAACTTAAATAAAATTGCAGTTGTTTCAGTGATGCCTAAAACTAGTATATTTCCAC			0.273588	0.522874	0.316327	0.738319	0.687797	0.767211
ASRN6AP1B10007702611	protein_coding	NM_001108686	protein_coding	hypo	-0.978185	0.507618	0.0185282	0.100642	0.291359	0.573973	Fam76a	Refseq	3008	chr5:151087962-151117142:-	chr5	-	151087962	151117142		GGTAACACCTTCCATTTCTTTGTATGTTTGTAATAATGGACATTTTAAAACATAGGAATG			0.234243	0.396474	0.24336	0.572894	0.485193	0.663832
ASRN6AP1B10375313711	protein_coding	ENSRNOT00000027617	protein_coding	hypo	-0.976172	0.508327	0.00697508	0.0738924	0.329254	0.647721	Clcc1	Ensembl	1337	chr2:211460373-211478007:+	chr2	+	211460373	211478007	chloride channel CLIC-like 1 [Source:RGD Symbol;Acc:708359]	ACGCTGCTTCGGGAACCATGAGAAAATCGCAGGTTGATGATTGTGAAAAGAAGAAAATGA			0.256774	0.344975	0.386012	0.708782	0.549858	0.684521
ASRN6AP1B10002068611	protein_coding	ENSRNOT00000038888	protein_coding	hypo	-0.975722	0.508485	0.0120136	0.0860828	0.18373	0.361328	Tmem35b	Ensembl	1032	chr5:145188323-145191953:+	chr5	+	145188323	145191953	transmembrane protein 35B [Source:RGD Symbol;Acc:2319741]	GGTCTCAGAGAAAGCAAAACACTCATGTACATAAAATAAATGTTTTTAAAGGATGAGTTA			0.179165	0.248432	0.123593	0.338808	0.34663	0.398545
ASRN6AP1B10006493611	protein_coding	ENSRNOT00000083750	protein_coding	hypo	-0.973885	0.509133	0.0483649	0.152553	0.203409	0.39952	Selenof	Ensembl	1512	chr2:250600823-250633897:+	chr2	+	250600823	250633897	selenoprotein F [Source:RGD Symbol;Acc:621291]	ATGTAATACTTATAAAGGTTTGCATTAATGAGGATTACACAGAAAACCTTTGTTAAGGGT			0.166815	0.320847	0.122564	0.421019	0.3301	0.447441
ASRN6AP1B10004806911	protein_coding	ENSRNOT00000012093	protein_coding	hypo	-0.965035	0.512266	0.0212275	0.105454	0.243933	0.476184	Cryl1	Ensembl	1457	chr15:37543727-37663584:-	chr15	-	37543727	37663584	crystallin, lambda 1 [Source:RGD Symbol;Acc:631427]	AGCAATCACTTTCAGTTTGCTGGTGCTTATTATTCTGAATAAAAGTCTTGATTCCATGAA			0.195005	0.353201	0.183592	0.535779	0.42888	0.463892
ASRN6AP1B10006244211	protein_coding	ENSRNOT00000012628	protein_coding	hypo	-0.964856	0.51233	0.00682466	0.0733626	0.29005	0.56614	Nup35	Ensembl	1661	chr3:67870111-67896153:+	chr3	+	67870111	67896153	nucleoporin 35 [Source:RGD Symbol;Acc:1303069]	CATTTGTAACTTGCACTTTAAAAGATGGCCATGATACACCTGAAGAGAAGCCGTCCAGAT			0.293147	0.360506	0.216499	0.541653	0.523265	0.633502
ASRN6AP1B10231162811	protein_coding	ENSRNOT00000009665	protein_coding	hypo	-0.963656	0.512756	0.0029592	0.0632324	0.137496	0.26815	Laptm4a	Ensembl	1282	chr6:34042130-34059960:+	chr6	+	34042130	34059960	lysosomal protein transmembrane 4 alpha [Source:RGD Symbol;Acc:735179]	TGGGGACCTGGTACATGGTGGTCAACCTATTGATGGCAATTTTGCTGACTGTGGAGGTGA			0.150403	0.13778	0.124303	0.239885	0.303687	0.260878
ASRN6AP1B10002110611	protein_coding	ENSRNOT00000043486	protein_coding	hypo	-0.962381	0.513209	0.00418235	0.0664158	0.253072	0.493116	Defb52	Ensembl	381	chr16:75572070-75574546:+	chr16	+	75572070	75574546	defensin beta 52 [Source:RGD Symbol;Acc:1565394]	ACCTGAGAAATTTACCTTCCCCATCCTTCCTGAATAAAACCAGAACACTGAAACCCTCAA			0.193251	0.249191	0.316772	0.520676	0.454725	0.503946
ASRN6AP1B10636367711	protein_coding	ENSRNOT00000014684	protein_coding	hypo	-0.961983	0.513351	0.00279905	0.0628605	0.409168	0.797053	Atad1	Ensembl	3229	chr1:251235508-251379593:-	chr1	-	251235508	251379593	ATPase family, AAA domain containing 1 [Source:RGD Symbol;Acc:1308570]	ACTCATCTTGAAAAATGAAAATGTGGATAGACATGTAGATCTTCTAGAAGTTGCCCAGGA			0.390036	0.516774	0.320693	0.809838	0.768485	0.812835
ASRN6AP1B10007736011	protein_coding	ENSRNOT00000018402	protein_coding	hypo	-0.961702	0.513451	0.00392512	0.0655588	0.29344	0.571505	Lxn	Ensembl	1072	chr2:164628566-164634434:-	chr2	-	164628566	164634434	latexin [Source:RGD Symbol;Acc:68361]	TGTCTTTCCAATAGTAATGGTACTATGGCTATCCACTAATAAAGTCAACTTCAGCCTCAC			0.299469	0.366432	0.214419	0.550368	0.563567	0.600581
ASRN6AP1B10001557711	protein_coding	ENSRNOT00000012407	protein_coding	hypo	-0.960003	0.514056	0.00722863	0.0749493	0.359302	0.698954	Phf13	Ensembl	3180	chr5:169161412-169167831:-	chr5	-	169161412	169167831	PHD finger protein 13 [Source:RGD Symbol;Acc:1308145]	CATGTTCTGTGTAATTATAATGTTTATGTGTATAAAGCAAGCTGTTTCTGTGAAACTGTA		Yes	0.257401	0.469461	0.351043	0.705935	0.648155	0.742773
ASRN6AP1B10007438011	protein_coding	ENSRNOT00000025525	protein_coding	hypo	-0.959729	0.514153	0.0125517	0.0873554	0.154627	0.300741	Cox5a	Ensembl	600	chr8:62298358-62309765:+	chr8	+	62298358	62309765	cytochrome c oxidase subunit 5A [Source:RGD Symbol;Acc:620607]	TTCCTTTGCGTATCAAACCATGTAACTTGGACTTTAATAAAGGGAAATGAGTTTGACCCG			0.128864	0.202939	0.132078	0.347519	0.284733	0.26997
ASRN6AP1B10173248211	protein_coding	ENSRNOT00000068524	protein_coding	hypo	-0.958948	0.514432	0.00801181	0.0765444	0.315061	0.612444	Tsn	Ensembl	3053	chr13:34238717-34251650:-	chr13	-	34238717	34251650	translin [Source:RGD Symbol;Acc:621107]	GCCAGTGAACTGTCCAGGCTGTCTGTCAACAGTGTCACTGCTGGAGATTACTCCCGGCCC		Yes	0.303289	0.321711	0.320182	0.56403	0.54093	0.732371
ASRN6AP1B10155858511	protein_coding	ENSRNOT00000089736	protein_coding	hypo	-0.956139	0.515434	0.00143022	0.0601521	0.234453	0.454866	Ssr1	Ensembl	954	chr17:27496472-27523912:+	chr17	+	27496472	27523912	signal sequence receptor subunit 1 [Source:RGD Symbol;Acc:1310961]	TGGATTCCTCAGGAAACTTTGAATCAGATCAGTAAGAGTTTGGAAAGGAGAACTGAGACT			0.219748	0.262082	0.22153	0.406171	0.474736	0.483691
ASRN6AP1B10231563811	protein_coding	ENSRNOT00000010631	protein_coding	hypo	-0.954755	0.515929	0.0227552	0.10816	0.272348	0.527879	Bcap29	Ensembl	1716	chr6:50883787-50923510:-	chr6	-	50883787	50923510	B-cell receptor-associated protein 29 [Source:RGD Symbol;Acc:1359431]	TCCTGAAAGAGCACTCAGAACTTCAGAACCGTTTAGAAAAAGAAAACAAGAAAGGCCTGT			0.281407	0.305089	0.230549	0.458225	0.462586	0.662828
ASRN6AP1B10342777911	protein_coding	ENSRNOT00000068353	protein_coding	hypo	-0.952814	0.516624	0.035523	0.131552	0.247423	0.478923	Cdadc1	Ensembl	1020	chr15:39882478-39893979:-	chr15	-	39882478	39893979	cytidine and dCMP deaminase domain containing 1 [Source:RGD Symbol;Acc:1311845]	GCCCAAGGGCAAAAATCTCAGAAAACTGAAGAGGAAACCCGTGGTCCCTTAGGAGATAAT			0.259098	0.276497	0.206675	0.444629	0.376437	0.615704
ASRN6AP1B10003254811	protein_coding	ENSRNOT00000001195	protein_coding	hypo	-0.951536	0.517082	0.00879388	0.079083	0.121948	0.235839	AABR07070892.1	Ensembl	471	chr8:90304148-90304654:+	chr8	+	90304148	90304654		AAAACATGATGGTAAGTATGGTTGCTCTACTGGACTACTGTGAAGACGGTGTGACTCCGT			0.153042	0.104142	0.10866	0.202936	0.239527	0.265056
ASRN6AP1B10006280211	protein_coding	ENSRNOT00000017276	protein_coding	hypo	-0.950913	0.517305	0.00523508	0.0686983	0.341391	0.659941	Golph3	Ensembl	2504	chr2:62360754-62388771:+	chr2	+	62360754	62388771	golgi phosphoprotein 3 [Source:RGD Symbol;Acc:621226]	CTAGATGCGTATAACTTTAGAGTTGAATTTTAAGGGAGTCCTAATATGTATACTATCTTT			0.285119	0.434274	0.304779	0.641981	0.612736	0.725107
ASRN6AP1B10555243911	protein_coding	ENSRNOT00000067849	protein_coding	hypo	-0.950496	0.517455	0.0296883	0.12136	0.182594	0.35287	Sypl1	Ensembl	941	chr6:52265957-52284933:+	chr6	+	52265957	52284933	synaptophysin-like 1 [Source:RGD Symbol;Acc:1359569]	ATGGGGTCCCTGAATGTATCCGTGATCTTTGGCTTTCTGAATATGATACTTTGGGGAGGA			0.217792	0.190377	0.139614	0.311854	0.444861	0.301895
ASRN6AP1B10008423511	protein_coding	ENSRNOT00000012781	protein_coding	hypo	-0.949126	0.517946	0.0386213	0.136959	0.25655	0.495321	Ccdc90b	Ensembl	1413	chr1:157403595-157417147:+	chr1	+	157403595	157417147	coiled-coil domain containing 90B [Source:RGD Symbol;Acc:1308637]	CAGTTCTGTAGTCTATACACTTGCTGGATTTTATTTTCTTGGTTATTATTGCAATTAGAT			0.251933	0.381792	0.135924	0.4749	0.449528	0.561536
ASRN6AP1B10008424011	protein_coding	ENSRNOT00000013308	protein_coding	hypo	-0.945262	0.519335	7.17294e-05	0.0402165	0.243973	0.469779	Clec4a3	Ensembl	779	chr4:155913366-155923079:-	chr4	-	155913366	155923079	C-type lectin domain family 4, member A3 [Source:RGD Symbol;Acc:1359528]	ATGAACAATGTGTTATAATAAATCATCATGAGAATACTGGATGGGGCTGGAGTGATAGCT			0.250405	0.256274	0.225239	0.478344	0.451067	0.479925
ASRN6AP1B10615538511	protein_coding	ENSRNOT00000051349	protein_coding	hypo	-0.94464	0.519559	0.0278734	0.118355	0.236045	0.454318	Arl5b	Ensembl	5280	chr17:82065937-82091362:+	chr17	+	82065937	82091362	ADP-ribosylation factor like GTPase 5B [Source:RGD Symbol;Acc:1305569]	TGGCTATTACAAAAGAAGAATTATACAGAATGCTGGCTCACGAGGATTTACGGAAAGCCG			0.243416	0.33249	0.132229	0.446398	0.507495	0.409061
ASRN6AP1B10004193411	protein_coding	ENSRNOT00000032865	protein_coding	hypo	-0.944443	0.51963	0.0140467	0.0906906	0.203668	0.391949	Lyplal1	Ensembl	1324	chr13:104049386-104080631:-	chr13	-	104049386	104080631	lysophospholipase-like 1 [Source:RGD Symbol;Acc:1311195]	CTTTCTGAATTATCTTTGTGAAGGTGATTTACTGCCATGTTATAATGACAAAGTATGAAT			0.195232	0.273328	0.142445	0.393995	0.348726	0.433125
ASRN6AP1B10231564011	protein_coding	NM_001006980	protein_coding	hypo	-0.943877	0.519834	0.00969257	0.0804355	0.271783	0.522826	Bcap29	Refseq	1767	chr6:50883780-50923743:-	chr6	-	50883780	50923743		ACTCCTGAAAGAGCACTCAGAACTTCAGAACCGTTTAGAAAAAGAAAACAAGAAAGGCCT			0.302552	0.265184	0.247611	0.466833	0.475845	0.625799
ASRN6AP1B10000867711	protein_coding	ENSRNOT00000016728	protein_coding	hypo	-0.943848	0.519845	0.0293693	0.120917	0.276035	0.530995	Pex7	Ensembl	1552	chr1:15311770-15374850:-	chr1	-	15311770	15374850	peroxisomal biogenesis factor 7 [Source:RGD Symbol;Acc:1308483]	CTGTAACATTACATAAAATATGGGAGGTTAGATTACACGGGCGGTAATATATTTTATATT			0.271758	0.366494	0.189852	0.494243	0.455234	0.643507
ASRN6AP1B10007722711	protein_coding	ENSRNOT00000017109	protein_coding	hypo	-0.94302	0.520143	0.0382393	0.136388	0.195942	0.376707	Lpxn	Ensembl	1732	chr1:229642412-229674134:+	chr1	+	229642412	229674134	leupaxin [Source:RGD Symbol;Acc:1304981]	GAAGTGTATTTTAACTGACACGTGTGATGAATAAAGCAGCTTGTGGTTTTGGTGACTCAC			0.174283	0.292519	0.121022	0.386871	0.318758	0.424493
ASRN6AP1B10615463711	protein_coding	ENSRNOT00000025529	protein_coding	hypo	-0.941702	0.520618	0.000454569	0.0574771	0.314152	0.603421	Atg4b	Ensembl	1457	chr9:100888501-100918637:+	chr9	+	100888501	100918637	autophagy related 4B, cysteine peptidase [Source:RGD Symbol;Acc:1309664]	GGCCGAACACTGTTGCCCAGGTCCTCAAGAAACTGGCTGTATTCGACACATGGAGCTCCC		Yes	0.353069	0.263265	0.326122	0.613946	0.604749	0.591569
ASRN6AP1B10005210611	protein_coding	ENSRNOT00000068431	protein_coding	hypo	-0.941404	0.520726	0.00776998	0.0763055	0.357541	0.68662	Tmem164	Ensembl	5335	chrX:113948654-114110062:+	chrX	+	113948654	114110062	transmembrane protein 164 [Source:RGD Symbol;Acc:1563286]	CCTCCCATGGGACTTATTGTTACAATGTTTTCTTCATTTACTGTTATTAAAAGATTTATG			0.267305	0.476955	0.328364	0.709123	0.639859	0.710879
ASRN6AP1B10535280611	protein_coding	ENSRNOT00000080129	protein_coding	hypo	-0.940098	0.521198	0.0115855	0.0853375	0.141555	0.271596	Fam174a	Ensembl	786	chr9:102862944-102876211:+	chr9	+	102862944	102876211	family with sequence similarity 174, member A [Source:RGD Symbol;Acc:1309973]	GATGACAATACATTGTTTGATGCCAATCATCCTAGAAGGTATGTATAAGATGTTTGCTGT			0.141374	0.157919	0.125372	0.231948	0.25732	0.32552
ASRN6AP1B10003682711	protein_coding	ENSRNOT00000008969	protein_coding	hypo	-0.936794	0.522392	0.0441461	0.146308	0.18878	0.361375	Laptm4b	Ensembl	1845	chr7:72924799-72968101:+	chr7	+	72924799	72968101	lysosomal protein transmembrane 4 beta [Source:RGD Symbol;Acc:1311853]	TGCTCAGTGTGCTGTACATGAAGGCTTTGCAATTAAAGTTTGTCTGCATCCAAGAAAACA			0.157518	0.284667	0.124154	0.375262	0.296879	0.411984
ASRN6AP1B10003294611	protein_coding	ENSRNOT00000056405	protein_coding	hypo	-0.934146	0.523352	0.00382797	0.065152	0.320613	0.612615	Chp1	Ensembl	2504	chr3:111354506-111389989:+	chr3	+	111354506	111389989	calcineurin-like EF-hand protein 1 [Source:RGD Symbol;Acc:620447]	TGTGCCTTATTGTCCCATTAAAATTGTATTCCTCAATCCACCAATAAATTAATTGTCATT			0.285525	0.378952	0.297362	0.583702	0.565134	0.689008
ASRN6AP1B10499721211	protein_coding	ENSRNOT00000009897	protein_coding	hypo	-0.93296	0.523783	0.0219331	0.106532	0.134795	0.257349	Tm2d1	Ensembl	1422	chr5:116996652-117038882:-	chr5	-	116996652	117038882	TM2 domain containing 1 [Source:RGD Symbol;Acc:1305442]	AAGAGGAACAGATTTGAGCCTCCCTGATTTCAATCAAGAGCCCTGTGTGTGGAATTCCAG			0.185018	0.132854	0.0865132	0.221425	0.27424	0.276382
ASRN6AP1B10005072411	protein_coding	ENSRNOT00000083156	protein_coding	hypo	-0.931511	0.524309	0.00128318	0.0598988	0.313868	0.598633	Tuba1a	Ensembl	1617	chr7:140637287-140640953:-	chr7	-	140637287	140640953	tubulin, alpha 1A [Source:RGD Symbol;Acc:619717]	GTCAGAGACCCGAGCCGTCCACTTCACTGATGGGTTTTAAATAAAATACTCCCTGTCTTA			0.294083	0.366568	0.280955	0.598625	0.558472	0.638801
ASRN6AP1B10003629011	protein_coding	ENSRNOT00000002924	protein_coding	hypo	-0.93119	0.524426	0.000644672	0.0583665	0.298642	0.569465	Ccni	Ensembl	2671	chr14:16341536-16364326:+	chr14	+	16341536	16364326	cyclin I [Source:RGD Symbol;Acc:1309209]	GCAGTCAGAACCGTGTACTGCTGGGAAAGCCTCTGGTAGCAATAAAATGTTGTCCTTAAC			0.304249	0.285133	0.306545	0.531669	0.554414	0.622313
ASRN6AP1B10003828111	protein_coding	ENSRNOT00000030491	protein_coding	hypo	-0.9288	0.525295	0.0193358	0.101732	0.271541	0.51693	Rfk	Ensembl	2211	chr1:236494221-236501733:-	chr1	-	236494221	236501733	riboflavin kinase [Source:RGD Symbol;Acc:1549748]	TTGATGTATTATAAGAAATTACAGTACCACTTTGATTAGTCTGAATGTTTGCAGACCTTG			0.225178	0.369537	0.219908	0.517577	0.443167	0.590047
ASRN6AP1B10003374711	protein_coding	ENSRNOT00000016329	protein_coding	hypo	-0.928555	0.525384	0.0140427	0.0906906	0.224161	0.426662	Rps3a	Ensembl	1100	chr2:185440291-185444897:-	chr2	-	185440291	185444897	ribosomal protein S3a [Source:RGD Symbol;Acc:62078]	GGACATTGTTTTAAACTATGAGAGCTGGTGAATCAGGTATTGTTCAGTGTGACCTGCTGG			0.186852	0.279089	0.206543	0.417363	0.363095	0.499527
ASRN6AP1B10550848111	protein_coding	NM_178866	protein_coding	hypo	-0.926087	0.526284	0.00105484	0.0590235	0.389735	0.740541	Igf1	Refseq	1530	chr7:28414350-28486609:+	chr7	+	28414350	28486609		CCCAGCGCCACACTGACATGCCCAAGACTCAGAAGGAAGTACACTTGAAGAACACAAGTA			0.410859	0.319813	0.438533	0.707572	0.778175	0.735876
ASRN6AP1B10449295511	protein_coding	ENSRNOT00000085613	protein_coding	hypo	-0.925561	0.526476	0.00456457	0.066968	0.346933	0.658973	Hadhb	Ensembl	1660	chr6:27555689-27582985:-	chr6	-	27555689	27582985	hydroxyacyl-CoA dehydrogenase trifunctional multienzyme complex subunit beta [Source:RGD Symbol;Acc:620513]	TTGCGCTCATTTTTACACAGACCAACATATGCTACTCCAAAAGTTCTAGAAAAGGCAGGA			0.344314	0.351752	0.344734	0.552118	0.69551	0.72929
ASRN6AP1B10712838011	protein_coding	ENSRNOT00000048221	protein_coding	hypo	-0.924606	0.526825	0.0365264	0.133308	0.335588	0.637002	Nae1	Ensembl	1776	chr19:653510-680376:+	chr19	+	653510	680376	NEDD8 activating enzyme E1 subunit 1 [Source:RGD Symbol;Acc:619945]	GAAATCAGGTCAGCGGAGAAGATGTTGTGAACCATTTTTTCCTTCAAAAATGCAGTATTG			0.27175	0.492688	0.242326	0.613831	0.551682	0.745493
ASRN6AP1B10005054311	protein_coding	ENSRNOT00000088996	protein_coding	hypo	-0.923601	0.527192	0.00537691	0.0688832	0.265465	0.503546	LOC102548286	Ensembl	2309	chr13:90514336-90523911:+	chr13	+	90514336	90523911	peroxisomal biogenesis factor 19-like [Source:RGD Symbol;Acc:7538513]	ATTCTTTTTAGGTCACCTAGCTGTCCTGGTTCACCTGGAAAATAACGTTTTAAAAATATA			0.240073	0.315136	0.241187	0.457047	0.480131	0.57346
ASRN6AP1B10496680911	protein_coding	ENSRNOT00000084552	protein_coding	hypo	-0.923069	0.527386	0.00740658	0.0756301	0.34137	0.647287	Actr3	Ensembl	2466	chr13:41695183-41738658:-	chr13	-	41695183	41738658	ARP3 actin related protein 3 homolog [Source:RGD Symbol;Acc:71024]	TGCCATTCTAATAAAGGCAAAAATTTCTTTTTACTACTTGTTTCAGGCTCTTTGGTCTCT			0.350843	0.282275	0.390992	0.564894	0.633298	0.743669
ASRN6AP1B10002766011	protein_coding	ENSRNOT00000039870	protein_coding	hypo	-0.922714	0.527516	0.0313141	0.124734	0.246448	0.467186	Yrdc	Ensembl	1680	chr5:142845114-142850111:+	chr5	+	142845114	142850111	yrdC N(6)-threonylcarbamoyltransferase domain containing [Source:RGD Symbol;Acc:708492]	CTCTGTTTAATTTATTTAACTCAGAAGTCATCTTTGTTCATATGTCTACCTGGTATTTAC			0.23255	0.355766	0.151028	0.438181	0.431032	0.532345
ASRN6AP1B10007532111	protein_coding	ENSRNOT00000071258	protein_coding	hypo	-0.920869	0.528191	0.00109013	0.0590235	0.396826	0.751294	Rnf170	Ensembl	978	chr16:70687487-70705128:-	chr16	-	70687487	70705128	ring finger protein 170 [Source:RGD Symbol;Acc:1590842]	TGGAACATTTACATACTACAGCTTCTAATGTTAACATCAAATTTATAGTGAGCTACAGGT			0.336741	0.476212	0.377525	0.740166	0.747709	0.766006
ASRN6AP1B10253068911	protein_coding	NM_001108651	protein_coding	hypo	-0.919768	0.528594	0.0124189	0.0871672	0.191245	0.361799	Hebp1	Refseq	713	chr4:168920329-168933091:-	chr4	-	168920329	168933091		ACCAGAGCGTGAAAATCGAGGAGCGGGAGGGCATCACTGTCTATTCTACGTAAGGAGACA			0.236738	0.15785	0.179147	0.306979	0.361819	0.416599
ASRN6AP1B10003655711	protein_coding	ENSRNOT00000006774	protein_coding	hypo	-0.918827	0.528939	0.0368889	0.133815	0.329335	0.622633	Arl6ip6	Ensembl	1712	chr3:38742072-38768008:+	chr3	+	38742072	38768008	ADP ribosylation factor like GTPase 6 interacting protein 6 [Source:RGD Symbol;Acc:1564819]	GGGCAGCAAAACTTGTACTATTTTGTTTTTGGTAAATGAAAACCTAAAAATGTTGTATGT			0.280634	0.504539	0.202831	0.654133	0.563256	0.650509
ASRN6AP1B10320686711	protein_coding	ENSRNOT00000083831	protein_coding	hypo	-0.918745	0.528969	0.0046482	0.0675648	0.171152	0.323557	Txnl1	Ensembl	1094	chr18:59061053-59086256:-	chr18	-	59061053	59086256	thioredoxin-like 1 [Source:RGD Symbol;Acc:621717]	TGGTACTCCCGTCCAGGCAACAAATATGAATGACTTCAAACGAAGAATACATATTGGCAA			0.187489	0.188754	0.137212	0.286554	0.326405	0.357712
ASRN6AP1B10036314811	protein_coding	NM_001271251	protein_coding	hypo	-0.918597	0.529023	0.0489825	0.153598	0.412326	0.779411	Pdzrn3	Refseq	4109	chr4:133717139-133951264:-	chr4	-	133717139	133951264		TTGCCGCCCGTTGGAAGAATTTGCATGTACAGGGAAGTCGTGGATGGAGGCCGTTTGTGG			0.639392	0.40905	0.188538	0.803674	0.787831	0.746727
ASRN6AP1B10003749611	protein_coding	ENSRNOT00000017654	protein_coding	hypo	-0.917662	0.529366	0.0208293	0.104819	0.35177	0.664512	Dok5	Ensembl	1583	chr3:168345152-168482441:+	chr3	+	168345152	168482441	docking protein 5 [Source:RGD Symbol;Acc:1562846]	ATTCTCCTTGTAAGTGTTTCAGTTGTAAGACAGTCAACATGGACAATAAAATGCCTCTTC			0.31964	0.475233	0.260438	0.657036	0.572966	0.763534
ASRN6AP1B10200520411	protein_coding	NM_001173339	protein_coding	hypo	-0.914149	0.530657	0.00472639	0.0675648	0.28958	0.545701	Sh3bgrl	Refseq	2945	chrX:80213209-80312393:+	chrX	+	80213209	80312393		TGGTTCAAAGGAAGCAGAAGCCCAGGCAAAGCAGCAAGCATGAGTGTTCCATGTTCTTCC			0.293213	0.212937	0.362591	0.550941	0.521653	0.564511
ASRN6AP1B10611648411	protein_coding	ENSRNOT00000019047	protein_coding	hypo	-0.9127	0.53119	0.0138919	0.0903523	0.260356	0.490137	Hint3	Ensembl	1079	chr1:29413365-29423347:+	chr1	+	29413365	29423347	histidine triad nucleotide binding protein 3 [Source:RGD Symbol;Acc:621603]	AAAAACCATTCTTGAGAGGAATAATTTCACAGACTTCACAGATGTGAGAATGGGCTTCCA			0.32976	0.213818	0.23749	0.420502	0.484139	0.56577
ASRN6AP1B10007685311	protein_coding	ENSRNOT00000011141	protein_coding	hypo	-0.911465	0.531645	0.0160974	0.0956352	0.331272	0.623107	Gprc5d	Ensembl	1402	chr4:168872897-168884886:-	chr4	-	168872897	168884886	G protein-coupled receptor, class C, group 5, member D [Source:RGD Symbol;Acc:1563887]	TGGACACAGCCTCTGAAGACTATCATGTCCTGCACAATTACAATCTTGTTGTCACCCTAC			0.290642	0.318628	0.384544	0.579722	0.755314	0.534284
ASRN6AP1B10007548211	protein_coding	ENSRNOT00000073595	protein_coding	hypo	-0.911276	0.531715	0.00762181	0.0761435	0.302657	0.56921	LOC688459	Ensembl	1305	chr9:23420654-23424832:+	chr9	+	23420654	23424832	hypothetical protein LOC688459 [Source:RGD Symbol;Acc:1588829]	GGACCTGCTGATATATTGAGGGGCTATACCAGCTGTTTCTATTAAAACTCACTGTGATTC			0.27245	0.326224	0.309298	0.578057	0.476494	0.65308
ASRN6AP1B10469306011	protein_coding	NM_001100827	protein_coding	hypo	-0.910975	0.531826	0.0107032	0.0825303	0.329975	0.620457	Cenpf	Refseq	10069	chr13:108132499-108178609:-	chr13	-	108132499	108178609		TGGTGGCAGCAGATCACAAAAGGTCAAGGTTGTTCAGGAGAGCTCAATGGATGCACATGC		Yes	0.3271	0.242184	0.42064	0.61376	0.690281	0.557329
ASRN6AP1B10069614611	protein_coding	NM_001170685	protein_coding	hypo	-0.909655	0.532312	0.00726352	0.0749555	0.399691	0.750857	Ptprz1	Refseq	6844	chr4:49941304-50090984:+	chr4	+	49941304	50090984		ACTAGTGGGCATTCAGGAGTATCCAACAGTTCAGAGGCAGGTTAGTTATGAGCAAAGGGA			0.536591	0.333342	0.329138	0.744141	0.775396	0.733035
ASRN6AP1B10002590611	protein_coding	ENSRNOT00000006947	protein_coding	hypo	-0.909153	0.532498	0.0279942	0.118597	0.448629	0.8425	Mapt	Ensembl	5241	chr10:92288910-92386517:+	chr10	+	92288910	92386517	microtubule-associated protein tau [Source:RGD Symbol;Acc:69329]	CACTGACTGTTGCTGTACAAGTGAATTTGGAAATAAAGTTATTACTCTGATTAAACAAAA			0.280793	0.671484	0.39361	0.850934	0.817073	0.859492
ASRN6AP1B10002406011	protein_coding	ENSRNOT00000033795	protein_coding	hypo	-0.909098	0.532518	0.00342021	0.0641366	0.345282	0.648396	Ms4a6a	Ensembl	2452	chr1:227919301-227932603:-	chr1	-	227919301	227932603	membrane spanning 4-domains A6A [Source:RGD Symbol;Acc:1305800]	ATACCAGATGTCTTTGTTCAGTGTTGCACTAATTTTGCTGCAATGTTTATCACCTGAAAT			0.321932	0.387171	0.326744	0.606086	0.602606	0.736496
ASRN6AP1B10001255011	protein_coding	ENSRNOT00000020543	protein_coding	hypo	-0.907611	0.533067	0.0152498	0.0936108	0.405559	0.760803	Tnpo1	Ensembl	8281	chr2:29056219-29121104:-	chr2	-	29056219	29121104	transportin 1 [Source:RGD Symbol;Acc:1308372]	GTATGATGTGACATAATAGATGTGAATGTTAATCACTGCTTGACTATGTTAATAAAGTTG			0.265469	0.52577	0.425437	0.763802	0.684223	0.834383
ASRN6AP1B10004911611	protein_coding	NM_012916	protein_coding	hypo	-0.907208	0.533216	0.000260438	0.0516008	0.419404	0.786556	Bcan	Refseq	2714	chr2:187364678-187372652:-	chr2	-	187364678	187372652		GAAAACAAGCCTTGGAAATAAATCTGTATTAAACTGCTTTGTACCCAGCTGTTGACACCC			0.37544	0.47009	0.412684	0.811064	0.774083	0.774521
ASRN6AP1B10008085711	protein_coding	ENSRNOT00000017151	protein_coding	hypo	-0.906337	0.533538	0.0444108	0.146901	0.325819	0.610677	Mlf1	Ensembl	1112	chr2:164549455-164582643:+	chr2	+	164549455	164582643	myeloid leukemia factor 1 [Source:RGD Symbol;Acc:1306854]	GTACTTTGCAGCTTTCTTCTGAATATGAATAATCTTGTAAGTTTTAGCTTTACATTGTTC			0.163628	0.49012	0.323711	0.646301	0.554482	0.631248
ASRN6AP1B10007368011	protein_coding	ENSRNOT00000014767	protein_coding	hypo	-0.90598	0.53367	0.00891836	0.0795421	0.220052	0.412336	RGD1563222	Ensembl	815	chr3:94035905-94037887:+	chr3	+	94035905	94037887	similar to RIKEN cDNA A930018P22 [Source:RGD Symbol;Acc:1563222]	CAAAGATGGTTATTTTCTGTTCTGTATTTACTACTGTTATTGTTGCTCTCAGCACATGCT			0.221347	0.282999	0.155809	0.397185	0.3938	0.446025
ASRN6AP1B10002923011	protein_coding	ENSRNOT00000004385	protein_coding	hypo	-0.905879	0.533707	0.0119945	0.0860828	0.149364	0.279862	Qdpr	Ensembl	1330	chr14:70164650-70178284:+	chr14	+	70164650	70178284	quinoid dihydropteridine reductase [Source:RGD Symbol;Acc:619915]	GTTTATGAGAACCATTCGTGAGTGTTCGGAGTGTTCTTCCTAATAAACACACCTCATGTC			0.151225	0.182275	0.114592	0.271165	0.245816	0.322605
ASRN6AP1B10198355211	protein_coding	ENSRNOT00000088593	protein_coding	hypo	-0.904217	0.534323	0.00803288	0.0765444	0.310221	0.580588	Eif2s3y	Ensembl	1749	chrY:914045-933699:+	chrY	+	914045	933699	eukaryotic translation initiation factor 2, subunit 3, structural gene Y-linked [Source:RGD Symbol;Acc:2314438]	ACCAGGTGGTCTTATTGGAGTTGGAACAAAAATTGACCCAACATTATGCCGAGCAGATAG			0.350215	0.362026	0.218423	0.541497	0.55982	0.640446
ASRN6AP1B10002806811	protein_coding	ENSRNOT00000043365	protein_coding	hypo	-0.902144	0.535091	0.0195359	0.102044	0.160116	0.299232	Pigx	Ensembl	969	chr11:71938388-71954224:+	chr11	+	71938388	71954224	phosphatidylinositol glycan anchor biosynthesis, class X [Source:RGD Symbol;Acc:1307289]	CCCTGTAAGTTTTATGCAGTTAAGTGTTTTCTACCTAATAAATGAGACATATTCATTGTG			0.157101	0.216586	0.106662	0.294556	0.269443	0.333697
ASRN6AP1B10006968711	protein_coding	ENSRNOT00000010579	protein_coding	hypo	-0.901878	0.53519	0.025064	0.112673	0.162821	0.30423	Mgst1	Ensembl	950	chr4:172119331-172134607:+	chr4	+	172119331	172134607	microsomal glutathione S-transferase 1 [Source:RGD Symbol;Acc:70927]	TGTAACATTCCTTCTACATTTCCTGTGGTGCATCTATAAAAGAGTGCTCACACCTGTGTG			0.183108	0.170298	0.135056	0.274799	0.258537	0.379353
ASRN6AP1B10002305011	protein_coding	ENSRNOT00000014860	protein_coding	hypo	-0.90121	0.535437	0.0044374	0.0667015	0.424275	0.79239	Arsb	Ensembl	3768	chr2:23385183-23544963:+	chr2	+	23385183	23544963	arylsulfatase B [Source:RGD Symbol;Acc:2158]	CCTTTGTTATGACATGATTGTTCCAGATTTGAGGGACAAAATAAAATTAACCTTTCTAAA			0.333569	0.52545	0.413806	0.801387	0.734963	0.840819
ASRN6AP1B10003808811	protein_coding	ENSRNOT00000026633	protein_coding	hypo	-0.89946	0.536087	0.0384259	0.136621	0.175252	0.326909	Cd9	Ensembl	1221	chr4:157977162-158010166:-	chr4	-	157977162	158010166	CD9 molecule [Source:RGD Symbol;Acc:2318]	TGCAATGAAAGGTACTGTATTTGCCAGACTCTAGACATAAGATGTTGTACATAAAGAGAA			0.179374	0.242797	0.103583	0.337484	0.271347	0.371896
ASRN6AP1B10001008411	protein_coding	ENSRNOT00000049001	protein_coding	hypo	-0.899285	0.536152	0.0437157	0.145581	0.191464	0.357108	H3f3c	Ensembl	995	chr7:94777702-94778696:+	chr7	+	94777702	94778696	H3 histone family member 3C [Source:RGD Symbol;Acc:2321290]	TTTAATGTTGTCTGTCTTCTGTGCTGTTCCTGTAAGTTTGCTATTAAAATACATTAAACT			0.148649	0.298855	0.12689	0.39093	0.33018	0.350214
ASRN6AP1B10530546411	protein_coding	ENSRNOT00000085300	protein_coding	hypo	-0.898995	0.53626	0.0153624	0.0938807	0.194085	0.361924	Tusc3	Ensembl	1041	chr16:56248331-56389759:+	chr16	+	56248331	56389759	tumor suppressor candidate 3 [Source:RGD Symbol;Acc:1303318]	CCAAAGGGGATGTCGGGAAAAGACGGATCATTTGCCTCGTGGGATTGGGCCTGGTGGTCT			0.196497	0.228806	0.156953	0.303545	0.355357	0.426869
ASRN6AP1B10007737111	protein_coding	ENSRNOT00000056015	protein_coding	hypo	-0.898928	0.536285	0.00271072	0.0623914	0.357135	0.665943	Capza1	Ensembl	3238	chr2:207305752-207350812:-	chr2	-	207305752	207350812	capping actin protein of muscle Z-line alpha subunit 1 [Source:RGD Symbol;Acc:1587438]	TCCATCCATGCCACACTGTCTGTACCAGGTAGTCCAATAGAAATATACCTGTTTTGTTCT			0.3262	0.347951	0.397255	0.642772	0.608148	0.746909
ASRN6AP1B10002665811	protein_coding	ENSRNOT00000018028	protein_coding	hypo	-0.898738	0.536356	0.0061747	0.0712173	0.343195	0.639865	Nipa2	Ensembl	2860	chr1:114348038-114371897:-	chr1	-	114348038	114371897	non imprinted in Prader-Willi/Angelman syndrome 2 [Source:RGD Symbol;Acc:1306051]	CACCCTCACCGATATACTTTGTCTATTTTATGTACTGTATCTATGTCTTATTTTGCACAT			0.318253	0.319814	0.391518	0.574617	0.605183	0.739794
ASRN6AP1B10006685611	protein_coding	ENSRNOT00000021433	protein_coding	hypo	-0.89817	0.536567	0.0413495	0.141497	0.293839	0.547628	Mrpl32	Ensembl	768	chr17:53102534-53105400:+	chr17	+	53102534	53105400	mitochondrial ribosomal protein L32 [Source:RGD Symbol;Acc:1310541]	GTTAGCTGTTATTTTTAAATGAGGTAATTTGAAGACTGTATCATGAATAAACTAAGCACG			0.248277	0.44721	0.186029	0.60287	0.48714	0.552874
ASRN6AP1B10000940511	protein_coding	ENSRNOT00000026445	protein_coding	hypo	-0.897863	0.536681	0.00539868	0.0688832	0.199725	0.372148	Emc10	Ensembl	1625	chr1:100495119-100501437:-	chr1	-	100495119	100501437	ER membrane protein complex subunit 10 [Source:RGD Symbol;Acc:1303214]	CACACTCTAGTAACTTGTGTGCAGGTTTTGAGAGCCAGTTTTGCACTAGCTGCTCGACAG			0.230644	0.145297	0.223233	0.34105	0.384665	0.390729
ASRN6AP1B10832081011	protein_coding	ENSRNOT00000083861	protein_coding	hypo	-0.897387	0.536858	0.00412431	0.066376	0.136217	0.25373	Ube2a	Ensembl	1096	chrX:123486989-123497094:+	chrX	+	123486989	123497094	ubiquitin-conjugating enzyme E2A [Source:RGD Symbol;Acc:1359534]	GGCCCGAAGGGACCCCATTTGAGGATGGAACATTTAAACTTACAATTGAATTCACTGAAG			0.140869	0.150316	0.117467	0.220191	0.262772	0.278229
ASRN6AP1B10001373511	protein_coding	ENSRNOT00000046157	protein_coding	hypo	-0.897244	0.536912	0.00257012	0.0623914	0.399999	0.744999	Tmem170b	Ensembl	941	chr17:22832641-22863966:-	chr17	-	22832641	22863966	transmembrane protein 170B [Source:RGD Symbol;Acc:1561506]	TCAGATACTGAGCTTTCAATACTAAGGAAGGTTTGGTTTTAAAGCTGAGTGTTTCTGGGA			0.357201	0.470809	0.371987	0.761382	0.674212	0.799404
ASRN6AP1B10002591211	protein_coding	ENSRNOT00000005873	protein_coding	hypo	-0.896972	0.537013	0.0144367	0.0917256	0.446529	0.831505	Gtf2a1	Ensembl	5569	chr6:115320467-115352681:-	chr6	-	115320467	115352681	general transcription factor 2A subunit 1 [Source:RGD Symbol;Acc:69246]	GGAGATTGGGTTATTGAGGTTTGTATTACATAGGAATATATTTTGTGTTACTTTACAAGA		Yes	0.306529	0.425292	0.607766	0.818527	0.78456	0.891429
ASRN6AP1B10007486211	protein_coding	ENSRNOT00000029250	protein_coding	hypo	-0.895636	0.53751	0.0391812	0.137923	0.409866	0.762528	Arsk	Ensembl	3099	chr2:2834355-2891253:-	chr2	-	2834355	2891253	arylsulfatase family, member K [Source:RGD Symbol;Acc:1310182]	CTTTTGCTATTGACCCGGGGAAAATCTGTATTTTCTTGTAACATATTTATAAATCTTAGT			0.256742	0.599163	0.373694	0.772565	0.654786	0.860232
ASRN6AP1B10889711811	protein_coding	ENSRNOT00000019038	protein_coding	hypo	-0.895307	0.537633	0.0167706	0.0972499	0.233119	0.433603	Arfrp1	Ensembl	953	chr3:176859151-176865103:-	chr3	-	176859151	176865103	ADP-ribosylation factor related protein 1 [Source:RGD Symbol;Acc:621683]	CCTCCAAAATTTGAGCAGGGTGCCAAACAGGATGTACACGCTGCTTTCCGGGCTGTACAA			0.246795	0.24165	0.210913	0.376081	0.392672	0.532057
ASRN6AP1B10000173411	protein_coding	ENSRNOT00000022065	protein_coding	hypo	-0.894776	0.537831	0.00500115	0.0681526	0.374252	0.695855	Eef1e1	Ensembl	2424	chr17:26785029-26797161:+	chr17	+	26785029	26797161	eukaryotic translation elongation factor 1 epsilon 1 [Source:RGD Symbol;Acc:1311056]	TGCCGCTTGCTAAACAGCACCTCAGACGGAAATGTAATAAATGAAATTGTGTGACCTTTC			0.269466	0.391978	0.461313	0.694313	0.675052	0.7182
ASRN6AP1B10003293811	protein_coding	ENSRNOT00000006321	protein_coding	hypo	-0.89424	0.538031	0.00214564	0.0617305	0.342645	0.63685	Jkamp	Ensembl	1455	chr6:94835845-94849784:+	chr6	+	94835845	94849784	JNK1/MAPK8-associated membrane protein [Source:RGD Symbol;Acc:1308917]	AGATTGTCCAGCTAGTATATGCTTGGGTTTTATCTTTTGACTTATCGGACCTGGGGTCTG			0.344586	0.390852	0.292496	0.575623	0.664962	0.669966
ASRN6AP1B10001517511	protein_coding	ENSRNOT00000006517	protein_coding	hypo	-0.891618	0.539009	0.00652605	0.0720164	0.352478	0.653938	Has2	Ensembl	4174	chr7:96438046-96464049:-	chr7	-	96438046	96464049	hyaluronan synthase 2 [Source:RGD Symbol;Acc:2781]	GCAACAAACACACCCTGAAAATAAATGAAACTAAAACTTGAGTTTGCCTTTTTAACTATT			0.446686	0.256696	0.354053	0.637354	0.691539	0.63292
ASRN6AP1B10006485911	protein_coding	ENSRNOT00000082430	protein_coding	hypo	-0.890118	0.53957	0.0359166	0.132344	0.274757	0.509216	Dnajc12	Ensembl	1250	chr20:26893016-26913016:+	chr20	+	26893016	26913016	DnaJ heat shock protein family (Hsp40) member C12 [Source:RGD Symbol;Acc:1591898]	GTCTTCTAGATTTTGTTTTAAACTGAAATGTAGACTTACTTGTCTGAATTTCATAGAGTG			0.205782	0.41948	0.19901	0.526398	0.467114	0.534135
ASRN6AP1B10007610411	protein_coding	ENSRNOT00000001743	protein_coding	hypo	-0.886736	0.540836	0.000985493	0.0590235	0.433667	0.801846	S100b	Ensembl	1484	chr20:13130636-13142856:-	chr20	-	13130636	13142856	S100 calcium binding protein B [Source:RGD Symbol;Acc:3615]	CAAGTTACAGATAAATAAAAACCGCATTGCAAGTATTAAAAAGCCATTCTAGGAAAATTC			0.435999	0.456367	0.408636	0.808469	0.728985	0.868083
ASRN6AP1B10004874411	protein_coding	ENSRNOT00000019656	protein_coding	hypo	-0.88665	0.540869	0.0275459	0.117696	0.348013	0.643433	Cbfb	Ensembl	2902	chr19:37127508-37171069:+	chr19	+	37127508	37171069	core-binding factor, beta subunit [Source:RGD Symbol;Acc:620493]	CCAGATTGCTTTGCTATTAGCTTTACTGTACATCTGTATGTTTTATTTACTTTCACATTA		Yes	0.274961	0.498373	0.270703	0.651462	0.56338	0.715456
ASRN6AP1B10002359811	protein_coding	ENSRNOT00000022387	protein_coding	hypo	-0.885772	0.541198	0.00599892	0.0707237	0.369595	0.682921	Pdlim5	Ensembl	1867	chr2:247818243-247988462:-	chr2	-	247818243	247988462	PDZ and LIM domain 5 [Source:RGD Symbol;Acc:621076]	GTGTGCTGTGAAAGTTTGGAAGGGCAGACATTTTTCTCCAAGAAGGACAAGCCACTTTGC		Yes	0.359904	0.372085	0.376795	0.663346	0.592526	0.792889
ASRN6AP1B10007661011	protein_coding	ENSRNOT00000007285	protein_coding	hypo	-0.884164	0.541802	0.0189468	0.101187	0.389098	0.718155	Mad2l1	Ensembl	1424	chr4:97531083-97537086:+	chr4	+	97531083	97537086	mitotic arrest deficient 2 like 1 [Source:RGD Symbol;Acc:1310889]	GGTGTATATATCTTGAACTCACAAAGCAGTTGATACTGTTTAATTTCTGTAATAAAGAAC			0.344063	0.542806	0.280425	0.706264	0.664567	0.783635
ASRN6AP1B10522180911	protein_coding	ENSRNOT00000044095	protein_coding	hypo	-0.883749	0.541957	0.00588885	0.0703355	0.345862	0.638171	Tsn	Ensembl	865	chr13:34240977-34251942:-	chr13	-	34240977	34251942	translin [Source:RGD Symbol;Acc:621107]	TGGTAAGACGTTCCAGGCTGTCTGTCAACAGTGTCACTGCTGGAGATTACTCCCGGCCCC		Yes	0.324173	0.350121	0.36329	0.596773	0.573565	0.744175
ASRN6AP1B10005909511	protein_coding	ENSRNOT00000015076	protein_coding	hypo	-0.8834	0.542088	0.0301698	0.122297	0.407748	0.75218	Atp1b2	Ensembl	3009	chr10:56205625-56211891:-	chr10	-	56205625	56211891	ATPase Na+/K+ transporting subunit beta 2 [Source:RGD Symbol;Acc:2171]	CCTGTGTCAGAACTACTGTAAGAGGATAAAGTACAATAAAATGGGAGCGATTATATATAT			0.30538	0.603995	0.313868	0.755409	0.687816	0.813314
ASRN6AP1B10007803811	protein_coding	ENSRNOT00000028069	protein_coding	hypo	-0.883199	0.542164	0.017111	0.0975797	0.348957	0.643638	Nsg2	Ensembl	2264	chr10:15867887-15928169:-	chr10	-	15867887	15928169	neuronal vesicle trafficking associated 2 [Source:RGD Symbol;Acc:1563944]	CACAGAGCGCTTTATAATTTTGTGGTGTATTTTTGTCAGTAGGTAGCAAAGGCTGAAGTA			0.252837	0.332851	0.461183	0.584804	0.616229	0.729881
ASRN6AP1B10183894611	protein_coding	ENSRNOT00000086340	protein_coding	hypo	-0.882936	0.542263	0.0325966	0.126792	0.307081	0.566295	Vapa	Ensembl	1225	chr9:113301256-113328428:-	chr9	-	113301256	113328428	VAMP associated protein A [Source:RGD Symbol;Acc:61803]	TCCCAGGGAGCTAAAAGAGGTGAAGCAGAACGACATGGAACCTAGCAAAGCTGTCCCACT			0.335163	0.254858	0.33122	0.531035	0.455146	0.712703
ASRN6AP1B10003099911	protein_coding	ENSRNOT00000039115	protein_coding	hypo	-0.882096	0.542579	0.00764127	0.0761642	0.494516	0.911417	Dpy19l3	Ensembl	7610	chr1:92002927-92069160:-	chr1	-	92002927	92069160	dpy-19 like C-mannosyltransferase 3 [Source:RGD Symbol;Acc:1308334]	GCGTTTGTAATTTGCTGAATTGTGTGGAGATTCTATACTAAATAAAGCTCTTTTCAATAA			0.649008	0.36323	0.471309	0.912864	0.894244	0.927144
ASRN6AP1B10116272511	protein_coding	NM_053925	protein_coding	hypo	-0.881964	0.542628	0.00543801	0.0689758	0.26174	0.482356	Psmd10	Refseq	696	chrX:112323188-112328642:-	chrX	-	112323188	112328642		GCAGCTTCCAAGAATAGGCATGAGATTGCTGTTATGTTACTAGAAGGTGGGGCTAATCCA			0.309522	0.278549	0.197149	0.437835	0.499474	0.50976
ASRN6AP1B10046621811	protein_coding	ENSRNOT00000090355	protein_coding	hypo	-0.881224	0.542907	0.00208507	0.0617305	0.393603	0.724991	Sppl2a	Ensembl	2173	chr3:119364717-119405453:-	chr3	-	119364717	119405453	signal peptide peptidase-like 2A [Source:RGD Symbol;Acc:1563001]	TGCTGCTGGGCCTTTCGAGAATGCTGAAAAGTTGCCAGTAGTTATCAGGGTGCCAAAGCT			0.44139	0.347361	0.392057	0.66138	0.720749	0.792845
ASRN6AP1B10002128511	protein_coding	ENSRNOT00000072851	protein_coding	hypo	-0.880159	0.543307	0.0129754	0.0883764	0.42006	0.773153	Vps26b	Ensembl	3576	chr8:28054407-28075514:-	chr8	-	28054407	28075514	VPS26 retromer complex component B [Source:RGD Symbol;Acc:1597170]	GCTGTATTTTCAAAGAACATTTGTTTTAATGATGTCTCTAATTAAAGGAAGCCCTATGGC			0.281967	0.539011	0.439202	0.790578	0.705137	0.823744
ASRN6AP1B10005837911	protein_coding	ENSRNOT00000006051	protein_coding	hypo	-0.879495	0.543558	0.0462035	0.14954	0.170616	0.313888	Tmem5	Ensembl	4486	chr7:64326465-64341207:-	chr7	-	64326465	64341207	transmembrane protein 5 [Source:RGD Symbol;Acc:1309356]	CTGTTACCTGAACATTTTATTTTTCTTGCAAGGGGAAAACTACAAGTAACAAGTTTTATA			0.171452	0.221488	0.118909	0.255027	0.295047	0.391589
ASRN6AP1B10005061411	protein_coding	ENSRNOT00000089874	protein_coding	hypo	-0.87871	0.543854	0.0115805	0.0853375	0.203445	0.37408	Ube2n	Ensembl	1487	chr7:36610147-36640189:+	chr7	+	36610147	36640189	ubiquitin-conjugating enzyme E2N [Source:RGD Symbol;Acc:621096]	TGTGACCATTTTGTATGGCTTGTCTGGAAACTTCTGTAAATCTTATGTTTTAGTAAAATA		Yes	0.218368	0.231252	0.160714	0.412217	0.310457	0.399566
ASRN6AP1B10005305211	protein_coding	ENSRNOT00000003075	protein_coding	hypo	-0.878562	0.543909	0.025073	0.112687	0.345228	0.634715	Cxcl10	Ensembl	1134	chr14:17210733-17212930:+	chr14	+	17210733	17212930	C-X-C motif chemokine ligand 10 [Source:RGD Symbol;Acc:620209]	ACAAGATGTGTTGGATGGTTTTCAAAATAAAATGTACTGTATTGAATGTAGTATGAGACC			0.279689	0.480969	0.275025	0.682862	0.539566	0.681718
ASRN6AP1B10008043311	protein_coding	ENSRNOT00000011069	protein_coding	hypo	-0.878354	0.543988	0.0121991	0.0866083	0.263291	0.484002	Hibadh	Ensembl	1749	chr4:82604373-82702429:-	chr4	-	82604373	82702429	3-hydroxyisobutyrate dehydrogenase [Source:RGD Symbol;Acc:708399]	GACACCGTTAGACTGTTTCAGAGCCAATGATGATATTTCCTTTAGATAATTATTATATTA			0.22628	0.337167	0.226427	0.467806	0.433375	0.550826
ASRN6AP1B10434720311	protein_coding	NM_001085353	protein_coding	hypo	-0.876815	0.544568	0.00696639	0.073853	0.296707	0.544849	Wls	Refseq	2640	chr2:266315042-266427104:+	chr2	+	266315042	266427104		ATCTACAAGTTGACCCGTAAAGAAGCACAGGAGTAGTAGGCTATGGTATGGCACTGGGCT			0.339629	0.256677	0.293816	0.4763	0.536205	0.622041
ASRN6AP1B10006599811	protein_coding	ENSRNOT00000010512	protein_coding	hypo	-0.876681	0.544619	0.00560147	0.0694974	0.251079	0.461017	Tmed10	Ensembl	1286	chr6:109169741-109205004:-	chr6	-	109169741	109205004	transmembrane p24 trafficking protein 10 [Source:RGD Symbol;Acc:620970]	AGAGCTTCTGGTGATATCCTTCATAATTTTATGTCTTCTAAAAGGGTCATGGGTGGGACA			0.276924	0.251933	0.224379	0.391366	0.50868	0.483005
ASRN6AP1B10022478911	protein_coding	ENSRNOT00000020681	protein_coding	hypo	-0.876165	0.544814	0.00871776	0.0788932	0.286768	0.526359	Vapa	Ensembl	1604	chr9:113300832-113331319:-	chr9	-	113300832	113331319	VAMP associated protein A [Source:RGD Symbol;Acc:61803]	AGATGCCGAATGAAAACGATAAGCTGAACGACATGGAACCTAGCAAAGCTGTCCCACTGA			0.311934	0.254748	0.293621	0.466104	0.493773	0.6192
ASRN6AP1B10383803211	protein_coding	NM_001024754	protein_coding	hypo	-0.87561	0.545023	0.00700782	0.0740648	0.318835	0.584992	Gmps	Refseq	2187	chr2:154555967-154590662:+	chr2	+	154555967	154590662		ACAAGGATTTCGGGCTATTATCATATCTGGAGGACCTAATTCTGTGTATGCAGAGGATGC			0.303898	0.340499	0.312106	0.608106	0.487309	0.659562
ASRN6AP1B10000485511	protein_coding	ENSRNOT00000016509	protein_coding	hypo	-0.875424	0.545094	0.00832511	0.0775256	0.168764	0.309605	Ndufc2	Ensembl	560	chr1:162369801-162376023:+	chr1	+	162369801	162376023	NADH:ubiquinone oxidoreductase subunit C2 [Source:RGD Symbol;Acc:1307511]	GATGTCTTTCTGTGACAGTGAAGTTTAGGTTAATATGTTAACACCTGTAATTAAAATAGT			0.173024	0.207052	0.126216	0.319542	0.276245	0.33303
ASRN6AP1B10008373411	protein_coding	ENSRNOT00000006190	protein_coding	hypo	-0.875384	0.545109	0.00305737	0.0632324	0.395345	0.725259	Ppp1cb	Ensembl	2927	chr6:23549317-23581052:-	chr6	-	23549317	23581052	protein phosphatase 1 catalytic subunit beta [Source:RGD Symbol;Acc:3376]	TTACTGCAAGAAACATTTGATTTTCAGCACAGTGCAAAAGTTCTTTAAAATGCATATGTC			0.329635	0.393699	0.4627	0.708024	0.676296	0.791457
ASRN6AP1B10213718411	protein_coding	NM_022209	protein_coding	hypo	-0.87523	0.545167	0.00254193	0.0623914	0.355311	0.651747	Ppp2r2b	Refseq	1990	chr18:36985709-37421383:-	chr18	-	36985709	37421383		AGCTGCCACACTGAAGCTGACATTATCTCTACGGTAGAATTCAACCACACTGGAGAGTTA			0.409127	0.341349	0.315458	0.587681	0.663642	0.703919
ASRN6AP1B10007882211	protein_coding	ENSRNOT00000067375	protein_coding	hypo	-0.874894	0.545294	0.00669835	0.0727003	0.421389	0.772774	Spcs3	Ensembl	3417	chr16:40050734-40058822:+	chr16	+	40050734	40058822	signal peptidase complex subunit 3 [Source:RGD Symbol;Acc:1588184]	GAGACTGCCAGTGGTTCAAAGTTGTATGTTTGAAAAAGTTTTATTTCATAGTTTTTATGA			0.319434	0.497653	0.44708	0.77391	0.698207	0.846204
ASRN6AP1B10006294311	protein_coding	ENSRNOT00000019247	protein_coding	hypo	-0.874584	0.545411	0.0483757	0.152557	0.156701	0.287308	Rpl27a	Ensembl	1057	chr1:174132798-174135816:+	chr1	+	174132798	174135816	ribosomal protein L27a [Source:RGD Symbol;Acc:1309771]	TCTACCTGCAACAGCACATCAGCACTGCAAACTGAGGATATTTTAGAATCAGAGCTGTGC			0.167077	0.146378	0.156648	0.297032	0.20302	0.361873
ASRN6AP1B10541291111	protein_coding	NM_019179	protein_coding	hypo	-0.874552	0.545423	0.00481464	0.0675648	0.276914	0.507704	Tyms	Refseq	1598	chr9:121918883-121931564:-	chr9	-	121918883	121931564		GCCACTGAAAATTCAGCTACAGCGAGAACCAAGACCTTTCCCAAAGCTCAGAATCCTCCG			0.280902	0.257722	0.292118	0.432213	0.525134	0.565766
ASRN6AP1B10628474611	protein_coding	ENSRNOT00000000650	protein_coding	hypo	-0.874436	0.545467	0.0032964	0.0637108	0.175766	0.32223	Glo1	Ensembl	1045	chr20:9273594-9291610:-	chr20	-	9273594	9291610	glyoxalase 1 [Source:RGD Symbol;Acc:2702]	AGCCTGATGATGGGAAAATGAAAGGTCTGGCGTTCGTTCAAGATCCTGATGGCTACTGGA			0.211108	0.165225	0.150965	0.292913	0.335109	0.338668
ASRN6AP1B10549670411	protein_coding	ENSRNOT00000004206	protein_coding	hypo	-0.872903	0.546047	0.00541492	0.0689667	0.198156	0.362892	Mpc2	Ensembl	384	chr13:83681322-83700213:+	chr13	+	83681322	83700213	mitochondrial pyruvate carrier 2 [Source:RGD Symbol;Acc:1563422]	GGGGTCAGCAGGAGCCTCTCAGCTGTTTCGGATCTGGAAATATAATCAAGAACTCAAATC			0.203152	0.23203	0.159286	0.332083	0.352565	0.404026
ASRN6AP1B10007380411	protein_coding	ENSRNOT00000017211	protein_coding	hypo	-0.872469	0.546211	0.0125143	0.0872985	0.388513	0.711286	Tm9sf2	Ensembl	3088	chr15:108526014-108579256:+	chr15	+	108526014	108579256	transmembrane 9 superfamily member 2 [Source:RGD Symbol;Acc:1359230]	GTATTGGCCTTTTAAACTATGTGCCTCTGAGTCTTTGGATTTATAAATTTGTTATCTTAA			0.31456	0.508288	0.342689	0.693256	0.645475	0.795128
ASRN6AP1B10006858111	protein_coding	ENSRNOT00000081355	protein_coding	hypo	-0.871374	0.546626	0.00101714	0.0590235	0.275714	0.504393	Tuba1b	Ensembl	1608	chr7:140614752-140617721:-	chr7	-	140614752	140617721	tubulin, alpha 1B [Source:RGD Symbol;Acc:1565476]	ATCATGTCTTCTCCATGTGTACCTCTTAAGTTTCCCATGACGTCTCAAAGTAAAAGCTTT			0.286306	0.256391	0.284445	0.484128	0.475205	0.553845
ASRN6AP1B10002897711	protein_coding	ENSRNOT00000001277	protein_coding	hypo	-0.871162	0.546706	0.0142699	0.0911011	0.329959	0.60354	Slc15a4	Ensembl	2730	chr12:32753824-32773277:+	chr12	+	32753824	32773277	solute carrier family 15 member 4 [Source:RGD Symbol;Acc:708469]	ACTAAACCATTTTATGTGTTGCTGTGTTTTGTATAATTTGATAAAAGCTTCTCAGACATG			0.275594	0.436876	0.277407	0.619833	0.530052	0.660734
ASRN6AP1B10236388911	protein_coding	ENSRNOT00000029025	protein_coding	hypo	-0.869926	0.547175	0.0136771	0.0900795	0.232082	0.424146	Cdc42	Ensembl	923	chr5:155691390-155728300:-	chr5	-	155691390	155728300	cell division cycle 42 [Source:RGD Symbol;Acc:71043]	CCGCCCTCACACAGAAAGGCCTAAAGAATGTGTTTGATGAAGCAATATTGGCTGCCTTGG			0.286214	0.187366	0.222667	0.380662	0.397504	0.494273
ASRN6AP1B10008465011	protein_coding	ENSRNOT00000017915	protein_coding	hypo	-0.868147	0.54785	0.00617256	0.0712173	0.392747	0.716887	Twsg1	Ensembl	4000	chr9:113699170-113732622:+	chr9	+	113699170	113732622	twisted gastrulation BMP signaling modulator 1 [Source:RGD Symbol;Acc:1311215]	GACTCTAAAGGCTTTGTTCATTCCCAAGAGTCTATGTTGATTCATTTAACGTGACCGACG			0.28083	0.46749	0.42992	0.685995	0.703244	0.761422
ASRN6AP1B10493014111	protein_coding	ENSRNOT00000081946	protein_coding	hypo	-0.868059	0.547884	0.0208174	0.104819	0.417963	0.762868	Ly49si1	Ensembl	995	chr4:163823238-163890801:-	chr4	-	163823238	163890801	immunoreceptor Ly49si1 [Source:RGD Symbol;Acc:1359487]	CAGATTATCCCTTCTGAAGATAGATGAAGAGGAAGAACTGAAGTTCCTTCGGCTCCAGGT			0.291022	0.596181	0.366685	0.74824	0.744852	0.795511
ASRN6AP1B10453220711	protein_coding	ENSRNOT00000050393	protein_coding	hypo	-0.867959	0.547921	0.00180295	0.0608411	0.35623	0.650148	LOC361635	Ensembl	3014	chr1:188448604-188552265:+	chr1	+	188448604	188552265	similar to RIKEN cDNA 9030624J02 [Source:RGD Symbol;Acc:1564485]	TGGAAGCCTTTATCAACGCTCTCACTCTTGAGGATGAGAAAAGGATGCTGGCCCATTTGA			0.338825	0.329593	0.400272	0.58732	0.663391	0.699732
ASRN6AP1B10007636611	protein_coding	ENSRNOT00000064116	protein_coding	hypo	-0.867385	0.548139	0.00539943	0.0688832	0.269729	0.492082	Ap3s1	Ensembl	1285	chr18:40732480-40797761:+	chr18	+	40732480	40797761	adaptor-related protein complex 3, sigma 1 subunit [Source:RGD Symbol;Acc:1311115]	GAACCAAGTATGTATTGCATGAAAACATGACTTTTTCTTTAGTTTAAATAAACTCCAAGG			0.266412	0.337574	0.205202	0.484204	0.47357	0.518471
ASRN6AP1B10101753411	protein_coding	ENSRNOT00000018118	protein_coding	hypo	-0.866674	0.54841	0.0170767	0.0975797	0.224828	0.409963	Cdc42	Ensembl	576	chr5:155693116-155709215:-	chr5	-	155693116	155709215	cell division cycle 42 [Source:RGD Symbol;Acc:71043]	CCGCCCTCACACAGAGAGGTCTGAAGAATGTGTTTGATGAGGCTATCCTAGCTGCCCTCG			0.286427	0.200676	0.18738	0.368495	0.380982	0.480412
ASRN6AP1B10007747311	protein_coding	ENSRNOT00000021176	protein_coding	hypo	-0.866672	0.54841	0.00988997	0.0809767	0.350328	0.638806	Ppp6c	Ensembl	1838	chr3:23480266-23510959:-	chr3	-	23480266	23510959	protein phosphatase 6, catalytic subunit [Source:RGD Symbol;Acc:708460]	CCTCCTTGTTGTGTTTTTAAATTTTAGTTAAAAACTGCTACAGCTATGACTTTGTACATT			0.284257	0.461983	0.304744	0.688951	0.594711	0.632756
ASRN6AP1B10001518011	protein_coding	ENSRNOT00000007071	protein_coding	hypo	-0.866369	0.548526	0.0475852	0.151607	0.311954	0.568713	Pqlc3	Ensembl	1902	chr6:42290680-42302254:-	chr6	-	42290680	42302254	PQ loop repeat containing 3 [Source:RGD Symbol;Acc:1306818]	CATTATTCTGGTATACTGCAAGAAAGTAAACGATGTTTGCTGGAAAATGTTTAGTTTTCC			0.252186	0.484987	0.198689	0.592359	0.522372	0.591409
ASRN6AP1B10181213911	protein_coding	ENSRNOT00000014585	protein_coding	hypo	-0.865888	0.548708	0.0166011	0.0968811	0.263862	0.480878	Cmtm6	Ensembl	3254	chr8:122789453-122807560:+	chr8	+	122789453	122807560	CKLF-like MARVEL transmembrane domain containing 6 [Source:RGD Symbol;Acc:1307765]	TCACTGAACCACTGAATGCTTAAAGACAAGGAGTGGGGGCTGTGGACCCAAACAGAGGCT			0.230719	0.253039	0.307829	0.448946	0.415323	0.578366
ASRN6AP1B10008188711	protein_coding	ENSRNOT00000003164	protein_coding	hypo	-0.864486	0.549242	0.00066105	0.0583665	0.345175	0.628458	Msi2	Ensembl	984	chr10:75681393-76039964:-	chr10	-	75681393	76039964	musashi RNA-binding protein 2 [Source:RGD Symbol;Acc:1560397]	GGCATAGCTGGACCTTTGATTGCAACGGCCTTTACAAATGGATACCACTGAGCAGGTGCT			0.308695	0.347342	0.379488	0.631165	0.590275	0.663934
ASRN6AP1B10005492711	protein_coding	ENSRNOT00000006196	protein_coding	hypo	-0.86422	0.549344	0.0123401	0.087096	0.358227	0.6521	Itln1	Ensembl	1127	chr13:89919667-89929770:+	chr13	+	89919667	89929770	intelectin 1 [Source:RGD Symbol;Acc:1561048]	ACAATGACCTAGTAACTAGAATGCTAATGACCAGAAAAGCGGAATAAATCATGTTCATTG			0.362027	0.460943	0.251711	0.614227	0.71324	0.628833
ASRN6AP1B10008357511	protein_coding	ENSRNOT00000004884	protein_coding	hypo	-0.863681	0.549549	0.0198004	0.102695	0.421236	0.766512	Pir	Ensembl	1512	chrX:31852323-31968152:-	chrX	-	31852323	31968152	pirin [Source:RGD Symbol;Acc:1359212]	GTGAGTCTTCAGAATACATTATATACATGTATGAAATTGTCAAAGAACAGGGTAACTAAT		Yes	0.354848	0.587758	0.321102	0.820673	0.694313	0.784552
ASRN6AP1B10008058411	protein_coding	ENSRNOT00000014274	protein_coding	hypo	-0.863007	0.549805	0.0233501	0.109279	0.304057	0.553027	Impa1	Ensembl	2045	chr2:93675203-93696232:+	chr2	+	93675203	93696232	inositol monophosphatase 1 [Source:RGD Symbol;Acc:69254]	TGCGTTGGATAAAATGAGGTGTTCTTGTAAAGTTCCAAGGCAGTTATTACCTTGTTGTTG			0.258543	0.408729	0.244901	0.55088	0.474642	0.63356
ASRN6AP1B10003540111	protein_coding	ENSRNOT00000063878	protein_coding	hypo	-0.862607	0.549958	0.0490266	0.153629	0.235173	0.427621	Ccdc188	Ensembl	1556	chr11:86917667-86920094:-	chr11	-	86917667	86920094	coiled-coil domain containing 188 [Source:MGI Symbol;Acc:MGI:3647803]	CTGGAGGTGGACGACTTCCTGCCTTTCTAGAACAGAAGCCCAGTGGCCCCAGCAAGGAGG			0.265936	0.183975	0.255608	0.302692	0.512837	0.467334
ASRN6AP1B10003790111	protein_coding	ENSRNOT00000036551	protein_coding	hypo	-0.862173	0.550123	0.012736	0.0879605	0.32857	0.597267	Cept1	Ensembl	2120	chr2:209118922-209160653:-	chr2	-	209118922	209160653	choline/ethanolamine phosphotransferase 1 [Source:RGD Symbol;Acc:1359727]	TCACGGGCTTGGGAAATCTCGCTAGCATGCAGATAATGTGGTAACTGTCAATCCATTTTA			0.312921	0.366028	0.306762	0.58061	0.503158	0.708032
ASRN6AP1B10179629511	protein_coding	ENSRNOT00000031036	protein_coding	hypo	-0.861224	0.550485	0.0359763	0.132411	0.323152	0.587031	Abcc4	Ensembl	4481	chr15:103696557-103927592:-	chr15	-	103696557	103927592	ATP binding cassette subfamily C member 4 [Source:RGD Symbol;Acc:620266]	CCTTGGAGAGGAGTTGCAAGGGTACTGGGATAAAGAAGTTCTGCGAGCCAAGAAGGACGC			0.305402	0.447199	0.216854	0.668283	0.60286	0.48995
ASRN6AP1B10003482311	protein_coding	ENSRNOT00000066663	protein_coding	hypo	-0.860991	0.550574	0.0145379	0.0917871	0.43817	0.795842	Prrg1	Ensembl	3971	chrX:45698237-45806198:-	chrX	-	45698237	45806198	proline rich and Gla domain 1 [Source:RGD Symbol;Acc:1561320]	CTTCGTTCTGTATTAATAGCGTGTATTTTATTACAGTACTTCACATTTTCAAATGCTTGA			0.289119	0.459928	0.565464	0.807831	0.735197	0.844498
ASRN6AP1B10680873511	protein_coding	NM_001126267	protein_coding	hypo	-0.859493	0.551146	0.0194937	0.102044	0.263496	0.478088	Fam49b	Refseq	1913	chr7:104516389-104641795:-	chr7	-	104516389	104641795		CCGAGGCCCGGAATCTGGGTAATCCTTTCAAGGCTGCCGCATTGATAGAAGGACGAGGAC			0.263611	0.236513	0.290365	0.419943	0.427001	0.58732
ASRN6AP1B10454952411	protein_coding	ENSRNOT00000050494	protein_coding	hypo	-0.859224	0.551249	0.0319418	0.125674	0.159844	0.289968	Fam174a	Ensembl	1172	chr9:102862890-102881038:+	chr9	+	102862890	102881038	family with sequence similarity 174, member A [Source:RGD Symbol;Acc:1309973]	ACATTGTTTGATGCCAATCATCCTAGAAGATGAGCATGTGCCTTTACTGAGAAGACTTCA			0.187827	0.166279	0.125427	0.242001	0.267741	0.360161
ASRN6AP1B10259528811	protein_coding	NM_012843	protein_coding	hypo	-0.855944	0.552504	0.00374709	0.065152	0.361806	0.654847	Emp1	Refseq	2685	chr4:169161628-169181967:+	chr4	+	169161628	169181967		AAGGGAATGTTCAAGTAGGTTACTTAACTGCTGAGCTGATGGTAGAGATACTGGTCAGGA			0.329637	0.42362	0.33216	0.608653	0.627436	0.728453
ASRN6AP1B10003863311	protein_coding	ENSRNOT00000050434	protein_coding	hypo	-0.854394	0.553098	0.00750071	0.0759314	0.304136	0.549878	Tmem69	Ensembl	1943	chr5:135394016-135397591:-	chr5	-	135394016	135397591	transmembrane protein 69 [Source:RGD Symbol;Acc:1561569]	TTAAGTGTTGTCTAAGAGTTGCCTTGTCCATGGTGGTCAGAGATGGAAACCTAACTAAGG			0.330611	0.334073	0.247725	0.52347	0.497207	0.628958
ASRN6AP1B10006620211	protein_coding	ENSRNOT00000013727	protein_coding	hypo	-0.854136	0.553197	0.00728123	0.0749555	0.300447	0.543112	Vhl	Ensembl	2887	chr4:145580799-145587845:+	chr4	+	145580799	145587845	von Hippel-Lindau tumor suppressor [Source:RGD Symbol;Acc:3960]	TTCTCTGAAAAAGCTGACCTTTAGTACAATAAACGGTGCTAAGTGAAGGAAGCTAGTGTG		Yes	0.254901	0.368555	0.277886	0.53292	0.491066	0.605349
ASRN6AP1B10289226011	protein_coding	ENSRNOT00000084858	protein_coding	hypo	-0.853949	0.553268	0.0108616	0.083057	0.137935	0.24931	Leprotl1	Ensembl	2593	chr16:61758917-61771569:+	chr16	+	61758917	61771569	leptin receptor overlapping transcript-like 1 [Source:RGD Symbol;Acc:1307168]	CGCCATGGCGGGCATCAAAGCTTTAATTAGTTTGTCCTTTGGAGGAGCTATCGGACTGAT			0.105819	0.122759	0.185228	0.258573	0.239388	0.249967
ASRN6AP1B10537158611	protein_coding	ENSRNOT00000082023	protein_coding	hypo	-0.852607	0.553783	0.0297449	0.121428	0.353352	0.638068	Mcmdc2	Ensembl	5100	chr5:8978010-9035811:-	chr5	-	8978010	9035811	minichromosome maintenance domain containing 2 [Source:RGD Symbol;Acc:1561068]	CTACATAACATATTGATACCAAATTAAATACTAATTTTCACCATTTGCTTCCGTTCATGG			0.376	0.482377	0.201677	0.689618	0.625128	0.599459
ASRN6AP1B10000941611	protein_coding	ENSRNOT00000027362	protein_coding	hypo	-0.852422	0.553854	0.0176708	0.0985797	0.327605	0.5915	Tinf2	Ensembl	1655	chr15:34360974-34364081:-	chr15	-	34360974	34364081	TERF1 interacting nuclear factor 2 [Source:RGD Symbol;Acc:1359192]	GCTACATTGCTAAAAGCTTTGTAACACTTGAAAATTAAATCTTGATTTCTTTCAGTGTCT			0.34051	0.422854	0.219451	0.553889	0.562681	0.657932
ASRN6AP1B10002210311	protein_coding	ENSRNOT00000003188	protein_coding	hypo	-0.851374	0.554257	0.0158442	0.0949758	0.3023	0.545415	RGD1566265	Ensembl	1227	chrX:78870964-78911601:-	chrX	-	78870964	78911601	similar to RIKEN cDNA 2610002M06 [Source:RGD Symbol;Acc:1566265]	CTAGCACCAAAGTACTTCTAAGTAATTTTGTCCAAATAACATATAGAATAAAAGCCTTGT			0.27272	0.407529	0.22665	0.535515	0.505035	0.595695
ASRN6AP1B10259528711	protein_coding	ENSRNOT00000011580	protein_coding	hypo	-0.850659	0.554531	0.0102182	0.081481	0.35784	0.645301	Emp1	Ensembl	2653	chr4:169147243-169181966:+	chr4	+	169147243	169181966	epithelial membrane protein 1 [Source:RGD Symbol;Acc:2552]	AGGGAATGTTCAAGTAGGTTACTTAACTGCTGAGCTGATGGTAGAGATACTGGTCAGGAA			0.300111	0.4448	0.328609	0.583076	0.62107	0.731758
ASRN6AP1B10007803311	protein_coding	ENSRNOT00000027688	protein_coding	hypo	-0.850229	0.554697	0.00810582	0.0767148	0.334711	0.603412	Ascl2	Ensembl	1572	chr1:216154002-216156409:-	chr1	-	216154002	216156409	achaete-scute family bHLH transcription factor 2 [Source:RGD Symbol;Acc:2159]	CCAGTGTGGGAACCCTGCTATTGCAAAGTGTACTATTCTATAAAAGTTGTTTTTCATTGG		Yes	0.340812	0.409098	0.254223	0.635713	0.53979	0.634735
ASRN6AP1B10185674811	protein_coding	ENSRNOT00000024414	protein_coding	hypo	-0.849399	0.555016	0.000427752	0.0569545	0.403205	0.726475	Gmcl1	Ensembl	2941	chr4:118495005-118534280:-	chr4	-	118495005	118534280	germ cell-less, spermatogenesis associated 1 [Source:RGD Symbol;Acc:1359265]	AGCGACTGGCTACCAAATCCTGACGCTTGAGAAAGACCAGGAGCAAGTGGTGATGAACTT		Yes	0.419298	0.407254	0.383064	0.677341	0.727117	0.774968
ASRN6AP1B10000881311	protein_coding	ENSRNOT00000019419	protein_coding	hypo	-0.848642	0.555307	0.0104106	0.0818229	0.392241	0.70635	Plekhb2	Ensembl	3273	chr9:41348449-41381101:+	chr9	+	41348449	41381101	pleckstrin homology domain containing B2 [Source:RGD Symbol;Acc:1310954]	CTCCCTGATTATGCATATGGTATGTTTATAAGTGGACTTGTTAAAACATTAAATGATCAT			0.298661	0.491055	0.387007	0.750166	0.624629	0.744253
ASRN6AP1B10006648911	protein_coding	ENSRNOT00000016089	protein_coding	hypo	-0.84743	0.555774	0.0137911	0.0902409	0.217657	0.391629	Isca2	Ensembl	801	chr6:108488678-108490188:+	chr6	+	108488678	108490188	iron-sulfur cluster assembly 2 [Source:RGD Symbol;Acc:1563216]	TCAACCTTAATCACTGGTTGGAACCCTAGCACTTAGTACCTCTAGGACTCCAAAATTTGG			0.25761	0.21874	0.176623	0.327307	0.403178	0.444403
ASRN6AP1B10409325211	protein_coding	ENSRNOT00000071917	protein_coding	hypo	-0.846628	0.556083	0.0142466	0.0910433	0.278815	0.50139	AABR07029581.1	Ensembl	1008	chr10:35537977-35610545:+	chr10	+	35537977	35610545		CTTCATTCAGAAGATCAGGTATACAAATGCTCGCGACAGGAACCAGAAGAACATAGGCCA			0.347693	0.270826	0.217924	0.463328	0.463149	0.577694
ASRN6AP1B10008167811	protein_coding	ENSRNOT00000029177	protein_coding	hypo	-0.846488	0.556137	0.00027418	0.0519266	0.237287	0.426671	Rbbp4	Ensembl	1879	chr5:147499882-147535240:-	chr5	-	147499882	147535240	RB binding protein 4, chromatin remodeling factor [Source:RGD Symbol;Acc:1593768]	ATTAACTCTCCATGACTAACTGTGTAAGTGCTTATAACGGAATAAATTGCTTTTCTATAT		Yes	0.232339	0.256467	0.223055	0.435007	0.40264	0.442365
ASRN6AP1B10447311411	protein_coding	ENSRNOT00000089624	protein_coding	hypo	-0.84532	0.556587	0.0031567	0.0634189	0.358739	0.644533	Plscr1	Ensembl	804	chr8:99713783-99725021:+	chr8	+	99713783	99725021	phospholipid scramblase 1 [Source:RGD Symbol;Acc:620521]	TCAGATTCTGATTCATCAGCAAGTCGAACTTCTAGAAGTCTTAACAGGCTTTGAAACAAA		Yes	0.32419	0.431634	0.320392	0.592853	0.679896	0.660849
ASRN6AP1B10334668511	protein_coding	NM_001105891	protein_coding	hypo	-0.845274	0.556605	0.0221377	0.106975	0.244762	0.43974	Psmg1	Refseq	1146	chr11:36327798-36335978:-	chr11	-	36327798	36335978		ACTTTTGTCTCTTGCTGTCAGGGAGGTGAAGCTTCTCCGAAGACAGACAGAAACATGTCT			0.270573	0.21874	0.244972	0.341807	0.460689	0.516725
ASRN6AP1B10636736811	protein_coding	ENSRNOT00000085725	protein_coding	hypo	-0.844835	0.556775	0.00217235	0.0617305	0.342321	0.614829	Tmem30a	Ensembl	1291	chr8:87224341-87245774:-	chr8	-	87224341	87245774	transmembrane protein 30A [Source:RGD Symbol;Acc:1303315]	ACAGTCGTTTGAGGGCAATGTGTTTATGTATTATGGACTGTCTAATTTCTATCAAAACCA			0.299861	0.375195	0.351907	0.58418	0.581859	0.678448
ASRN6AP1B10005879211	protein_coding	ENSRNOT00000011429	protein_coding	hypo	-0.843734	0.5572	0.031053	0.124119	0.228048	0.409275	Mdh1	Ensembl	1313	chr14:106378942-106393670:-	chr14	-	106378942	106393670	malate dehydrogenase 1 [Source:RGD Symbol;Acc:3072]	TGAAAGTCTATCATGTTGTTAGTGCTGCGATCTAAATAAAAGTATATTCAAGTGAAAGTC			0.197571	0.322717	0.163856	0.445884	0.355548	0.426393
ASRN6AP1B10008632611	protein_coding	ENSRNOT00000074632	protein_coding	hypo	-0.843276	0.557376	0.0296468	0.12136	0.296142	0.531314	Cisd2	Ensembl	2879	chr2:240586754-240611560:-	chr2	-	240586754	240611560	CDGSH iron sulfur domain 2 [Source:RGD Symbol;Acc:1566242]	GCCTACTATCAGAAGTCTTTTTAGTTTTATTTTACACATCTCATGTAATAGCTATCCTTA			0.284561	0.356143	0.247722	0.486408	0.450861	0.656673
ASRN6AP1B10007085811	protein_coding	ENSRNOT00000077005	protein_coding	hypo	-0.842858	0.557538	0.0397002	0.138848	0.358547	0.64309	Eif4e2	Ensembl	1020	chr9:94316717-94325452:+	chr9	+	94316717	94325452	eukaryotic translation initiation factor 4E family member 2 [Source:RGD Symbol;Acc:1307790]	AGAAGTTTCTCTGTCTGTTTTTAAAAACAATTATTGAACAATAAAATCCTCTTCCCTGCC			0.225888	0.534184	0.315568	0.665432	0.59509	0.668747
ASRN6AP1B10003989411	protein_coding	ENSRNOT00000002134	protein_coding	hypo	-0.842356	0.557732	0.0317586	0.125475	0.195109	0.349826	Mtx2	Ensembl	1212	chr3:61756148-61818998:+	chr3	+	61756148	61818998	metaxin 2 [Source:RGD Symbol;Acc:1306473]	GTCATGTACATGTTCTTTGTATTGTTATTTGTACACCTTCACTTTGAATTGTTTGATTTG			0.174317	0.277579	0.133431	0.345263	0.3158	0.388416
ASRN6AP1B10001278411	protein_coding	ENSRNOT00000023121	protein_coding	hypo	-0.840953	0.558275	0.00980307	0.0808504	0.246061	0.440752	Eef1akmt2	Ensembl	1072	chr1:204831540-204855627:-	chr1	-	204831540	204855627	EEF1A lysine methyltransferase 2 [Source:RGD Symbol;Acc:1306300]	GGGAAGCCACAAGCAGTATCTAGATATAAACTAAGAATAATTTAAGGTTTTCTTTTGTAT			0.267499	0.303106	0.167576	0.439895	0.42205	0.460311
ASRN6AP1B10006793011	protein_coding	ENSRNOT00000050233	protein_coding	hypo	-0.840558	0.558427	0.019316	0.101712	0.201531	0.36089	Rasl2-9	Ensembl	1179	chr1:72272032-72273210:+	chr1	+	72272032	72273210	RAS-like, family 2, locus 9 [Source:RGD Symbol;Acc:2314256]	GTGAAATCTTGTTTGTAACTGTCATTCCCATTCTTTTCATTTAGAATCAGAATAAAGTTG			0.182474	0.259512	0.162608	0.399771	0.301977	0.380923
ASRN6AP1B10004321511	protein_coding	ENSRNOT00000088385	protein_coding	hypo	-0.840376	0.558498	0.00270763	0.0623914	0.390192	0.698645	Col15a1	Ensembl	5193	chr5:62840360-62950240:+	chr5	+	62840360	62950240	collagen type XV alpha 1 chain [Source:RGD Symbol;Acc:1310820]	ATGCTATAGACTCCGATATCCTTTTCCATGTAAGAACATAAAGACATCTTTTCCGGGTGC			0.319963	0.387689	0.462923	0.665192	0.691507	0.739234
ASRN6AP1B10005857811	protein_coding	ENSRNOT00000008846	protein_coding	hypo	-0.839902	0.558681	0.0285739	0.119376	0.326458	0.584337	Rad51c	Ensembl	2350	chr10:74697716-74724472:-	chr10	-	74697716	74724472	RAD51 paralog C [Source:RGD Symbol;Acc:1563765]	ACCTTATGTTACCTATCTGCATTTACCATCCAGAGTGGGAAACTTCTTTGTCAATTGCCT			0.35456	0.398178	0.226637	0.556249	0.502263	0.694498
ASRN6AP1B10004892411	protein_coding	ENSRNOT00000022273	protein_coding	hypo	-0.839772	0.558732	0.00468719	0.0675648	0.161747	0.289489	AABR07000276.1	Ensembl	477	chr1:7800941-7801438:-	chr1	-	7800941	7801438		GAGTCAAGCATGAATTACAGACTAACTGCTACGAGGTCAAGGACCGCTGCACCCTAGCAG			0.139289	0.176247	0.169704	0.260924	0.28126	0.326283
ASRN6AP1B10308493711	protein_coding	ENSRNOT00000079054	protein_coding	hypo	-0.839608	0.558795	0.0465089	0.149976	0.372673	0.666922	Clcn5	Ensembl	2787	chrX:16050780-16196789:+	chrX	+	16050780	16196789	chloride voltage-gated channel 5 [Source:RGD Symbol;Acc:2362]	AGATGATGTGCCACCTTTAGATCGGGAAATAGAAGGGAACAAGTCATACAATGGTGGTGG			0.380735	0.216815	0.520467	0.747307	0.562803	0.690655
ASRN6AP1B10006713011	protein_coding	ENSRNOT00000055310	protein_coding	hypo	-0.839314	0.558909	0.0145202	0.0917871	0.396258	0.708984	Tp53inp2	Ensembl	4035	chr3:150910398-150918525:+	chr3	+	150910398	150918525	tumor protein p53 inducible nuclear protein 2 [Source:RGD Symbol;Acc:735085]	CTGTGTATGTGTGTAACAGGATTCTGAATGTTAGGTTGTAATGCTATTCCTGTATGGGAG			0.276421	0.508443	0.40391	0.708291	0.648367	0.770295
ASRN6AP1B10001600011	protein_coding	ENSRNOT00000016856	protein_coding	hypo	-0.837992	0.559422	0.00660171	0.0722678	0.374436	0.669326	Stk17b	Ensembl	3252	chr9:60399261-60430081:-	chr9	-	60399261	60430081	serine/threonine kinase 17b [Source:RGD Symbol;Acc:620457]	ATCCCCATACCTTTCCTTGGGACATTGCTCATTGTAAACAGTAGCTAGTGGTTTCACAAT			0.357682	0.419197	0.346427	0.640292	0.59694	0.770747
ASRN6AP1B10002416011	protein_coding	ENSRNOT00000039423	protein_coding	hypo	-0.837029	0.559795	0.00508456	0.0684289	0.326521	0.583286	Ndfip2	Ensembl	2110	chr15:89407426-89458983:+	chr15	+	89407426	89458983	Nedd4 family interacting protein 2 [Source:RGD Symbol;Acc:1309716]	CTCATTTGCATTTGTCTTTCCAAAAGCCAATAAAAGTATCTTTCAGTATTACTGTAATCA			0.32766	0.354808	0.297094	0.544532	0.536247	0.669079
ASRN6AP1B10001293611	protein_coding	ENSRNOT00000025828	protein_coding	hypo	-0.836672	0.559934	0.00746606	0.0757527	0.315567	0.563579	Rab18	Ensembl	1740	chr17:59844781-59876164:+	chr17	+	59844781	59876164	RAB18, member RAS oncogene family [Source:RGD Symbol;Acc:1308905]	TGTAACAAGTAGCCACTAGTTTGTTAAAAACCAACCTGTACAGATTAATAAACTTTTTCC			0.289878	0.344575	0.312247	0.502892	0.53188	0.655964
ASRN6AP1B10357675611	protein_coding	ENSRNOT00000080880	protein_coding	hypo	-0.835796	0.560274	0.0249117	0.112173	0.306994	0.547935	ST7	Ensembl	2098	chr4:45001055-45247790:+	chr4	+	45001055	45247790	suppression of tumorigenicity 7 [Source:RGD Symbol;Acc:1303148]	AGGGTGCCCCTGAGGATCAACGACAATCTGAGCACAGTGAGCATGTTTTTGAACACGTTA			0.177454	0.365231	0.378297	0.507189	0.586998	0.549619
ASRN6AP1B10006133611	protein_coding	ENSRNOT00000081157	protein_coding	hypo	-0.832954	0.561379	0.010012	0.0812834	0.373065	0.664552	Paip1	Ensembl	2531	chr2:52302170-52328205:+	chr2	+	52302170	52328205	poly(A) binding protein interacting protein 1 [Source:RGD Symbol;Acc:1305668]	CCCACTTCTGCTTGTTTGTTTGTTCAGTCTGTATTAAAATTAGAATTGGAAAATAAAACT			0.296769	0.491442	0.330984	0.673907	0.625746	0.694002
ASRN6AP1B10561949711	protein_coding	ENSRNOT00000025510	protein_coding	hypo	-0.831856	0.561806	0.00783831	0.0765192	0.190283	0.338698	Txnl1	Ensembl	1277	chr18:59059375-59086251:-	chr18	-	59059375	59086251	thioredoxin-like 1 [Source:RGD Symbol;Acc:621717]	ACTCCCGTCCAGGCAACAAATATGAATGACTTCAAACGAGTAGTTGGCAAAAAGGGGGAA			0.18851	0.219819	0.162518	0.295339	0.338495	0.38226
ASRN6AP1B10000581411	protein_coding	ENSRNOT00000031667	protein_coding	hypo	-0.831362	0.561998	0.0413855	0.14155	0.284421	0.506089	Cxcl11	Ensembl	1556	chr14:17195014-17198291:+	chr14	+	17195014	17198291	C-X-C motif chemokine ligand 11 [Source:RGD Symbol;Acc:727827]	AGTAAGCCACTATAAGTCATTAAATCATCAACAACTACATGCTTTCTGGACATTGAGATG			0.272814	0.359915	0.220535	0.617208	0.399936	0.501124
ASRN6AP1B10007331611	protein_coding	ENSRNOT00000059780	protein_coding	hypo	-0.831046	0.562122	0.0182186	0.0997198	0.434939	0.773746	Pank3	Ensembl	7044	chr10:20591432-20615258:+	chr10	+	20591432	20615258	pantothenate kinase 3 [Source:RGD Symbol;Acc:1310531]	AATGCTTATTTGCATGAAAGAATGTTGGGTTCTACTCATTTGTACTATGTAGCTGTAAGC			0.315281	0.387055	0.602482	0.777029	0.743486	0.800725
ASRN6AP1B10008093111	protein_coding	NM_001106401	protein_coding	hypo	-0.830736	0.562242	0.0178434	0.0989908	0.419901	0.746832	Fam172a	Refseq	3907	chr2:4942802-5547744:+	chr2	+	4942802	5547744		TTGTGCTTTCTGAAACGCATTTTTGTTTGTTTATACATCAAAAATAATAAAGTGCGGAGC			0.30007	0.510568	0.449063	0.753988	0.645543	0.840966
ASRN6AP1B10004955211	protein_coding	ENSRNOT00000029511	protein_coding	hypo	-0.830573	0.562306	0.0158807	0.0950178	0.506065	0.899982	Armcx2	Ensembl	3295	chrX:105617385-105622156:-	chrX	-	105617385	105622156	armadillo repeat containing, X-linked 2 [Source:RGD Symbol;Acc:1359132]	ATTTTTGTCACCAAAGACTTCATATGTGTACCATCAATAAAGTGTATGTTGCAAAATGGC			0.346728	0.488356	0.683113	0.914054	0.880662	0.905231
ASRN6AP1B10611219811	protein_coding	ENSRNOT00000017199	protein_coding	hypo	-0.830442	0.562357	0.00132812	0.0598988	0.378165	0.672464	Rras2	Ensembl	2256	chr1:178940516-179010257:-	chr1	-	178940516	179010257	RAS related 2 [Source:RGD Symbol;Acc:1310793]	AGGCTGCCATTGTGTCATTTTCTAAAGAGTCCCTTAAGGTTTAGCTAACAACTGCCAGGG			0.431712	0.392857	0.309925	0.67227	0.658534	0.686588
ASRN6AP1B10003990011	protein_coding	ENSRNOT00000002876	protein_coding	hypo	-0.83023	0.56244	0.00190637	0.0617305	0.405784	0.72147	Ccng2	Ensembl	2471	chr14:16267573-16276068:-	chr14	-	16267573	16276068	cyclin G2 [Source:RGD Symbol;Acc:1305002]	GAAGTGAGCCCTCCAGTGTTGTAGTGCTAGTTTAAAGCAGTTCTGTGTGGCGATACAGCC			0.382371	0.476011	0.358969	0.674718	0.731098	0.758596
ASRN6AP1B10005451011	protein_coding	ENSRNOT00000001179	protein_coding	hypo	-0.830094	0.562493	0.00974325	0.0806792	0.349785	0.621848	Mmgt1	Ensembl	4122	chrX:158966673-158978995:-	chrX	-	158966673	158978995	membrane magnesium transporter 1 [Source:RGD Symbol;Acc:1566339]	AATGACCTTGCCTTGTCCAATAAATAAGTGATTGTCTCACCTTGTGTTTGGTAGTGGGTT			0.270751	0.420839	0.357765	0.592905	0.572979	0.69966
ASRN6AP1B10080489311	protein_coding	ENSRNOT00000091506	protein_coding	hypo	-0.829934	0.562555	0.0103972	0.0817895	0.180732	0.321271	Ms4a7	Ensembl	1187	chr1:227491000-227506822:-	chr1	-	227491000	227506822	membrane spanning 4-domains A7 [Source:RGD Symbol;Acc:1305549]	TCAACCAAAGCCTTTGCACTGAGCAGCCTGGCCTCCAGTGTAGCAAGCTCTGTTGTTGCT			0.240299	0.159364	0.142535	0.312042	0.317943	0.333827
ASRN6AP1B10604784411	protein_coding	NM_001106314	protein_coding	hypo	-0.829489	0.562729	0.0247467	0.111904	0.173177	0.307746	Ifitm1	Refseq	672	chr1:213765918-213767841:+	chr1	+	213765918	213767841		ACGGCCATTGTAGGGCTCCTCGGACCAAGCCTGTATCCTCAAAAGCCAAGAGATGCCCAA			0.21422	0.131972	0.17334	0.251054	0.353877	0.318306
ASRN6AP1B10000916211	protein_coding	ENSRNOT00000038767	protein_coding	hypo	-0.828913	0.562953	0.00642848	0.0718106	0.464132	0.824459	RGD1308601	Ensembl	4953	chr18:74012960-74059533:-	chr18	-	74012960	74059533	similar to hypothetical protein [Source:RGD Symbol;Acc:1308601]	GAAGTAATGTTTCCAAATGTGCAACTCAAGTTTGTAAATGAAATTTGGTTCTTTACATCA			0.345019	0.556681	0.490696	0.823145	0.774468	0.875764
ASRN6AP1B10960955811	protein_coding	NM_131914	protein_coding	hypo	-0.828873	0.562969	0.0479532	0.152131	0.380296	0.675519	Cav2	Refseq	2500	chr4:44573264-44580640:+	chr4	+	44573264	44580640		TCAATTACTTTCAAGGAAACTTTTCATGAATTATTTTGTCTTAAAAACTCAAATCACGAA			0.361404	0.423066	0.356419	0.700924	0.48653	0.839104
ASRN6AP1B10000269111	protein_coding	ENSRNOT00000042156	protein_coding	hypo	-0.828726	0.563026	0.00508152	0.0684289	0.348659	0.619259	Slc39a11	Ensembl	3204	chr10:101754830-102084035:-	chr10	-	101754830	102084035	solute carrier family 39, member 11 [Source:RGD Symbol;Acc:1311981]	AGACCTCGTAACTGTGATTCATGTCAATAAAGGGAATTTTGTCGTGCATGAGCTGTGTCC			0.287636	0.438101	0.320239	0.65187	0.599691	0.606214
ASRN6AP1B10424312911	protein_coding	ENSRNOT00000077994	protein_coding	hypo	-0.828278	0.563201	0.0132516	0.088929	0.216416	0.38426	Ssr1	Ensembl	1196	chr17:27496353-27510918:+	chr17	+	27496353	27510918	signal sequence receptor subunit 1 [Source:RGD Symbol;Acc:1310961]	TGATGTTGACATGAGTTGGATTCCTCAGGAAACTTTGAATCAGATCATGCAGAGTAGAAG			0.226063	0.239734	0.18345	0.377368	0.326052	0.44936
ASRN6AP1B10000525011	protein_coding	ENSRNOT00000022017	protein_coding	hypo	-0.827792	0.563391	0.00401182	0.0659845	0.336706	0.597642	Prrc1	Ensembl	1640	chr18:52423883-52457575:+	chr18	+	52423883	52457575	proline-rich coiled-coil 1 [Source:RGD Symbol;Acc:1565632]	AACTGAATAGCTTCCGTGAATCCAACAGTTTTTACATTTGTCCTATAGGCTGCAGTCCTT			0.343423	0.305988	0.360708	0.548084	0.566279	0.678564
ASRN6AP1B10111272711	protein_coding	ENSRNOT00000047836	protein_coding	hypo	-0.826901	0.563739	0.00121665	0.0598988	0.377086	0.668902	Rap1a	Ensembl	2341	chr2:208193954-208215187:-	chr2	-	208193954	208215187	RAP1A, member of RAS oncogene family [Source:RGD Symbol;Acc:1359694]	AGCAGCTCTGAGCCAGATTACAGAAATGAAGAACTGTTGCCTATTTGGAAAGTGCCAGCA			0.420061	0.349608	0.36159	0.624972	0.660045	0.721691
ASRN6AP1B10569265011	protein_coding	ENSRNOT00000015085	protein_coding	hypo	-0.824354	0.564735	0.000228356	0.0513557	0.25711	0.455276	Slc25a5	Ensembl	1260	chrX:123404518-123407645:+	chrX	+	123404518	123407645	solute carrier family 25 member 5 [Source:RGD Symbol;Acc:620353]	ACATTCTGGACAGATTCTCTGGGCTTGTCTGTTTTATCAATGGCAACTATTTACCAGTTG			0.27079	0.264834	0.235706	0.463244	0.4328	0.469783
ASRN6AP1B10653431211	protein_coding	ENSRNOT00000090853	protein_coding	hypo	-0.824335	0.564743	0.00551967	0.0693209	0.466394	0.825852	Rnf125	Ensembl	1376	chr18:15192962-15225427:-	chr18	-	15192962	15225427	ring finger protein 125 [Source:RGD Symbol;Acc:1306757]	ACAGGCTGGCTATGTGATGGAGGAGCTTCACGCGTACATCAGTGGTGCTGTGTATAACCC		Yes	0.334894	0.525569	0.538719	0.818396	0.833266	0.825895
ASRN6AP1B10006087711	protein_coding	ENSRNOT00000026297	protein_coding	hypo	-0.823139	0.565211	0.0303824	0.122773	0.204757	0.362267	Nudt21	Ensembl	1548	chr19:11450760-11467644:+	chr19	+	11450760	11467644	nudix hydrolase 21 [Source:RGD Symbol;Acc:1305766]	GGTTTTCTCTTGTTCCCTAAATTGCCACCACCTTCCTGTTTGAAGAGTAAAATTAATATG			0.176227	0.29775	0.140294	0.351532	0.370016	0.365252
ASRN6AP1B10003828411	protein_coding	ENSRNOT00000032388	protein_coding	hypo	-0.822711	0.565378	0.0205019	0.10423	0.483343	0.854901	Nog	Ensembl	1628	chr10:76811759-76813386:-	chr10	-	76811759	76813386	noggin [Source:RGD Symbol;Acc:3183]	TCCCGTGTAGTAAATAAGAAAGAAGTGCAGAACAGGATTAAAGAAAACCACTAAAACCGA			0.29312	0.610019	0.546889	0.85676	0.811357	0.896587
ASRN6AP1B10002317011	protein_coding	ENSRNOT00000016792	protein_coding	hypo	-0.821877	0.565705	0.0180297	0.0992437	0.338412	0.598212	Saraf	Ensembl	1885	chr16:61735181-61753476:-	chr16	-	61735181	61753476	store-operated calcium entry-associated regulatory factor [Source:RGD Symbol;Acc:1303011]	GTCTTAAACTGTCAGATGTTTTTGTGACATTTTGTTTCAGCCTTACATTAATATGACAAT			0.297044	0.4535	0.264691	0.623284	0.532109	0.639242
ASRN6AP1B10007319311	protein_coding	ENSRNOT00000065882	protein_coding	hypo	-0.820159	0.566379	0.0113247	0.0844866	0.477314	0.842747	Bach2	Ensembl	3754	chr5:47546014-47807166:+	chr5	+	47546014	47807166	BTB domain and CNC homolog 2 [Source:RGD Symbol;Acc:1562865]	AGTTGTAACTTCGGTATAACTCAAGTATATTGTATATTCTTTGCTTTCAGTTAAAGAGGT			0.406303	0.407023	0.618617	0.901192	0.866208	0.76084
ASRN6AP1B10008649611	protein_coding	ENSRNOT00000089949	protein_coding	hypo	-0.819497	0.56664	0.0141809	0.090854	0.342971	0.605272	Ccpg1os	Ensembl	737	chr8:79655973-79660439:-	chr8	-	79655973	79660439	cell cycle progression 1, opposite strand [Source:RGD Symbol;Acc:1594626]	GACAGAGAAAATGTCCTGAGGATATTAGTTTTTAAGTCTAGAATACCTAATTTTGAACAT			0.338666	0.449428	0.240819	0.592213	0.581409	0.642195
ASRN6AP1B10002371311	protein_coding	ENSRNOT00000023326	protein_coding	hypo	-0.819361	0.566693	0.047687	0.151739	0.401026	0.70766	Cspg4	Ensembl	8077	chr8:61532465-61567510:+	chr8	+	61532465	61567510	chondroitin sulfate proteoglycan 4 [Source:RGD Symbol;Acc:619942]	GTGCTGGCAGATGTGTTTGTTGAGATGGGACCAAAGCCCTTACACTACAGGGAACTTCAA			0.25247	0.47855	0.472058	0.782747	0.790973	0.549259
ASRN6AP1B10108283711	protein_coding	ENSRNOT00000055688	protein_coding	hypo	-0.819282	0.566724	0.0164857	0.096727	0.401427	0.708328	Pphln1	Ensembl	4067	chr7:134603122-134693804:+	chr7	+	134603122	134693804	periphilin 1 [Source:RGD Symbol;Acc:1306207]	CATTGTCTCACCATAAGGCCTTGATGATCAATATGGGGGAAGCAGACACTGTAAAATGCA			0.349676	0.386011	0.468593	0.684092	0.603231	0.837662
ASRN6AP1B10542126711	protein_coding	ENSRNOT00000068113	protein_coding	hypo	-0.817381	0.567471	0.0121891	0.0866083	0.278047	0.489975	Trappc2	Ensembl	1366	chrX:29550873-29556610:-	chrX	-	29550873	29556610	trafficking protein particle complex 2 [Source:RGD Symbol;Acc:1306925]	GTATATAAAGTTTGCAATGAATCCATTTTATGAACCCAATTCTCCTATTCGATCAAGTGC			0.30952	0.330595	0.194025	0.451613	0.484211	0.534099
ASRN6AP1B10000854411	protein_coding	ENSRNOT00000014270	protein_coding	hypo	-0.817234	0.567529	0.00579552	0.0699187	0.383257	0.675308	Depdc1b	Ensembl	2495	chr2:40000313-40069975:+	chr2	+	40000313	40069975	DEP domain containing 1B [Source:RGD Symbol;Acc:1305799]	CCTGTACATCTAAATTAAGTCTTTGGTTTTATGAAAAGTATAAATGGGTTGAGTAAGATG		Yes	0.388731	0.346106	0.414934	0.727309	0.574285	0.724332
ASRN6AP1B10008240411	protein_coding	ENSRNOT00000058642	protein_coding	hypo	-0.817228	0.567531	0.0463951	0.149909	0.497601	0.876783	Ppp1r36	Ensembl	1487	chr6:99444013-99464143:+	chr6	+	99444013	99464143	protein phosphatase 1, regulatory subunit 36 [Source:RGD Symbol;Acc:1309051]	GCACTTACAGGATTAATGTTTATTACCATAAGATAGCTGTTTAAACTGTAGATTTTTGTC			0.298161	0.748336	0.446308	0.891069	0.887314	0.851965
ASRN6AP1B10003213211	protein_coding	ENSRNOT00000082448	protein_coding	hypo	-0.817194	0.567545	0.0034703	0.0644446	0.454037	0.800002	Eif4ebp2	Ensembl	1749	chr20:31055789-31072469:-	chr20	-	31055789	31072469	eukaryotic translation initiation factor 4E binding protein 2 [Source:RGD Symbol;Acc:1310824]	TTTTAAGATGACTACAGACCTATTTTTAGATAAGTTTTCAGTACAATTTTGAACTGCGAC			0.445943	0.37976	0.536409	0.764838	0.76992	0.865248
ASRN6AP1B10004645411	protein_coding	ENSRNOT00000073039	protein_coding	hypo	-0.816654	0.567757	0.000877497	0.0586642	0.510746	0.899585	Chl1	Ensembl	3633	chr4:70252366-70330803:+	chr4	+	70252366	70330803	Neural cell adhesion molecule L1-like protein Processed neural cell adhesion molecule L1-like protein [Source:UniProtKB/Swiss-Prot;Acc:P70232]	TGCAGCCCACAGAGAGTGCTGACAGTTTAGTGGAATATGGAGAAGGAGATCAGTCCATAT			0.530007	0.570595	0.431634	0.908005	0.918956	0.871793
ASRN6AP1B10637469911	protein_coding	ENSRNOT00000016145	protein_coding	hypo	-0.816273	0.567907	0.00815282	0.0767167	0.175785	0.309532	Trappc4	Ensembl	934	chr8:48723755-48726963:-	chr8	-	48723755	48726963	trafficking protein particle complex 4 [Source:RGD Symbol;Acc:1302991]	TGCCTATCAGATGTGAGCTATTTGACCAAAACCTGAAGCTAGCTCTCGAGGTGGCGGAGA			0.212675	0.171172	0.143509	0.276255	0.311689	0.340653
ASRN6AP1B10004340711	protein_coding	ENSRNOT00000088905	protein_coding	hypo	-0.81599	0.568019	0.0102527	0.081481	0.265666	0.467707	Vps29	Ensembl	978	chr12:39690237-39699088:-	chr12	-	39690237	39699088	VPS29 retromer complex component [Source:RGD Symbol;Acc:1308332]	AAGGATCCAGGCTTTGTGTGTGTTTTCTCTTCTCTGGTAATAAATGTGTACCTTCCATTT			0.239194	0.338005	0.219799	0.452015	0.43484	0.516265
ASRN6AP1B10225348711	protein_coding	NM_001100636	protein_coding	hypo	-0.81459	0.56857	0.00804779	0.0765444	0.303886	0.534474	Scamp1	Refseq	3651	chr2:23858021-23941128:-	chr2	-	23858021	23941128		GCAACCCCTTTGCGGATCCGGATCTCAACAACCCGTTCAAGGACCCATCTGTCACACAGG			0.306195	0.251707	0.353755	0.48616	0.510805	0.606456
ASRN6AP1B10004202411	protein_coding	ENSRNOT00000020707	protein_coding	hypo	-0.813609	0.568957	0.0189573	0.101187	0.186272	0.327392	Gng10	Ensembl	1072	chr5:76182121-76189013:+	chr5	+	76182121	76189013	G protein subunit gamma 10 [Source:RGD Symbol;Acc:621514]	ATCTTTGAAGAGCTTGGAAATAAAATTTTTGCCTAATTCATCATTTTCCATGACAACAGT			0.197496	0.226982	0.134337	0.356359	0.277575	0.348241
ASRN6AP1B10311712711	protein_coding	ENSRNOT00000010753	protein_coding	hypo	-0.813607	0.568958	0.00161283	0.0603106	0.270465	0.475369	Psma3	Ensembl	3209	chr6:93423002-93444240:+	chr6	+	93423002	93444240	proteasome subunit alpha 3 [Source:RGD Symbol;Acc:61844]	CCTGCCGGGTCAGCACCATGAGCTCCATTGGCACTGGGTATGACCTGTCAGCCTCTACAT			0.301993	0.288381	0.22102	0.456	0.480288	0.489817
ASRN6AP1B10013369711	protein_coding	NM_001322942	protein_coding	hypo	-0.813569	0.568973	0.018424	0.100354	0.19566	0.343883	Mpc2	Refseq	796	chr13:83681076-83700491:+	chr13	+	83681076	83700491		GCTCAATCCACTGTGCTGATGGCTACAGATATAATCAAGAACTCAAATCTAAAGGAATCC			0.218573	0.196439	0.171969	0.279782	0.346961	0.404907
ASRN6AP1B10172952811	protein_coding	ENSRNOT00000002242	protein_coding	hypo	-0.812322	0.569465	0.00311074	0.0632324	0.223758	0.392927	Psmg1	Ensembl	1004	chr11:36327800-36337256:-	chr11	-	36327800	36337256	proteasome assembly chaperone 1 [Source:RGD Symbol;Acc:1305454]	GGCGGAAGCTTGCGCGGAAGAGGGAGGTGAAGCTTCTCCGAAGACAGACAGAAACATGTC			0.241234	0.254994	0.175046	0.393585	0.375653	0.409543
ASRN6AP1B10081169511	protein_coding	ENSRNOT00000090908	protein_coding	hypo	-0.812204	0.569511	0.00996825	0.0811725	0.428469	0.752345	Pphln1	Ensembl	3477	chr7:134603121-134695864:+	chr7	+	134603121	134695864	periphilin 1 [Source:RGD Symbol;Acc:1306207]	AGGCAGAACTTACATGAAATAGGCCTTGATGATCAATATGGGGGAAGCAGACACTGTAAA			0.357406	0.456601	0.471399	0.704218	0.680289	0.872527
ASRN6AP1B10008097611	protein_coding	ENSRNOT00000017879	protein_coding	hypo	-0.812198	0.569513	0.0104616	0.0820217	0.403342	0.708223	Mthfs	Ensembl	2752	chr8:96564877-96614348:+	chr8	+	96564877	96614348	methenyltetrahydrofolate synthetase [Source:RGD Symbol;Acc:1306876]	CCTCTGGATGCTATAATGGATTATATATTGCCAAAATAAATAACTTCCTTAAGTTGTTTC			0.30108	0.484491	0.424455	0.735341	0.629804	0.759523
ASRN6AP1B10186736211	protein_coding	NM_001012201	protein_coding	hypo	-0.81187	0.569643	0.00245428	0.0621746	0.318827	0.559696	Cadm1	Refseq	1801	chr8:51858906-52189267:+	chr8	+	51858906	52189267		GGCCGCGGCACTGATCCCCACAGGTGATGGGCAGAATCTGTTTACTAAGGACGTGACGGT			0.350924	0.257081	0.348476	0.594128	0.537662	0.547298
ASRN6AP1B10000626911	protein_coding	ENSRNOT00000044428	protein_coding	hypo	-0.810825	0.570056	0.00383664	0.065152	0.13673	0.239855	AABR07004183.1	Ensembl	459	chr1:129227595-129228068:-	chr1	-	129227595	129228068		GTGTGCGGCCTTTGGGAAGGTGAAAGAAGGCACGAACACTGTGGAAGCCATGGAGCATCC			0.141528	0.119517	0.149146	0.212528	0.244369	0.262667
ASRN6AP1B10005857611	protein_coding	ENSRNOT00000008509	protein_coding	hypo	-0.810342	0.570247	0.0181548	0.0996538	0.370804	0.650252	Eif1ax	Ensembl	3247	chrX:37579957-37595486:+	chrX	+	37579957	37595486	eukaryotic translation initiation factor 1A, X-linked [Source:RGD Symbol;Acc:1560198]	TTCCTATAGTACAACTCCAAGCAGCACCCAGGAAGAAAAATAAAATGTTTGAAATCCAAG			0.323157	0.35368	0.435575	0.582699	0.589552	0.778503
ASRN6AP1B10001068311	protein_coding	ENSRNOT00000082453	protein_coding	hypo	-0.810331	0.570251	0.00290369	0.0632324	0.435098	0.762993	Mdfic	Ensembl	3401	chr4:42202838-42282496:+	chr4	+	42202838	42282496	MyoD family inhibitor domain containing [Source:RGD Symbol;Acc:1309532]	CATTCAGTCTCATTTTAAATGTGGCATATTTTCAAACTGGATCCTGGCTATTTTAAAATT			0.352171	0.47039	0.482732	0.745671	0.724401	0.818909
ASRN6AP1B10004342311	protein_coding	ENSRNOT00000001054	protein_coding	hypo	-0.809711	0.570496	0.00340971	0.064128	0.432862	0.758747	Gja1	Ensembl	3127	chr20:37876650-37889089:+	chr20	+	37876650	37889089	gap junction protein, alpha 1 [Source:RGD Symbol;Acc:2690]	CCATCCATTCATGTGCTCGGGAGAGTGTTCTTTATCCAATAAAGTTTTAATTTAGTATAT			0.392896	0.507731	0.397959	0.734745	0.710716	0.830779
ASRN6AP1B10001761211	protein_coding	ENSRNOT00000067898	protein_coding	hypo	-0.809009	0.570774	0.00215948	0.0617305	0.244611	0.428561	Smim13	Ensembl	267	chr17:21339059-21353134:-	chr17	-	21339059	21353134	small integral membrane protein 13 [Source:RGD Symbol;Acc:1591023]	AGACACAGGATCCCAGGAAGGAGATAATGAGCAGCCTTCAGGGTCTGAAGCAGAAGAAGA			0.276365	0.247414	0.210056	0.396951	0.430199	0.458532
ASRN6AP1B10006202111	protein_coding	ENSRNOT00000005722	protein_coding	hypo	-0.808674	0.570906	0.00361398	0.065152	0.425613	0.745504	Deptor	Ensembl	1559	chr7:94795214-94995809:+	chr7	+	94795214	94995809	DEP domain containing MTOR-interacting protein [Source:RGD Symbol;Acc:1561030]	TCTTTTTCTCTGACTGTACGCACCTTGACTTTCATACGCTGTTTGAATGCGGAAGAACCG		Yes	0.329356	0.476193	0.471289	0.779404	0.748151	0.708957
ASRN6AP1B10001914311	protein_coding	ENSRNOT00000011419	protein_coding	hypo	-0.808355	0.571033	0.0421263	0.142959	0.423576	0.741771	Mbip	Ensembl	1590	chr6:77226439-77243677:-	chr6	-	77226439	77243677	MAP3K12 binding inhibitory protein 1 [Source:RGD Symbol;Acc:1306310]	CAGTAAAACAAAAGCTGACAAATGCATGTGTATAAACTTTCTTTCATGTCTTTCTTATTG			0.400724	0.612137	0.257866	0.772102	0.676271	0.776942
ASRN6AP1B10002360211	protein_coding	ENSRNOT00000057386	protein_coding	hypo	-0.807875	0.571223	0.0105658	0.0822266	0.488567	0.855301	Col4a1	Ensembl	6579	chr16:83522162-83632153:+	chr16	+	83522162	83632153	collagen type IV alpha 1 chain [Source:RGD Symbol;Acc:1307148]	TTGAAAGAGAAGTTGCCACACAGACCGCTAATAAACCTGTAAGCTTTGCTGTGTATCTTA			0.586235	0.550565	0.3289	0.868323	0.839615	0.857964
ASRN6AP1B10004765811	protein_coding	ENSRNOT00000005828	protein_coding	hypo	-0.807439	0.571395	0.036458	0.133228	0.343978	0.601997	Utp23	Ensembl	1127	chr7:91384187-91389598:+	chr7	+	91384187	91389598	UTP23, small subunit processome component [Source:RGD Symbol;Acc:1307179]	AATACTGGCACATACACTTTTGCCTAAAATTAAAGAATGGTTGGGTTTGTCAGTGTGCAT			0.358762	0.456182	0.216992	0.595813	0.52523	0.684949
ASRN6AP1B10006570911	protein_coding	ENSRNOT00000005746	protein_coding	hypo	-0.8057	0.572085	5.66252e-05	0.0396643	0.396625	0.693298	Timp3	Ensembl	1748	chr7:23544215-23594133:-	chr7	-	23544215	23594133	TIMP metallopeptidase inhibitor 3 [Source:RGD Symbol;Acc:3865]	TTTTATTTTGCTAAATCATGTGCCATGTGTAGGCTGTCGTGTGTACACTGTGTCTAAGAG			0.405225	0.415728	0.368923	0.686239	0.710208	0.683448
ASRN6AP1B10000737411	protein_coding	ENSRNOT00000001593	protein_coding	hypo	-0.804228	0.572669	0.0134726	0.0895337	0.120298	0.210066	Cstb	Ensembl	640	chr20:10966331-10968432:-	chr20	-	10966331	10968432	cystatin B [Source:RGD Symbol;Acc:2435]	CTGTATAAAACTATCTCTCTAAATATATATTTTTAGAGACCGTACAAACTGTCTCCTTAG			0.123601	0.14564	0.0916533	0.209803	0.185291	0.235103
ASRN6AP1B10001818811	protein_coding	ENSRNOT00000086798	protein_coding	hypo	-0.804162	0.572695	0.0392926	0.138172	0.412656	0.720552	Taf1b	Ensembl	2052	chr6:43644830-43722113:+	chr6	+	43644830	43722113	TATA-box binding protein associated factor, RNA polymerase I subunit B [Source:RGD Symbol;Acc:1596058]	TAAAGTCTATTGTTGGACAGGCATACATTTTGACAGGTGTCTTTATATGCATTGTAAAAT		Yes	0.343502	0.589157	0.305309	0.705603	0.642263	0.813789
ASRN6AP1B10000719911	protein_coding	ENSRNOT00000091688	protein_coding	hypo	-0.803801	0.572838	0.0118427	0.0855956	0.289143	0.504755	Hist1h1b	Ensembl	669	chr17:44766313-44766981:+	chr17	+	44766313	44766981	histone cluster 1 H1 family member b [Source:RGD Symbol;Acc:1590638]	TAAAAAGGCGACTAAGAGCCCGGCAAGGCCCAAGGCGGTGAAATCTAAGGCGTCCAAGCC		Yes	0.302197	0.300331	0.2649	0.468781	0.446283	0.599201
ASRN6AP1B10000159011	protein_coding	ENSRNOT00000019640	protein_coding	hypo	-0.803325	0.573027	0.0325231	0.126792	0.283241	0.49429	Lcmt1	Ensembl	1352	chr1:193335645-193391638:+	chr1	+	193335645	193391638	leucine carboxyl methyltransferase 1 [Source:RGD Symbol;Acc:735118]	CCTGTCAGTATCATTGTTTAAATAAATTTCACTTGCCATTTGTGTCAGACTCTGCTGCTG			0.277814	0.38426	0.18765	0.530866	0.428446	0.523557
ASRN6AP1B10000192311	protein_coding	ENSRNOT00000090914	protein_coding	hypo	-0.802588	0.57332	0.00119632	0.0596352	0.503757	0.878668	Ntrk2	Ensembl	6931	chr17:6114598-6244627:-	chr17	-	6114598	6244627	neurotrophic receptor tyrosine kinase 2 [Source:RGD Symbol;Acc:3213]	GCTAGACTATAAATGTACTTGCTGAATTCATCCATTTCTTTAACAAGCCAATAAAGTTTT			0.46173	0.459954	0.589588	0.863063	0.863263	0.909677
ASRN6AP1B10002331311	protein_coding	ENSRNOT00000018548	protein_coding	hypo	-0.802554	0.573333	0.00395837	0.065877	0.413964	0.722031	Armc1	Ensembl	1245	chr2:103928264-103979586:-	chr2	-	103928264	103979586	armadillo repeat containing 1 [Source:RGD Symbol;Acc:1560393]	ATCTTATTGAACATTTTTCACACAAGACAGAGGCTACAGGTGAAGTTTGTTTGTGAAGGT			0.410861	0.428878	0.402154	0.692774	0.652014	0.821306
ASRN6AP1B10000894511	protein_coding	ENSRNOT00000020663	protein_coding	hypo	-0.802409	0.573391	0.023471	0.10955	0.294143	0.512988	Ppp2cb	Ensembl	1585	chr16:62273276-62294769:-	chr16	-	62273276	62294769	protein phosphatase 2 catalytic subunit beta [Source:RGD Symbol;Acc:3381]	TCCTGACAGTGTTGCATCCTCCTTGCTGTACTGAACAAATAAACTTCCCAATTTAGAGAG			0.246909	0.408059	0.22746	0.520439	0.471402	0.547123
ASRN6AP1B10004146311	protein_coding	ENSRNOT00000022971	protein_coding	hypo	-0.801981	0.573561	0.0117356	0.0853375	0.282101	0.491841	Lhpp	Ensembl	1640	chr1:204617852-204708987:+	chr1	+	204617852	204708987	phospholysine phosphohistidine inorganic pyrophosphate phosphatase [Source:RGD Symbol;Acc:1359187]	ATATGTTGTTTCCAGTGCACAGAGCGACCTAATGGCTCAATAAACTTGGCCTCAACAGTC			0.241064	0.342237	0.263	0.484828	0.432399	0.558294
ASRN6AP1B10290190511	protein_coding	ENSRNOT00000083181	protein_coding	hypo	-0.801671	0.573684	0.0013219	0.0598988	0.325149	0.566773	Ube2d3	Ensembl	441	chr2:240642184-240654432:+	chr2	+	240642184	240654432	ubiquitin-conjugating enzyme E2D 3 [Source:RGD Symbol;Acc:619912]	ACTTAAATGTGATGAATAAAGAACTTAGTGATTTGGCCCGTGACCCTCCAGCACAATGTT			0.353987	0.272893	0.348567	0.54603	0.558266	0.596023
ASRN6AP1B10001775811	protein_coding	ENSRNOT00000072056	protein_coding	hypo	-0.801293	0.573834	0.00934483	0.0801884	0.295157	0.514359	Lyrm4	Ensembl	1067	chr17:29438980-29552790:+	chr17	+	29438980	29552790	LYR motif containing 4 [Source:RGD Symbol;Acc:7672286]	TATCTCTCTATCCTTTTGTACCAAATAAACCCATTACAATGAATGTGCGTTCGTTTCCTG			0.285067	0.364549	0.235854	0.505117	0.471449	0.56651
ASRN6AP1B10004026411	protein_coding	ENSRNOT00000007824	protein_coding	hypo	-0.801176	0.573881	0.0144827	0.0917871	0.378503	0.659549	Pno1	Ensembl	1513	chr14:100364190-100372760:-	chr14	-	100364190	100372760	partner of NOB1 homolog [Source:RGD Symbol;Acc:727882]	ATGATTGGAGGTCAGGAAACTCATGCAGTAACTAAAAATAGTACTTTTAAAAAGTTAACA			0.33119	0.49587	0.308449	0.655982	0.602886	0.719778
ASRN6AP1B10002653511	protein_coding	ENSRNOT00000015283	protein_coding	hypo	-0.80066	0.574087	0.00126683	0.0598988	0.49409	0.860654	Sox10	Ensembl	3029	chr7:120393254-120403523:-	chr7	-	120393254	120403523	SRY box 10 [Source:RGD Symbol;Acc:3735]	GCCCCAATTAACTTGCATTAAGCACTCCAAGTAATAAAATCAAAGCTTCTGGTTGCCTGC		Yes	0.496989	0.568781	0.4165	0.845328	0.881528	0.855105
ASRN6AP1B10344621211	protein_coding	ENSRNOT00000020537	protein_coding	hypo	-0.799868	0.574402	0.00421725	0.0664158	0.329654	0.573909	Usp14	Ensembl	2124	chr18:1178787-1216379:-	chr18	-	1178787	1216379	ubiquitin specific peptidase 14 [Source:RGD Symbol;Acc:1311825]	TGGGGAAACATCAAAATGAAAAATGGAATGACTGTACTAATGATGGGGTCAGCAGATGCT			0.311301	0.401608	0.276055	0.597138	0.53773	0.586859
ASRN6AP1B10006571011	protein_coding	ENSRNOT00000005855	protein_coding	hypo	-0.799424	0.574579	0.00613258	0.0711817	0.310184	0.539846	Babam2	Ensembl	1532	chr6:25666655-26051229:-	chr6	-	25666655	26051229	BRISC and BRCA1 A complex member 2 [Source:RGD Symbol;Acc:735111]	AGAAATAAACTGCTTTACGATGGAGAACTTTTCCAGGGAAATAAAATGTTGTGAATGCGC			0.333207	0.330794	0.266551	0.511933	0.493447	0.614159
ASRN6AP1B10361530111	protein_coding	ENSRNOT00000002119	protein_coding	hypo	-0.799038	0.574732	0.000790899	0.0586642	0.421378	0.733173	RGD1563888	Ensembl	1692	chr11:17076980-17130120:-	chr11	-	17076980	17130120	similar to DNA segment, Chr 16, ERATO Doi 472, expressed [Source:RGD Symbol;Acc:1563888]	TAGGGGCACTATGAACGAAGAGGAGCAGTTTGTAAACATTGATTTGAATGATGACAACAT			0.432143	0.381332	0.450661	0.771801	0.746626	0.681092
ASRN6AP1B10002723311	protein_coding	ENSRNOT00000026040	protein_coding	hypo	-0.798887	0.574792	0.032798	0.127305	0.35195	0.612308	Ola1	Ensembl	1684	chr3:59802008-59920935:-	chr3	-	59802008	59920935	Obg-like ATPase 1 [Source:RGD Symbol;Acc:1307982]	GATAATGCATGTTTTACAGTACTCCAGATGTCTACACTCAATAAAACATTTGACAAAACC			0.339096	0.430159	0.286595	0.562197	0.524853	0.749875
ASRN6AP1B10003790011	protein_coding	ENSRNOT00000024310	protein_coding	hypo	-0.798874	0.574798	0.0132065	0.0887821	0.320877	0.558243	Ahcy	Ensembl	2054	chr3:150587833-150603082:-	chr3	-	150587833	150603082	adenosylhomocysteinase [Source:RGD Symbol;Acc:69260]	TTTATATACTGTTTAGAATGTTAACACAGGAAGGTGGATAAAATACAGTTTCTAGTGCCT			0.295301	0.403236	0.264094	0.564256	0.49183	0.618644
ASRN6AP1B10059608911	protein_coding	ENSRNOT00000075790	protein_coding	hypo	-0.798855	0.574805	0.0108707	0.083057	0.212785	0.370187	Sf3b6	Ensembl	372	chr6:29991307-29999410:-	chr6	-	29991307	29999410	splicing factor 3B, subunit 6 [Source:RGD Symbol;Acc:2318878]	GCTAAGCTGCCTGTGGACCACCTATCAGGGACGTTGTGTAACAGATACCTTTGTGGTTTA			0.242521	0.218097	0.177738	0.322442	0.364063	0.424056
ASRN6AP1B10000356811	protein_coding	ENSRNOT00000078929	protein_coding	hypo	-0.798755	0.574845	0.0214095	0.105764	0.33648	0.585341	Cetn2	Ensembl	1276	chrX:152927718-152932953:-	chrX	-	152927718	152932953	centrin 2 [Source:RGD Symbol;Acc:620247]	TAAATAATTGTGTTCAGTGCAGCCTGGTACATATATAAAATTTGTCATTGGCATATAGAT			0.306429	0.462062	0.24095	0.608292	0.551354	0.596377
ASRN6AP1B10007103611	protein_coding	ENSRNOT00000033494	protein_coding	hypo	-0.797595	0.575308	0.0086939	0.0788495	0.454859	0.790637	Uprt	Ensembl	1282	chrX:75382598-75407217:+	chrX	+	75382598	75407217	uracil phosphoribosyltransferase homolog [Source:RGD Symbol;Acc:1564806]	GCCTTTTTAACATTGGAAGTAGGTGTAGCAACAAGAAATATTGGAAGTTTATTTATTTGA			0.363621	0.583342	0.417616	0.791433	0.750056	0.830422
ASRN6AP1B10008008411	protein_coding	ENSRNOT00000005997	protein_coding	hypo	-0.797369	0.575397	0.00707054	0.0743104	0.354076	0.615359	Apool	Ensembl	1410	chrX:83678339-83750549:+	chrX	+	83678339	83750549	apolipoprotein O-like [Source:RGD Symbol;Acc:1549725]	TTCCCAATTATTGCCAGTTAACTTAGAATGGGGTCTAGAACAATATGTTTTTCACTTGAC			0.36687	0.415066	0.280293	0.598257	0.568713	0.679108
ASRN6AP1B10006202411	protein_coding	ENSRNOT00000006131	protein_coding	hypo	-0.796865	0.575599	0.0201485	0.103309	0.493761	0.857821	Atg2b	Ensembl	9661	chr6:129449449-129509720:-	chr6	-	129449449	129509720	autophagy related 2B [Source:RGD Symbol;Acc:1304878]	CTCTGTACAAGTATTTTTGTGAAAAATGTAACTTGTTAGTGTAACTAAAGTATGATGACG			0.308815	0.614192	0.558275	0.866822	0.809112	0.89753
ASRN6AP1B10802391411	protein_coding	NM_001193568	protein_coding	hypo	-0.796193	0.575867	0.00637491	0.0718106	0.359535	0.624337	Sgk1	Refseq	2555	chr1:24185451-24191630:-	chr1	-	24185451	24191630		GTCCGTCCTGCTAAGCGGACTGGCTTTCATGAAACAGAGAAGGATGGGCCTGAACGATTT			0.332616	0.438214	0.307773	0.590279	0.596448	0.686283
ASRN6AP1B10232454611	protein_coding	ENSRNOT00000064122	protein_coding	hypo	-0.795692	0.576067	0.00512183	0.0684794	0.276981	0.480814	Tmem65	Ensembl	780	chr7:98670455-98709344:-	chr7	-	98670455	98709344	transmembrane protein 65 [Source:RGD Symbol;Acc:1563224]	GTGGCAAACACGTGTTAGCACACATTTGGGCAAGGCTGTTGGGGTGACGATCGGCTGCAT			0.286277	0.264912	0.279754	0.43317	0.457635	0.551636
ASRN6AP1B10005708511	protein_coding	ENSRNOT00000022194	protein_coding	hypo	-0.795049	0.576324	0.00547957	0.069203	0.394589	0.684665	Serpinb9	Ensembl	1788	chr17:32650441-32661865:-	chr17	-	32650441	32661865	serpin family B member 9 [Source:RGD Symbol;Acc:1549730]	CCCAGCATCCTGTATAAGCATGTAACATCACTCAAAGTTATGCAGAAACAAGTAAATTTT			0.364327	0.474457	0.344982	0.647471	0.652663	0.753861
ASRN6AP1B10002305311	protein_coding	ENSRNOT00000015217	protein_coding	hypo	-0.795042	0.576327	0.0379875	0.136033	0.335782	0.582625	Ndufs4	Ensembl	1498	chr2:46372518-46476203:-	chr2	-	46372518	46476203	NADH:ubiquinone oxidoreductase subunit S4 [Source:RGD Symbol;Acc:1594380]	TTTCTGTCTTATGACATCTGGTGATTGTGAGAACTTCAATGGAGATCTTTTATTCTTAGG			0.249267	0.491367	0.266714	0.584185	0.544387	0.619304
ASRN6AP1B10283757111	protein_coding	ENSRNOT00000008719	protein_coding	hypo	-0.794722	0.576454	0.00774633	0.0762918	0.480539	0.833612	Ptprz1	Ensembl	7854	chr4:49941304-50140762:+	chr4	+	49941304	50140762	protein tyrosine phosphatase, receptor type Z1 [Source:RGD Symbol;Acc:3455]	AGCCAAGATGATCAATTTGATGAGGCCGGGAGTCTTCACTGACATTGAGCAGTACCAGTT			0.542587	0.339499	0.559531	0.848953	0.834827	0.817057
ASRN6AP1B10558025911	protein_coding	ENSRNOT00000019040	protein_coding	hypo	-0.794323	0.576614	0.0172242	0.0978217	0.224031	0.388528	Ssr1	Ensembl	2417	chr17:27496406-27512207:+	chr17	+	27496406	27512207	signal sequence receptor subunit 1 [Source:RGD Symbol;Acc:1310961]	CTCAGGAAACTTTGAATCAGATCAATAAAGCTTCTCCGAGAAGGCTGCCCAGGAAGCGGG			0.242039	0.218716	0.211337	0.324115	0.377032	0.464437
ASRN6AP1B10001887211	protein_coding	ENSRNOT00000010409	protein_coding	hypo	-0.794067	0.576716	0.0344673	0.129674	0.352789	0.61172	Elovl5	Ensembl	1104	chr8:85259982-85285983:+	chr8	+	85259982	85285983	ELOVL fatty acid elongase 5 [Source:RGD Symbol;Acc:620583]	TTCAAAACCCCTAGAATATGTATACAGATTATACAAGTAGGCATACGATTCTCTCACATT			0.369589	0.401452	0.287325	0.654378	0.466214	0.714568
ASRN6AP1B10006243311	protein_coding	ENSRNOT00000011237	protein_coding	hypo	-0.793828	0.576812	0.0131893	0.0887311	0.49128	0.851717	Plpp3	Ensembl	3079	chr5:124690214-124765498:+	chr5	+	124690214	124765498	phospholipid phosphatase 3 [Source:RGD Symbol;Acc:620454]	GTGGCATACAAAGTGAAAAATGTGTATCTGAGAAACTAAACATGTATTAAATGTGCTTTT			0.36565	0.620276	0.487914	0.876191	0.769184	0.909775
ASRN6AP1B10502542911	protein_coding	ENSRNOT00000066549	protein_coding	hypo	-0.793804	0.576821	0.0287438	0.119637	0.324067	0.561816	Fam76a	Ensembl	936	chr5:151089946-151117042:-	chr5	-	151089946	151117042	family with sequence similarity 76, member A [Source:RGD Symbol;Acc:1305162]	TGGCAGTCATTACAACAGCAAAAGCCAGAAAACACTTTCTACATCTTCAATTCAAAATGA			0.296868	0.320164	0.35517	0.505435	0.480809	0.699205
ASRN6AP1B10001213511	protein_coding	ENSRNOT00000046539	protein_coding	hypo	-0.793675	0.576873	0.00722006	0.0749493	0.306698	0.531657	Aig1	Ensembl	1420	chr1:7816838-8038665:-	chr1	-	7816838	8038665	androgen-induced 1 [Source:RGD Symbol;Acc:1562920]	TCTGTGAAACTCTTCCCATATACAAACGTGACTGTTAATAAAAACCAAGCAACCCAAGCT			0.286324	0.373598	0.260173	0.505574	0.500993	0.588403
ASRN6AP1B10584010511	protein_coding	ENSRNOT00000016986	protein_coding	hypo	-0.793533	0.576929	0.00411562	0.066376	0.375599	0.651031	Ubac2	Ensembl	2071	chr15:108286453-108433529:+	chr15	+	108286453	108433529	UBA domain containing 2 [Source:RGD Symbol;Acc:1311689]	AGCCATGAGTGGACTTATCTCCGGCATGTGCTATGACCGCAGAGTGCTCCAGGTCCACCA			0.40882	0.420524	0.297453	0.687403	0.663176	0.602514
ASRN6AP1B10002416211	protein_coding	ENSRNOT00000057045	protein_coding	hypo	-0.793506	0.57694	0.000392875	0.0569545	0.459093	0.795738	Adamts9	Ensembl	7965	chr4:124660262-124858250:-	chr4	-	124660262	124858250	ADAM metallopeptidase with thrombospondin type 1 motif, 9 [Source:RGD Symbol;Acc:1306889]	ACCCTGACAGTATTCTCCAACTCCACAGAAATGCCAGAGCACTTGGTGTATGAACAAGTG			0.467556	0.505945	0.403779	0.787846	0.810518	0.78885
ASRN6AP1B10004369811	protein_coding	ENSRNOT00000003780	protein_coding	hypo	-0.793356	0.577	0.0271	0.116868	0.395455	0.685364	Tob1	Ensembl	2028	chr10:81913689-81915716:+	chr10	+	81913689	81915716	transducer of ErbB-2.1 [Source:RGD Symbol;Acc:621126]	GTATTTTGAGTCAGTGTCTTACATGTTAAGAGGGACTGAAATAGTTTATATTAAGTTTGT		Yes	0.297774	0.54245	0.346143	0.705925	0.607162	0.743006
ASRN6AP1B10004964911	protein_coding	ENSRNOT00000029587	protein_coding	hypo	-0.792837	0.577208	0.0353929	0.131364	0.383976	0.66523	Dpysl4	Ensembl	2626	chr1:211423022-211438531:+	chr1	+	211423022	211438531	dihydropyrimidinase-like 4 [Source:RGD Symbol;Acc:2409]	TTGGACTGTGAGGAAACCATAGCCAGGGATCTGCATGCTGCTGTACCAGACACCGGCCAC			0.510338	0.245729	0.39586	0.642084	0.597395	0.75621
ASRN6AP1B10072902911	protein_coding	ENSRNOT00000014993	protein_coding	hypo	-0.792818	0.577216	0.0367617	0.133683	0.23168	0.401374	Ssna1	Ensembl	815	chr3:2489042-2490392:-	chr3	-	2489042	2490392	SS nuclear autoantigen 1 [Source:RGD Symbol;Acc:1310259]	CAGGGCGCGGCGCTGCAGAACTACAACAACGAGTTGGTCAAGTGCATCGAAGAGTTGTGT			0.295891	0.215417	0.183731	0.420496	0.317914	0.465713
ASRN6AP1B10004597511	protein_coding	ENSRNOT00000037500	protein_coding	hypo	-0.792271	0.577434	0.0337246	0.12862	0.348564	0.603643	RGD1359158	Ensembl	1348	chr1:239207869-239265997:-	chr1	-	239207869	239265997	similar to RIKEN cDNA 1110059E24 [Source:RGD Symbol;Acc:1359158]	TATGTACATGTATGTGGGTGTATATATTTGCTGAGCCATTGCAATAAATGAGAAGCCATG			0.280261	0.502821	0.262612	0.620064	0.560107	0.630758
ASRN6AP1B10134196411	protein_coding	ENSRNOT00000077236	protein_coding	hypo	-0.792179	0.577471	5.26498e-05	0.0396643	0.200667	0.347492	Shisa5	Ensembl	1131	chr8:117780891-117795144:+	chr8	+	117780891	117795144	shisa family member 5 [Source:RGD Symbol;Acc:1359661]	AGCGCTGAAGTATCAGTCCAGTCTTGACAGTGACAACATGCCAGGGTTCGGAGCGACCGT			0.190369	0.206106	0.205525	0.352507	0.335237	0.354731
ASRN6AP1B10003002511	protein_coding	ENSRNOT00000017868	protein_coding	hypo	-0.791815	0.577617	0.0349532	0.130553	0.392706	0.679874	Serp1	Ensembl	2426	chr2:148718280-148722263:-	chr2	-	148718280	148722263	stress-associated endoplasmic reticulum protein 1 [Source:RGD Symbol;Acc:620790]	GTCAATGAAAGTTGTGTCTGTTTGATTTATGCTTTAAAAATAAAGTTCCCTGGATATTTG			0.270038	0.551214	0.356867	0.694852	0.607227	0.737541
ASRN6AP1B10003736911	protein_coding	ENSRNOT00000017571	protein_coding	hypo	-0.791656	0.577681	0.0110583	0.0836966	0.483557	0.837067	Mier3	Ensembl	4757	chr2:43271092-43294889:+	chr2	+	43271092	43294889	MIER family member 3 [Source:RGD Symbol;Acc:1311241]	GCCCAGAGTTTCAAAGCACATTGTCTACGAATGGAAATTGAAATAATTTATAAAATATTG		Yes	0.375385	0.441754	0.633533	0.829118	0.814043	0.868039
ASRN6AP1B10648463311	protein_coding	ENSRNOT00000055245	protein_coding	hypo	-0.791256	0.577841	0.0072828	0.0749555	0.303535	0.525291	Wls	Ensembl	2883	chr2:266315036-266431216:+	chr2	+	266315036	266431216	wntless Wnt ligand secretion mediator [Source:RGD Symbol;Acc:735139]	AGTAGGCTATGGCATTCATCCTCAGGGCAGGTGATGAAGCCAAGTTGCTGGTGCATGCTG			0.301645	0.307481	0.301478	0.480874	0.481797	0.613202
ASRN6AP1B10004147011	protein_coding	ENSRNOT00000023807	protein_coding	hypo	-0.791242	0.577846	0.0233111	0.109237	0.44358	0.767643	Dennd2d	Ensembl	1926	chr2:209097927-209116965:+	chr2	+	209097927	209116965	DENN domain containing 2D [Source:RGD Symbol;Acc:1305120]	CATGTACAAAATAGGGTCTGATGTGAGGATATGAATAAAGATGAAACCTTCTTGTTTGTT			0.345169	0.601785	0.383785	0.795149	0.683427	0.824354
ASRN6AP1B10006867811	protein_coding	ENSRNOT00000082846	protein_coding	hypo	-0.789806	0.578422	0.00313421	0.0632324	0.296133	0.511967	Ccnb1	Ensembl	1606	chr2:30783915-30791221:-	chr2	-	30783915	30791221	cyclin B1 [Source:RGD Symbol;Acc:2291]	ACCATGTGCCGCCTGTACATAGGATACCATGTTTATTTGCTCTTCAATAAAGGTTGTGAC			0.280234	0.297475	0.31069	0.468173	0.491624	0.576103
ASRN6AP1B10001845611	protein_coding	ENSRNOT00000062057	protein_coding	hypo	-0.789617	0.578498	0.0177456	0.098777	0.37412	0.64671	Mtm1	Ensembl	2455	chr6:18821815-18839409:+	chr6	+	18821815	18839409	myotubularin 1 [Source:RGD Symbol;Acc:1304582]	CATACATAATATGTACTCTGTGCGCTTAATTGAAACGTTATTTTAAATCCAGAGGGGAGA			0.344909	0.46526	0.312192	0.650555	0.553954	0.73562
ASRN6AP1B10008657311	protein_coding	ENSRNOT00000089792	protein_coding	hypo	-0.789558	0.578521	0.0122295	0.0867206	0.452774	0.782641	Pole3	Ensembl	2596	chr5:78380816-78384047:-	chr5	-	78380816	78384047	DNA polymerase epsilon 3, accessory subunit [Source:RGD Symbol;Acc:1359475]	AAGAGAAACCTTTTCTGGGAATGGAGGTTTGGATTTAAAAGTAAAGAATTCAACATCTGG		Yes	0.357375	0.587478	0.41347	0.790517	0.725137	0.832269
ASRN6AP1B10001683911	protein_coding	ENSRNOT00000036556	protein_coding	hypo	-0.789336	0.57861	0.00785207	0.0765192	0.336945	0.582334	Tusc2	Ensembl	2060	chr8:116318963-116322181:+	chr8	+	116318963	116322181	tumor suppressor candidate 2 [Source:RGD Symbol;Acc:1561664]	GCATAGGAAGACTGTTGTGTTCTTTGTTCAATTTCAATAAAAATTATTTGTAGACCCTGC			0.315968	0.406178	0.288689	0.571732	0.528002	0.647269
ASRN6AP1B10007416711	protein_coding	ENSRNOT00000021358	protein_coding	hypo	-0.789288	0.57863	0.00836482	0.0777332	0.355747	0.614809	LOC108349548	Ensembl	1393	chr2:252359976-252368473:+	chr2	+	252359976	252368473	guanine nucleotide-binding protein G(I)/G(S)/G(O) subunit gamma-5 [Source:RGD Symbol;Acc:11485321]	CTCATAGCACTTGGTCATTTCTTCAAACACAGGATTTATAAAATAAAATCCCATTTTGAA			0.338445	0.368474	0.360321	0.534717	0.595508	0.714203
ASRN6AP1B10565014611	protein_coding	ENSRNOT00000036156	protein_coding	hypo	-0.78819	0.57907	3.20749e-05	0.0396643	0.353838	0.611045	Gbf1	Ensembl	6369	chr1:265904687-266033107:+	chr1	+	265904687	266033107	golgi brefeldin A resistant guanine nucleotide exchange factor 1 [Source:RGD Symbol;Acc:1307160]	TGGAGCACCCATATACCACTGGATGAAGAGCGGGATCCCCTTTTGCACAGTTTCAGCCAT			0.348745	0.348423	0.364346	0.625757	0.618429	0.588949
ASRN6AP1B10413520611	protein_coding	ENSRNOT00000088766	protein_coding	hypo	-0.788088	0.579111	0.0334151	0.12803	0.382428	0.660371	Tas1r2	Ensembl	3231	chr5:158090173-158115751:+	chr5	+	158090173	158115751	taste 1 receptor member 2 [Source:RGD Symbol;Acc:61894]	GGTGCCTTGAATGAGAGTAAAGTTTAAATAAATGAGCTCTTAAATTTTTCTCCTGTGTGT			0.298641	0.53992	0.308724	0.725883	0.595723	0.659507
ASRN6AP1B10008333211	protein_coding	ENSRNOT00000060608	protein_coding	hypo	-0.787888	0.579191	0.0235617	0.109752	0.46565	0.803966	Mmd2	Ensembl	2146	chr12:14021727-14078134:+	chr12	+	14021727	14078134	monocyte to macrophage differentiation-associated 2 [Source:RGD Symbol;Acc:1306506]	CATATGTCAAAGCCAGTATTAAAGCAAGTTTATGCATTCCTCGGAAAGATGGTTGTGGAG			0.639202	0.341924	0.415825	0.787836	0.757944	0.866119
ASRN6AP1B10209014611	protein_coding	ENSRNOT00000016582	protein_coding	hypo	-0.787444	0.57937	0.00658442	0.07217	0.343848	0.593486	Exosc3	Ensembl	862	chr5:60868502-60871705:-	chr5	-	60868502	60871705	exosome component 3 [Source:RGD Symbol;Acc:1304739]	ACCTGGCATTTGAAGGGGCAACTAAAAGAAACAGACCAAATGTACAGGTTGGAGATCTCA			0.409968	0.367333	0.254243	0.574204	0.617256	0.588999
ASRN6AP1B10600153011	protein_coding	NM_001317330	protein_coding	hypo	-0.786113	0.579904	0.0374932	0.135035	0.148604	0.256256	Mtch2	Refseq	2359	chr3:79678141-79695356:+	chr3	+	79678141	79695356		TGTGGGAAGACTTACTATTGTGACCTGAGAATGTTAATTTGAAGATGTGGAGCAGGGACA			0.139934	0.211631	0.0942475	0.272547	0.249492	0.246729
ASRN6AP1B10007951911	protein_coding	ENSRNOT00000090987	protein_coding	hypo	-0.785522	0.580142	0.00683386	0.0733626	0.453535	0.781766	Mob1a	Ensembl	4405	chr4:115024927-115041899:+	chr4	+	115024927	115041899	MOB kinase activator 1A [Source:RGD Symbol;Acc:1307014]	GTCTGCCTCAAAAATAGTTTGCATAAAGTAGTCTTCGTTACCATCTAAAATAACTTAAAA			0.410199	0.418703	0.531704	0.754519	0.711015	0.879764
ASRN6AP1B10006686411	protein_coding	ENSRNOT00000022182	protein_coding	hypo	-0.78544	0.580175	0.0261909	0.115105	0.303559	0.523219	Vangl1	Ensembl	5336	chr2:204575466-204625743:-	chr2	-	204575466	204625743	VANGL planar cell polarity protein 1 [Source:RGD Symbol;Acc:1597324]	ATAAATAAAACATGCCTCGTTTTTAAGCCCGTAGTGCAGTTCTTCAATGGTACTCGCAGA			0.313314	0.358682	0.23868	0.417294	0.565448	0.586915
ASRN6AP1B10007520411	protein_coding	ENSRNOT00000054925	protein_coding	hypo	-0.785244	0.580254	0.0222167	0.107171	0.236193	0.407051	Ogfod3	Ensembl	1314	chr10:110378534-110406377:-	chr10	-	110378534	110406377	2-oxoglutarate and iron-dependent oxygenase domain containing 3 [Source:RGD Symbol;Acc:1305007]	ATTTGATCTGCTGATGTTTTAATCTTTTCATCTGTGAGTAAATCAAGGAAGGAGCCTGTT			0.225553	0.31853	0.164496	0.420703	0.377851	0.422599
ASRN6AP1B10273940511	protein_coding	ENSRNOT00000061392	protein_coding	hypo	-0.785237	0.580256	0.00196549	0.0617305	0.244355	0.421115	Cfap20	Ensembl	1180	chr19:10024947-10038784:+	chr19	+	10024947	10038784	cilia and flagella associated protein 20 [Source:RGD Symbol;Acc:1308493]	ACCCGGCGGGCATATGGTACAAACTACATCGAGACCCTGAGAGTGCAGATCCATGCAAAC			0.262831	0.257256	0.212978	0.38479	0.430968	0.447588
ASRN6AP1B10290984211	protein_coding	ENSRNOT00000020252	protein_coding	hypo	-0.785082	0.580319	0.000913814	0.0586642	0.313445	0.540126	Gsr	Ensembl	1850	chr16:62197617-62239987:-	chr16	-	62197617	62239987	glutathione-disulfide reductase [Source:RGD Symbol;Acc:621747]	CACCGAGGAGCTGGAGAACGCTGGCGTGGAGGTGTTGAAGTTCTCACAGGTTAAGGAAGT			0.298283	0.321487	0.320567	0.500839	0.534206	0.585334
ASRN6AP1B10003481311	protein_coding	ENSRNOT00000034567	protein_coding	hypo	-0.784171	0.580686	0.0152927	0.0937543	0.444367	0.765246	Tmx4	Ensembl	4948	chr3:127528434-127569093:-	chr3	-	127528434	127569093	thioredoxin-related transmembrane protein 4 [Source:RGD Symbol;Acc:1305146]	GCTGTACTGCTTTTTCATATGAATATTTTCACATAAAAGCATTTGTGAAAGCAGTTGAAA			0.325758	0.48172	0.525623	0.76053	0.680147	0.85506
ASRN6AP1B10859423911	protein_coding	ENSRNOT00000075708	protein_coding	hypo	-0.783437	0.580981	0.00113242	0.0590235	0.314274	0.540937	Gnb5	Ensembl	1053	chr8:82257849-82285184:+	chr8	+	82257849	82285184	G protein subunit beta 5 [Source:RGD Symbol;Acc:620759]	GGGGCTGACGTCCTCTGCTTGGATCTGGCCCCTCCAGAAACTGGAAACACCTTCGTGTCC			0.290645	0.30681	0.345368	0.498616	0.571314	0.552881
ASRN6AP1B10008110811	protein_coding	ENSRNOT00000020534	protein_coding	hypo	-0.783417	0.580989	0.0287842	0.119675	0.253707	0.436681	Cript	Ensembl	1430	chr6:10594122-10602085:+	chr6	+	10594122	10602085	CXXC repeat containing interactor of PDZ3 domain [Source:RGD Symbol;Acc:621545]	ATTCTCTGTTTTTATCTGCAGGATCTTAAATGCATATCACTGTGTAATGTGAGACCTACT			0.218802	0.351058	0.19126	0.42622	0.401744	0.482078
ASRN6AP1B10001314911	protein_coding	ENSRNOT00000028779	protein_coding	hypo	-0.783208	0.581073	0.00163274	0.0603106	0.420799	0.724176	LOC100910200	Ensembl	949	chr17:43679925-43689311:-	chr17	-	43679925	43689311	histone H2B type 1-C/E/G-like [Source:RGD Symbol;Acc:6499934]	GTTTTTAGTTACTTTGAGTCCCTATTTTTGTGGAATACGAATGTACAAATCACAAATTGT		Yes	0.369666	0.498062	0.39467	0.718847	0.714037	0.739644
ASRN6AP1B10000780611	protein_coding	ENSRNOT00000006607	protein_coding	hypo	-0.781811	0.581636	0.00370466	0.065152	0.392279	0.674441	Actr2	Ensembl	1670	chr14:104340434-104375649:-	chr14	-	104340434	104375649	ARP2 actin related protein 2 homolog [Source:RGD Symbol;Acc:1310826]	CATTGCCTAACGCTGCTAGATTTAGTTTTAGCGCTGTAGGTGGTATGTCTTTATTAGCAT			0.333909	0.40824	0.434689	0.622278	0.659338	0.741707
ASRN6AP1B10006444811	protein_coding	ENSRNOT00000033837	protein_coding	hypo	-0.78059	0.582129	0.0352651	0.13107	0.458333	0.78734	Cip2a	Ensembl	2730	chr11:54377374-54404612:-	chr11	-	54377374	54404612	cell proliferation regulating inhibitor of protein phosphatase 2A [Source:RGD Symbol;Acc:1310335]	GCAAGACGAGCTGAACAAACATTCTCACATGATAGCAATGATCCACAGTTTAAGTGGTGG			0.457659	0.574896	0.342445	0.909407	0.634042	0.818572
ASRN6AP1B10801843711	protein_coding	ENSRNOT00000013176	protein_coding	hypo	-0.779986	0.582373	0.0133779	0.0891854	0.338212	0.580748	Apex1	Ensembl	1213	chr15:27849979-27852079:+	chr15	+	27849979	27852079	apurinic/apyrimidinic endodeoxyribonuclease 1 [Source:RGD Symbol;Acc:2126]	CCTCGTTGGGAGGCAGCGTAGTAAACACTGCTTCGGTGCTCCAGACGCCTAAGGGCTTTC		Yes	0.415941	0.333132	0.265563	0.643559	0.514208	0.584477
ASRN6AP1B10008581511	protein_coding	ENSRNOT00000045850	protein_coding	hypo	-0.7787	0.582892	0.0232364	0.10912	0.422225	0.724362	Xrcc4	Ensembl	1437	chr2:18677220-18927365:-	chr2	-	18677220	18927365	X-ray repair cross complementing 4 [Source:RGD Symbol;Acc:1359573]	CACATCATTGTAACTTTCTAATGACTCTTGGAAGATTTTGGAAATATAGCAAAGAAAAAC			0.365118	0.573711	0.327845	0.738432	0.656494	0.778161
ASRN6AP1B10003510811	protein_coding	ENSRNOT00000041605	protein_coding	hypo	-0.778385	0.583019	0.00132644	0.0598988	0.318864	0.546918	Fpr3	Ensembl	1056	chr1:116152667-116153722:-	chr1	-	116152667	116153722	formyl peptide receptor 3 [Source:RGD Symbol;Acc:1566044]	AGTAATACTGGCACCAATTCTGCTTTACCTTCTGCAAACATTGAGATGATGTCAACATGA			0.330544	0.310999	0.31505	0.494884	0.59035	0.555521
ASRN6AP1B10007623211	protein_coding	ENSRNOT00000003020	protein_coding	hypo	-0.777784	0.583262	0.0111109	0.0838455	0.506571	0.868514	Stbd1	Ensembl	1933	chr14:16976356-16979760:-	chr14	-	16976356	16979760	starch binding domain 1 [Source:RGD Symbol;Acc:1311800]	CTCGGAGAAGAAATAGTTAAGCTTTAAGTTATGACTGAATAAATAAATCCCAAGTTTTAC			0.405737	0.642396	0.471582	0.945716	0.812127	0.847699
ASRN6AP1B10206938911	protein_coding	NM_001106031	protein_coding	hypo	-0.777673	0.583307	0.00700958	0.0740648	0.335111	0.574503	Pnp	Refseq	1052	chr15:27875914-27883564:+	chr15	+	27875914	27883564		GGTCCCACCTTTGAGACTGTGGCGGAGAGCTCTGTCTACTTTGGTCACTTGCTGGGTCGC			0.350227	0.270082	0.385024	0.517273	0.57678	0.629454
ASRN6AP1B10006348711	protein_coding	ENSRNOT00000066923	protein_coding	hypo	-0.77758	0.583344	0.0498449	0.154706	0.334657	0.573687	Scamp2	Ensembl	2330	chr8:62341613-62368214:+	chr8	+	62341613	62368214	secretory carrier membrane protein 2 [Source:RGD Symbol;Acc:68348]	GTACAAATGTATATGTCTTGTCTCAATTTTTGTGCTTTAATAAAAAGATTTTCGGACAGC			0.254351	0.493028	0.256593	0.634527	0.5188	0.567734
ASRN6AP1B10001729611	protein_coding	ENSRNOT00000058434	protein_coding	hypo	-0.77713	0.583526	0.0288505	0.119846	0.399139	0.684013	Tmem47	Ensembl	4130	chrX:48779110-48805644:+	chrX	+	48779110	48805644	transmembrane protein 47 [Source:RGD Symbol;Acc:1564799]	GTCCCATGATCTGTTCTTCATTTCATGATTTTTGTAGTTAACCTAAAGTTATCTATGTGG			0.256726	0.551038	0.389654	0.69528	0.674702	0.682056
ASRN6AP1B10007563711	protein_coding	ENSRNOT00000090873	protein_coding	hypo	-0.776364	0.583837	0.0106711	0.08244	0.41561	0.71186	Mboat7l1	Ensembl	2287	chr1:64031859-64046135:+	chr1	+	64031859	64046135	membrane bound O-acyltransferase domain containing 7-like 1 [Source:RGD Symbol;Acc:9414715]	CCATTTCTGGGCTCCCCATACAACCTACCACCCAGTGTCATCCTTGGCCTCTGACAGGTC			0.402307	0.325862	0.518661	0.681686	0.674148	0.779748
ASRN6AP1B10007359011	protein_coding	ENSRNOT00000014078	protein_coding	hypo	-0.77599	0.583988	4.95944e-05	0.0396643	0.479234	0.820624	Hs3st1	Ensembl	939	chr14:75880410-75881348:+	chr14	+	75880410	75881348	heparan sulfate-glucosamine 3-sulfotransferase 1 [Source:RGD Symbol;Acc:71084]	TTTCATGAGCCAAATAAGAAATTTTTCAAGCTCGTGGGCAGAACATTCGACTGGCACTAA			0.504496	0.464718	0.468488	0.809018	0.805648	0.847205
ASRN6AP1B10006926811	protein_coding	ENSRNOT00000005072	protein_coding	hypo	-0.775902	0.584023	0.00226711	0.0617305	0.352363	0.603336	Opn3	Ensembl	1751	chr13:93716481-93746994:-	chr13	-	93716481	93746994	opsin 3 [Source:RGD Symbol;Acc:1594385]	GTGTGTTTGACCAATTCAATCTACTGAGATAATAAATCAACCCCCACTTTTATCTGAAAA			0.379347	0.38699	0.29075	0.58604	0.582997	0.640972
ASRN6AP1B10019775111	protein_coding	ENSRNOT00000063962	protein_coding	hypo	-0.775717	0.584098	0.000170185	0.0459407	0.438368	0.750504	Zdhhc20	Ensembl	1897	chr15:38109301-38165736:-	chr15	-	38109301	38165736	zinc finger, DHHC-type containing 20 [Source:RGD Symbol;Acc:1305755]	ACCATTGCTGGTTGGTTGGAAAAACAGAATCATTTCGTGCACCTATGTTTTCTTATGGAA			0.458159	0.45672	0.400225	0.726101	0.755892	0.76952
ASRN6AP1B10670870811	protein_coding	ENSRNOT00000087088	protein_coding	hypo	-0.774678	0.584519	0.0221185	0.106975	0.209434	0.358301	Dclk2	Ensembl	608	chr2:186143811-186232292:-	chr2	-	186143811	186232292	doublecortin-like kinase 2 [Source:RGD Symbol;Acc:1308384]	GCCCAGGGCTCTCCCGCCGCAGCAAGTCACCAGCTTCAGTGAATGGAACTCCCAGCAGCC			0.182707	0.255913	0.189682	0.378846	0.292435	0.403623
ASRN6AP1B10001859311	protein_coding	ENSRNOT00000004676	protein_coding	hypo	-0.774339	0.584656	0.0209344	0.104979	0.325748	0.557162	Fundc1	Ensembl	2013	chrX:5549419-5566127:+	chrX	+	5549419	5566127	FUN14 domain containing 1 [Source:RGD Symbol;Acc:1563372]	GTGTGTGATTGAATTTGAGTTTCTTTTATTCTCATTAGTGCCTCATATAGAATGCTAAAT			0.30903	0.337219	0.330996	0.516298	0.476115	0.679074
ASRN6AP1B10555243811	protein_coding	NM_001014263	protein_coding	hypo	-0.773569	0.584969	0.00737662	0.0754448	0.167825	0.286897	Sypl1	Refseq	965	chr6:52265957-52284934:+	chr6	+	52265957	52284934		TGGGGTCCCTGAATGTATCCGTGATCTTTGGCTTTCTGAATATGATACTTTGGGGAGGAA			0.191057	0.187784	0.124635	0.283515	0.305212	0.271962
ASRN6AP1B10702301611	protein_coding	ENSRNOT00000084062	protein_coding	hypo	-0.773495	0.584999	0.00818962	0.0768997	0.249729	0.426888	Psma6	Ensembl	928	chr6:76174452-76205426:+	chr6	+	76174452	76205426	proteasome subunit alpha 6 [Source:RGD Symbol;Acc:61849]	AGGTGGATAATGGCCAATCTCCGAAAAAAATATGCTTTTAAGGCTATTAACCAGGGTGGA			0.275667	0.268534	0.204986	0.390407	0.407058	0.4832
ASRN6AP1B10008632711	protein_coding	ENSRNOT00000075003	protein_coding	hypo	-0.773489	0.585001	0.018698	0.100803	0.29774	0.508956	Tmem159	Ensembl	1481	chr1:189870622-189889484:+	chr1	+	189870622	189889484	transmembrane protein 159 [Source:RGD Symbol;Acc:727895]	TGCGATGATTCCCACTCCATTTACTGTGGTATTTTATTAAATATTTATTTGCTTCTTGCT			0.24097	0.397153	0.255095	0.526637	0.462022	0.538208
ASRN6AP1B10000751711	protein_coding	ENSRNOT00000032130	protein_coding	hypo	-0.773256	0.585095	0.00931891	0.0801884	0.424141	0.724909	Paqr3	Ensembl	1857	chr14:14107580-14124828:+	chr14	+	14107580	14124828	progestin and adipoQ receptor family member 3 [Source:RGD Symbol;Acc:1310426]	CTAAGTGCAGTTAAGTACCTGCGTGGCCAAGTGCACCTATGTAAATAAATACGGTTTACT			0.349638	0.519841	0.402945	0.694614	0.676608	0.803506
ASRN6AP1B10000109811	protein_coding	ENSRNOT00000055259	protein_coding	hypo	-0.773229	0.585107	0.0291685	0.120651	0.448645	0.766775	Zranb2	Ensembl	2599	chr2:263864331-263877821:+	chr2	+	263864331	263877821	zinc finger RANBP2-type containing 2 [Source:RGD Symbol;Acc:61854]	GTTCAGATGATTATGATTTGATTTGGTTTAATTGAGCTGTACTAGTTCATTTCATAAGGA		Yes	0.394995	0.616021	0.334919	0.780502	0.686672	0.833151
ASRN6AP1B10413571511	protein_coding	ENSRNOT00000000110	protein_coding	hypo	-0.772551	0.585382	0.00900641	0.0796608	0.404237	0.690552	Rnf115	Ensembl	2095	chr2:198852500-198919995:+	chr2	+	198852500	198919995	ring finger protein 115 [Source:RGD Symbol;Acc:1305315]	TGCAACCACTTCTTTCACAGCAGCTGCATCGTGCCCTGGTTAGAACTGCATGACACATGT			0.499986	0.335202	0.377521	0.621398	0.721367	0.728891
ASRN6AP1B10041597411	protein_coding	ENSRNOT00000085680	protein_coding	hypo	-0.772064	0.585579	0.00135576	0.0598988	0.38638	0.659826	Igf1	Ensembl	1582	chr7:28414350-28486609:+	chr7	+	28414350	28486609	insulin-like growth factor 1 [Source:RGD Symbol;Acc:2868]	ACGACCCGGGACGTACCAAAATGAGCGCACCTCCAATAAAGATACACATCATGTCGTCTT			0.369797	0.424935	0.364409	0.619477	0.645274	0.714728
ASRN6AP1B10374435211	protein_coding	ENSRNOT00000025327	protein_coding	hypo	-0.770639	0.586158	0.0141024	0.0906906	0.296183	0.505296	Sec22b	Ensembl	2651	chr2:200076054-200098076:+	chr2	+	200076054	200098076	SEC22 homolog B, vesicle trafficking protein [Source:RGD Symbol;Acc:1309988]	GCGGGGAGAAGCACTCTCAGCATTGGATTCGAAGGCTAACAATTTGTCCAGTCTATCTAA			0.369157	0.257908	0.261484	0.4625	0.479831	0.573556
ASRN6AP1B10003809411	protein_coding	ENSRNOT00000027234	protein_coding	hypo	-0.770064	0.586392	0.0149886	0.0930332	0.478023	0.815194	Slc16a1	Ensembl	2487	chr2:207108552-207128554:+	chr2	+	207108552	207128554	solute carrier family 16 member 1 [Source:RGD Symbol;Acc:3690]	CACTGTGTGGTTAGAAGTAATTGGCCATTTTTGAAATCAAATGCAAAAAGTTAGTATTAA			0.432209	0.633906	0.367954	0.811769	0.783241	0.850572
ASRN6AP1B10504499011	protein_coding	ENSRNOT00000019531	protein_coding	hypo	-0.769735	0.586525	0.0231804	0.108938	0.338617	0.577327	Tcp1	Ensembl	1832	chr1:48025663-48033343:-	chr1	-	48025663	48033343	t-complex 1 [Source:RGD Symbol;Acc:3832]	TGGATAAAATGTTGGTGGATGATATTGGTGATGTAACTATTACTAATGATGGGGCCACCA			0.246814	0.451691	0.317345	0.59051	0.521957	0.619514
ASRN6AP1B10608359511	protein_coding	ENSRNOT00000089318	protein_coding	hypo	-0.769466	0.586635	0.0260618	0.11483	0.45212	0.7707	Penk	Ensembl	1450	chr5:17056419-17061361:-	chr5	-	17056419	17061361	proenkephalin [Source:RGD Symbol;Acc:68946]	ACAAAACGTCAATAAATGCTTATTTGTATATAAAAATAATAAACCCGTGAACCCAACTGC			0.378065	0.62909	0.349204	0.796339	0.72052	0.795241
ASRN6AP1B10003054711	protein_coding	ENSRNOT00000021804	protein_coding	hypo	-0.769432	0.586649	0.0284164	0.119188	0.492602	0.839688	Polr3g	Ensembl	3332	chr2:9537642-9578310:-	chr2	-	9537642	9578310	RNA polymerase III subunit G [Source:RGD Symbol;Acc:1593792]	TCACAAATAAAACTAGTTGCTACGTGCTGAATTTCTGTATTTGTTTACACATATGAAGTG			0.343523	0.681967	0.452316	0.854584	0.786703	0.877777
ASRN6AP1B10422458511	protein_coding	ENSRNOT00000089551	protein_coding	hypo	-0.769011	0.58682	0.0414556	0.141582	0.199774	0.340435	LOC103690028	Ensembl	2292	chr2:78245459-78271382:+	chr2	+	78245459	78271382	zinc finger protein 622 [Source:RGD Symbol;Acc:9452233]	GCAGAAGCCCAGCAAAGGCGGCCCCAGCAACACCCGGAGAGAAATGAAGTTCTACCGTTT			0.211756	0.213517	0.174049	0.262311	0.338397	0.420595
ASRN6AP1B10003150811	protein_coding	ENSRNOT00000048711	protein_coding	hypo	-0.768452	0.587047	0.0309171	0.123799	0.452263	0.770403	Cdc42ep3	Ensembl	1904	chr6:1922500-1942972:-	chr6	-	1922500	1942972	CDC42 effector protein 3 [Source:RGD Symbol;Acc:1305858]	GTCAGCTACATGTTGGTTAAAAACAAGCAAGGTATTACTGTAACTAAGTTATTTTTAAAG			0.348854	0.60772	0.400214	0.752097	0.682412	0.876699
ASRN6AP1B10609938211	protein_coding	NM_001039336	protein_coding	hypo	-0.768345	0.58709	0.00239739	0.0621115	0.399952	0.681245	Zdhhc20	Refseq	1912	chr15:38109299-38165736:-	chr15	-	38109299	38165736		TGGATCCAGAACAAGCGTCTATTGCAAACCAGGGTGAATACATCAGAAGTATTGGCTCAA			0.409636	0.444415	0.345805	0.660183	0.644364	0.739186
ASRN6AP1B10000123911	protein_coding	ENSRNOT00000044871	protein_coding	hypo	-0.767908	0.587268	0.0110643	0.0836966	0.455213	0.775137	Ctnnd2	Ensembl	4653	chr2:83393282-84094315:+	chr2	+	83393282	84094315	catenin delta 2 [Source:RGD Symbol;Acc:620734]	CCTCGTCAACAAAATGCTTTTTCACTGCCTAAAATTTTAGATGTAGATATTTGAAATAGA			0.568877	0.463192	0.333571	0.792779	0.731166	0.801467
ASRN6AP1B10588285711	protein_coding	ENSRNOT00000046311	protein_coding	hypo	-0.76763	0.587382	0.00246989	0.0622131	0.304401	0.518234	Tmem242	Ensembl	740	chr1:46302970-46329682:-	chr1	-	46302970	46329682	transmembrane protein 242 [Source:RGD Symbol;Acc:1307262]	GGCGTGATCAGTTTTGCAGTGTGGAAAGCCTTGGGAGTTCACAGCATGAAGGACTTTCGG			0.362074	0.289837	0.261293	0.498958	0.525251	0.530495
ASRN6AP1B10448695011	protein_coding	ENSRNOT00000013463	protein_coding	hypo	-0.767114	0.587592	0.00290104	0.0632324	0.4481	0.762605	Asah1	Ensembl	2262	chr16:53998604-54030005:+	chr16	+	53998604	54030005	N-acylsphingosine amidohydrolase 1 [Source:RGD Symbol;Acc:621568]	ATTTGAAAGCCACCTTCGAGATTGCCCAGACCCTTGTATAGGCTGGTGAGCACACATCAG			0.506116	0.400863	0.437322	0.707384	0.746693	0.833737
ASRN6AP1B10003307311	protein_coding	ENSRNOT00000007623	protein_coding	hypo	-0.767099	0.587598	0.00624204	0.0712377	0.309965	0.527512	Arl1	Ensembl	943	chr7:29282305-29293399:+	chr7	+	29282305	29293399	ADP-ribosylation factor like GTPase 1 [Source:RGD Symbol;Acc:621326]	ATAAATATAAAAAGCAAGTATCTGGTGAGAGGGTTAGCTTGATCGAATCACCCAAATGGT			0.365173	0.29437	0.270352	0.488742	0.507294	0.586501
ASRN6AP1B10104218511	protein_coding	NM_001031642	protein_coding	hypo	-0.767072	0.587609	0.00345842	0.0644114	0.215692	0.367067	Serpinb1a	Refseq	1289	chr17:32903089-32911497:+	chr17	+	32903089	32911497		TCCACGGGTCTTAAGAAGATTGAGGAGCAAATAACTTTGGAAAAACTGCGTGAATGGACC			0.224286	0.230423	0.192366	0.336401	0.356511	0.408289
ASRN6AP1B10005060511	protein_coding	ENSRNOT00000081634	protein_coding	hypo	-0.767045	0.58762	0.0331142	0.12755	0.240318	0.408968	Hmgb1	Ensembl	2221	chr16:37500017-37502237:+	chr16	+	37500017	37502237	high mobility group box 1 [Source:RGD Symbol;Acc:2802]	GGAGGAATACTGAACATGAGTCCTGGATGATACTAATAAACTAATAATTGCAGAGGTTTT			0.190531	0.314738	0.215685	0.437836	0.335957	0.453112
ASRN6AP1B10007542311	protein_coding	ENSRNOT00000071639	protein_coding	hypo	-0.766509	0.587838	0.0420762	0.142835	0.357285	0.607795	AABR07037520.1	Ensembl	3540	chrX:23081125-23090507:+	chrX	+	23081125	23090507		GACCAAGCACTGTAGCTGGCTTTGGTAGTGGACTGAACACCAATGCTGGATTCGGCGGTG			0.416755	0.293514	0.361588	0.759782	0.554937	0.508668
ASRN6AP1B10007068611	protein_coding	ENSRNOT00000023691	protein_coding	hypo	-0.766444	0.587865	0.0180125	0.0992139	0.327296	0.556753	Gmds	Ensembl	1464	chr17:33408722-33938085:+	chr17	+	33408722	33938085	GDP-mannose 4, 6-dehydratase [Source:RGD Symbol;Acc:1311008]	CTCCTCTGAATGGTTTTGGGAAATCAAGAAGTTTTAATCACATATTCATTTTACTTGAAA			0.326682	0.395245	0.25996	0.521223	0.503592	0.645445
ASRN6AP1B10006096111	protein_coding	ENSRNOT00000071425	protein_coding	hypo	-0.765085	0.588419	0.00524561	0.0687501	0.453788	0.771199	Rab10	Ensembl	2713	chr6:27668403-27721120:-	chr6	-	27668403	27721120	RAB10, member RAS oncogene family [Source:RGD Symbol;Acc:620879]	TCGGCACTGTACAGAGAAAAGATATGGCCTCCTTTGTTAAATCTGCACTTTCTGAATATC			0.38143	0.462076	0.517857	0.750516	0.711681	0.8514
ASRN6AP1B10004342511	protein_coding	ENSRNOT00000001419	protein_coding	hypo	-0.765078	0.588422	0.0385353	0.136806	0.255497	0.434207	Cdk2ap1	Ensembl	1226	chr12:37668369-37677063:+	chr12	+	37668369	37677063	cyclin-dependent kinase 2 associated protein 1 [Source:RGD Symbol;Acc:1308664]	GGAAGAAAACGACTGAAACGTTGCATCTTTGTATTTATTACTTGATGTAATAAAGCTTAT			0.226006	0.359138	0.181347	0.43578	0.390583	0.476258
ASRN6AP1B10008515011	protein_coding	ENSRNOT00000067979	protein_coding	hypo	-0.764475	0.588668	0.00128708	0.0598988	0.437847	0.743793	Mfsd14b	Ensembl	3184	chr17:2607777-2660902:-	chr17	-	2607777	2660902	major facilitator superfamily domain containing 14B [Source:RGD Symbol;Acc:1308377]	AAGAAAACTACAGATTTTATATTTTGCTGCACAGTAAATGGACCATTAACTTGGGTCTAT			0.40754	0.472483	0.433518	0.718214	0.70401	0.809156
ASRN6AP1B10003255411	protein_coding	ENSRNOT00000001745	protein_coding	hypo	-0.763491	0.589069	0.0354574	0.131438	0.283253	0.480849	Get4	Ensembl	2091	chr12:17469112-17486157:-	chr12	-	17469112	17486157	golgi to ER traffic protein 4 [Source:RGD Symbol;Acc:1311660]	TTGTAGATTAATACACCTCTATCTTGCATGGGAAGGAGGGAAATATGCGTTATTTACTGT			0.251374	0.394319	0.204067	0.486312	0.431387	0.524849
ASRN6AP1B10007747511	protein_coding	ENSRNOT00000045016	protein_coding	hypo	-0.76347	0.589078	0.00596188	0.0707237	0.418305	0.710102	Ddah1	Ensembl	3612	chr2:251634431-251766014:+	chr2	+	251634431	251766014	dimethylarginine dimethylaminohydrolase 1 [Source:RGD Symbol;Acc:70968]	TGCCCACTCCTAATGTACACCAATCAAGACAGAATAAAATTTGAGTTGTTCGGTGCCCAG			0.38769	0.517245	0.349981	0.696907	0.682631	0.750768
ASRN6AP1B10006769211	protein_coding	ENSRNOT00000060168	protein_coding	hypo	-0.763409	0.589103	0.000804046	0.0586642	0.48828	0.828854	Pls3	Ensembl	3071	chrX:119030419-119124250:+	chrX	+	119030419	119124250	plastin 3 [Source:RGD Symbol;Acc:621409]	CTAACTCTGAAAAGTGATGTAATCTGGTAGCAACATAGTAGTCCAAATAAAGGCATTTGC			0.43691	0.507051	0.520879	0.823695	0.785147	0.877719
ASRN6AP1B10640895011	protein_coding	ENSRNOT00000065909	protein_coding	hypo	-0.762723	0.589383	0.00407902	0.0663526	0.36086	0.612267	Creb3	Ensembl	1183	chr5:59063558-59068188:+	chr5	+	59063558	59068188	cAMP responsive element binding protein 3 [Source:RGD Symbol;Acc:1308831]	AGGAACTTTCTACACTGATACTGACGGAGGAAGAGAAAAGGCTTTTGGAGTGTGCCCGCT		Yes	0.352331	0.430526	0.299724	0.646536	0.609222	0.581044
ASRN6AP1B10001048311	protein_coding	ENSRNOT00000072271	protein_coding	hypo	-0.762593	0.589436	0.012499	0.0872985	0.467765	0.79358	Znrf2	Ensembl	5774	chr4:85009350-85090914:+	chr4	+	85009350	85090914	zinc and ring finger 2 [Source:RGD Symbol;Acc:1306645]	CAGCTTGTATTAGTGTGTTCTGAACAGAAACGGAACAATTCATCATTGATATTTTAATAA			0.338483	0.530434	0.534378	0.780642	0.733406	0.866692
ASRN6AP1B10621635611	protein_coding	ENSRNOT00000019748	protein_coding	hypo	-0.761165	0.59002	0.0212904	0.105575	0.497632	0.843416	Dclk1	Ensembl	4431	chr2:144861455-144936927:+	chr2	+	144861455	144936927	doublecortin-like kinase 1 [Source:RGD Symbol;Acc:68437]	TGTTCCAAACTGTTAGAAGAAAACGTTAAGGTCTTCAGTCCCTGGGAATGCTCTGACTGT			0.350315	0.666446	0.476136	0.87615	0.84752	0.806578
ASRN6AP1B10003334311	protein_coding	ENSRNOT00000012279	protein_coding	hypo	-0.761036	0.590072	0.000563269	0.0583665	0.374481	0.634636	Dynll2	Ensembl	2323	chr10:75262537-75270561:-	chr10	-	75262537	75270561	dynein light chain LC8-type 2 [Source:RGD Symbol;Acc:619860]	CCCTGCCACATCTATGCTCTGCATCCACGCCTCTTTTGGACATTAAAGGTCGATTGATGC			0.333374	0.382166	0.407902	0.64098	0.607595	0.655331
ASRN6AP1B10479545111	protein_coding	ENSRNOT00000021458	protein_coding	hypo	-0.760734	0.590196	0.00549895	0.0692651	0.422114	0.71521	Rap1gds1	Ensembl	3397	chr2:244258550-244370983:-	chr2	-	244258550	244370983	Rap1 GTPase-GDP dissociation stimulator 1 [Source:RGD Symbol;Acc:1308558]	GCTGCTTCAAACTGGCAGGGCATTAGGAAACATATGCTATGATAGCCATTCCCTTCAGGC			0.400509	0.344944	0.520889	0.715143	0.739342	0.691145
ASRN6AP1B10000099011	protein_coding	ENSRNOT00000012301	protein_coding	hypo	-0.76048	0.5903	0.0246013	0.111504	0.270292	0.457889	Fbxo6	Ensembl	1036	chr5:164956280-164959851:-	chr5	-	164956280	164959851	F-box protein 6 [Source:RGD Symbol;Acc:620418]	TCACACAGCGCTGACATTTTGTTGTAATAAATGTTTTCAGTAAATCCAGCCTATTTGGGG			0.220449	0.359945	0.230481	0.447774	0.413712	0.51218
ASRN6AP1B10513875711	protein_coding	ENSRNOT00000044738	protein_coding	hypo	-0.759219	0.590816	0.00234331	0.0617305	0.366255	0.619913	Arnt	Ensembl	2384	chr2:196594303-196651179:+	chr2	+	196594303	196651179	aryl hydrocarbon receptor nuclear translocator [Source:RGD Symbol;Acc:2153]	GATGTGTAACGACAAAGAGCGGTTTGCCAGGGAAAATCATAGTGAAATAGAGCGGCGGCG		Yes	0.327228	0.367813	0.403722	0.648587	0.560844	0.650309
ASRN6AP1B10561289411	protein_coding	ENSRNOT00000081033	protein_coding	hypo	-0.757239	0.591627	0.00433683	0.0667015	0.338286	0.571788	Rab28	Ensembl	1467	chr14:73889337-73963202:+	chr14	+	73889337	73963202	RAB28, member RAS oncogene family [Source:RGD Symbol;Acc:620891]	AGAACAGTCACAGAGAGTGGTGAAGGCAGATATTGTAAACTACAACCAGGAGCCCATGTC			0.358594	0.381643	0.27462	0.61584	0.535658	0.563867
ASRN6AP1B10007047311	protein_coding	ENSRNOT00000020265	protein_coding	hypo	-0.757151	0.591663	0.034072	0.129049	0.254249	0.429719	Ifitm3	Ensembl	700	chr1:213810696-213811901:-	chr1	-	213810696	213811901	interferon induced transmembrane protein 3 [Source:RGD Symbol;Acc:1595844]	TCTGGTTTCTGATCCTGACGTGCTCCACCATCTGCAGCTGCATCCCTCCTTGCCCCTCTG			0.337037	0.163626	0.262085	0.385596	0.437419	0.466142
ASRN6AP1B10056266511	protein_coding	ENSRNOT00000035558	protein_coding	hypo	-0.756336	0.591998	0.00902108	0.0796608	0.352691	0.595764	Pigc	Ensembl	1392	chr13:79886949-79889304:+	chr13	+	79886949	79889304	phosphatidylinositol glycan anchor biosynthesis, class C [Source:RGD Symbol;Acc:1311337]	GGTCTTCATTACTTTCACGTACGGTTTCTCACCAGTGCTAAAGACCCTGACAGAGTCCGT			0.416244	0.345422	0.296408	0.539659	0.580337	0.667298
ASRN6AP1B10005507311	protein_coding	ENSRNOT00000008837	protein_coding	hypo	-0.7555	0.592341	0.02282	0.108276	0.414778	0.700235	Spc25	Ensembl	1253	chr3:55438536-55451798:-	chr3	-	55438536	55451798	SPC25, NDC80 kinetochore complex component [Source:RGD Symbol;Acc:1307811]	TCTACTGTACAGTGTGCACTGCATGTGTTAATAAACTTGCTTGGTTTTTCCAGTCTTTGT			0.475327	0.498292	0.270714	0.75384	0.641157	0.705708
ASRN6AP1B10110540811	protein_coding	ENSRNOT00000040894	protein_coding	hypo	-0.755367	0.592396	0.00122334	0.0598988	0.364662	0.615571	Cdc26	Ensembl	1577	chr5:78253397-78267063:-	chr5	-	78253397	78267063	cell division cycle 26 [Source:RGD Symbol;Acc:1311342]	TTACCCATTTAGGACCAGCTTTGATCCTGTGAATAATCTTGTGAACTGATTTGTCTGTTT			0.359593	0.374411	0.359981	0.601972	0.571174	0.673567
ASRN6AP1B10280429511	protein_coding	ENSRNOT00000003586	protein_coding	hypo	-0.755166	0.592478	0.00558325	0.0694974	0.418691	0.706678	Cacybp	Ensembl	1526	chr13:77948771-77959089:-	chr13	-	77948771	77959089	calcyclin binding protein [Source:RGD Symbol;Acc:1303146]	CAGGTGGAAAAAGAATGCAAAGAGAAAGAAAAGCCTTCCTACGACACTGAGGCAGATCCT			0.429128	0.49242	0.334526	0.657953	0.712427	0.749654
ASRN6AP1B10209012311	protein_coding	NM_001107936	protein_coding	hypo	-0.753061	0.593343	0.00728198	0.0749555	0.331514	0.558723	Exosc3	Refseq	850	chr5:60868502-60871705:-	chr5	-	60868502	60871705		AAAAGAAACAGACCAAATGTACAGGTTGGAGATCTCATCTATGGCCAGTGTGTGGTTGCT			0.379875	0.367747	0.246922	0.554962	0.586728	0.534478
ASRN6AP1B10005819111	protein_coding	ENSRNOT00000002838	protein_coding	hypo	-0.752891	0.593413	0.0451737	0.148302	0.305864	0.515433	Eva1c	Ensembl	1956	chr11:31002451-31075809:+	chr11	+	31002451	31075809	eva-1 homolog C [Source:RGD Symbol;Acc:1307569]	AGGGACACCTCACTGTTTACAGCACACCCTGGAATAAATTGGGAGGAAGACGTGGAGTCT			0.416997	0.196127	0.30447	0.444999	0.553098	0.548201
ASRN6AP1B10450097611	protein_coding	ENSRNOT00000079231	protein_coding	hypo	-0.752885	0.593416	0.0046085	0.0672006	0.367597	0.619459	Pgrmc1	Ensembl	666	chrX:123205891-123212727:+	chrX	+	123205891	123212727	progesterone receptor membrane component 1 [Source:RGD Symbol;Acc:70890]	ACTGTGTACTCGGATGATGAAGAACAAAAGATGAGGCTGCTCGGAAGAGTGACTGAAGCA			0.401608	0.387762	0.31342	0.560012	0.619065	0.679299
ASRN6AP1B10007487111	protein_coding	ENSRNOT00000036951	protein_coding	hypo	-0.752115	0.593732	0.000578211	0.0583665	0.527445	0.888355	Tril	Ensembl	4845	chr4:83967696-83972540:-	chr4	-	83967696	83972540	TLR4 interactor with leucine-rich repeats [Source:RGD Symbol;Acc:1310827]	ATGGATGAATGTTATATGTTGTTACATTCAGTTATTGTCAATAAACCCACATACTAATGG			0.463868	0.544271	0.574196	0.891444	0.860297	0.913324
ASRN6AP1B10337371211	protein_coding	ENSRNOT00000007558	protein_coding	hypo	-0.751751	0.593882	0.0119515	0.0859271	0.341131	0.574409	Csnk2a1	Ensembl	1672	chr3:147713821-147757862:+	chr3	+	147713821	147757862	casein kinase 2 alpha 1 [Source:RGD Symbol;Acc:621663]	GGCTAGTGCCGCTGCCGCTTCCACCGCAGTGTGAAGAAAAAGGGTCTGAAACAAAGTCTT			0.30021	0.303988	0.419197	0.552395	0.525381	0.645451
ASRN6AP1B10009437011	protein_coding	ENSRNOT00000086307	protein_coding	hypo	-0.75161	0.59394	0.033935	0.128836	0.347711	0.585431	Stk31	Ensembl	3460	chr4:79055280-79153831:+	chr4	+	79055280	79153831	serine threonine kinase 31 [Source:RGD Symbol;Acc:1564384]	ACCCACGTGACCACCGCTGCGCTCCATCCGCTATGGCACGACAGCATCTTGTGCGCAAGC			0.448676	0.261903	0.332554	0.486717	0.608438	0.661138
ASRN6AP1B10001048911	protein_coding	ENSRNOT00000074908	protein_coding	hypo	-0.750995	0.594194	0.00655871	0.0721305	0.201181	0.338579	AABR07044495.1	Ensembl	591	chr20:8182912-8183552:-	chr20	-	8182912	8183552		CAGTACGAGCATGATTTAGGTATTCAGACGACTACTCTCCCGGATGAGGATGATGGGCTT			0.237468	0.166055	0.200022	0.306354	0.34781	0.361572
ASRN6AP1B10008044611	protein_coding	ENSRNOT00000036460	protein_coding	hypo	-0.750429	0.594427	0.0174625	0.0982884	0.322049	0.54178	Pon2	Ensembl	1755	chr4:30344709-30380119:-	chr4	-	30344709	30380119	paraoxonase 2 [Source:RGD Symbol;Acc:1309954]	CTGTTGGACAAGAATAAATGACCATGTTAATTTCTCATAAAAGCTGTATGTAAAGGGACT			0.295149	0.384954	0.286042	0.54381	0.460109	0.621421
ASRN6AP1B10462534411	protein_coding	NM_001109202	protein_coding	hypo	-0.750383	0.594446	0.0108591	0.083057	0.45427	0.76419	Tcp11l1	Refseq	3611	chr3:94622403-94657467:-	chr3	-	94622403	94657467		ACGCCGCGGCAGTCAACAGACTTAACTGAGGATGTCTGAAAACCTTGACAAGTCCCATGT			0.380578	0.396064	0.586167	0.771459	0.727233	0.793878
ASRN6AP1B10007187911	protein_coding	ENSRNOT00000027375	protein_coding	hypo	-0.75035	0.594459	0.000749687	0.0583665	0.369348	0.621318	Rgs10	Ensembl	841	chr1:199782078-199823386:-	chr1	-	199782078	199823386	regulator of G-protein signaling 10 [Source:RGD Symbol;Acc:3562]	CCAGCGCTGGACACTCAGAGCCTTTTAATCTTGATTAAAGTTCTCGTGAAGCTACAGGGG			0.397116	0.374339	0.336589	0.600832	0.600548	0.662575
ASRN6AP1B10605944011	protein_coding	NM_031097	protein_coding	hypo	-0.749038	0.595	0.037627	0.135313	0.323772	0.544154	Rnpep	Refseq	2208	chr13:52092866-52111237:-	chr13	-	52092866	52111237		ACCACCAAGAAGAGTTCTGGAAAGTGAAGGACTTCCTGCAGAGTCAGGGAAAGCAGAAGT			0.319715	0.246652	0.404948	0.456487	0.528732	0.647242
ASRN6AP1B10216506411	protein_coding	ENSRNOT00000048554	protein_coding	hypo	-0.74891	0.595053	0.0253063	0.113337	0.350068	0.588298	Hexb	Ensembl	1617	chr2:27984117-28003186:-	chr2	-	27984117	28003186	hexosaminidase subunit beta [Source:RGD Symbol;Acc:1307607]	TTCCTTCCTTGATGCCATGGCTTTTAATAAGTTTAACGTCCTTCACTGGCACATAGTGGA			0.390848	0.308899	0.350459	0.499964	0.551769	0.71316
ASRN6AP1B10007428211	protein_coding	ENSRNOT00000023903	protein_coding	hypo	-0.748623	0.595171	0.0101658	0.081481	0.389399	0.654263	Dram2	Ensembl	1400	chr2:209161047-209188622:+	chr2	+	209161047	209188622	DNA-damage regulated autophagy modulator 2 [Source:RGD Symbol;Acc:1564099]	GAAGTGTAATAAGCCATCTGATAAGTTTTCTTAAAGGATGTTGTTAAGAAGACTATCTAA			0.40634	0.465312	0.296545	0.660351	0.59965	0.702789
ASRN6AP1B10125986111	protein_coding	ENSRNOT00000067261	protein_coding	hypo	-0.748592	0.595184	0.00319825	0.0635853	0.311091	0.522681	Tm9sf4	Ensembl	2516	chr3:148635775-148688553:+	chr3	+	148635775	148688553	transmembrane 9 superfamily member 4 [Source:RGD Symbol;Acc:1307768]	GTCCGCAAGATCTATGCTGCTGTGAAGATAGACTGAGTGGGTGAACCAACACTAGGCCCA			0.318214	0.340445	0.274615	0.505105	0.486696	0.576243
ASRN6AP1B10005314911	protein_coding	ENSRNOT00000033618	protein_coding	hypo	-0.748001	0.595428	0.0331024	0.12755	0.338372	0.568283	Fundc2	Ensembl	1397	chr18:402295-407954:+	chr18	+	402295	407954	FUN14 domain containing 2 [Source:RGD Symbol;Acc:1560916]	GGGACACAGTGTACTCATATAAGTAAATCTTTATAAATTGTGTACGCTTTACATGTTACA			0.381969	0.427299	0.205847	0.570861	0.523896	0.610093
ASRN6AP1B10005051011	protein_coding	ENSRNOT00000080511	protein_coding	hypo	-0.746488	0.596053	0.0181146	0.0994612	0.387633	0.650333	Casp7	Ensembl	2431	chr1:277190964-277242774:+	chr1	+	277190964	277242774	caspase 7 [Source:RGD Symbol;Acc:620944]	GTTTTCCCCTCCTAATAAGTGGTTGACAAATATTCCTATTTATTGATTAAAATGTGTTTC			0.351397	0.496791	0.314711	0.651852	0.581712	0.717436
ASRN6AP1B10006392311	protein_coding	ENSRNOT00000031026	protein_coding	hypo	-0.745176	0.596595	0.0121184	0.0863806	0.221477	0.371235	Blvrb	Ensembl	1137	chr1:84256159-84274075:+	chr1	+	84256159	84274075	biliverdin reductase B [Source:RGD Symbol;Acc:1306080]	CAGAAGACAATTTGAAGGTTTCAGTTCTCTCTCCATGAAGGTCCTGAGATTTGAACTCAG			0.280798	0.214718	0.168914	0.357635	0.362331	0.393738
ASRN6AP1B10005921511	protein_coding	ENSRNOT00000016839	protein_coding	hypo	-0.744405	0.596914	0.00158126	0.0603106	0.534813	0.895962	Frmpd1	Ensembl	4405	chr5:60809762-60837764:+	chr5	+	60809762	60837764	FERM and PDZ domain containing 1 [Source:RGD Symbol;Acc:1305229]	AAAATAAACTGCTGCTTAATCTTGTCTTGTTCTGAGCGATGGTAAATTTGGATTAAAAAT			0.471237	0.52282	0.610381	0.904904	0.85019	0.932794
ASRN6AP1B10004903211	protein_coding	ENSRNOT00000024206	protein_coding	hypo	-0.743606	0.597245	0.00857648	0.0783419	0.341966	0.572573	Mcur1	Ensembl	1011	chr17:24165280-24182425:-	chr17	-	24165280	24182425	mitochondrial calcium uniporter regulator 1 [Source:RGD Symbol;Acc:1307673]	GCAGGGTCTGTGTTTACGTGCCTAACAGTAGCTCTGGGATTTTACCGCCTGTGGATATAA			0.340957	0.423072	0.261869	0.557406	0.565266	0.595046
ASRN6AP1B10008058111	protein_coding	ENSRNOT00000013901	protein_coding	hypo	-0.743583	0.597254	0.0121314	0.0864095	0.459812	0.769877	Xpo4	Ensembl	9234	chr15:37835580-37926715:-	chr15	-	37835580	37926715	exportin 4 [Source:RGD Symbol;Acc:1312015]	CCAAGGCTATGTGTAGAACCAGTTATAACCTGAATATCAAATTGATAAAACTTTATTTGT			0.360331	0.477254	0.541851	0.753095	0.697357	0.859179
ASRN6AP1B10126726611	protein_coding	ENSRNOT00000075850	protein_coding	hypo	-0.743509	0.597285	0.00597419	0.0707237	0.356271	0.596484	Vta1	Ensembl	1380	chr1:8830411-8878244:-	chr1	-	8830411	8878244	vesicle trafficking 1 [Source:RGD Symbol;Acc:1305031]	TCAAAGCTAATGGATCAGTTAGAAGCTCTTAAGAAACAGTTGGGGGATAATGAAGCTGTT			0.345683	0.383659	0.339471	0.544091	0.563796	0.681566
ASRN6AP1B10003751111	protein_coding	ENSRNOT00000020074	protein_coding	hypo	-0.743371	0.597342	0.0274053	0.117469	0.461273	0.772208	Naa30	Ensembl	4511	chr15:26033791-26052753:+	chr15	+	26033791	26052753	N(alpha)-acetyltransferase 30, NatC catalytic subunit [Source:RGD Symbol;Acc:1559923]	GAGTTTTGGAAGGAATGATATAGTTGTTATCTCTCTTCTTTGTATTCTGACAAAGTAAAT			0.295441	0.511633	0.576744	0.76361	0.717985	0.83503
ASRN6AP1B10080456011	protein_coding	ENSRNOT00000087065	protein_coding	hypo	-0.743143	0.597436	0.0191882	0.1015	0.277524	0.464525	Bub3	Ensembl	1441	chr1:203526850-203537563:+	chr1	+	203526850	203537563	BUB3 mitotic checkpoint protein [Source:RGD Symbol;Acc:1306654]	CGCCAAGTGACAGATGCAGAGACAAAGCCCAAGTCCACGTAATCATCTGGTGAAAGTGGT			0.333797	0.222703	0.276073	0.392801	0.481962	0.518812
ASRN6AP1B10008250511	protein_coding	NM_001271222	protein_coding	hypo	-0.742477	0.597712	0.0239306	0.110126	0.215046	0.359782	Sf3b6	Refseq	711	chr6:29991232-29999668:-	chr6	-	29991232	29999668		CGACTGAGTTTTTAGAAATACCCAGAAGGATCTTACGGTAACCTACATCGGCCCGCCAAG			0.247261	0.162742	0.235135	0.337621	0.320392	0.421332
ASRN6AP1B10007563011	protein_coding	ENSRNOT00000084666	protein_coding	hypo	-0.742462	0.597718	0.0338794	0.128768	0.449251	0.751609	Shisal1	Ensembl	5171	chr7:125340475-125407806:-	chr7	-	125340475	125407806	shisa like 1 [Source:RGD Symbol;Acc:1566029]	CCTTCCTAGTCCGATGTAATAATGGCGTGTGTTACACTGGCGCTGTCTTGCTGCGTTTGT			0.501122	0.580617	0.266013	0.778027	0.742744	0.734056
ASRN6AP1B10369747411	protein_coding	ENSRNOT00000016828	protein_coding	hypo	-0.742091	0.597872	0.0100755	0.0812841	0.329981	0.551926	Prim2	Ensembl	2016	chr9:38544398-38745099:+	chr9	+	38544398	38745099	DNA primase subunit 2 [Source:RGD Symbol;Acc:631433]	ACCAGGTGGCCTGTCAGAAGTACTTCGAGATGACGCACAATGTGGACGATTGTGGCTTTT			0.328871	0.408534	0.252539	0.517615	0.574937	0.563227
ASRN6AP1B10089046011	protein_coding	NM_001008510	protein_coding	hypo	-0.7419	0.597951	0.000613152	0.0583665	0.50504	0.844616	Isg20	Refseq	817	chr1:140602260-140608892:+	chr1	+	140602260	140608892		AGGGCCACGCCATTTGCTGAAGCCAGGCTAGAGATCCTGCAGCTTCTGAAAGGCAAGCTG			0.551171	0.495674	0.468273	0.858243	0.878981	0.796625
ASRN6AP1B10000915511	protein_coding	ENSRNOT00000023664	protein_coding	hypo	-0.741791	0.597997	0.0024628	0.0621746	0.463766	0.775532	Anxa1	Ensembl	1415	chr1:237893966-237910012:-	chr1	-	237893966	237910012	annexin A1 [Source:RGD Symbol;Acc:2118]	GCAAGTCACTTTGGTACCATTCCTGAGAAAGAAGTTTACATAGAATAAAATAAAACAATT			0.447492	0.536872	0.406933	0.75607	0.744896	0.82563
ASRN6AP1B10286366411	protein_coding	ENSRNOT00000011765	protein_coding	hypo	-0.741159	0.598258	0.000356828	0.0569545	0.447116	0.747363	Faf1	Ensembl	1842	chr5:129448879-129738252:+	chr5	+	129448879	129738252	Fas associated factor 1 [Source:RGD Symbol;Acc:70987]	CGTGAGCAATCAGAAGAGCAAAGCACGGATGTTCATATGGTTAGTGATAGTGATGGAGAT			0.426275	0.450902	0.464173	0.746191	0.705882	0.790017
ASRN6AP1B10004723111	protein_coding	NM_053756	protein_coding	hypo	-0.741083	0.59829	0.0276135	0.117774	0.243039	0.406223	Atp5mc3	Refseq	723	chr3:60811223-60813679:-	chr3	-	60811223	60813679		GTATCTTGCTGTGACTCCGAAGACTGTAGTACTGGTGTCATGGAAATATGTGTTATTTCC			0.221206	0.322526	0.185385	0.45657	0.383153	0.378947
ASRN6AP1B10005388511	protein_coding	ENSRNOT00000072534	protein_coding	hypo	-0.740516	0.598525	9.24496e-05	0.0421438	0.457651	0.764631	Cbx2	Ensembl	3750	chr10:108132105-108140935:+	chr10	+	108132105	108140935	chromobox 2 [Source:RGD Symbol;Acc:1588561]	GGCACCATACGCTCCGAGTCAAGTTCTCGTGTTTACCAATAAATAAAGTAGTTGGTTTTT		Yes	0.461484	0.450063	0.461407	0.763031	0.732579	0.798285
ASRN6AP1B10002665011	protein_coding	ENSRNOT00000016838	protein_coding	hypo	-0.739554	0.598925	0.0374606	0.135019	0.500981	0.836468	Rhobtb3	Ensembl	4931	chr2:2627393-2683116:-	chr2	-	2627393	2683116	Rho-related BTB domain containing 3 [Source:RGD Symbol;Acc:1311683]	CAACTTTTAATCAGATTTTGCAAAGGGTATGTATGTATTTTAATATAGCCTGACCTGAAT			0.377351	0.706332	0.41926	0.908047	0.805661	0.795695
ASRN6AP1B10008135311	protein_coding	ENSRNOT00000024344	protein_coding	hypo	-0.739386	0.598994	0.0234315	0.109499	0.359047	0.599416	Cd53	Ensembl	1699	chr2:209489279-209537087:-	chr2	-	209489279	209537087	Cd53 molecule [Source:RGD Symbol;Acc:2310]	CAGAAGAATTAATATCTCCAGTGTGTTAGCTGATAATCATATCCATGTTGATGTTGTTGT			0.346564	0.45771	0.272866	0.60471	0.526478	0.667059
ASRN6AP1B10007649411	protein_coding	ENSRNOT00000006621	protein_coding	hypo	-0.739373	0.599	0.0207167	0.104669	0.427186	0.713166	Yaf2	Ensembl	1755	chr7:134505737-134560713:-	chr7	-	134505737	134560713	YY1 associated factor 2 [Source:RGD Symbol;Acc:1582851]	CAATATCCTGAAATAGAAAGTATTTACAGCCCCACTCACTTATGTATAATTACCAATAAA		Yes	0.413394	0.556184	0.31198	0.698716	0.668906	0.771876
ASRN6AP1B10613213111	protein_coding	ENSRNOT00000020044	protein_coding	hypo	-0.739115	0.599107	0.00873876	0.0789288	0.538237	0.898399	Nr2f1	Ensembl	2497	chr2:5569935-5579894:-	chr2	-	5569935	5579894	nuclear receptor subfamily 2, group F, member 1 [Source:RGD Symbol;Acc:621682]	AGGATCTGATCTGTAAGTACATTGAAATGGAAAGAAAAAGAACCTCCTGTCTGATGAGAA		Yes	0.519053	0.677102	0.418556	0.899382	0.899553	0.896263
ASRN6AP1B10007035411	protein_coding	ENSRNOT00000018240	protein_coding	hypo	-0.738782	0.599245	0.00223068	0.0617305	0.338674	0.565167	Maf1	Ensembl	1624	chr7:117417687-117420719:+	chr7	+	117417687	117420719	MAF1 homolog, negative regulator of RNA polymerase III [Source:RGD Symbol;Acc:1359315]	CATGCACTGAGTGTCACTTTGCTGCAGCTCATTTGTTTCCAATAAAAGTTTCTGTGACTT		Yes	0.342626	0.370235	0.30316	0.537004	0.541317	0.617181
ASRN6AP1B10008600311	protein_coding	ENSRNOT00000055062	protein_coding	hypo	-0.738689	0.599284	0.0228197	0.108276	0.467274	0.77972	Gna13	Ensembl	5944	chr10:97647111-97684730:+	chr10	+	97647111	97684730	G protein subunit alpha 13 [Source:RGD Symbol;Acc:1310221]	CGCTATTCAATAAGGCTTTTTGCTTTTGTACATATTTTGCAAAAGTTTGTCTCTTTACTA			0.353141	0.439774	0.608906	0.761426	0.714949	0.862786
ASRN6AP1B10008057611	protein_coding	ENSRNOT00000013286	protein_coding	hypo	-0.738481	0.59937	0.00545493	0.0690741	0.344342	0.574507	Aif1l	Ensembl	3070	chr3:9237944-9262628:-	chr3	-	9237944	9262628	allograft inflammatory factor 1-like [Source:RGD Symbol;Acc:1305081]	GCATGGGTATGTATGGGTGGGATATGGTCTCCTGCAGACTGAAATAAATCAGAGCAATTT			0.305472	0.41863	0.308925	0.605288	0.580799	0.537433
ASRN6AP1B10318721111	protein_coding	ENSRNOT00000022406	protein_coding	hypo	-0.738162	0.599503	0.027213	0.117097	0.259997	0.433687	Glrx3	Ensembl	1222	chr1:209768696-209799903:+	chr1	+	209768696	209799903	glutaredoxin 3 [Source:RGD Symbol;Acc:69414]	GCTACTGCGCCTCAAAACCAAGTCACTCCTTGTGGTCCATTTCTGGGCGCCATGGGCTCC			0.283248	0.245807	0.250935	0.35295	0.423892	0.52422
ASRN6AP1B10004736111	protein_coding	ENSRNOT00000044372	protein_coding	hypo	-0.7381	0.599528	0.00553119	0.0693209	0.38913	0.64906	Tceal1	Ensembl	1173	chrX:107370431-107372338:+	chrX	+	107370431	107372338	transcription elongation factor A like 1 [Source:RGD Symbol;Acc:1549724]	GCAAGTCTAAAATCAAAACTTGTTCATCAGCTTATAAAGACAATGTGCTCCTTAATAAAT		Yes	0.389104	0.451277	0.327008	0.619341	0.615774	0.712064
ASRN6AP1B10003416311	protein_coding	ENSRNOT00000021533	protein_coding	hypo	-0.738061	0.599545	0.00441325	0.0667015	0.392422	0.654533	Maip1	Ensembl	1378	chr9:64095978-64103907:+	chr9	+	64095978	64103907	matrix AAA peptidase interacting protein 1 [Source:RGD Symbol;Acc:1303159]	TTTTGTATTATTTGGAAATACTCAGCATACTGACCTAATACAATAAAGCATTTTCCACAG			0.402111	0.42147	0.353684	0.636519	0.59514	0.731939
ASRN6AP1B10003089811	protein_coding	ENSRNOT00000027653	protein_coding	hypo	-0.737824	0.599643	0.025368	0.11352	0.300579	0.501264	Nip7	Ensembl	1178	chr19:39257586-39259728:+	chr19	+	39257586	39259728	NIP7, nucleolar pre-rRNA processing protein [Source:RGD Symbol;Acc:620069]	TTTCTAATGTTTGTTAATATTAAAGTTAGAAACAGCTATATAAGGACAGTAGGCCATGCC			0.329811	0.364784	0.207142	0.476256	0.462211	0.565324
ASRN6AP1B10394526511	protein_coding	ENSRNOT00000047571	protein_coding	hypo	-0.736086	0.600366	0.00515903	0.068577	0.376897	0.627778	Hsd17b12	Ensembl	1810	chr3:82924701-83048289:-	chr3	-	82924701	83048289	hydroxysteroid (17-beta) dehydrogenase 12 [Source:RGD Symbol;Acc:708367]	TCCACGCCATCATGGGCTCAATAAACTCAATCTTGCCCCGTTGGATTTATTTTAAAACAA			0.430535	0.353595	0.34656	0.564013	0.629463	0.689859
ASRN6AP1B10006723611	protein_coding	ENSRNOT00000027345	protein_coding	hypo	-0.736037	0.600386	0.0161334	0.0956352	0.439575	0.732153	Reep5	Ensembl	2900	chr18:27128464-27159693:-	chr18	-	27128464	27159693	receptor accessory protein 5 [Source:RGD Symbol;Acc:1306047]	GGACAAAGTGAGAATGAGAATTACAACATATACTCAAATAAAGATTATGTTTATGTGGTC			0.352035	0.547265	0.419424	0.738329	0.650384	0.807745
ASRN6AP1B10384539311	protein_coding	ENSRNOT00000082990	protein_coding	hypo	-0.735915	0.600437	0.0113319	0.0844866	0.33658	0.560559	Mocs2	Ensembl	1555	chr2:46981010-46992883:+	chr2	+	46981010	46992883	molybdenum cofactor synthesis 2 [Source:RGD Symbol;Acc:1359477]	ATCAAGGCATCACAGCTGTGGCAGGAGCTAGAGACTCTCCATCCTGGGTTGGCTGATGTT			0.386931	0.279783	0.343027	0.538867	0.50523	0.637581
ASRN6AP1B10450064011	protein_coding	ENSRNOT00000016758	protein_coding	hypo	-0.735877	0.600453	0.0069143	0.0736269	0.332286	0.553393	Snrpa1	Ensembl	1040	chr1:126961389-126974453:+	chr1	+	126961389	126974453	small nuclear ribonucleoprotein polypeptide A' [Source:RGD Symbol;Acc:2320494]	CCGTGAGCTGGACCTCCGCGGATATAAAATTCCTGTTATTGAAAATCTGGGTGCCACCTT			0.333619	0.358323	0.304918	0.542897	0.489282	0.628
ASRN6AP1B10006600111	protein_coding	ENSRNOT00000046691	protein_coding	hypo	-0.735826	0.600474	0.00412571	0.066376	0.50801	0.846015	Wdr78	Ensembl	3710	chr5:122551405-122642202:-	chr5	-	122551405	122642202	WD repeat domain 78 [Source:RGD Symbol;Acc:1311027]	AGGTTAGATCATAAAGATTACATATTTTCTGCTGGTCTAAGTCACTATGCTGGTCTTTCT			0.579619	0.414901	0.529511	0.806426	0.826608	0.905011
ASRN6AP1B10762473711	protein_coding	ENSRNOT00000080584	protein_coding	hypo	-0.73514	0.60076	0.0113497	0.0845531	0.345227	0.574651	Tp53	Ensembl	1006	chr10:56193856-56198031:+	chr10	+	56193856	56198031	tumor protein p53 [Source:RGD Symbol;Acc:3889]	TGGAAGACTCCAGATCCGTGGGCGTGAGCGCTTCGAGATGTTCCGAGAGCTGAATGAGGC		Yes	0.328736	0.273723	0.433222	0.61545	0.568536	0.539966
ASRN6AP1B10529246711	protein_coding	ENSRNOT00000014837	protein_coding	hypo	-0.734906	0.600857	0.0146723	0.0920387	0.396866	0.6605	Gyg1	Ensembl	1599	chr2:104916738-104955807:-	chr2	-	104916738	104955807	glycogenin 1 [Source:RGD Symbol;Acc:621785]	GCATTTAAAGCGTTTGGTAAAAATGCCAAAGTTGTGCACTTCCTGGGACGAACCAAGCCA			0.488483	0.38068	0.321435	0.584974	0.668889	0.727636
ASRN6AP1B10012978211	protein_coding	ENSRNOT00000004520	protein_coding	hypo	-0.734632	0.600971	0.0127799	0.0879865	0.362763	0.603628	Actr3	Ensembl	2089	chr13:41695521-41738622:-	chr13	-	41695521	41738622	ARP3 actin related protein 3 homolog [Source:RGD Symbol;Acc:71024]	GCAGCGGTATGCAGTCTGGTTTGGAGGATCAATGCTGGCTTCCACGCCTGAGTTCTACCA			0.401593	0.300407	0.386288	0.529866	0.591352	0.689665
ASRN6AP1B10266919111	protein_coding	NM_001010956	protein_coding	hypo	-0.733213	0.601563	0.000866997	0.0586642	0.395953	0.658207	Gmcl1	Refseq	1952	chr4:118500604-118534278:-	chr4	-	118500604	118534278		ACTGGCTACCAAATCCTGACGCTTGAGAAAGACCAGGTACGTGTGCTTCTGCGCTTGCGT		Yes	0.429007	0.417406	0.341445	0.638239	0.66345	0.672932
ASRN6AP1B10000383511	protein_coding	ENSRNOT00000001968	protein_coding	hypo	-0.732563	0.601834	0.00305678	0.0632324	0.453939	0.75426	Pom121	Ensembl	5506	chr12:24324590-24341938:+	chr12	+	24324590	24341938	POM121 transmembrane nucleoporin [Source:RGD Symbol;Acc:620680]	GAGTGTAGCTGAGATTTTTAGTATGAATGTGAGATTGTTCTTGCTTATGTCATTAAAAAT			0.367298	0.482979	0.51154	0.745149	0.732265	0.785365
ASRN6AP1B10567655411	protein_coding	NM_001108371	protein_coding	hypo	-0.732487	0.601865	0.015339	0.0937974	0.357636	0.594213	AABR07017046.1	Refseq	914	chr15:7402247-7927939:+	chr15	+	7402247	7927939		CAGTGCCAAAAGTGCTGGACCCAAAGGAGACAACATTTATGAATGGAGGTCAACTATATT	Ube2e2		0.402775	0.382489	0.287645	0.661216	0.505591	0.615832
ASRN6AP1B10007782411	protein_coding	ENSRNOT00000024545	protein_coding	hypo	-0.732402	0.601901	0.000988928	0.0590235	0.310021	0.51507	Ccny	Ensembl	1456	chr17:62332537-62462644:-	chr17	-	62332537	62462644	cyclin Y [Source:RGD Symbol;Acc:1565969]	GGAGGCAGATGGTAGGTAGCAGAGTTGAAGGCACCTCCAAATCCGGAATGCCATGCTATG			0.340209	0.280888	0.308966	0.489515	0.509926	0.545769
ASRN6AP1B10000134111	protein_coding	ENSRNOT00000017362	protein_coding	hypo	-0.732391	0.601905	0.0215369	0.105945	0.371415	0.617065	Abhd17c	Ensembl	2177	chr1:146248503-146289465:-	chr1	-	146248503	146289465	abhydrolase domain containing 17C [Source:RGD Symbol;Acc:1308210]	AGCCTTAAATGTACTGTAAGCCTCAGATCGTTGTACAACTGGATTGCGTTGGTTGCCAGT			0.31569	0.486536	0.312019	0.625001	0.553876	0.672319
ASRN6AP1B10005788911	protein_coding	ENSRNOT00000080028	protein_coding	hypo	-0.731731	0.602181	0.015931	0.0950792	0.218634	0.363069	Arf1	Ensembl	897	chr10:45563547-45579029:-	chr10	-	45563547	45579029	ADP-ribosylation factor 1 [Source:RGD Symbol;Acc:621270]	GTAAATAGTTTCTGTTTCCACTGAGGCAGTTTCTGGTACTCCTATGCAATATTACTTAGC			0.259301	0.16307	0.233529	0.324544	0.365367	0.399297
ASRN6AP1B10003561911	protein_coding	ENSRNOT00000072303	protein_coding	hypo	-0.7317	0.602194	0.0158139	0.0949559	0.26454	0.439294	LOC685048	Ensembl	1120	chr12:19714324-19719920:+	chr12	+	19714324	19719920	similar to paired immunoglobin-like type 2 receptor beta [Source:RGD Symbol;Acc:1583253]	TGCTGTTCTCTGTCTGCTCATGGAGTTATTGACACTTTTAATAAATATGTTACTCCCACC			0.326283	0.283242	0.184095	0.437568	0.421733	0.45858
ASRN6AP1B10403323511	protein_coding	ENSRNOT00000002872	protein_coding	hypo	-0.731277	0.602371	0.00551565	0.0693209	0.451408	0.749387	Fastkd2	Ensembl	2431	chr9:70450444-70470550:+	chr9	+	70450444	70470550	FAST kinase domains 2 [Source:RGD Symbol;Acc:1307883]	TGGGAAAGATGCACCATTTGCTCTTAAGAAGAAATTGGAGATGAAAGCCTTGAAGGAATT			0.480993	0.500256	0.372976	0.707821	0.715634	0.824705
ASRN6AP1B10008019511	protein_coding	ENSRNOT00000008566	protein_coding	hypo	-0.730312	0.602774	0.00207013	0.0617305	0.482189	0.799951	Mtmr2	Ensembl	2269	chr8:12284528-12333316:+	chr8	+	12284528	12333316	myotubularin related protein 2 [Source:RGD Symbol;Acc:1311865]	CATAGCGGTGCAAGTGACAATGAAGATGATCTCATTTGTAATTAAAGATGACACTAATCT			0.421825	0.515961	0.508782	0.799087	0.743376	0.857389
ASRN6AP1B10004766911	protein_coding	ENSRNOT00000006964	protein_coding	hypo	-0.729042	0.603304	0.0145508	0.0917926	0.360364	0.597318	Asf1b	Ensembl	1586	chr19:25077918-25092491:+	chr19	+	25077918	25092491	anti-silencing function 1B histone chaperone [Source:RGD Symbol;Acc:1304918]	GCTGCTACATGTATGCTATTGTGATTGCAGTGTGTATATTACAAAGTTTTATATTAAAAG			0.329824	0.42174	0.329529	0.636152	0.500817	0.654985
ASRN6AP1B10833773411	protein_coding	ENSRNOT00000001806	protein_coding	hypo	-0.728815	0.6034	0.0153098	0.0937855	0.332212	0.550568	Orai1	Ensembl	1122	chr12:38981927-38995570:-	chr12	-	38981927	38995570	ORAI calcium release-activated calcium modulator 1 [Source:RGD Symbol;Acc:1311873]	ACCGGACTGGACAGAGTTACTCCGAGGTGATGAGCCTCAACGAGCACTCGATGCAGGCGC			0.439358	0.284858	0.272421	0.54697	0.554794	0.549939
ASRN6AP1B10006257311	protein_coding	ENSRNOT00000012879	protein_coding	hypo	-0.728234	0.603642	0.0458678	0.149143	0.216887	0.359297	Akr1b1	Ensembl	1338	chr4:61706864-61720956:-	chr4	-	61706864	61720956	aldo-keto reductase family 1 member B [Source:RGD Symbol;Acc:2092]	GCCCAAGTCATGCCACTAACACTTAAATTTGAGTGCTTAGAACTCCAGTCCTATGGGGGT			0.253019	0.20954	0.188102	0.309734	0.317034	0.451123
ASRN6AP1B10006913911	protein_coding	ENSRNOT00000003470	protein_coding	hypo	-0.728171	0.603669	0.0316361	0.125353	0.382022	0.632834	Rchy1	Ensembl	1672	chr14:17615968-17631714:+	chr14	+	17615968	17631714	ring finger and CHY zinc finger domain containing 1 [Source:RGD Symbol;Acc:1359180]	TTCATGGAACTTTAAGTGACACTATGCACGCAGACTTAATTTCTAGTTCTTGATAGAACT			0.43865	0.455852	0.251564	0.586652	0.596549	0.7153
ASRN6AP1B10240447111	protein_coding	NM_001012225	protein_coding	hypo	-0.727759	0.603841	0.0294106	0.120966	0.479122	0.793457	Mgat4a	Refseq	7181	chr9:44033434-44126919:-	chr9	-	44033434	44126919		CGCCGAGCTGGAGCGGAGACTAATGGAAATAATACCATAAAGCTTCTAAAAGAGTTGACA			0.320549	0.479238	0.637579	0.814162	0.744857	0.821353
ASRN6AP1B10004806411	protein_coding	ENSRNOT00000011508	protein_coding	hypo	-0.726644	0.604308	0.00225303	0.0617305	0.282338	0.467209	Atp6v1g1	Ensembl	1074	chr5:79367663-79373843:+	chr5	+	79367663	79373843	ATPase H+ transporting V1 subunit G1 [Source:RGD Symbol;Acc:1310088]	GTTACATGTTATTTGGTGTGCTTGTAATCATTTAAAAGTAAAACTTTGTCTTGCCTTTCA			0.287431	0.294983	0.2646	0.476381	0.420079	0.505167
ASRN6AP1B10799302411	protein_coding	ENSRNOT00000082300	protein_coding	hypo	-0.726382	0.604418	0.020071	0.103301	0.118215	0.195584	Hspe1	Ensembl	267	chr9:61692154-61694599:+	chr9	+	61692154	61694599	heat shock protein family E member 1 [Source:RGD Symbol;Acc:2844]	AGTTCTTCTCCCAGAATATGGAGGCACCAAAGTAGTACTAGACGACAAGAAATTTTTTTT			0.151562	0.105243	0.0978391	0.183529	0.18358	0.219644
ASRN6AP1B10076171211	protein_coding	ENSRNOT00000083068	protein_coding	hypo	-0.726292	0.604455	0.00118655	0.0593152	0.28901	0.478133	Clta	Ensembl	1088	chr5:59491136-59509131:+	chr5	+	59491136	59509131	clathrin, light chain A [Source:RGD Symbol;Acc:70919]	TTGGTTATGTGGCAGCAGAAGAAGCCTTTGTAAACGACATTGACGAGTCATCCCCAGGCA			0.299616	0.266254	0.30116	0.444471	0.476416	0.513513
ASRN6AP1B10007572211	protein_coding	ENSRNOT00000088273	protein_coding	hypo	-0.726274	0.604463	0.0173495	0.0980714	0.341365	0.564741	Edem1	Ensembl	2931	chr4:140886545-140915779:+	chr4	+	140886545	140915779	ER degradation enhancing alpha-mannosidase like protein 1 [Source:RGD Symbol;Acc:1563633]	TGTGAGCTTCCGTCCCTCGTGCTTCATAGCCAAGGATGCACAATGCTGACCGTCTTTGGC			0.335192	0.290544	0.398358	0.49872	0.53798	0.657522
ASRN6AP1B10803297311	protein_coding	NM_001107442	protein_coding	hypo	-0.726204	0.604493	0.0117623	0.0854012	0.34002	0.562489	Taf5l	Refseq	2879	chr19:56781859-56800798:-	chr19	-	56781859	56800798		GGCGCTCTGGCTCCGGCGTCGAGAGGTCATGAAACGAGTGCGCACGGAGCAGGTTCAGGT		Yes	0.35097	0.347032	0.322058	0.638671	0.580056	0.46874
ASRN6AP1B10104218411	protein_coding	ENSRNOT00000059854	protein_coding	hypo	-0.726125	0.604525	0.0106829	0.0824408	0.230161	0.38073	Serpinb1a	Ensembl	1251	chr17:32904119-32911495:+	chr17	+	32904119	32911495	serpin family B member 1A [Source:RGD Symbol;Acc:1306203]	CCACGGGTCTTAAGAAGATTGAGGAGCAAATAACTTTGGAAAAACTGCGTGAATGGACCA			0.260922	0.214953	0.214607	0.345132	0.357622	0.439435
ASRN6AP1B10167546311	protein_coding	NM_001009543	protein_coding	hypo	-0.725974	0.604589	0.00928425	0.0801884	0.29878	0.494187	Prelid3b	Refseq	1312	chr3:172567092-172574382:-	chr3	-	172567092	172574382		CAGGCGGCTGGCACCATGAAGATCTGGACTTCGGAGCACGTCTTTGACCATCCATGGGAA			0.320531	0.295297	0.280512	0.414469	0.532543	0.53555
ASRN6AP1B10252813211	protein_coding	ENSRNOT00000001307	protein_coding	hypo	-0.725879	0.604629	0.0458405	0.149143	0.304384	0.503423	Bud31	Ensembl	834	chr12:11232966-11240400:-	chr12	-	11232966	11240400	BUD31 homolog [Source:RGD Symbol;Acc:621103]	CCGTCAATAAAGAAGCGGCGTTCCTAGGTGCTTGAGTTTCCGATGAGACACAAGACTGAA		Yes	0.38845	0.337784	0.186917	0.475705	0.463026	0.571538
ASRN6AP1B10612990311	protein_coding	ENSRNOT00000064809	protein_coding	hypo	-0.72552	0.604779	0.023744	0.109864	0.470448	0.777885	Sec24d	Ensembl	3405	chr2:227455722-227562319:+	chr2	+	227455722	227562319	SEC24 homolog D, COPII coat complex component [Source:RGD Symbol;Acc:1311720]	ATAATATCCAGCAGAAGAAGCCATACTCAATGAAGCTCATCATAGTGAAGCAGCGAGAGC			0.478533	0.328383	0.604428	0.720017	0.777553	0.836085
ASRN6AP1B10008345211	protein_coding	ENSRNOT00000003414	protein_coding	hypo	-0.725403	0.604828	0.014443	0.0917256	0.446092	0.737551	Rap2c	Ensembl	3167	chrX:138224040-138237157:-	chrX	-	138224040	138237157	RAP2C, member of RAS oncogene family [Source:RGD Symbol;Acc:1588562]	TCCAATAGATTTCATTCTTGTCATTTTGTAAGACGACCCTGCAGTCCACCTGTTTGTAAC			0.336246	0.550079	0.45195	0.736206	0.679475	0.796973
ASRN6AP1B10005197811	protein_coding	ENSRNOT00000014510	protein_coding	hypo	-0.724885	0.605045	0.0227855	0.108197	0.308297	0.509544	Fam241a	Ensembl	715	chr2:232214331-232245319:-	chr2	-	232214331	232245319	family with sequence similarity 241 member A [Source:RGD Symbol;Acc:1593351]	CAAGGATGAATATATATTTTTGACTATATAGTAACGTACTCAAACTCTTTTTCACTCCTG			0.274447	0.400578	0.249867	0.542461	0.448012	0.53816
ASRN6AP1B10006308611	protein_coding	ENSRNOT00000020721	protein_coding	hypo	-0.724822	0.605072	0.00966914	0.0804355	0.280549	0.463663	Lsm1	Ensembl	1216	chr16:71046475-71057883:-	chr16	-	71046475	71057883	LSM1 homolog, mRNA degradation associated [Source:RGD Symbol;Acc:1304967]	CAAGAACCGTGTCTTTATATTGCTTTTCTTATCTCAGAGTTTACATTTCTTTTCAAAACA			0.306596	0.312403	0.222649	0.4335	0.440676	0.516813
ASRN6AP1B10003042911	protein_coding	ENSRNOT00000021048	protein_coding	hypo	-0.724674	0.605134	0.00416713	0.066376	0.263744	0.435844	Myl12a	Ensembl	974	chr9:119325283-119332967:-	chr9	-	119325283	119332967	myosin light chain 12A [Source:RGD Symbol;Acc:1309537]	GTAATTTAACTTACAGACAGTCTTGTCCCTTGTAATAACTGCAGCCACAGAGTCAGTATA			0.260721	0.261886	0.268626	0.408665	0.404788	0.49408
[truncated: 532 more rows]

## Sheet: hyper_M2_vs_M0
Table S3-3 The hyper m6A methylaiton of mRNA between M2-L and M0-L
[truncated: 47 more rows]

## Sheet: hypo_M2_vs_M0
Table S3-4 The hypo m6A methylaiton of mRNA between M1-L and M0-L
[truncated: 270 more rows]

## Sheet: hyper_M2_vs_M1
Table S3-5 The hyper m6A methylaiton of mRNA between M2-L and M1-L
[truncated: 165 more rows]

## Sheet: hypo_M2_vs_M1
Table S3-6 The hypo m6A methylaiton of mRNA between M2-L and M1-L
[truncated: 358 more rows]
