# Supplementary material for: The potential roles of m6A modification in regulating the inflammatory response in microglia
Source: J Neuroinflammation. 2021 Jul 5;18:149. doi: 10.1186/s12974-021-02205-z (PMC8259013; doi:10.1186/s12974-021-02205-z)
Supplement: Supplementary file 4 — Additional file 4:. The m6A methylation level of lncRNAs differentially expressed between M1-L and M0-L0, M2-L and M1-L [file 12974_2021_2205_MOESM4_ESM.xlsx]

## Sheet: hyper M1_vs M0
Table S4-1 The hyper m6A methylaiton of lncRNA between M1-L and M0-L
ProbeName	type	Transcript_ID	transcript_type	Regulation	Foldchange(log2-Scaled)	Fold Change	Pvalue(unpaired t-test)	FDR	M1(mean)	M0 (mean)	description	GeneSymbol	source	RNAlength	Locus	chrom	strand	txStart	txEnd	description	Sequence	pc-relationship	[A4, M1](Methylation_level)	[A5, M1](Methylation_level)	[A6, M1](Methylation_level)	[A1, M0](Methylation_level)	[A2, M0](Methylation_level)	[A3, M0](Methylation_level)
ASRNV2003537311	lncRNA	XR_596507	lncRNA	hyper	3.73707	13.3343	0.0423041	0.225371	0.374264	0.0280678	uncharacterized LOC103693983	LOC103693983	RefSeq model	781	chr16:67702736-67774322:+	chr16	+	67702736	67774322	uncharacterized LOC103693983	GACCATTACTGTCAAATAGAGCAGCTTTACAAAGCCAGAGAGAAGACTGGAGTTGTCACT	intergenic	0.189797	0.342541	0.590453	0.0573766	0.0101687	0.0166581
ASRN6AP1A10000632711	lncRNA	ENSRNOT00000089959	lncRNA	hyper	3.40126	10.5653	0.000834364	0.0677887	0.673727	0.063768		AABR07067405.1	Ensembl	182	chr9:43503736-43504060:+	chr9	+	43503736	43504060		TAGAGAGTACACGAGAGATGTAGAGGAGATACACAGTAGATGTTAGGAGATACACGCAGT	intergenic	0.545863	0.726858	0.74846	0.101083	0.0617248	0.0284965
ASRNV2003111611	lncRNA	XR_590679	lncRNA	hyper	3.20629	9.22974	0.007472	0.110687	0.398548	0.0431809	uncharacterized LOC102552690	LOC102552690	RefSeq model	692	chr12:37980012-37984720:-	chr12	-	37980012	37984720	uncharacterized LOC102552690	TCCAGAGAGAAGCTTGAAACCAAAACTGTCTCCAGAGCATGTTTTAAGAAACGAACTGTA	intergenic	0.307834	0.352861	0.53495	0.0714588	0.0375588	0.0205251
ASRNV2003295811	lncRNA	XR_592849	lncRNA	hyper	2.88609	7.39263	0.00250702	0.085168	0.407901	0.0551767	uncharacterized LOC103692544	LOC103692544	RefSeq model	1631	chr6:6420463-6422221:+	chr6	+	6420463	6422221	uncharacterized LOC103692544	AAGTTGAGAGAGCCTGGTTTTCTACCTCTTCAAAAGGGCCTCCGCCTAGTTAATTCTGTT	intergenic	0.321563	0.408172	0.49397	0.0864407	0.0440183	0.0350713
ASRN6AP1A10000980711	lncRNA	ENSRNOT00000089770	lncRNA	hyper	2.88553	7.38977	0.00671016	0.109933	0.262821	0.0355655		AABR07071969.1	Ensembl	1193	chr1:178595805-178608096:-	chr1	-	178595805	178608096		AGTTCAAGACCTGGCTGGACACTGTCTCAGATTTTTCTAAAAATAAAAAGAGAGAGATCT	intergenic	0.182772	0.280156	0.325534	0.0571941	0.0371371	0.0123651
ASRN6AP1A10066464511	lncRNA	ENSRNOT00000092457	lncRNA	hyper	2.88442	7.38407	0.00805922	0.113161	0.262113	0.0354971	glycosylated lysosomal membrane protein [Source:RGD Symbol;Acc:1303130]	Glmp	Ensembl	565	chr2:187697529-187698663:+	chr2	+	187697529	187698663	glycosylated lysosomal membrane protein [Source:RGD Symbol;Acc:1303130]	CCGCTCTTGTCTTCACCAGGGTGAGAGGGTCTGAAGGAGCTCAGAGAGAAGAGCACAAGA	bidirectional	0.174597	0.306881	0.304862	0.0654585	0.0227509	0.018282
ASRNV2003486611	lncRNA	XR_595434	lncRNA	hyper	2.8395	7.15774	0.00351015	0.0964926	0.289227	0.0404076	uncharacterized LOC103691608	LOC103691608	RefSeq model	1891	chr13:25113317-25116018:-	chr13	-	25113317	25116018	uncharacterized LOC103691608	AACACAGGTATGAGAGAGGATTGTTGTGCATATTTTTCTCCTATTTTGACTACACTAATG	intergenic	0.216466	0.30042	0.350794	0.0595566	0.0327575	0.0289086
ASRN6AP1A10032808611	lncRNA	NM_001329890	lncRNA	hyper	2.69905	6.49374	0.00349955	0.0964926	0.322576	0.049675		Trpc2	Refseq	3112	chr1:167158747-167180052:+	chr1	+	167158747	167180052		TCAGCTGGAGAGAGCAGTGCCCATAAGCTACATCGATGTCGGTAACTGTGGCTGTGCTTT	bidirectional	0.247829	0.391932	0.327967	0.0751841	0.0497194	0.0241214
ASRN6AP1A10000184011	lncRNA	ENSRNOT00000085500	lncRNA	hyper	2.66463	6.34066	0.0229243	0.171816	0.319372	0.0503689		AABR07053483.1	Ensembl	517	chr3:109815038-109815672:-	chr3	-	109815038	109815672		GTGAGGCGAAGAGCAAGAGAGTAGCCAGAAAGGTGAGTGGGTCTCTGTAAAGCCTGTGCT	intergenic	0.18634	0.330598	0.441177	0.0746795	0.045533	0.030894
ASRN6AP1A10016332711	lncRNA	ENSRNOT00000093091	lncRNA	hyper	2.61849	6.14106	0.0100993	0.122769	0.205174	0.0334101	SSX family member 2 interacting protein [Source:RGD Symbol;Acc:708490]	Ssx2ip	Ensembl	628	chr2:252292078-252294871:+	chr2	+	252292078	252294871	SSX family member 2 interacting protein [Source:RGD Symbol;Acc:708490]	AATCTCCGGAGAGAGAAAGGCGTTTGAGGAAGAGCGAGCCAGCTGGGTGAAGCAGCAGTT	exon sense-overlapping	0.231843	0.132489	0.251188	0.047221	0.0259004	0.0271091
ASRN6AP1A10000348311	lncRNA	ENSRNOT00000081379	lncRNA	hyper	2.60443	6.08152	0.0114065	0.128604	0.274497	0.0451363		AABR07042840.1	Ensembl	751	chr19:11671129-11786778:+	chr19	+	11671129	11786778		ACAGTGGAAATGAAGTGCAAAGAGGAGAGAAAGAATGGAGTTGTTGGGGATTCATCTATG	intergenic	0.207307	0.370905	0.245281	0.0726119	0.0431455	0.0196516
ASRNV2003433011	lncRNA	XR_594649	lncRNA	hyper	2.59176	6.02833	0.0039652	0.0974387	0.356224	0.0590916	uncharacterized LOC103693303	LOC103693303	RefSeq model	856	chr10:26256424-26261959:+	chr10	+	26256424	26261959	uncharacterized LOC103693303	ATTCTCGAAGGTTCCTGGGGAGTCCAGAAGAGAGATGTGTATCCCCGTGGTTCTGAAGTT	intergenic	0.269507	0.381089	0.418074	0.100188	0.0524724	0.0246148
ASRNV2002806111	lncRNA	XR_344930	lncRNA	hyper	2.55396	5.87246	0.0390286	0.217892	0.247794	0.042196	uncharacterized LOC102555754	LOC102555754	RefSeq model	5253	chr3:44189347-44194729:+	chr3	+	44189347	44194729	uncharacterized LOC102555754	CAAAAGAGAGACTGAGGTGAGGTTTCCCACTGGTGACTTTCAGTGTGTCTTTAACATAGT	intergenic	0.138174	0.235545	0.369664	0.0628295	0.0384569	0.0253017
ASRNV2003058011	lncRNA	XR_590053	lncRNA	hyper	2.54245	5.82577	0.00071122	0.0629026	0.388792	0.0667366	uncharacterized LOC103691027	LOC103691027	RefSeq model	2041	chr12:12847797-12855374:-	chr12	-	12847797	12855374	uncharacterized LOC103691027	AGTTTACAGTCTGCCTGCTTTCTTATGAGAAGAGAGCATGAGTAATGATGACCCCACTGG	intergenic	0.37385	0.364806	0.427718	0.121311	0.0505948	0.0283035
uc.178-_P111	lncRNA	uc.178-	lncRNA	hyper	2.54145	5.82175	0.0398526	0.218304	0.21742	0.0373461		uc.178	UCR	249	chr10:18348943-18349192:+	chr10	+	18348943	18349192		GCTAGAGAGAAGCATTATTGCATATTAAAAATTGGAGTGTAGTTTTCCCAGAGGTAAAAG	intronic antisense	0.120398	0.205697	0.326164	0.0468969	0.0385721	0.0265693
ASRNV2003491711	lncRNA	XR_595598	lncRNA	hyper	2.53077	5.77881	0.0180191	0.150567	0.19725	0.0341332	uncharacterized LOC103693689	LOC103693689	RefSeq model	598	chr1:207028664-207029259:-	chr1	-	207028664	207029259	uncharacterized LOC103693689	AAGGACAACTGAGAGAGAAACTGGTCAGTGGGACCCTGCCATCCAGGTCCCTCACTTCCT	intronic antisense	0.133596	0.18223	0.275923	0.0417238	0.0379268	0.0227491
ASRNV2003432911	lncRNA	XR_594648	lncRNA	hyper	2.52519	5.75647	0.000422964	0.0504382	0.304153	0.0528367	uncharacterized LOC103693303	LOC103693303	RefSeq model	856	chr10:26222686-26261959:+	chr10	+	26222686	26261959	uncharacterized LOC103693303	ACATGTGAAGGTTCCTGGGGAGTCCAGAAGAGAGATGTGTATCCCCGTGGTTCTGAAGTT	intergenic	0.278314	0.318376	0.315768	0.0883819	0.0487228	0.0214052
ASRNV2003004711	lncRNA	XR_589295	lncRNA	hyper	2.52498	5.75566	5.2648e-05	0.0389332	0.479945	0.0833866	nuclear antigen Sp100-like	LOC100366216	RefSeq model	1864	chr9:92666622-92690549:+	chr9	+	92666622	92690549	nuclear antigen Sp100-like	TAGAGCCGTGTATGAGCAGAGAAAGAAAGGTAAACACATATTAAGACGTAGGGCCAGATG	exon sense-overlapping	0.45004	0.484606	0.505188	0.0805367	0.109886	0.0597375
ASRNV2003334311	lncRNA	XR_593294	lncRNA	hyper	2.44493	5.445	0.00106385	0.0713081	0.670328	0.123109	RIC8 guanine nucleotide exchange factor B	Ric8b	RefSeq model	10289	chr7:25919251-26015506:+	chr7	+	25919251	26015506	RIC8 guanine nucleotide exchange factor B	AGCATTGAAGAGAGGAGTTGCTTAAACCAATGGGACTAAAACCTGACGGGACAATAACGC	exon sense-overlapping	0.581013	0.690657	0.739314	0.210979	0.0914273	0.0669209
ASRNV2002861211	lncRNA	XR_348320	lncRNA	hyper	2.42982	5.38828	0.000723018	0.0629026	0.339855	0.063073	uncharacterized LOC102547871	LOC102547871	RefSeq model	1756	chr8:6943680-6946409:+	chr8	+	6943680	6946409	uncharacterized LOC102547871	CTGACAGGGGACCATTGTAGAAATGAGAATGATGAAAGTGTGTGTGAGAGAGAGTATCAC	intergenic	0.306968	0.34113	0.371467	0.101156	0.0661545	0.0219081
ASRNV2003157411	lncRNA	XR_591218	lncRNA	hyper	2.40938	5.31248	0.0171307	0.149311	0.141532	0.0266414	uncharacterized LOC102547008	LOC102547008	RefSeq model	185	chr2:196160696-196161672:-	chr2	-	196160696	196161672	uncharacterized LOC102547008	CATCAGGGCCTCAAGGACAGAACAAGGACAGAATAAGATAAAGGAGAGAGACACAAGGCT	natural antisense	0.0875367	0.153228	0.18383	0.0369021	0.0296805	0.0133415
ASRNV2002686911	lncRNA	XR_146193	lncRNA	hyper	2.37369	5.18266	0.000520469	0.0517556	0.318116	0.0613808	septin-4-like	LOC100910236	RefSeq model	352	chr10:74883619-74884197:+	chr10	+	74883619	74884197	septin-4-like	CTCTCTTCAGCAAGCTGACAAGAGAGAGTGGTACTGACTTCCCTATCCCTGCTGTCCCAC	exon sense-overlapping	0.284803	0.327504	0.34204	0.0928391	0.0621806	0.0291227
uc.414+_P111	lncRNA	uc.414+	lncRNA	hyper	2.35209	5.10562	0.0189373	0.153051	0.204145	0.0399843		uc.414	UCR	246	chr10:86683995-86684241:+	chr10	+	86683995	86684241		CTGGTTTGCTTTTCCTTTTCGTCTCGTAAAGGAGAGAGAAGTGCAGAGTTCGATTCTGTA	bidirectional	0.131457	0.203242	0.277736	0.052653	0.0435745	0.0237255
ASRN6AP1A10000736911	lncRNA	ENSRNOT00000081901	lncRNA	hyper	2.34581	5.08345	0.00160554	0.075932	0.514552	0.101221		AABR07008568.1	Ensembl	577	chr2:65010320-65011966:-	chr2	-	65010320	65011966		CACTGAGACCCTGTTTTAGAGAGTAGCATGAAGAATGATAGAGGAAGACCCAAGATATTG	intergenic	0.473656	0.522634	0.547365	0.19785	0.0742427	0.03157
ASRNV2003021911	lncRNA	XR_589532	lncRNA	hyper	2.34571	5.0831	0.00334286	0.0944732	0.390242	0.0767724	uncharacterized LOC102557555	LOC102557555	RefSeq model	258	chr1:24901997-24903469:+	chr1	+	24901997	24903469	uncharacterized LOC102557555	GGAGAGAAATGAGCTGACAGATCGCCTCCTTTATGTGACAGGTGGATCCATGAGCAAGAG	exon sense-overlapping	0.34174	0.360031	0.468954	0.138025	0.0482	0.0440926
ASRN6AP1A10000684111	lncRNA	ENSRNOT00000090624	lncRNA	hyper	2.27473	4.83906	0.0355609	0.210378	0.221691	0.0458129		AABR07044049.1	Ensembl	6099	chr19:53800188-53931496:+	chr19	+	53800188	53931496		GTCAGGGAGCAGAGAGGAGAAGGCTTCTGCATCCAGTCCAGGACCCCACATTCAGGAGGG	intergenic	0.140591	0.195973	0.32851	0.0597125	0.0472238	0.0305023
uc.310+_P111	lncRNA	uc.310+	lncRNA	hyper	2.27011	4.8236	0.0170402	0.149311	0.559981	0.116092		uc.310	UCR	229	chr1:276467021-276467250:+	chr1	+	276467021	276467250		GCCTGAGGTGTGGCATTTTAAACATAATTAGAGGAGAGATTTAAGTTAACATCTTTGATC	intron sense-overlapping	0.389353	0.651219	0.639371	0.263584	0.0435448	0.0411476
ASRN6AP1A10000448311	lncRNA	ENSRNOT00000087863	lncRNA	hyper	2.2559	4.77633	0.0251682	0.179461	0.321029	0.0672125		AABR07071374.1	Ensembl	650	chr8:112418131-112488709:-	chr8	-	112418131	112488709		GAGAAGAGACGTGTGTATGCAGCTACGAACGAGCCCTCCTGAGAAGATTCTGACTTCTGG	intergenic	0.21113	0.298573	0.453383	0.0933393	0.0721439	0.0361541
ASRN6AP1A10000336011	lncRNA	ENSRNOT00000085009	lncRNA	hyper	2.24543	4.74179	0.0216528	0.16593	0.121051	0.0255285		AABR07064172.1	Ensembl	150	chr6:67771796-67775223:+	chr6	+	67771796	67775223		TGATGAACAATACAATTTGGAGCAGGATGGAAATTTAAGAAGAGAGAGCGAGCGAGTAGC	intergenic	0.0752028	0.124483	0.163467	0.0343866	0.0267925	0.0154064
ASRN6AP1A10061631311	lncRNA	ENSRNOT00000092483	lncRNA	hyper	2.2143	4.64056	0.0272245	0.185385	0.166195	0.0358137	microtubule-associated protein tau [Source:RGD Symbol;Acc:69329]	Mapt	Ensembl	779	chr10:92344292-92364061:+	chr10	+	92344292	92364061	microtubule-associated protein tau [Source:RGD Symbol;Acc:69329]	GTGGAAACAAAGGACGTGACTGCGCCCCTAGTGGAAGAGAGAGCTCCCGACAAGCAGGCG	exon sense-overlapping	0.103725	0.167394	0.227467	0.0627516	0.0280744	0.0166151
ASRN6AP1A10017372311	lncRNA	ENSRNOT00000071923	lncRNA	hyper	2.19217	4.56991	0.0206869	0.161115	0.436383	0.0954905		AABR07043720.1	Ensembl	968	chr19:36277710-36364934:-	chr19	-	36277710	36364934		ATTATTTTCCCTTTTGGTTTTAAGTCTATGAAACCATGTTTGCCAAGAGAGAAGACTGGC	intergenic	0.436588	0.569937	0.302626	0.192675	0.0670437	0.0267524
ASRN6AP1A10001192811	lncRNA	NR_131080	lncRNA	hyper	2.17079	4.5027	0.00403316	0.0974387	0.431782	0.0958941		LOC100909941	Refseq	635	chr4:84917359-84921988:+	chr4	+	84917359	84921988		AGCACGCCCTTCCCAACCTGTGTGGGCAGCAAGAAGCAAACAGAAGAGAGAAGAGGAAGC	intergenic	0.354269	0.44553	0.495547	0.157054	0.106085	0.0245437
ASRNV2003278711	lncRNA	XR_592658	lncRNA	hyper	2.16254	4.47704	0.00729286	0.110687	0.517513	0.115593	uncharacterized LOC103692426	LOC103692426	RefSeq model	125	chr5:119910687-119910812:+	chr5	+	119910687	119910812	uncharacterized LOC103692426	TGAGCTAGAGAGCACGGCCCAGGTGAGCTAGAGAGCACGGCCCAGGTGATCTAGAGAGCA	intron sense-overlapping	0.399012	0.551259	0.602266	0.21519	0.0875281	0.0440601
ASRN6AP1A10000489811	lncRNA	ENSRNOT00000088438	lncRNA	hyper	2.13764	4.40041	0.0314659	0.198794	0.249691	0.0567426		AABR07032758.2	Ensembl	426	chr18:80209417-80212504:+	chr18	+	80209417	80212504		ACAGAGAGAAACAGTCATAGGCTTCGACATCTATACATTTTCCAGGATCCTGCTGTAAAG	intergenic	0.136566	0.312734	0.299773	0.0915649	0.045986	0.0326769
ASRN6AP1A10023498311	lncRNA	NM_001134538	lncRNA	hyper	2.12771	4.37022	0.0175978	0.149311	0.217977	0.0498779		Sez6l	Refseq	3644	chr12:50090479-50240866:+	chr12	+	50090479	50240866		TGAGACTGGGGAAACGAGAGAGTATGAAGTTTCCATCTAACAAGAGCTGCCCCGGAAAGG	bidirectional	0.143618	0.280348	0.229966	0.081675	0.0406441	0.0273144
ASRN6AP1A10000126011	lncRNA	ENSRNOT00000091786	lncRNA	hyper	2.09775	4.28042	0.0260794	0.182883	0.189119	0.0441823		AC111292.1	Ensembl	2252	chr3:3955495-3958181:+	chr3	+	3955495	3958181		ATGGAGAGAGCATACATTTCCATGGTTTTAGGTTTCCTGGTAGTTTGCCGTGCTGGAAGC	intergenic	0.138423	0.157795	0.271139	0.0543536	0.0480977	0.0300957
ASRNV2003247311	lncRNA	XR_592284	lncRNA	hyper	2.0897	4.25659	0.0225508	0.170404	0.552464	0.12979	uncharacterized LOC102548180	LOC102548180	RefSeq model	798	chr4:159877380-159882762:-	chr4	-	159877380	159882762	uncharacterized LOC102548180	AGAGGAGCAGACTGCAGCTTGTGTCTAGTTGGCCCTAACAAGACAGCTGTGATGTCAGGC	intergenic	0.607993	0.699388	0.350012	0.232118	0.0995546	0.0576985
uc.360+_P111	lncRNA	uc.360+	lncRNA	hyper	2.08322	4.23751	0.0343783	0.207265	0.120625	0.0284661		uc.360	UCR	287	chr6:66963796-66964083:+	chr6	+	66963796	66964083		CACAGTTCAGAGAGAGGCTGGACGAAATTCAGACATGGAGCATCACACTCATTGTTCTTT	natural antisense	0.0673952	0.127316	0.167164	0.0356939	0.0249071	0.0247972
ASRNV2003189111	lncRNA	XR_591580	lncRNA	hyper	2.06541	4.18552	0.00191348	0.0824281	0.533377	0.127434	uncharacterized LOC103691846	LOC103691846	RefSeq model	1330	chr3:80532519-80533882:-	chr3	-	80532519	80533882	uncharacterized LOC103691846	TATGTCGTGTGTGTTTGAGAGAGTATGGGGTATGTATGTATTGATGTGGATTCATACACA	intron sense-overlapping	0.534723	0.547262	0.518147	0.223265	0.127305	0.0317313
uc.428-_P111	lncRNA	uc.428-	lncRNA	hyper	2.06057	4.17151	0.0483206	0.239429	0.125397	0.0300603		uc.428	UCR	239	chr18:12640951-12641190:-	chr18	-	12640951	12641190		CAGAGAGAAATTGACTAATTAGCAATGCGCACTAAAACTTGACGGTTCTTTATAGAGAGA	intergenic	0.0790933	0.107139	0.189957	0.0427344	0.0269255	0.0205209
ASRN6AP1A10000790011	lncRNA	ENSRNOT00000080870	lncRNA	hyper	2.04922	4.13883	0.00129323	0.0741726	0.567045	0.137006		AC120076.1	Ensembl	2384	chr11:76806359-76812949:-	chr11	-	76806359	76812949		AGCTCCAAGAGAGACTAAACCACCAACCAATTATGTAGCACGTGTAGCAGAGGATGGCCT	intergenic	0.511572	0.558757	0.630807	0.196592	0.155109	0.0593176
ASRN6AP1A10000401811	lncRNA	ENSRNOT00000092414	lncRNA	hyper	2.04804	4.13543	0.0293887	0.192191	0.252046	0.0609479		AABR07061839.1	Ensembl	394	chr4:148390273-148391617:-	chr4	-	148390273	148391617		GAAAGGAAAAACAAGTTTAAAGAGAGCAGACATCAAAGTGGGGAAATGAGACTGTATTGT	intronic antisense	0.167815	0.355002	0.233321	0.08957	0.064086	0.0291878
ASRN6AP1A10000633711	lncRNA	ENSRNOT00000082349	lncRNA	hyper	2.04116	4.11576	0.0317588	0.199312	0.122971	0.029878		AABR07071199.1	Ensembl	1020	chr8:104371233-104377969:-	chr8	-	104371233	104377969		AGCAGGGTGACCATGAAGGGGCTTTAAGAAATTCCAACTCAGGAGAGAGACGAGGAGGAG	intergenic	0.0675005	0.148743	0.152669	0.0419833	0.0315387	0.0161119
ASRNV2003180211	lncRNA	XR_591480	lncRNA	hyper	2.01283	4.03574	0.00644697	0.109599	0.148134	0.0367055	uncharacterized LOC103691777	LOC103691777	RefSeq model	300	chr3:24060943-24065031:+	chr3	+	24060943	24065031	uncharacterized LOC103691777	AAGAGAGTGAGGAGCAGTATGGGAAAGTGTATCACAATGGCTTTTTAGAGCAGAGTCCCA	intergenic	0.121315	0.135316	0.187771	0.0498552	0.0336386	0.0266227
ASRNV2002745311	lncRNA	XR_341403	lncRNA	hyper	1.99143	3.97631	0.0146185	0.140092	0.140495	0.035333	uncharacterized LOC102554142	LOC102554142	RefSeq model	1412	chr17:11836582-11839267:-	chr17	-	11836582	11839267	uncharacterized LOC102554142	TATGGAAGAGAGAGTCTGAGGAAGATTTTTGGTGCTGAGTGTTCCTGAATGTCCTTGTGG	intergenic	0.10515	0.128859	0.187476	0.0457866	0.0388877	0.0213246
ASRNV2003208811	lncRNA	XR_591815	lncRNA	hyper	1.98904	3.96972	0.0421975	0.225307	0.148468	0.0374002	uncharacterized LOC103691947	LOC103691947	RefSeq model	2180	chr3:156287728-156333523:-	chr3	-	156287728	156333523	uncharacterized LOC103691947	AAACAGCCTCTAGGAGAGTAGAGATGCCCTTCAGGTAGCACATGGAATGCCCACGGCCGA	intergenic	0.0783614	0.162701	0.204343	0.0496629	0.0372539	0.0252838
uc.447+_P111	lncRNA	uc.447+	lncRNA	hyper	1.98526	3.95934	0.00162496	0.075932	0.126792	0.0320234		uc.447	UCR	273	chr1:94100531-94100804:-	chr1	-	94100531	94100804		TGGTGTCTAATGATTGGTTTTTTGAAGTAATGAAGAGAGAGCACTAACGACTCCTTGGTG	intergenic	0.110902	0.123744	0.145728	0.0437917	0.0335537	0.0187248
uc.314+_P111	lncRNA	uc.314+	lncRNA	hyper	1.96834	3.91319	0.00179041	0.0805342	0.136743	0.0349441		uc.314	UCR	202	chr1:203464083-203464285:+	chr1	+	203464083	203464285		TTGCAATAAATTACACAATTCATTTCCTCCATTTAGAGAGAGAAAATCACACCTCCAGGC	intergenic	0.116738	0.153025	0.140466	0.0481382	0.0383253	0.0183689
ASRN6AP1A10090727711	lncRNA	ENSRNOT00000088836	lncRNA	hyper	1.95887	3.88759	0.00461558	0.0989931	0.562081	0.144584	protein phosphatase 1, regulatory subunit 10 [Source:RGD Symbol;Acc:620079]	Ppp1r10	Ensembl	4145	chr20:3329690-3344279:-	chr20	-	3329690	3344279	protein phosphatase 1, regulatory subunit 10 [Source:RGD Symbol;Acc:620079]	ATGAACCCGCCACCACCCCCTCCATTCCGAGAGCAGAGGAGGTCGTTCTGGAGGAGGCCC	exon sense-overlapping	0.55687	0.500034	0.62934	0.258707	0.13225	0.0427943
ASRNV2003711411	lncRNA	XR_601441	lncRNA	hyper	1.93856	3.83324	0.00136807	0.0752077	0.35806	0.0934093	uncharacterized LOC102548522	LOC102548522	RefSeq model	2552	chr6:75623235-75627245:+	chr6	+	75623235	75627245	uncharacterized LOC102548522	GAGAACTTAAGGCTTGGAGAGATGTTTCCGTGACGGAGCACACTGGCCGTTCTTCCCCAG	natural antisense	0.372481	0.364041	0.337657	0.154564	0.0771637	0.0485003
ASRNV2003091911	lncRNA	XR_590452	lncRNA	hyper	1.92811	3.80557	0.013127	0.133994	0.449727	0.118176	uncharacterized LOC102549682	LOC102549682	RefSeq model	295	chr1:191827170-191829514:-	chr1	-	191827170	191829514	uncharacterized LOC102549682	AACGATGAGAGAATCCCAGCTTTGGCATGCCTTAAAGACAGCCTGTCCCTATATGAGATT	intergenic	0.36419	0.475446	0.509544	0.246944	0.0495197	0.0580639
ASRN6AP1A10000381911	lncRNA	ENSRNOT00000086543	lncRNA	hyper	1.92435	3.79566	0.00606495	0.106421	0.433334	0.114166	uncharacterized LOC108352225 [Source:RGD Symbol;Acc:11370322]	LOC108352225	Ensembl	440	chr10:79204452-79210794:-	chr10	-	79204452	79210794	uncharacterized LOC108352225 [Source:RGD Symbol;Acc:11370322]	ACACACAGGGTTCTTGCTTTTCTACGTCCTCTACCTTTAAAGCTGAAGAGAAGAGAGAGA	intergenic	0.383969	0.437052	0.478981	0.20904	0.109616	0.0238414
ASRN6AP1A10000035811	lncRNA	ENSRNOT00000083187	lncRNA	hyper	1.89097	3.70884	0.0146547	0.140136	0.197641	0.053289		AABR07060560.3	Ensembl	3342	chr4:80808112-80849270:-	chr4	-	80808112	80849270		GAGACAGAAGAGTAGGGAGAGCTTAATCATAATATATTGTATACATGTATAAAATGTCAA	intergenic	0.143165	0.194503	0.255254	0.0781391	0.0496711	0.032057
ASRN6AP1A10069303211	lncRNA	ENSRNOT00000092319	lncRNA	hyper	1.82702	3.54803	0.00990842	0.122033	0.0896715	0.0252736	microtubule-associated protein 2 [Source:RGD Symbol;Acc:3044]	Map2	Ensembl	410	chr9:73404871-73418612:+	chr9	+	73404871	73418612	microtubule-associated protein 2 [Source:RGD Symbol;Acc:3044]	AATGCTTTCCTCATGAAGGTTAGGCATTTGGGCTAAAAAGGGAGGAGAGAGATGTGGATC	exon sense-overlapping	0.0770699	0.114515	0.0774295	0.0346942	0.0279334	0.0131931
ASRN6AP1A10007443511	lncRNA	ENSRNOT00000076638	lncRNA	hyper	1.82442	3.54165	0.0136192	0.136316	0.596468	0.168415		AABR07010033.1	Ensembl	349	chr2:121357095-121386339:+	chr2	+	121357095	121386339		ACCCCCACCTGCGTAGTTACAGGGCAGAAAAGAAACTCATTTTGGGAGAGAAGAGTGGGA	intergenic	0.475116	0.670655	0.643632	0.300988	0.183673	0.0205855
ASRNV2003116311	lncRNA	XR_590734	lncRNA	hyper	1.82364	3.53973	8.61632e-06	0.0191153	0.584812	0.165214	uncharacterized LOC102553769	LOC102553769	RefSeq model	255	chr1:275847404-275849172:+	chr1	+	275847404	275849172	uncharacterized LOC102553769	AGCATGGAGGTGTGTGTCAGATGCAAGCATGGAGGTGTGTGAGTTGAATGCAAGCATGGA	intronic antisense	0.567787	0.588817	0.597833	0.177331	0.176116	0.142194
ASRNV2003454211	lncRNA	XR_594896	lncRNA	hyper	1.81668	3.52269	0.00441736	0.0984917	0.470784	0.133643	uncharacterized LOC103693437	LOC103693437	RefSeq model	1550	chr10:90753598-90757187:+	chr10	+	90753598	90757187	uncharacterized LOC103693437	TTGATCCCCAGAACACTGACAGATCGGAACACAGGACAGAGAGACGATGGTGGAGGGGTC	intergenic	0.519935	0.395213	0.497205	0.187041	0.167064	0.0468254
ASRNV2003707611	lncRNA	XR_601311	lncRNA	hyper	1.81414	3.51649	0.00185136	0.0805342	0.101465	0.0288539	uncharacterized LOC102554045	LOC102554045	RefSeq model	1215	chr6:6207800-6256809:-	chr6	-	6207800	6256809	uncharacterized LOC102554045	AGGTCAGATTGGGCATGGCTGAAAAACGAAAGGCAGGAGAGAGATTTATTACCTGTTGCA	intergenic	0.101789	0.0885153	0.114089	0.0377538	0.0328918	0.0159162
ASRNV2003717311	lncRNA	XR_601739	lncRNA	hyper	1.80533	3.49509	0.00458527	0.0989931	0.114128	0.0326539	uncharacterized LOC102547181	LOC102547181	RefSeq model	4406	chr7:59763989-59775163:-	chr7	-	59763989	59775163	uncharacterized LOC102547181	GGTATCTAAGGCAATTTTAGGGACCCCAAGAGAGAGGTTTATCTCCATAAAGCAAGCCCT	intergenic	0.0906456	0.133127	0.118612	0.0432535	0.0347999	0.0199082
ASRNV2002742411	lncRNA	XR_341226	lncRNA	hyper	1.79008	3.45834	0.018013	0.150567	0.123693	0.0357666	uncharacterized LOC102557538	LOC102557538	RefSeq model	2754	chr16:79735312-79738962:+	chr16	+	79735312	79738962	uncharacterized LOC102557538	AAGTTTAGTATAAAGCAAGGAGAGCAGAGATTCTCCAGTGATGAAGCCAGAGCTGTGCTC	intronic antisense	0.0805923	0.149969	0.140518	0.0462482	0.0377115	0.0233401
ASRN6AP1A10001250411	lncRNA	ENSRNOT00000093228	lncRNA	hyper	1.78675	3.45037	0.00883628	0.116379	0.109722	0.0317999	leucine rich repeat containing 4C [Source:RGD Symbol;Acc:1311013]	Lrrc4c	Ensembl	88	chr3:86246593-86246680:+	chr3	+	86246593	86246680	leucine rich repeat containing 4C [Source:RGD Symbol;Acc:1311013]	TGTTTACCAGAGAGAGTGAAGCTGAGGAAGTTGGAGCTTCTGTTGACACTCTAAACTCAT	intron sense-overlapping	0.104888	0.139293	0.0849847	0.0368512	0.0344103	0.0241382
ASRNV2002866511	lncRNA	XR_348614	lncRNA	hyper	1.7686	3.40723	0.016698	0.147591	0.143062	0.0419878	uncharacterized LOC102554965	LOC102554965	RefSeq model	609	chr8:72787097-72789194:+	chr8	+	72787097	72789194	uncharacterized LOC102554965	AGAGAGGCTGGGAAAGCCACTGATGTGGGCTTAGTTCATAAATACAATACCTGGAAATCA	intergenic	0.108864	0.130016	0.190307	0.0557858	0.0402995	0.0298782
ASRNV2003462611	lncRNA	XR_594989	lncRNA	hyper	1.75205	3.36838	0.0070568	0.110687	0.762735	0.22644	SET domain containing 4	Setd4	RefSeq model	3410	chr11:33781868-33803115:-	chr11	-	33781868	33803115	SET domain containing 4	ATGAGATGCTCTCTACCTTTGTAGGCAGAATACCAACTGTGCTTGAGAGTAGAGATAGAA	exon sense-overlapping	0.762292	0.79111	0.734804	0.400264	0.239115	0.0399411
ASRNV2003050111	lncRNA	XR_589956	lncRNA	hyper	1.74857	3.36025	0.0154568	0.142311	0.467858	0.139233	uncharacterized LOC103690982	LOC103690982	RefSeq model	396	chr1:54234588-54237252:+	chr1	+	54234588	54237252	uncharacterized LOC103690982	CTTTTCAAAGCCCATTCATCTGAGACTGGTTCATCCACAGAGCACGTAATTCTGATTGGT	intergenic	0.516726	0.322027	0.56482	0.20382	0.115927	0.0979525
uc.263-_P111	lncRNA	uc.263-	lncRNA	hyper	1.74441	3.35058	0.00404073	0.0974387	0.422212	0.126012		uc.263	UCR	207	chr17:6670116-6670323:+	chr17	+	6670116	6670323		CAGTTTATGCCTCACTGCCTGATTAGAAAGAGAGAAATGTATTTTATTACCTGCCTTTTA	exon sense-overlapping	0.392771	0.426017	0.447848	0.212905	0.11482	0.05031
uc.204-_P111	lncRNA	uc.204-	lncRNA	hyper	1.7252	3.30626	0.00431589	0.0984917	0.557285	0.168555		uc.204	UCR	202	chr12:17192873-17193075:+	chr12	+	17192873	17193075		TAGAGAGTAAATCTAGGATCCTTTCCCTCCGCAGTTCAGACACTAATTAACTAACCAAGA	intergenic	0.568843	0.505915	0.597097	0.272306	0.172275	0.0610827
ASRN6AP1A10000643611	lncRNA	ENSRNOT00000091823	lncRNA	hyper	1.72144	3.29765	0.00648326	0.109795	0.474506	0.143892		AABR07054482.1	Ensembl	311	chr3:155857194-155859011:-	chr3	-	155857194	155859011		GTAGACTGGAAATTGGCAGAGAAGAGGAAAGAGATCATCAAGAACAAAAGGAGTCAGGAG	intergenic	0.406169	0.481118	0.536231	0.23745	0.132696	0.0615302
ASRNV2003421611	lncRNA	XR_594500	lncRNA	hyper	1.69067	3.22807	0.00347355	0.0964926	0.142025	0.0439967	sushi, nidogen and EGF-like domains 1	Sned1	RefSeq model	4582	chr9:100380485-100429928:+	chr9	+	100380485	100429928	sushi, nidogen and EGF-like domains 1	AGCCACCCAGAGAGAGAAACCCCCAAGGCTGTGGTGACCTGGAGGGAGGAAGGAAACTGG	exon sense-overlapping	0.118749	0.147216	0.160108	0.0606048	0.0456413	0.0257439
uc.155+_P111	lncRNA	uc.155+	lncRNA	hyper	1.68791	3.22189	0.0119346	0.128841	0.483576	0.150091		uc.155	UCR	207	chr2:24546339-24546546:-	chr2	-	24546339	24546546		TTAAAAAGGGGGCTTCTTGCATTATAATGTCCTTTAGAGAGACGGGGAGGTGCTTAACAG	natural antisense	0.400405	0.460196	0.590128	0.187175	0.215227	0.0478702
ASRNV2003242411	lncRNA	XR_592224	lncRNA	hyper	1.68093	3.20634	0.00739028	0.110687	0.13152	0.0410187	uncharacterized LOC103692194	LOC103692194	RefSeq model	1373	chr4:127561438-127562904:+	chr4	+	127561438	127562904	uncharacterized LOC103692194	CTTTCAAAGGAATCATCTGCTATGCACAGAGAGAGACATAACACAGACGTAAAGCTATAC	intronic antisense	0.115996	0.11935	0.159214	0.0580156	0.0459624	0.0190779
ASRN6AP1A10067232711	lncRNA	ENSRNOT00000076785	lncRNA	hyper	1.66541	3.17204	0.00161739	0.075932	0.514443	0.162181	transmembrane channel-like 1 [Source:RGD Symbol;Acc:1308682]	Tmc1	Ensembl	468	chr1:238411449-238441500:-	chr1	-	238411449	238441500	transmembrane channel-like 1 [Source:RGD Symbol;Acc:1308682]	AGGCGAGAGAAAAAGAAAGGCGGAGGAGGCTGAGGAGAGGAGCGTAAAAGAAGAAATTGA	exon sense-overlapping	0.444375	0.526791	0.572164	0.213866	0.152585	0.120092
ASRNV2002826611	lncRNA	XR_346175	lncRNA	hyper	1.66389	3.1687	0.00783564	0.11179	0.096418	0.0304283	uncharacterized LOC102554909	LOC102554909	RefSeq model	810	chr4:163282734-163293613:-	chr4	-	163282734	163293613	uncharacterized LOC102554909	ATGACTAGAGAGTTTACGCCCTAGATATGAGAGAGAATGAATGGGTTTAAGAGAAATAGT	intergenic	0.0745627	0.11346	0.101231	0.0423793	0.0302244	0.0186811
ASRNV2003116111	lncRNA	XR_590732	lncRNA	hyper	1.62527	3.085	0.000166258	0.0504382	0.566871	0.18375	uncharacterized LOC102553769	LOC102553769	RefSeq model	232	chr1:275847553-275848244:+	chr1	+	275847553	275848244	uncharacterized LOC102553769	AAGCATGGAGGTGTGAGTCAGATGCAAGCATGGAGGTGTGTGTGTCAGATGCAAGCATGG	intronic antisense	0.538339	0.604841	0.557432	0.200923	0.20624	0.144088
ASRNV2002878611	lncRNA	XR_349384	lncRNA	hyper	1.59201	3.0147	0.00240788	0.085168	0.603112	0.200057	similar to nidogen 2	LOC367597	RefSeq model	1508	chr12:38385-54698:-	chr12	-	38385	54698	similar to nidogen 2	GCCATAGTCAATACATCTCTGAAGTATGGATACAGGGGTGATCTCTTATGCAGAGTAGAT	exon sense-overlapping	0.569559	0.587166	0.652611	0.305893	0.159051	0.135228
ASRN6AP1A10000034311	lncRNA	ENSRNOT00000083529	lncRNA	hyper	1.58344	2.99684	0.00926508	0.118383	0.0988851	0.0329965		AC112739.1	Ensembl	173	chr7:24031824-24034140:+	chr7	+	24031824	24034140		AATAGAGAGAGTGGCAGGACGCGGACATTTTCGGAGGCGGCATGGTGACTGTGGTAGCCT	intergenic	0.0778599	0.0965976	0.122198	0.0403595	0.0365233	0.0221067
ASRN6AP1A10001188511	lncRNA	ENSRNOT00000081781	lncRNA	hyper	1.58001	2.98973	0.00236583	0.085168	0.19085	0.0638352		AABR07052894.2	Ensembl	209	chr3:81753617-81754139:-	chr3	-	81753617	81754139		AGAGAGAGACTCAGAGAAGGTAAATTTATCTTTCTATAAATCTTCCTTAGCCTGATGTCT	intergenic	0.186537	0.190794	0.19522	0.0938585	0.0670963	0.0305507
ASRN6AP1A10000231911	lncRNA	ENSRNOT00000087947	lncRNA	hyper	1.57355	2.97635	0.00926917	0.118383	0.410091	0.137783		AABR07050134.1	Ensembl	2099	chr5:153011552-153015464:-	chr5	-	153011552	153015464		AAGCAAGGAGAAGAGAGGAAAAGGGACCAGCATCCCAGTATCCCCTCCCAGGACGTACCT	intergenic	0.319252	0.462924	0.448098	0.204534	0.125866	0.0829496
ASRN6AP1A10001074211	lncRNA	ENSRNOT00000091474	lncRNA	hyper	1.57003	2.9691	0.00423517	0.0984038	0.178818	0.0602262		AABR07063742.1	Ensembl	264	chr6:45133657-45134047:+	chr6	+	45133657	45134047		GAGAGGAGGACGAGACGAAGATGTTTTGCCAACTGCCTTAGACTGCCTGGCACTTCTAGG	intergenic	0.152264	0.177245	0.206944	0.0810711	0.0622061	0.0374015
ASRNV2002900011	lncRNA	XR_351665	lncRNA	hyper	1.56986	2.96877	0.0160151	0.1459	0.598151	0.201481	uncharacterized LOC102554113	LOC102554113	RefSeq model	215	chr1:123211190-123211404:-	chr1	-	123211190	123211404	uncharacterized LOC102554113	GAAAAAAACAAGAACACAAACAAAAACTCAAAATGGAAGTCCAGTTCCAAATAGTCTCTG	intergenic	0.683518	0.457921	0.653014	0.319419	0.205464	0.0795604
ASRN6AP1A10001088211	lncRNA	ENSRNOT00000082248	lncRNA	hyper	1.56875	2.96647	0.000250856	0.0504382	0.0859814	0.0289844		AABR07001555.1	Ensembl	360	chr1:51525068-51525579:-	chr1	-	51525068	51525579		ACATGCAGTACACATGGGGTCCAGAGAGAGGGGGCTGCAGCAGACAAGATGGATGCCCTC	intergenic	0.0833409	0.0864886	0.0881147	0.0343816	0.0323411	0.0202306
ASRNV2003020511	lncRNA	XR_589510	lncRNA	hyper	1.56825	2.96544	0.00750978	0.110687	0.492732	0.166158	uncharacterized LOC103690664	LOC103690664	RefSeq model	1799	chr9:1430079-1432032:-	chr9	-	1430079	1432032	uncharacterized LOC103690664	AACTCAGAAGTGCTCAGGAACTGTGAAAGTTTCTCTGTTATCACCCTGGAGCCATCTAGT	intronic antisense	0.535173	0.406172	0.536851	0.223413	0.206364	0.0686978
ASRN6AP1A10032792111	lncRNA	NM_001108555	lncRNA	hyper	1.54578	2.91962	0.0214948	0.16529	0.103618	0.0354903		Lrba	Refseq	9352	chr2:185590983-186110491:+	chr2	+	185590983	186110491		AACTGACCCCGTGCTGAGAGAGAGTCCATTGATGTTCACAGACCAGGCCCAGCAAGATGT	bidirectional	0.0841606	0.0903121	0.136382	0.0510073	0.0341954	0.0212681
ASRNV2002778911	lncRNA	XR_343381	lncRNA	hyper	1.54386	2.91573	0.00900652	0.116762	0.446415	0.153106	uncharacterized LOC102554466	LOC102554466	RefSeq model	1089	chr1:220356875-220361260:+	chr1	+	220356875	220361260	uncharacterized LOC102554466	GTCTCCACATCTAGGCAGTAGCGGAGAGGAGAGCTGTTTATAAATCTTGTCTTCACCGAG	intergenic	0.395893	0.464809	0.478544	0.251209	0.151858	0.0562502
ASRNV2003474511	lncRNA	XR_595172	lncRNA	hyper	1.53821	2.90434	0.00568923	0.102199	0.144097	0.0496144	EF hand calcium binding domain 1	Efcab1	RefSeq model	1502	chr11:90215505-90232745:-	chr11	-	90215505	90232745	EF hand calcium binding domain 1	TTGACCAAAATAAGTTTGAGAAATGCCCTTCAGAGAGAGAGACGGCTAGGGAAGCAGAAG	exon sense-overlapping	0.152232	0.132873	0.147187	0.0753439	0.0546602	0.0188391
ASRN6AP1A10000887411	lncRNA	ENSRNOT00000090432	lncRNA	hyper	1.51156	2.85117	0.00206791	0.0840645	0.107179	0.0375911		AABR07070505.3	Ensembl	471	chr8:72734574-72736687:+	chr8	+	72734574	72736687		AGTGGCATGTGGAATTTTAAGAGAGAGAATACAGACAAAGCAGCATGGGACCTCGTTGGT	intergenic	0.101465	0.109092	0.110979	0.0528457	0.0393178	0.0206099
ASRNV2003180111	lncRNA	XR_591479	lncRNA	hyper	1.50427	2.83681	0.0193898	0.155856	0.0933411	0.0329035	uncharacterized LOC103691777	LOC103691777	RefSeq model	219	chr3:24060943-24065031:+	chr3	+	24060943	24065031	uncharacterized LOC103691777	TTGAGAGAACAAAGTTTGAGAGAGATGTGGAAACCTTAAGCGGCTCATCCATTGCCTCCT	intergenic	0.077302	0.122366	0.0803548	0.0416781	0.0371115	0.0199209
ASRN6AP1A10000691011	lncRNA	ENSRNOT00000086128	lncRNA	hyper	1.49977	2.82797	0.0104132	0.12387	0.774601	0.273907		AC120486.11	Ensembl	638	chr20:2488942-2489579:-	chr20	-	2488942	2489579		AGAGATGATCCTTGAATAATGGACTGTACCTTCCAATCAAATAAAAACCTAAGTCACATC	intergenic	0.745851	0.794623	0.783329	0.485835	0.212469	0.123418
ASRNV2002785411	lncRNA	XR_343746	lncRNA	hyper	1.49521	2.81906	0.00461834	0.0989931	0.155373	0.0551154	uncharacterized LOC100912209	LOC100912209	RefSeq model	3924	chr20:12359585-12366664:-	chr20	-	12359585	12366664	uncharacterized LOC100912209	TATGTAAGAGGTAGAGAGAGAGATCGAAAGATAACCAGTGTCAACATCTGGCCACGTCTG	intergenic	0.154467	0.162709	0.148944	0.0860816	0.052043	0.0272215
ASRNV2003306711	lncRNA	XR_592974	lncRNA	hyper	1.48791	2.80482	0.00210303	0.0840645	0.1121	0.0399668	uncharacterized LOC102553989	LOC102553989	RefSeq model	8102	chr6:44459689-44478373:-	chr6	-	44459689	44478373	uncharacterized LOC102553989	TCCAGCCAAGACTGTCCAAGAGAGAGATAATGAAAATATTCAATATACAGTGTACAGATA	intergenic	0.121137	0.109739	0.105424	0.054773	0.0415783	0.0235491
uc.132-_P111	lncRNA	uc.132-	lncRNA	hyper	1.47078	2.77171	0.00425428	0.0984038	0.126933	0.0457958		uc.132	UCR	208	chr2:164326818-164327026:-	chr2	-	164326818	164327026		GAGAGACGCCTTGCAGCCTGCTACATCAAATATGATGGAATCATTAGAGTAATAAGCATG	intergenic	0.113396	0.123696	0.143707	0.0622997	0.0491585	0.0259292
ASRNV2003626411	lncRNA	XR_597750	lncRNA	hyper	1.45024	2.73254	0.0130895	0.133994	0.429781	0.157283	uncharacterized LOC102554662	LOC102554662	RefSeq model	1081	chrX:137465067-137482286:-	chrX	-	137465067	137482286	uncharacterized LOC102554662	AGAGTATTAATGCAGACCCTGTTGACTGAGAGACTTTCACCAAGTACACAGATGACCCGA	intergenic	0.390704	0.413018	0.485621	0.265813	0.134608	0.0714276
ASRN6AP1A10000481611	lncRNA	ENSRNOT00000080067	lncRNA	hyper	1.44929	2.73074	0.00401534	0.0974387	0.581619	0.212989		AABR07062544.1	Ensembl	524	chr4:182328900-182330625:+	chr4	+	182328900	182330625		AGCAAATGTTCTGTTGTCAAGGTCTCATTTATTGGGGTGAACATTACAGCTTTTAAGGCT	intergenic	0.567637	0.521481	0.65574	0.278116	0.241252	0.1196
uc.243+_P111	lncRNA	uc.243+	lncRNA	hyper	1.44401	2.72076	0.00831136	0.11445	0.207298	0.0761912		uc.243	UCR	216	chr2:98509365-98509581:-	chr2	-	98509365	98509581		GAGAGAGACCAGTAATTTAAAACATAAGACCTAGTCAGGGTCCATTATACAATAATTCCA	intron sense-overlapping	0.230307	0.202001	0.189585	0.120225	0.0714412	0.0369069
ASRNV2002882811	lncRNA	XR_349580	lncRNA	hyper	1.43677	2.70714	0.00831195	0.11445	0.0918806	0.0339401	uncharacterized LOC102557062	LOC102557062	RefSeq model	2262	chr7:20404517-20406934:+	chr7	+	20404517	20406934	uncharacterized LOC102557062	CCTATGAGACCAGGAAAAAGAGAGAGCACACAATCACATTAAAATATAAACTCTGTTGTA	intron sense-overlapping	0.0721372	0.107524	0.0959802	0.0418616	0.03737	0.0225886
ASRNV2003225511	lncRNA	XR_592023	lncRNA	hyper	1.43634	2.70633	0.00422917	0.0984038	0.574296	0.212205	uncharacterized LOC102553924	LOC102553924	RefSeq model	6081	chr13:85778893-85788740:+	chr13	+	85778893	85788740	uncharacterized LOC102553924	AGAAGAGATGCAGGCTGTGTGTTCTCACCAGAGAAACGAATCTTCAACCTTGGGCACCCC	intergenic	0.51928	0.592018	0.611592	0.289408	0.241519	0.105686
ASRN6AP1A10000123511	lncRNA	ENSRNOT00000080921	lncRNA	hyper	1.42221	2.67995	0.00981188	0.122033	0.436199	0.162764		AABR07014424.1	Ensembl	1448	chr14:15417981-15420200:+	chr14	+	15417981	15420200		ACAAGTTAGCGCATTTGTGTTCTCTTAGGGTCTGTATGACATCTGTCCAGGATCTTCTGG	intergenic	0.439466	0.346847	0.522283	0.199193	0.186601	0.102497
uc.183+_P111	lncRNA	uc.183+	lncRNA	hyper	1.39996	2.63895	0.0167687	0.147591	0.409031	0.154998		uc.183	UCR	236	chr10:17579226-17579462:-	chr10	-	17579226	17579462		AAACACATTTACAACAAGAAAGAAGAGAGGCACCTGGAGACATCTGACACTGGGCATGCT	natural antisense	0.49653	0.3101	0.420463	0.216159	0.152591	0.0962444
ASRN6AP1A10000974511	lncRNA	ENSRNOT00000080258	lncRNA	hyper	1.39346	2.62707	0.00524747	0.100886	0.600735	0.228671		AABR07013410.2	Ensembl	161	chr2:236007055-236011129:+	chr2	+	236007055	236011129		TGGTAGCTGACAGCACCAAGAAGAAAGAGAAGAGGAGTTAATTAATTCACTGTCCACAGT	intergenic	0.552627	0.578643	0.670936	0.298577	0.271711	0.115726
ASRN6AP1A10000396311	lncRNA	ENSRNOT00000080353	lncRNA	hyper	1.3917	2.62388	0.0111096	0.126393	0.519579	0.198019		AABR07054554.1	Ensembl	1116	chr3:160045063-160047173:-	chr3	-	160045063	160047173		GAGAGGGACCACTTAGCATCTGCTGAGACTTGTCCTAATTCCCCTTCTTCTCAGAGAAGG	intergenic	0.536232	0.498674	0.523832	0.338949	0.144619	0.110489
ASRNV2002752011	lncRNA	XR_341830	lncRNA	hyper	1.3911	2.62279	0.00392688	0.0974387	0.785288	0.299409	Ab2-143	LOC498829	RefSeq model	1075	chr18:16189821-16193861:-	chr18	-	16189821	16193861	Ab2-143	TTGTATGCCAGGCTAAAAGACCTACAGGTGATACAGAAAGAAATCTGCTCAGAGCTGGCA	intergenic	0.821758	0.732616	0.801489	0.349635	0.399675	0.148916
ASRNV2003605611	lncRNA	XR_597358	lncRNA	hyper	1.38432	2.61049	0.00774849	0.111504	0.143273	0.0548835	uncharacterized LOC100912209	LOC100912209	RefSeq model	3917	chr20:12359585-12366664:-	chr20	-	12359585	12366664	uncharacterized LOC100912209	ACAGCTATATGTAGAGAGAGAGATCGAAAGATAACCAGTGTCAACATCTGGCCACGTCTG	intergenic	0.131036	0.153787	0.144995	0.0817968	0.0581838	0.0246698
ASRNV2002734811	lncRNA	XR_340774	lncRNA	hyper	1.37892	2.60073	0.00857897	0.114677	0.552051	0.212268	uncharacterized LOC102546462	LOC102546462	RefSeq model	3808	chr15:59056119-59080629:+	chr15	+	59056119	59080629	uncharacterized LOC102546462	AAGAAGCCAGAGGGGTTATGGTCTCCATCACTCTAAACAACTGGAAAACGAAGGACAAGA	intergenic	0.475428	0.55417	0.626556	0.242173	0.289944	0.104686
ASRNV2002833711	lncRNA	XR_346605	lncRNA	hyper	1.3785	2.59999	0.00296254	0.089214	0.551465	0.212103	uncharacterized LOC102546747	LOC102546747	RefSeq model	1980	chr5:112340599-112355251:+	chr5	+	112340599	112355251	uncharacterized LOC102546747	ATGAGAAGAGATGCCATGTGACCAGTCACTTCACATTTCTCCTAACAGCACTTTCAGGAC	intergenic	0.536671	0.529333	0.588391	0.277436	0.243077	0.115796
uc.473-_P111	lncRNA	uc.473-	lncRNA	hyper	1.37636	2.59612	0.00883619	0.116379	0.0992526	0.0382312		uc.473	UCR	222	chrX:71207455-71207677:-	chrX	-	71207455	71207677		ACAGAGAACAAAACAGAGAGAGAATTCAAAAACAGCATGACTGCAGTGTGGCCCAGCAAG	natural antisense	0.106193	0.105199	0.0863659	0.0589633	0.0344739	0.0212563
ASRN6AP1A10000842211	lncRNA	ENSRNOT00000079320	lncRNA	hyper	1.37444	2.59266	0.00139514	0.0752077	0.543405	0.209593	transcription initiation factor TFIID subunit 1-like [Source:RGD Symbol;Acc:7527757]	LOC102556339	Ensembl	6113	chrX:72705039-72713249:+	chrX	+	72705039	72713249	transcription initiation factor TFIID subunit 1-like [Source:RGD Symbol;Acc:7527757]	TGACCTTTTTCCCTTACTGCTTTTAATAATCTTTCTTTGTTTTGTGCATTTGATGTCTTG	intergenic	0.583399	0.484648	0.562169	0.22745	0.249942	0.151388
ASRN6AP1A10000435111	lncRNA	ENSRNOT00000078877	lncRNA	hyper	1.3675	2.58023	0.00848679	0.11445	0.135577	0.0525445		AABR07070341.1	Ensembl	290	chr8:66356593-66357001:-	chr8	-	66356593	66357001		AAAGATTCTGAAGCAAGAGAAGAGAGAGCAGACAGGCAGGTGGATGGGGCAGATGATGGC	intergenic	0.135002	0.129987	0.141742	0.082087	0.0518709	0.0236755
ASRNV2003030611	lncRNA	XR_589662	lncRNA	hyper	1.3601	2.56704	0.00663144	0.109933	0.119249	0.0464538	uncharacterized LOC103690810	LOC103690810	RefSeq model	3721	chrX:19962370-19998501:-	chrX	-	19962370	19998501	uncharacterized LOC103690810	GGAGGGAAGGCAGAGAGAGAAGCAAGGTGTAATTCTGCTTTAATTAAAAACTTATCAACT	intergenic	0.116371	0.131119	0.110256	0.0691437	0.0447307	0.0254871
ASRN6AP1A10000187011	lncRNA	ENSRNOT00000084244	lncRNA	hyper	1.35441	2.55693	0.0148636	0.141481	0.536009	0.20963		AABR07021635.3	Ensembl	491	chr13:83108737-83111167:-	chr13	-	83108737	83111167		CCAGCACAGGCCATACCATTTTTACACTTCGAGAGAGTTCCAGTTCCTTCCTCCTGGAAG	intergenic	0.491139	0.58302	0.533867	0.323594	0.237288	0.0680085
ASRN6AP1A10000880911	lncRNA	ENSRNOT00000086021	lncRNA	hyper	1.34475	2.53986	0.00793215	0.112368	0.0926344	0.0364723		AABR07026936.3	Ensembl	396	chr17:5655981-5660698:+	chr17	+	5655981	5660698		CCAGGAGATGTCACATGGATGTTGCCACCAGGAGGAGAGAGAGTGTCATCCACAGCAGAG	intergenic	0.0897574	0.099959	0.0881866	0.0550744	0.0366897	0.0176527
ASRN6AP1A10000941511	lncRNA	ENSRNOT00000091646	lncRNA	hyper	1.34278	2.53639	0.0183415	0.151831	0.674347	0.265869		AABR07028523.1	Ensembl	789	chr17:73323104-73333147:-	chr17	-	73323104	73333147		AGAGCAGCGACTCAGGAAACAGCCATTCAGAGCTTGCCCCACATGTGGCCCATATATATA	intergenic	0.706648	0.551102	0.765292	0.335069	0.365324	0.0972126
ASRNV2002762811	lncRNA	XR_342451	lncRNA	hyper	1.33169	2.51698	0.00154254	0.075932	0.376908	0.149746	uncharacterized LOC102547807	LOC102547807	RefSeq model	1897	chr19:59754358-59758980:+	chr19	+	59754358	59758980	uncharacterized LOC102547807	AGCCCTGTGCCAGCAAAGGTGGGAGAGGGAGCTGCTGGTGTGTAAGACCTGCTGCAGATG	intergenic	0.426785	0.349774	0.354165	0.162545	0.168413	0.118282
ASRNV2003011311	lncRNA	XR_589369	lncRNA	hyper	1.31045	2.48018	0.0257721	0.182088	0.0979833	0.0395065	uncharacterized LOC102554536	LOC102554536	RefSeq model	1328	chr11:78749416-78757935:+	chr11	+	78749416	78757935	uncharacterized LOC102554536	GTTCACAGAGAGAGACTGAAAGTAAATGGTGTAGAATCCACACAGGGCAATGAGAAGAAC	intronic antisense	0.0954194	0.122915	0.0756156	0.0564394	0.0397965	0.0222837
ASRNV2002880711	lncRNA	XR_349492	lncRNA	hyper	1.29303	2.45043	0.00507176	0.100886	0.603792	0.246403	uncharacterized LOC102556567	LOC102556567	RefSeq model	222	chrX:106178487-106178709:+	chrX	+	106178487	106178709	uncharacterized LOC102556567	CAGTCAGAGAACCAGAAAACCATTATCCAAGTGTCAGAGACAGGGGGAGACAAGGTGGGA	intergenic	0.639367	0.5131	0.65891	0.322303	0.250181	0.166725
ASRNV2002683311	lncRNA	XR_145852	lncRNA	hyper	1.29296	2.45031	0.0112785	0.127986	0.166726	0.0680431	trichohyalin-like 1	Tchhl1	RefSeq model	1913	chr2:193807250-193809641:+	chr2	+	193807250	193809641	trichohyalin-like 1	GAAGAGAGAGAGGAGTGACAGTCTGAGCTCAAGGACCAAAAGAGGCCCAGGGGAGCTATG	exon sense-overlapping	0.166506	0.172466	0.161208	0.105548	0.0690661	0.0295152
ASRN6AP1A10000739111	lncRNA	ENSRNOT00000087970	lncRNA	hyper	1.27813	2.42525	0.0115778	0.128604	0.123851	0.0510673		AABR07027569.2	Ensembl	203	chr17:37332558-37337184:+	chr17	+	37332558	37337184		AGAGAGAAGACTACTACAGTCAGTCCACCCAAGTCTTCCACTGAGGAATCTGCAGGAGGC	intergenic	0.124176	0.102498	0.14488	0.068467	0.054201	0.030534
ASRN6AP1A10000962811	lncRNA	ENSRNOT00000076526	lncRNA	hyper	1.27252	2.41583	0.0152518	0.142311	0.0839305	0.0347419	potassium voltage-gated channel subfamily Q member 1 [Source:RGD Symbol;Acc:621503]	Kcnq1	Ensembl	267	chr1:216295010-216335869:+	chr1	+	216295010	216335869	potassium voltage-gated channel subfamily Q member 1 [Source:RGD Symbol;Acc:621503]	GTGGTCTAAGGTCTTCTTTGTCAAGGAGAGGGAGAGAGATGCTAGCTCCTGAGTGGTGCT	exon sense-overlapping	0.073058	0.0831126	0.095621	0.0533014	0.0327128	0.0182115
ASRNV2003052911	lncRNA	XR_589988	lncRNA	hyper	1.26509	2.40342	0.036304	0.211756	0.559581	0.232826	uncharacterized LOC103690993	LOC103690993	RefSeq model	921	chr1:55653977-55655535:-	chr1	-	55653977	55655535	uncharacterized LOC103690993	ATTACAAGCTCTGTGGATGAACCTGTAAAAGAGGACAGTTGCTCTTGGGCCAATATGGAG	intergenic	0.607037	0.460621	0.611085	0.397141	0.226714	0.0746246
ASRN6AP1A10000789511	lncRNA	ENSRNOT00000085862	lncRNA	hyper	1.26432	2.40215	0.00208215	0.0840645	0.122643	0.0510555		AABR07071745.1	Ensembl	798	chr8:128884495-128885865:-	chr8	-	128884495	128885865		GAGAGAGCCAAGTCCCACGAGCTGTCCTCTTATTTCCACGGGGCACTGTAGCATACACCC	intergenic	0.118116	0.131068	0.118744	0.066968	0.0509748	0.0352235
ASRNV2003697911	lncRNA	XR_600913	lncRNA	hyper	1.25696	2.38992	0.0196586	0.157446	0.649093	0.271596	uncharacterized LOC103695234	LOC103695234	RefSeq model	438	chr10:112539691-112540433:+	chr10	+	112539691	112540433	uncharacterized LOC103695234	GTAGGTTAGTGACAGTGTCCTAAGTGGAAGGTCTCAGATGAAGAAAAACATAGAAAAAGG	intergenic	0.657113	0.587326	0.70284	0.452516	0.228007	0.134265
ASRN6AP1A10037352011	lncRNA	ENSRNOT00000081697	lncRNA	hyper	1.25084	2.3798	0.013197	0.133994	0.126593	0.0531947		AABR07070310.1	Ensembl	1893	chr8:64817191-64913684:-	chr8	-	64817191	64913684		GGAGGACAGAGAAGAGAGGGAGAAGAACCAGGAGAAGGAAGACTCACACGTCGAGGCCCC	intergenic	0.116528	0.127348	0.135903	0.0822919	0.0515725	0.0257199
ASRN6AP1A10000294211	lncRNA	ENSRNOT00000092596	lncRNA	hyper	1.22879	2.3437	0.0150831	0.142245	0.728738	0.310935		AABR07044444.2	Ensembl	638	chr20:6175617-6187411:-	chr20	-	6175617	6187411		GCTGCTTACCAGGACAAGCTTGAACATCCGGTGGTGCCACACCTGTTCCAGATTGGAGAC	intergenic	0.766653	0.721119	0.698441	0.37989	0.439758	0.113157
uc.330-_P111	lncRNA	uc.330-	lncRNA	hyper	1.21831	2.32673	0.00180798	0.0805342	0.566042	0.243278		uc.330	UCR	207	chr1:220057095-220057302:+	chr1	+	220057095	220057302		GCTAAACGCCGGTCGGAACCATACCTAGTCGAGAGAAGAAGACAGTTGGTGAATGAGACA	natural antisense	0.554665	0.546371	0.597091	0.276452	0.29143	0.161951
ASRNV2002924511	lncRNA	XR_354962	lncRNA	hyper	1.2181	2.3264	0.0417208	0.223569	0.0907274	0.0389991	uncharacterized LOC102553761	LOC102553761	RefSeq model	3752	chr6:106652025-106660208:+	chr6	+	106652025	106660208	uncharacterized LOC102553761	AGAGAGATGCTCTCTGGACAGGGGCCCTTTAAATGAGATCATTTCGTATGCATGGAACTA	intergenic	0.0733244	0.121956	0.0769015	0.0525381	0.0390554	0.0254038
ASRNV2003598311	lncRNA	XR_597270	lncRNA	hyper	1.21738	2.32524	0.00794703	0.112368	0.134986	0.0580526	uncharacterized LOC103694343	LOC103694343	RefSeq model	572	chr19:48408084-48421659:+	chr19	+	48408084	48421659	uncharacterized LOC103694343	GAGAGAGTGAAATGGGTACTGTTCCTTGCCTGTCTGACCTGTATCCTATTTGTCTTTTCA	intergenic	0.146144	0.142428	0.116387	0.0814564	0.0541451	0.0385564
ASRNV2003406411	lncRNA	XR_594179	lncRNA	hyper	1.20814	2.3104	0.0189351	0.153051	0.51111	0.221222	uncharacterized LOC102553003	LOC102553003	RefSeq model	2688	chr14:92444339-92462671:+	chr14	+	92444339	92462671	uncharacterized LOC102553003	ACTTTAAATAGAGAGAATGGAGGAAGCCTCACAACTCTTGTGTGTGTATGTGTGTGTATG	natural antisense	0.483729	0.554564	0.495037	0.329939	0.250837	0.0828884
ASRNV2002692811	lncRNA	XR_147169	lncRNA	hyper	1.19755	2.2935	0.00746695	0.110687	0.545238	0.237732	uncharacterized LOC100912785	LOC100912785	RefSeq model	1371	chr11:57480458-57482323:+	chr11	+	57480458	57482323	uncharacterized LOC100912785	TTAAGGAGAACGTTTAGTGGGAGGGAGGGATCTTGTTCTGTTGATTTGTCCATTCCTGGT	exon sense-overlapping	0.562914	0.57416	0.49864	0.305782	0.282408	0.125007
ASRN6AP1A10001037911	lncRNA	ENSRNOT00000091938	lncRNA	hyper	1.19611	2.29121	0.0175044	0.149311	0.757224	0.330491		AABR07010231.1	Ensembl	149	chr2:129489008-129490588:-	chr2	-	129489008	129490588		GCTGATTCTACATTTAAAATATTGTTAATGCTCCACTATGTTCATAGCAGCCTTATTTAT	intergenic	0.786007	0.711827	0.77384	0.411017	0.461766	0.11869
ASRN6AP1A10065466011	lncRNA	ENSRNOT00000009196	lncRNA	hyper	1.19344	2.28697	0.00550245	0.100886	0.105278	0.0460339	cilia and flagella associated protein 57 [Source:RGD Symbol;Acc:1585948]	Cfap57	Ensembl	3923	chr5:137383048-137458184:-	chr5	-	137383048	137458184	cilia and flagella associated protein 57 [Source:RGD Symbol;Acc:1585948]	AGAGAGAATTCAATGAGTACCAGGCTCACGCTGGCCCCGTCACGAAGATACTGCTCACCT	intergenic	0.108948	0.0978679	0.109018	0.0640433	0.045391	0.0286673
ASRN6AP1A10000988211	lncRNA	ENSRNOT00000088594	lncRNA	hyper	1.19209	2.28483	0.0118761	0.128841	0.551345	0.241306		AABR07068044.2	Ensembl	426	chr9:79323408-79325098:-	chr9	-	79323408	79325098		GCCGACACATACCCCACGCAGGAGACAGAGGTGTTGACCCCGAAACTTAAAAGTCAGGGG	intergenic	0.616815	0.505383	0.531835	0.265104	0.335322	0.123493
ASRN6AP1A10001123311	lncRNA	NM_001134566	lncRNA	hyper	1.17101	2.25169	0.015411	0.142311	0.105366	0.0467942		LOC316124	Refseq	2611	chr9:10158748-10188013:-	chr9	-	10158748	10188013		AGAGATATGGAGAGAGATCATGGAAACACACCTGAAGCCCAGAGTCAGAGCAATAATAAT	bidirectional	0.0944466	0.0997239	0.121927	0.067208	0.0466209	0.0265537
ASRNV2003157511	lncRNA	XR_591219	lncRNA	hyper	1.16115	2.23636	0.00736358	0.110687	0.427361	0.191097	uncharacterized LOC103691640	LOC103691640	RefSeq model	347	chr2:196574714-196576568:+	chr2	+	196574714	196576568	uncharacterized LOC103691640	GTTCTCACTTTGGGAGGTCTTTATTGAAAGTTGGGAAGAAGCAAGGAAGAGAGGAGACAG	intergenic	0.400076	0.4285	0.453507	0.242602	0.228033	0.102656
ASRN6AP1A10000448411	lncRNA	ENSRNOT00000090414	lncRNA	hyper	1.1524	2.22283	0.0425265	0.225957	0.121624	0.054716		AABR07008655.1	Ensembl	223	chr2:68819418-68820198:+	chr2	+	68819418	68820198		TTCACCAGGGAGAAGAGAGAGAAGTAAGATTAAACTCCAGGGGTGCGAGCTGCCGTCGAC	intergenic	0.133913	0.141068	0.0898919	0.0831768	0.0539649	0.0270064
ASRNV2003355711	lncRNA	XR_593531	lncRNA	hyper	1.14978	2.2188	0.0153215	0.142311	0.113582	0.0511907	uncharacterized LOC102552536	LOC102552536	RefSeq model	3297	chr7:97131773-97152175:-	chr7	-	97131773	97152175	uncharacterized LOC102552536	GACCAAGAGAGAGAAAGAAGCCAGCCATGCAGTTTAGACGAGTCTTGGAGTTCAAATAAG	intergenic	0.123479	0.114595	0.102671	0.0757912	0.0509239	0.0268571
ASRN6AP1A10000592511	lncRNA	ENSRNOT00000084593	lncRNA	hyper	1.13112	2.19028	0.0135001	0.136136	0.520135	0.237474		AABR07014125.2	Ensembl	1745	chr14:1510427-1538695:-	chr14	-	1510427	1538695		TTCAGTATTCCTCAGCTGAGAATGTTTTGTTTAGGTCTGTACCCCAATTTTTAATAGGGT	intergenic	0.451037	0.553582	0.555786	0.344569	0.219821	0.14803
ASRN6AP1A10001022111	lncRNA	ENSRNOT00000073022	lncRNA	hyper	1.1233	2.17844	0.00379226	0.0974387	0.447879	0.205596		AABR07011545.1	Ensembl	368	chr2:163321778-163341610:-	chr2	-	163321778	163341610		CTACACACATTGACCTTTTAAGATGTCGCTGTCAACGTCTGACTTCACCTCTGCTGGAGG	intergenic	0.443724	0.408552	0.491361	0.260878	0.206417	0.149494
ASRN6AP1A10001023711	lncRNA	ENSRNOT00000087757	lncRNA	hyper	1.11404	2.16451	0.00755477	0.110687	0.57977	0.267853		AABR07026503.1	Ensembl	1052	chr16:79531663-79540214:-	chr16	-	79531663	79540214		GAGAAGTAGAAGTTAGAAGCCATATGACTCAGCTACCACCCATATATTCACACTGTAAGT	intergenic	0.577556	0.557372	0.604382	0.353251	0.300691	0.149617
ASRN6AP1A10000184111	lncRNA	ENSRNOT00000087453	lncRNA	hyper	1.11299	2.16293	0.0114522	0.128604	0.107524	0.0497124		AABR07057415.2	Ensembl	1727	chr7:70150967-70153363:-	chr7	-	70150967	70153363		GGAGAGAGAAACCCTAATTAGATATCATATGCTATCAAATAAAAACCCCGCTATCAGGAG	intergenic	0.117711	0.100271	0.104591	0.0700535	0.0504454	0.0286382
ASRNV2003523011	lncRNA	XR_596311	lncRNA	hyper	1.10913	2.15716	0.0227444	0.170756	0.0976518	0.0452688	uncharacterized LOC102547244	LOC102547244	RefSeq model	7832	chr15:105485913-105524538:-	chr15	-	105485913	105524538	uncharacterized LOC102547244	TGAGAGAGAACTGACTTCATTAACACTGGAGATCTTGGAGACAGATCAAGTACTCCTATG	intergenic	0.109392	0.104817	0.0787462	0.0650402	0.0436571	0.027109
ASRNV2003483611	lncRNA	XR_595379	lncRNA	hyper	1.09468	2.13565	0.0109393	0.125097	0.753363	0.352755	uncharacterized LOC102546787	LOC102546787	RefSeq model	7823	chr12:47530785-47543405:-	chr12	-	47530785	47543405	uncharacterized LOC102546787	ACGGAGACCCGAGGACATCCTTGTGGATTCAGAACTCTTCAGTCTCAGGACGGCGACGTA	intergenic	0.7919	0.71719	0.751	0.445371	0.4333	0.179595
ASRNV2002788411	lncRNA	XR_343955	lncRNA	hyper	1.09348	2.13388	0.0341868	0.207265	0.0838452	0.0392923	uncharacterized LOC102554997	LOC102554997	RefSeq model	1787	chr20:49693804-49695873:-	chr20	-	49693804	49695873	uncharacterized LOC102554997	ACAGCACATCTGGAGAGAGAGTGAAACTGACAGACTTCTCTGGAAATACACCCATGGAAT	intergenic	0.0907197	0.0976786	0.0631372	0.0541183	0.0417684	0.0219901
ASRNV2003029511	lncRNA	XR_589640	lncRNA	hyper	1.08018	2.1143	0.0328365	0.203485	0.453359	0.214426	uncharacterized LOC103690801	LOC103690801	RefSeq model	1265	chrX:15481244-15482547:-	chrX	-	15481244	15482547	uncharacterized LOC103690801	CCCCATACCAAAGATTGAACCTAGCATGCCATATTCTCCCATAGAGAGATATTTCTATCC	intron sense-overlapping	0.446331	0.499392	0.414355	0.312586	0.252709	0.0779816
ASRN6AP1A10000036011	lncRNA	ENSRNOT00000090534	lncRNA	hyper	1.07864	2.11204	0.0243353	0.177009	0.525437	0.248781		AABR07063724.1	Ensembl	1682	chr6:44006624-44009412:-	chr6	-	44006624	44009412		GTGTGTTTCTTTCATCCCGTAGGCTTTCGCCCGATTCTCGGTACCAGGTCGGTGCTGGCG	intergenic	0.567988	0.454212	0.554112	0.312356	0.324663	0.109324
ASRN6AP1A10000735911	lncRNA	ENSRNOT00000090141	lncRNA	hyper	1.06738	2.09562	0.00851218	0.11445	0.703384	0.335645		AABR07017237.3	Ensembl	809	chr15:19037445-19051608:+	chr15	+	19037445	19051608		AGACCAGGACTACATCTCTCTGTGATAGAACTGTCCACCAGGAGCATTCTCAGGAGATAA	intergenic	0.710719	0.650824	0.748611	0.331069	0.460421	0.215445
ASRNV2003116211	lncRNA	XR_590733	lncRNA	hyper	1.06372	2.09032	0.00935217	0.118559	0.586687	0.280669	uncharacterized LOC102553769	LOC102553769	RefSeq model	257	chr1:275847327-275849355:+	chr1	+	275847327	275849355	uncharacterized LOC102553769	AGCATGGAGGTGTGTGTGTCAGATGCAAGCATGGAGGTGTGTGTCAGATGCAAGCATGGA	intronic antisense	0.541044	0.662307	0.556709	0.321467	0.344849	0.17569
ASRNV2003555611	lncRNA	XR_596707	lncRNA	hyper	1.06285	2.08905	0.0106788	0.124703	0.677268	0.3242	uncharacterized LOC102555442	LOC102555442	RefSeq model	839	chr17:26002034-26003238:-	chr17	-	26002034	26003238	uncharacterized LOC102555442	TAACCAAGCAGTGGGTACATTTAAGCAAAGGGTTAAAGTCAGCTTCAATCCACTGAAGTT	intergenic	0.762625	0.531291	0.737888	0.271226	0.359937	0.341436
ASRNV2003654111	lncRNA	XR_598729	lncRNA	hyper	1.05686	2.0804	0.00328678	0.0939637	0.595616	0.286298	uncharacterized LOC102552250	LOC102552250	RefSeq model	2114	chr1:65602006-65604330:+	chr1	+	65602006	65604330	uncharacterized LOC102552250	GAGGAGGGAGCTATGGGTGGAGAAAGCCTTCTCCAATGACAGTGTTACAGTTCTGAAGGG	intronic antisense	0.571357	0.58615	0.629342	0.357947	0.300722	0.200226
ASRNV2003510711	lncRNA	XR_596007	lncRNA	hyper	1.05369	2.07584	0.0382245	0.216388	0.568782	0.274001	uncharacterized LOC102547244	LOC102547244	RefSeq model	7636	chr15:105485913-105524538:-	chr15	-	105485913	105524538	uncharacterized LOC102547244	TATGGCATCTCAGAAAGAAGCAAGATGTCACCTGGAAACTGGAGGGAAAAAGAAGAAATG	intergenic	0.472568	0.543633	0.690145	0.317137	0.372497	0.132369
ASRN6AP1A10000981011	lncRNA	ENSRNOT00000086990	lncRNA	hyper	1.05208	2.07352	0.0173753	0.149311	0.491229	0.236906	metalloendopeptidase homolog PEX-like [Source:RGD Symbol;Acc:7701994]	LOC102554012	Ensembl	562	chr3:107401705-107406543:-	chr3	-	107401705	107406543	metalloendopeptidase homolog PEX-like [Source:RGD Symbol;Acc:7701994]	CAATACTTTAAAGATTTGTTTAGGATATTAGGTGCTGAAAGGAAGAAGTAAGAACTTTCA	intergenic	0.427438	0.62111	0.425138	0.242541	0.231423	0.236753
ASRNV2003529311	lncRNA	XR_596411	lncRNA	hyper	1.03638	2.05108	0.000303015	0.0504382	0.60883	0.296834	ankyrin repeat and LEM domain containing 1	Ankle1	RefSeq model	3077	chr16:19800389-19826048:+	chr16	+	19800389	19826048	ankyrin repeat and LEM domain containing 1	AAGCAATCCTTCTATCTCAGCTGAAAGGGTGGAAGAAAGAAGAACCTGCAAAATAGTTAA	exon sense-overlapping	0.601484	0.616646	0.608359	0.293292	0.343976	0.253235
ASRNV2002700611	lncRNA	XR_338758	lncRNA	hyper	1.03407	2.04779	0.000299945	0.0504382	0.569718	0.278212	uncharacterized LOC102555300	LOC102555300	RefSeq model	1328	chr10:71028163-71033059:+	chr10	+	71028163	71033059	uncharacterized LOC102555300	TACACTACTATACACTACCTAAAAGACTCATGGTCATTGTAAGAAGAAGACTTAGCAAGA	intergenic	0.554423	0.552524	0.602208	0.270318	0.313885	0.250432
ASRNV2002922511	lncRNA	XR_354668	lncRNA	hyper	1.02472	2.03456	0.00401362	0.0974387	0.584129	0.287103	uncharacterized LOC102550498	LOC102550498	RefSeq model	2336	chr6:33626446-33640274:+	chr6	+	33626446	33640274	uncharacterized LOC102550498	AAGAAGAGAGCCTCTTGCAGTAAGATGTCTAAGATTCTATGCTCCACACTAGCCAGAGAC	intergenic	0.549191	0.609642	0.593553	0.316274	0.34912	0.195913
ASRN6AP1A10069743711	lncRNA	NR_105011	lncRNA	hyper	1.01316	2.01833	0.000113014	0.0504382	0.803827	0.398263		Vegfa	Refseq	3488	chr9:17340341-17355680:+	chr9	+	17340341	17355680		ACAAAGCCAGAAAAGTAAGTGACCACATTCACTGTGAGCCTTGTTCAGAGCGGAGAAAGC	exon sense-overlapping	0.77836	0.829419	0.803703	0.371535	0.380236	0.443018
ASRNV2002995111	lncRNA	XR_589178	lncRNA	hyper	1.00797	2.01108	0.00102144	0.0708977	0.529916	0.263499	uncharacterized LOC102554555	LOC102554555	RefSeq model	4477	chr9:771354-814199:+	chr9	+	771354	814199	uncharacterized LOC102554555	TGGCAGACCGACAAAGAAGAAGAGAGCTGATTGGCCCACAGCTGTGGTAAATGTAGCCAG	intergenic	0.516661	0.531115	0.541973	0.286959	0.30004	0.203497
ASRN6AP1A10001029011	lncRNA	ENSRNOT00000088267	lncRNA	hyper	1.00324	2.0045	0.00918084	0.118074	0.490224	0.244562		AABR07043525.1	Ensembl	195	chr19:29137126-29169476:-	chr19	-	29137126	29169476		GAACTCTAAGGAAGTTTATTCAGTGCCCATTCAACATCACTCTGTCCCTGAAGAGGAACT	intergenic	0.399387	0.513323	0.557962	0.229774	0.287742	0.21617
ASRN6AP1A10062905711	lncRNA	NM_133323	lncRNA	hyper	0.997688	1.9968	0.00994282	0.122033	0.536299	0.26858		Zfp111	Refseq	2817	chr1:81035711-81046934:-	chr1	-	81035711	81046934		TCCCAGAGCCCTGCCTGAAAGAGAAGAGAACGATGACCAAGTTACAGGAGGCAGTGACGT	bidirectional	0.552099	0.527541	0.529256	0.327122	0.325051	0.153566
ASRNV2002878711	lncRNA	XR_349386	lncRNA	hyper	0.98757	1.98284	0.0303363	0.195643	0.559188	0.282013	similar to nidogen 2	LOC367597	RefSeq model	871	chr11:39105432-39109014:-	chr11	-	39105432	39109014	similar to nidogen 2	TACCCACTTCTTCCTGGCCACCTGGGAGCAAGTGGGCGCCTAGGAGGAGGACAGGCTTGG	intergenic	0.57779	0.474866	0.624907	0.422786	0.236078	0.187176
ASRNV2003390811	lncRNA	XR_593929	lncRNA	hyper	0.977073	1.96847	0.00232673	0.085168	0.457208	0.232266	uncharacterized LOC102553607	LOC102553607	RefSeq model	1105	chr8:61719650-61734273:-	chr8	-	61719650	61734273	uncharacterized LOC102553607	TCTGTTCCCTTACAGGTAGAGATGTGAATGAACAGAATAGCAGTCAGAAGAAGAAGGAAA	natural antisense	0.409562	0.455524	0.506537	0.218152	0.265695	0.212951
ASRN6AP1A10001027911	lncRNA	ENSRNOT00000086266	lncRNA	hyper	0.970652	1.95973	0.0245771	0.177893	0.741159	0.378195		AABR07066861.1	Ensembl	1256	chr9:19446638-19448202:-	chr9	-	19446638	19448202		AAGATAAAGCAGTCAAGGCAATGAATATCCTAGTAAGAGCACCAGTGGAAGGGGAAGCCC	intergenic	0.786372	0.65374	0.783364	0.465283	0.47811	0.191193
ASRN6AP1A10000349611	lncRNA	ENSRNOT00000092826	lncRNA	hyper	0.959864	1.94513	0.014891	0.141481	0.693454	0.356508		AC120237.2	Ensembl	683	chr1:221508159-221512116:+	chr1	+	221508159	221512116		TGCTGACCACCCTGACAGCCGTCAATTCTCAGCCCTCACCAGCCGTGTACTAGCTGTTGG	intronic antisense	0.756503	0.639597	0.684261	0.384446	0.469925	0.215154
ASRNV2002918011	lncRNA	XR_354153	lncRNA	hyper	0.950385	1.93239	0.00539318	0.100886	0.621818	0.321787	cytochrome P450 2J5-like	LOC100911891	RefSeq model	1992	chr5:115229015-115235052:-	chr5	-	115229015	115235052	cytochrome P450 2J5-like	GAGGAGGGAGGACAACCTGTGGATCTTCACTTGATCAACAATGCAGTTGCCAATGTAATT	intergenic	0.620375	0.602717	0.642362	0.396941	0.350219	0.218202
ASRNV2003022911	lncRNA	XR_589549	lncRNA	hyper	0.946041	1.92658	0.0136118	0.136316	0.495903	0.257401	uncharacterized LOC103690708	LOC103690708	RefSeq model	359	chr19:309408-310109:-	chr19	-	309408	310109	uncharacterized LOC103690708	AAACCTGCACAGCCGGCTCCTGATGGACCAGGCATGTATGAAGAAGAAGTTGGTCACATT	intergenic	0.44678	0.529688	0.51124	0.289634	0.32474	0.157829
ASRNV2003426611	lncRNA	XR_594577	lncRNA	hyper	0.943968	1.92381	0.0279891	0.18749	0.654585	0.340254	uncharacterized LOC102546403	LOC102546403	RefSeq model	868	chr10:6889269-6902529:+	chr10	+	6889269	6902529	uncharacterized LOC102546403	TATTCTCATTGGTGGAACACAGGACAAAGGATCTTTTCAGGTATTGGCTGGCCTGCTCAA	intergenic	0.685584	0.604	0.67417	0.434168	0.425587	0.161007
ASRNV2003684311	lncRNA	XR_600276	lncRNA	hyper	0.938598	1.91666	0.00989236	0.122033	0.730949	0.381365	uncharacterized LOC103695175	LOC103695175	RefSeq model	3079	chr3:83221285-83225001:-	chr3	-	83221285	83225001	uncharacterized LOC103695175	AGGCAGACTGGAAGAGAACAGTTGGAGAAGAGGAAGACTTAACCTCATATTAAACATACA	intron sense-overlapping	0.686038	0.817907	0.688903	0.455934	0.42978	0.258382
ASRNV2002862611	lncRNA	XR_348405	lncRNA	hyper	0.929862	1.90509	0.00612633	0.106855	0.464235	0.243681	FAD-dependent oxidoreductase domain containing 1	Foxred1	RefSeq model	3093	chr8:36402204-36410632:-	chr8	-	36402204	36410632	FAD-dependent oxidoreductase domain containing 1	AGCCGGGCTCTACTGGGATACAAAGGTGTCTGACTTTAAGAAGAAGATTGAGTCTATCCT	exon sense-overlapping	0.382717	0.501154	0.508833	0.258	0.244358	0.228685
ASRNV2002680811	lncRNA	XR_085893	lncRNA	hyper	0.912058	1.88173	0.00432908	0.0984917	0.525863	0.279457	FAD-dependent oxidoreductase domain containing 1	Foxred1	RefSeq model	3186	chr8:36402204-36410632:-	chr8	-	36402204	36410632	FAD-dependent oxidoreductase domain containing 1	TTTACTCTGGACTGGGATACAAAGGTGTCTGACTTTAAGAAGAAGATTGAGTCTATCCTG	exon sense-overlapping	0.496038	0.499526	0.582025	0.286987	0.330089	0.221297
ASRNV2003574711	lncRNA	XR_596950	lncRNA	hyper	0.909958	1.87899	0.0445186	0.228816	0.480236	0.255582	uncharacterized LOC103694189	LOC103694189	RefSeq model	4411	chr18:28922796-28931057:+	chr18	+	28922796	28931057	uncharacterized LOC103694189	ACACACACACACACCTTATGGGGTATCTGACCCAGTCAAGGGTTCACAGGCACCGGCTTC	intronic antisense	0.543909	0.343137	0.553663	0.327711	0.229149	0.209886
ASRNV2003627511	lncRNA	XR_597761	lncRNA	hyper	0.904709	1.87217	0.00674479	0.109933	0.600815	0.32092	uncharacterized LOC103690083	LOC103690083	RefSeq model	5189	chrX:137705980-137749030:-	chrX	-	137705980	137749030	uncharacterized LOC103690083	CTCCCAAGAGAAGAGGAATGAGGCAGAAATGGATCCTAAGAGCACAAGATAATCATAAAT	exon sense-overlapping	0.618666	0.593674	0.590107	0.351821	0.394369	0.216569
ASRNV2003601611	lncRNA	XR_597307	lncRNA	hyper	0.884921	1.84666	0.039817	0.218304	0.693333	0.375452	uncharacterized LOC103694362	LOC103694362	RefSeq model	366	chr19:61176624-61177306:+	chr19	+	61176624	61177306	uncharacterized LOC103694362	TAAGTGGATACATCAGAGACGTGACTGGTGGGGTTACTGTAATGCTCACTTGAAGAGTGT	intergenic	0.658221	0.71824	0.703539	0.517718	0.436429	0.172208
ASRN6AP1A10056104411	lncRNA	ENSRNOT00000092904	lncRNA	hyper	0.879842	1.84017	0.0102467	0.12387	0.683481	0.371422	zinc finger, DHHC-type containing 1 [Source:RGD Symbol;Acc:1589775]	Zdhhc1	Ensembl	744	chr19:37433009-37436379:-	chr19	-	37433009	37436379	zinc finger, DHHC-type containing 1 [Source:RGD Symbol;Acc:1589775]	GTGTGACGTGGATGTGTGAGTGCATGAGTGAGTGCGCGATCCAAACACTGCAGTGCCTGC	exon sense-overlapping	0.607753	0.745154	0.697537	0.42966	0.423331	0.261276
ASRNV2002678411	lncRNA	XR_007266	lncRNA	hyper	0.879362	1.83956	0.0441993	0.228649	0.659299	0.3584	methyl-CpG binding domain protein 5	Mbd5	RefSeq model	7667	chr3:33363698-33504143:+	chr3	+	33363698	33504143	methyl-CpG binding domain protein 5	GAGAGTGTTTGGTTTTGCCTATGTAGACCATGCCTAGGAATGAAATACTTCTTTTATTTA	exon sense-overlapping	0.65504	0.720102	0.602755	0.546278	0.313536	0.215386
ASRNV2003282311	lncRNA	XR_592697	lncRNA	hyper	0.87688	1.8364	0.00888626	0.116652	0.712806	0.388154	uncharacterized LOC103692454	LOC103692454	RefSeq model	4791	chr5:134658796-134663829:+	chr5	+	134658796	134663829	uncharacterized LOC103692454	GAGGATAGAGGTAGTGCAGAGGTGCGGGGTAGTTAGAGGATAGAGGTAGTGGCAGCTTGC	intron sense-overlapping	0.791907	0.687746	0.658764	0.445878	0.440142	0.278442
ASRN6AP1A10001028311	lncRNA	ENSRNOT00000088703	lncRNA	hyper	0.872375	1.83067	0.00759719	0.110687	0.452624	0.247244		AABR07015800.2	Ensembl	996	chr14:77660285-77664208:-	chr14	-	77660285	77664208		GTAAAAAGAGAGGGCAGATAGGTCCAATGGAGGTGCGGTGAGGTGTGGGTCTGCAGGCCC	intergenic	0.488592	0.413759	0.455519	0.301014	0.259445	0.181273
uc.28-_P111	lncRNA	uc.28-	lncRNA	hyper	0.870847	1.82874	0.000522643	0.0517556	0.566907	0.31		uc.28	UCR	355	chr2:264849823-264850178:+	chr2	+	264849823	264850178		AGAAGAAAACTGTTGGGTGGTATTTTCAGCAGGGCCTGGTATATAGTTCAGGCTGAACCA	intronic antisense	0.543143	0.566317	0.591263	0.296932	0.351174	0.281892
ASRN6AP1A10000347511	lncRNA	ENSRNOT00000088224	lncRNA	hyper	0.864915	1.82123	0.0184817	0.152268	0.572536	0.314368		AABR07064840.1	Ensembl	1118	chr6:97456225-97458286:+	chr6	+	97456225	97458286		AGCTTTTATTGCTTACTCTGGCAGTGAGGAGGCTAGTGAATCTGGTCTGTTTCAGGAACT	intergenic	0.602488	0.610969	0.504152	0.410078	0.21017	0.322854
ASRNV2003549111	lncRNA	XR_596638	lncRNA	hyper	0.861657	1.81712	0.00121586	0.073901	0.588059	0.32362	uncharacterized LOC100910343	LOC100910343	RefSeq model	3309	chr17:13120126-13143112:-	chr17	-	13120126	13143112	uncharacterized LOC100910343	AGAAGAACAAGATCGGAAAGCAAAACAGGCTCTGGCCATAATGTATCACTTTGGGCCTCA	intergenic	0.586344	0.569447	0.608385	0.330269	0.372451	0.268142
ASRNV2003628711	lncRNA	XR_597773	lncRNA	hyper	0.859875	1.81488	0.0252772	0.179736	0.573733	0.316127	uncharacterized LOC103690083	LOC103690083	RefSeq model	4669	chrX:137705663-137749029:-	chrX	-	137705663	137749029	uncharacterized LOC103690083	AAGAGAAGAGGAATGAGGCAGGTTCTGAAGAGAAAGCATTACAGTCAGAGTCTCTGTTGG	exon sense-overlapping	0.613514	0.517046	0.590639	0.37203	0.395523	0.180827
ASRNV2002794911	lncRNA	XR_344304	lncRNA	hyper	0.859135	1.81395	0.00093298	0.0690661	0.5332	0.293944	uncharacterized LOC102548736	LOC102548736	RefSeq model	12336	chr2:118377539-118393104:-	chr2	-	118377539	118393104	uncharacterized LOC102548736	ACCACATGAGTCTAGGGATCAGGGAAGAAGAAGTGAAAGAATGTAAGATCCAGAGGTGAT	intergenic	0.507402	0.524836	0.567363	0.284601	0.333505	0.263726
ASRNV2003095711	lncRNA	XR_590495	lncRNA	hyper	0.852805	1.80601	0.0394951	0.218264	0.621331	0.344035	SET domain containing 1B	Setd1b	RefSeq model	5953	chr1:199224635-199247990:+	chr1	+	199224635	199247990	SET domain containing 1B	TGAGCCGCTCGCCACGAGCGGTGTAAATGAGCAGAGATGGACCAGGAAGGTGGGGGAGAT	exon sense-overlapping	0.658214	0.574134	0.631645	0.453938	0.409628	0.16854
ASRNV2002866311	lncRNA	XR_348606	lncRNA	hyper	0.850043	1.80255	0.00031784	0.0504382	0.616296	0.341902	SAFB-like, transcription modulator	Sltm	RefSeq model	3798	chr8:76977712-77022847:+	chr8	+	76977712	77022847	SAFB-like, transcription modulator	TGATGAAGAAGAAAATGAGAAAGAAGGGAGCCTAGCTGAGGCTGATCACACAGCTCATGA	exon sense-overlapping	0.635842	0.59274	0.620307	0.329645	0.38113	0.31493
ASRNV2003127811	lncRNA	XR_590868	lncRNA	hyper	0.844305	1.7954	0.0403804	0.219691	0.561758	0.312887	uncharacterized LOC102551333	LOC102551333	RefSeq model	5982	chr12:49048599-49073380:+	chr12	+	49048599	49073380	uncharacterized LOC102551333	TAGAGAAGAGTCTATCAGCCCCTGGAGTTCCCGTGTTTGCTGTAAAAACAATTCTTTGCT	intergenic	0.574879	0.499028	0.611366	0.42284	0.34982	0.166002
ASRNV2003021211	lncRNA	XR_589519	lncRNA	hyper	0.838905	1.78869	0.00196943	0.0832225	0.601359	0.336201	uncharacterized LOC103690676	LOC103690676	RefSeq model	391	chr12:20156824-20157855:+	chr12	+	20156824	20157855	uncharacterized LOC103690676	TGCATACATTGAGGTCAGAAGAAGAACCAGGCAAACAAATAAAAGTCTTACTCCAAGCAA	intergenic	0.583905	0.588906	0.631267	0.301495	0.403407	0.303699
ASRN6AP1A10001172311	lncRNA	ENSRNOT00000077692	lncRNA	hyper	0.8389	1.78869	0.00185024	0.0805342	0.577959	0.32312		AABR07007833.1	Ensembl	217	chr2:29795417-29796180:-	chr2	-	29795417	29796180		AAGAAGCAAAACTTTACCTCCATAAGAACCAAGAGGAGCAGGAATAGAGCTATGCCTCTT	intergenic	0.52732	0.592053	0.614505	0.331703	0.357923	0.279732
uc.128-_P111	lncRNA	uc.128-	lncRNA	hyper	0.831919	1.78005	0.00311097	0.0908822	0.537412	0.301908		uc.128	UCR	299	chr8:98823730-98824029:+	chr8	+	98823730	98824029		GCAGAAGAAGCAAAATTCATCAAATAAACAGATATCTGTGGCTATAATTGCAGCCTGCAT	intergenic	0.485432	0.555173	0.571632	0.285897	0.352475	0.267353
ASRNV2003591611	lncRNA	XR_597163	lncRNA	hyper	0.813631	1.75763	0.00415799	0.0984038	0.555624	0.316121	hypothetical protein LOC680913	LOC680913	RefSeq model	2506	chr19:20484090-20509080:-	chr19	-	20484090	20509080	hypothetical protein LOC680913	AGAAGAACAAGAAACCGTATTGCTCTAAGCGTGCCTGGTTCCATAATGGAGGCTTCTTTC	exon sense-overlapping	0.534733	0.535809	0.596332	0.32096	0.374546	0.252858
ASRNV2002791411	lncRNA	XR_344122	lncRNA	hyper	0.812357	1.75608	0.0321544	0.20066	0.625219	0.356032	uncharacterized LOC102554057	LOC102554057	RefSeq model	1617	chr2:43478165-43484070:-	chr2	-	43478165	43484070	uncharacterized LOC102554057	GTGCACAAAGTAAGAGAAGAGTGACCTTCCGATCTAGCTAGAAAAACAAGACTGTATCCA	intergenic	0.575555	0.610448	0.689655	0.403586	0.457946	0.206563
ASRNV2002971111	lncRNA	XR_361266	lncRNA	hyper	0.804461	1.74649	0.00330366	0.0939637	0.605568	0.346734	uncharacterized LOC102554494	LOC102554494	RefSeq model	630	chr18:16766152-16767400:+	chr18	+	16766152	16767400	uncharacterized LOC102554494	AAGAAGTAAGTACATTCTAGGGTCAAAAGAGATAACTTAGTACACAGAGCAGGGCAGCCC	intron sense-overlapping	0.5542	0.622695	0.63981	0.335132	0.406945	0.298125
ASRNV2002794811	lncRNA	XR_344297	lncRNA	hyper	0.801818	1.7433	0.000169689	0.0504382	0.552939	0.31718	uncharacterized LOC102547718	LOC102547718	RefSeq model	722	chr2:115929805-115931549:+	chr2	+	115929805	115931549	uncharacterized LOC102547718	TTGATTGAGAGGCCCTGCCTCAAAGAATAAGACAGGAAGAAGAAGGTCAGATGGTGGTAA	intergenic	0.551634	0.54964	0.557543	0.298485	0.351502	0.301553
ASRNV2003328911	lncRNA	XR_593230	lncRNA	hyper	0.801243	1.7426	0.0183266	0.151831	0.493091	0.282962	uncharacterized LOC103692748	LOC103692748	RefSeq model	1364	chr2:156431567-156432924:+	chr2	+	156431567	156432924	uncharacterized LOC103692748	GAATGTGTCCTTGTGCTTTTTTCTGCCTTGTTCTAGAACATCTCAAATGTTACTTTTACC	intergenic	0.561364	0.493477	0.424431	0.339591	0.29767	0.211626
ASRNV2003282611	lncRNA	XR_592700	lncRNA	hyper	0.798296	1.73905	0.0198553	0.157664	0.694742	0.399496	uncharacterized LOC103692454	LOC103692454	RefSeq model	4686	chr5:134658796-134663829:+	chr5	+	134658796	134663829	uncharacterized LOC103692454	ATGGATAGAGGTAGTGCAGAGGTGCGGGGTATTAGAGGATAGAGGTAGTGCAGAGGTGCG	intron sense-overlapping	0.779169	0.679023	0.626034	0.418111	0.500804	0.279573
ASRNV2003226011	lncRNA	XR_592031	lncRNA	hyper	0.798288	1.73904	0.0015559	0.075932	0.594937	0.342107	uncharacterized LOC102550020	LOC102550020	RefSeq model	1790	chr4:33581346-33614776:+	chr4	+	33581346	33614776	uncharacterized LOC102550020	AAGAATGAAGAGGCCACAGTATCTACCAGCAGGCAAACCAGAATGGATTTTGTGTAACAC	intergenic	0.578897	0.612621	0.593293	0.336709	0.39916	0.290453
ASRNV2003530811	lncRNA	XR_596430	lncRNA	hyper	0.792383	1.73193	0.00430227	0.0984917	0.69483	0.401188	uncharacterized LOC103693929	LOC103693929	RefSeq model	1100	chr16:29960314-29962853:+	chr16	+	29960314	29962853	uncharacterized LOC103693929	TTTAAGAAGTAAAACCAGGGGTAGTGGCTAAGCAGGTTTACAGAAGACAATGGAGCAGTA	intergenic	0.6417	0.733071	0.709719	0.479508	0.334706	0.389348
ASRNV2003282411	lncRNA	XR_592698	lncRNA	hyper	0.789639	1.72864	0.0264694	0.184154	0.728356	0.421346	uncharacterized LOC103692454	LOC103692454	RefSeq model	4287	chr5:134659332-134663829:+	chr5	+	134659332	134663829	uncharacterized LOC103692454	ATGGATAGAGGTAGTGCAGAGGTGCGGGGTATTAGAGGATAGAGGTAGTGCAGAGGTGGG	intron sense-overlapping	0.82529	0.742421	0.617356	0.483341	0.491128	0.289569
ASRNV2002705911	lncRNA	XR_339019	lncRNA	hyper	0.786994	1.72548	0.0233445	0.17321	0.622055	0.360512	uncharacterized LOC102553680	LOC102553680	RefSeq model	3574	chr11:73345252-73377245:+	chr11	+	73345252	73377245	uncharacterized LOC102553680	CTGGTGGATTTGGTGTATATATTGTGTGAACCTCAGTAAAGCTTTGGCATTCTCTCTTGA	intergenic	0.637138	0.638179	0.590848	0.434027	0.430076	0.217434
ASRNV2003081311	lncRNA	XR_590326	lncRNA	hyper	0.782822	1.72049	0.0272884	0.185419	0.477912	0.277776	uncharacterized LOC103691157	LOC103691157	RefSeq model	1394	chr1:128397968-128419654:+	chr1	+	128397968	128419654	uncharacterized LOC103691157	AGAGTGATGCCTGCTTAATTTTGATAGGGCTTAATTATTGTGATAAATGTCCTTGGACTT	intergenic	0.421602	0.543624	0.468512	0.371561	0.234372	0.227396
ASRNV2002990011	lncRNA	XR_589120	lncRNA	hyper	0.781945	1.71945	0.000840293	0.0677887	0.583104	0.339123	uncharacterized LOC103690464	LOC103690464	RefSeq model	870	chr8:120913607-120929652:+	chr8	+	120913607	120929652	uncharacterized LOC103690464	AGAAGAAAACCTTATTAAGAGTTCCAATGGAGACTGCAGCCTGACTGATGGTGCTCACAT	intergenic	0.561428	0.599473	0.58841	0.33797	0.382313	0.297086
uc.58-_P111	lncRNA	uc.58-	lncRNA	hyper	0.77541	1.71168	0.0171687	0.149311	0.544388	0.318044		uc.58	UCR	203	chr14:109243352-109243555:+	chr14	+	109243352	109243555		AGCCTGTATCCCCATAATGAATTAAGTAACAGGTTATGCTGATATTAATCTCAGCTAGCT	intergenic	0.563073	0.542241	0.527849	0.331365	0.408992	0.213774
ASRNV2003725511	lncRNA	XR_602091	lncRNA	hyper	0.774175	1.71021	0.000621619	0.0574955	0.607589	0.355271	uncharacterized LOC103693064	LOC103693064	RefSeq model	2959	chr8:46730697-46733694:+	chr8	+	46730697	46733694	uncharacterized LOC103693064	AGAAGAAAGGAGCCGGCCATTGAGGAGGGGAACATCACTTGTTTGTTTGCTTTTTGATTT	intronic antisense	0.596841	0.579731	0.646194	0.34877	0.386619	0.330424
ASRN6AP1A10001185811	lncRNA	ENSRNOT00000090495	lncRNA	hyper	0.767659	1.7025	0.013945	0.136864	0.474614	0.278774		AABR07069840.1	Ensembl	1610	chr8:41155172-41157066:-	chr8	-	41155172	41157066		CCTCACATCTAGATCAGCTGTGAAAAGAGGCTTCTCCAAGTCAGTCTGAGTGCTCCCACT	intergenic	0.441584	0.494192	0.488067	0.336564	0.306979	0.19278
ASRNV2002871211	lncRNA	XR_348952	lncRNA	hyper	0.767193	1.70195	0.00208267	0.0840645	0.560239	0.329174	uncharacterized LOC102549795	LOC102549795	RefSeq model	3118	chr9:27053058-27068071:-	chr9	-	27053058	27068071	uncharacterized LOC102549795	AAGAAGAATAAAATCTTTGTTCGCAGATAATCACAAGAACACCTTCCTCCTCCCTTCCCT	intergenic	0.550353	0.530655	0.59971	0.319801	0.376865	0.290856
ASRNV2003207011	lncRNA	XR_591790	lncRNA	hyper	0.75281	1.68507	0.0296223	0.192437	0.573429	0.340299	uncharacterized LOC103691934	LOC103691934	RefSeq model	284	chr13:60878446-60908957:+	chr13	+	60878446	60908957	uncharacterized LOC103691934	AGCCACACCTAGTTTAGAATTTTGAAAGTTACAATTGCTCTCTGCTCCCAGACCCTGTGA	intergenic	0.630854	0.511343	0.578089	0.341914	0.445711	0.233272
ASRN6AP1A10000281111	lncRNA	ENSRNOT00000092001	lncRNA	hyper	0.752709	1.68495	0.000133019	0.0504382	0.571876	0.339402		AABR07031762.1	Ensembl	207	chr18:33142195-33156047:-	chr18	-	33142195	33156047		GCTGGAGAGAAAGAAGGAAGAAAGGAAGGAGGCCAATGTAATAAATTCTTCAAATAGCAG	intergenic	0.547429	0.576108	0.592093	0.327856	0.357959	0.332391
ASRN6AP1A10000684011	lncRNA	ENSRNOT00000083338	lncRNA	hyper	0.752497	1.68471	0.0486196	0.239808	0.560349	0.332609		AABR07030086.2	Ensembl	3005	chr10:66650178-66654742:-	chr10	-	66650178	66654742		TCATTGGATGAGAAGGAAGAATGGGCAGGAGAAAAGTTTGAGGGAGGGGCTGGAGAGATG	intergenic	0.613448	0.518901	0.548697	0.41918	0.398109	0.180539
ASRNV2002773311	lncRNA	XR_343092	lncRNA	hyper	0.750486	1.68236	0.0453832	0.230395	0.858793	0.51047	uncharacterized LOC102555804	LOC102555804	RefSeq model	1189	chr1:142928056-142929693:-	chr1	-	142928056	142929693	uncharacterized LOC102555804	TTTATGTAACTTTGTGTAGGGTGATGTCATACAGGTGAAGGCAAGTACAAGATAGAACGA	intronic antisense	0.864508	0.828135	0.883737	0.650625	0.609515	0.271269
ASRN6AP1A10000294311	lncRNA	ENSRNOT00000093072	lncRNA	hyper	0.75007	1.68187	0.0353497	0.209408	0.540249	0.321218		AABR07051508.2	Ensembl	653	chr3:14308649-14309301:+	chr3	+	14308649	14309301		GAGGGGAGAATGGGAGGAGGGGGCTGTAATTGGGATGTAAATAAATGAATTAATTAATGG	intron sense-overlapping	0.53971	0.550398	0.53064	0.410371	0.369794	0.183491
ASRN6AP1A10000598911	lncRNA	ENSRNOT00000093622	lncRNA	hyper	0.74895	1.68057	0.0150899	0.142245	0.789865	0.469999		AABR07058280.2	Ensembl	715	chr7:108377970-108382543:+	chr7	+	108377970	108382543		TGTGCCTCAGGGATCACAATCTATATAAGTTTAGAAGTTCTAAAAGACCTTGGTGTATAG	intergenic	0.787915	0.786066	0.795614	0.508489	0.582268	0.319239
uc.282-_P111	lncRNA	uc.282-	lncRNA	hyper	0.748172	1.67966	0.000908248	0.0690661	0.596344	0.355038		uc.282	UCR	207	chr3:2527005-2527212:+	chr3	+	2527005	2527212		AAGAAGATTATAAACGGTTGAAAATGACGGCGCTAAAGCAATCACACCACCTCCTCGGCA	natural antisense	0.5949	0.62862	0.565513	0.343473	0.394634	0.327008
ASRNV2003346411	lncRNA	XR_593431	lncRNA	hyper	0.744163	1.675	0.00129154	0.0741726	0.532087	0.317663	uncharacterized LOC102548561	LOC102548561	RefSeq model	856	chr7:54491729-54502172:+	chr7	+	54491729	54502172	uncharacterized LOC102548561	GACTGACTTGACTGGAGCAATGGAGAAAGAAGAAGCAACAGGCACTCAGACTGGGATCAG	intergenic	0.509842	0.550984	0.535434	0.300307	0.36468	0.288003
ASRN6AP1A10000983011	lncRNA	ENSRNOT00000083859	lncRNA	hyper	0.743785	1.67456	0.0306216	0.196525	0.571276	0.341149		AABR07037897.1	Ensembl	306	chrX:35162337-35165004:-	chrX	-	35162337	35165004		CGTAAGAAGAGAAAGAGTGGATTTTGAACATATTCCTGAGGGCAATGGTAATGCAGCCAT	intergenic	0.588501	0.633539	0.491788	0.429393	0.358013	0.236041
ASRN6AP1A10000028111	lncRNA	ENSRNOT00000091217	lncRNA	hyper	0.741086	1.67143	0.0336831	0.206425	0.612103	0.366214		AABR07054809.1	Ensembl	1597	chr3:169965419-169967097:+	chr3	+	169965419	169967097		CCTTCTATGCCTCAGTGGAAGAGGATGTGCTTAGTCCCATGGAAGCTTGATATCCCAGGG	intergenic	0.641896	0.593534	0.600878	0.445921	0.438364	0.214358
ASRNV2003282511	lncRNA	XR_592699	lncRNA	hyper	0.740703	1.67099	0.0272028	0.185385	0.697131	0.417196	uncharacterized LOC103692454	LOC103692454	RefSeq model	4753	chr5:134658796-134663829:+	chr5	+	134658796	134663829	uncharacterized LOC103692454	GGAGGATAGAGGTAGTGCAGAGGTGCGGGGTAGTTACATGGATAGAGGTAGTGCAGAGGT	intron sense-overlapping	0.785887	0.734027	0.571478	0.463076	0.47305	0.315462
ASRNV2003107011	lncRNA	XR_590632	lncRNA	hyper	0.738319	1.66823	0.00543881	0.100886	0.619462	0.371329	uncharacterized LOC102555340	LOC102555340	RefSeq model	582	chr12:30948801-30953230:+	chr12	+	30948801	30953230	uncharacterized LOC102555340	AAGGGTCCTTCTCAGATGTTGGTGATGTCAGCAGCAAACTGGCTGATGCAGATTATGCTC	intergenic	0.67899	0.609648	0.56975	0.43284	0.357392	0.323755
ASRNV2003010711	lncRNA	XR_589361	lncRNA	hyper	0.736858	1.66654	0.0161872	0.146278	0.662595	0.397587	uncharacterized LOC103690595	LOC103690595	RefSeq model	1503	chr9:119829178-119830789:-	chr9	-	119829178	119830789	uncharacterized LOC103690595	AGCAAGGAAACTCAGCATACCATAGATGTGTCATGGAGTCCAACGGGTAAAGTCTGTGAT	intergenic	0.697621	0.633436	0.656727	0.330658	0.524756	0.337345
ASRN6AP1A10000228811	lncRNA	ENSRNOT00000084676	lncRNA	hyper	0.735226	1.66466	0.00540375	0.100886	0.386789	0.232353		AABR07043190.1	Ensembl	925	chr19:26352497-26354487:-	chr19	-	26352497	26354487		CAAGAGGTATGCATTGCTCCAAACAAACGACCTTGTTCTAAACCTCATCTCCCATAGAAT	intergenic	0.388296	0.353334	0.418735	0.2379	0.265493	0.193666
ASRN6AP1A10000449211	lncRNA	ENSRNOT00000086475	lncRNA	hyper	0.733705	1.6629	0.004547	0.0989931	0.533099	0.320583		AABR07070801.2	Ensembl	429	chr8:84878388-84878898:+	chr8	+	84878388	84878898		CGTGCTGTGTGGACTTACATAAGTGAAATACCGGCTCGAAGAAGCAAGAACAAATTCAAC	intergenic	0.4691	0.534971	0.595226	0.325101	0.307892	0.328757
ASRNV2003300411	lncRNA	XR_592903	lncRNA	hyper	0.733174	1.66229	0.0071195	0.110687	0.76433	0.459805	uncharacterized LOC102547591	LOC102547591	RefSeq model	3163	chr6:24336222-24339314:-	chr6	-	24336222	24339314	uncharacterized LOC102547591	CCCCAGGTACAGTTCCAAGGATGTAGAATTGCAGCTCTTTCATAATAATAAATAAAGTTA	intergenic	0.710026	0.821132	0.761831	0.556402	0.384586	0.438426
ASRN6AP1A10028856811	lncRNA	ENSRNOT00000076609	lncRNA	hyper	0.732978	1.66207	0.043224	0.226964	0.786066	0.472945	F-box and WD repeat domain containing 7 [Source:RGD Symbol;Acc:2321145]	Fbxw7	Ensembl	294	chr2:184309277-184309663:-	chr2	-	184309277	184309663	F-box and WD repeat domain containing 7 [Source:RGD Symbol;Acc:2321145]	AGGAGGAGCACACTGCGCGGAATGATGAGGACTCTTCGGGAAACCAGGAAGAGCAGGAGG	exon sense-overlapping	0.813339	0.744925	0.799936	0.600834	0.553588	0.264414
ASRNV2002884211	lncRNA	XR_349659	lncRNA	hyper	0.729609	1.65819	0.000268015	0.0504382	0.598955	0.36121	uncharacterized LOC102549323	LOC102549323	RefSeq model	320	chrX:60264537-60265036:-	chrX	-	60264537	60265036	uncharacterized LOC102549323	AAGAAGGCCAAGAGAAACCCTGCCAAGAATCCCAGAAAATAACACTCCAAAGAAAACTGC	intergenic	0.576833	0.608075	0.611957	0.392862	0.339309	0.351459
ASRNV2002936411	lncRNA	XR_356809	lncRNA	hyper	0.721635	1.64905	0.037415	0.214707	0.233799	0.141778	uncharacterized LOC102546816	LOC102546816	RefSeq model	1049	chr9:11778873-11785367:-	chr9	-	11778873	11785367	uncharacterized LOC102546816	AGCTTATTGGCCAGATATTCCTGACATGTTGTTCAGCAATGATCAAAAGAGACCTTATGC	intergenic	0.175727	0.266203	0.259467	0.153237	0.143932	0.128165
ASRN6AP1A10000037311	lncRNA	ENSRNOT00000078631	lncRNA	hyper	0.718239	1.64517	0.00352305	0.0964926	0.597481	0.363172		AABR07032123.2	Ensembl	225	chr18:47953430-47959294:-	chr18	-	47953430	47959294		GGAAGAAAGAAAGACAGAAAGATAACACAAAATATGAAATGACCCAGCCAGCAAAGATGC	intergenic	0.595163	0.584015	0.613264	0.372703	0.422072	0.294741
ASRNV2003175911	lncRNA	XR_591430	lncRNA	hyper	0.715089	1.64158	0.00541077	0.100886	0.495131	0.301618	uncharacterized LOC103691747	LOC103691747	RefSeq model	1511	chr3:2559499-2561068:+	chr3	+	2559499	2561068	uncharacterized LOC103691747	TGATGCTGATGCTGTGACGTATAGGAAGGTGGTGATGCTGATGCTGTGACGTATAGGAAG	intron sense-overlapping	0.490625	0.488755	0.506012	0.346254	0.325793	0.232806
ASRNV2002741011	lncRNA	XR_341126	lncRNA	hyper	0.71171	1.63774	0.00240583	0.085168	0.580347	0.354358	uncharacterized LOC102547380	LOC102547380	RefSeq model	378	chr16:53922704-53933631:-	chr16	-	53922704	53933631	uncharacterized LOC102547380	AGAAGACACTGCAAAACTGGTAAGGATGGATGCTATATATAAAAAGAAACAAGTGCTGGC	intergenic	0.528157	0.591658	0.621226	0.337875	0.391253	0.333945
ASRNV2003387711	lncRNA	XR_593896	lncRNA	hyper	0.707043	1.63245	0.00485111	0.100886	0.616434	0.377612	uncharacterized LOC103693086	LOC103693086	RefSeq model	554	chr14:76553063-76588671:-	chr14	-	76553063	76588671	uncharacterized LOC103693086	CTTAAAGGAAGAAGAAGATTGCATTGTGTTTTACAATGACCCCTCTTCAACCCAGGAACA	intergenic	0.611285	0.6077	0.630318	0.392821	0.441067	0.298949
ASRNV2002842211	lncRNA	XR_347194	lncRNA	hyper	0.706592	1.63194	0.010903	0.125005	0.414916	0.254246	uncharacterized LOC102551830	LOC102551830	RefSeq model	407	chr6:60178883-60180405:-	chr6	-	60178883	60180405	uncharacterized LOC102551830	TCATACATGATGACGTGGGCTGGGGCTGTAGTCAGGTCAAGGTGGAAAACCAGTGCTTGC	intergenic	0.362578	0.400649	0.48152	0.244078	0.250734	0.267927
ASRNV2003466411	lncRNA	XR_595032	lncRNA	hyper	0.691906	1.61542	0.0319085	0.199599	0.469453	0.290608	uncharacterized LOC103690629	LOC103690629	RefSeq model	1502	chr7:1698768-1705405:-	chr7	-	1698768	1705405	uncharacterized LOC103690629	TGGCTAGCCTTTGCTCTTCAGCTGGGCTCACTGCCTAGCCTCTCCTCTTCACCTGGGCTC	intergenic	0.528116	0.406211	0.474031	0.298375	0.360268	0.21318
ASRN6AP1A10000885711	lncRNA	ENSRNOT00000078630	lncRNA	hyper	0.682643	1.60508	0.0393115	0.218032	0.61029	0.380224		AABR07069360.1	Ensembl	211	chr8:18225247-18226207:+	chr8	+	18225247	18226207		ATACCCAGCAGACTACAGAAGAGAAGGAAGATTCAAGTAGCCAAGAGCAAGAGAAAGGCC	intergenic	0.653475	0.548272	0.629122	0.411679	0.481458	0.247536
ASRNV2002948811	lncRNA	XR_358367	lncRNA	hyper	0.682385	1.60479	0.00515363	0.100886	0.562966	0.350804	uncharacterized LOC102553356	LOC102553356	RefSeq model	1896	chr11:80112771-80121866:-	chr11	-	80112771	80121866	uncharacterized LOC102553356	AAGAAGAGTTCTTAGCTCAGAGTGGTAAAATACAGCTGACATCCCAGCACCTAGGAGATG	intergenic	0.573845	0.548581	0.566474	0.373594	0.401249	0.277569
ASRNV2003030711	lncRNA	XR_589663	lncRNA	hyper	0.681872	1.60422	0.0167837	0.147591	0.637169	0.397183	uncharacterized LOC103690810	LOC103690810	RefSeq model	3664	chrX:19960607-19998501:-	chrX	-	19960607	19998501	uncharacterized LOC103690810	TATAGGCTTCCAACAGAAGAAAGAAGCATCAGCTGGGTTGAGCCTGGATTCAGTAAGCTT	intergenic	0.538798	0.654211	0.718498	0.367906	0.457935	0.365707
ASRN6AP1A10000734411	lncRNA	ENSRNOT00000085459	lncRNA	hyper	0.678272	1.60022	0.0492418	0.240406	0.538213	0.336336		AC118963.2	Ensembl	345	chr5:151668950-151673839:+	chr5	+	151668950	151673839		GGCTTCAAATTGGCAGTTAAGGAGACCAGGCCCAAATCGCTGTTTCCAAGAACTGGGCGA	intergenic	0.506743	0.556775	0.55112	0.423937	0.388374	0.196699
ASRN6AP1A10001172511	lncRNA	ENSRNOT00000087972	lncRNA	hyper	0.667757	1.5886	0.0473744	0.236712	0.661134	0.416174		AABR07060222.1	Ensembl	415	chr4:63078150-63084081:-	chr4	-	63078150	63084081		GTAGCTGAGAGTTCTACATCTTCATCCACAGGCAGCAGGAAGGGAGACACACTTGGTCTG	intergenic	0.704626	0.620398	0.658379	0.493378	0.504998	0.250147
ASRN6AP1A10001322611	lncRNA	ENSRNOT00000081317	lncRNA	hyper	0.666388	1.58709	0.027904	0.18749	0.609459	0.38401		AABR07067507.1	Ensembl	158	chr9:50094617-50095325:-	chr9	-	50094617	50095325		AGAGCATGTCCCTGGCTCTCAGAGGTCTTCATGGTATTAAAGGCAATACAATATTCCCAC	intergenic	0.735693	0.574775	0.51791	0.396626	0.355238	0.400164
ASRN6AP1A10000935311	lncRNA	ENSRNOT00000091032	lncRNA	hyper	0.666118	1.5868	0.0340702	0.207081	0.346347	0.218268		AABR07026989.1	Ensembl	908	chr17:8694250-8773533:-	chr17	-	8694250	8773533		GTGACTCCTGGCCCAGCGCGGATTTGTTATTAGCCTGTGTAATCGGGCCCCCACCATGAC	intergenic	0.359275	0.393575	0.286192	0.247134	0.239675	0.167995
ASRNV2003708011	lncRNA	XR_601319	lncRNA	hyper	0.664025	1.5845	0.00258429	0.0854072	0.653176	0.412229	uncharacterized LOC103692536	LOC103692536	RefSeq model	2523	chr6:4502156-4505481:-	chr6	-	4502156	4505481	uncharacterized LOC103692536	GTGTTTAAGAAGAAGCAATTTTTGGTGTGACTTTTCTCTCTGCTAAGAGGTTCATAAGTA	intron sense-overlapping	0.633507	0.624489	0.701531	0.392062	0.46477	0.379854
ASRN6AP1A10000733211	lncRNA	ENSRNOT00000091134	lncRNA	hyper	0.66257	1.5829	0.0407142	0.220573	0.438712	0.277157		AABR07013140.1	Ensembl	539	chr2:224408346-224418974:+	chr2	+	224408346	224418974		TTATTTAAGAAGCAACCAGACCCCTGCCCACTTCCAATCACTTCCTGCTACCCCTTCTTG	intergenic	0.499898	0.370572	0.445667	0.201803	0.29647	0.333199
ASRN6AP1A10000744311	lncRNA	NR_132637	lncRNA	hyper	0.658696	1.57865	0.0108914	0.125005	0.568854	0.360341		Hoxb5os	Refseq	594	chr10:84139484-84155527:-	chr10	-	84139484	84155527		GGTTTTCCTCCCATTTTAAAATTTTATATGGATAGCCCATGTCAATTTAGAATGAAATAG	natural antisense	0.594776	0.573071	0.538716	0.414304	0.392367	0.274352
ASRNV2003434111	lncRNA	XR_594663	lncRNA	hyper	0.657187	1.57701	0.0196339	0.157446	0.408302	0.25891	uncharacterized LOC103693314	LOC103693314	RefSeq model	958	chr10:30352222-30358959:+	chr10	+	30352222	30358959	uncharacterized LOC103693314	TTGCATCTGAGATGCTTCAAGCCCCATATCTCCCCTGATATAAAGCCACAAACAGCATTT	intergenic	0.410095	0.406376	0.408435	0.293678	0.30321	0.179841
ASRN6AP1A10077811511	lncRNA	ENSRNOT00000086889	lncRNA	hyper	0.654401	1.57396	0.0022853	0.085168	0.474959	0.30176	putative pre-mRNA-splicing factor ATP-dependent RNA helicase DHX15-like [Source:RGD Symbol;Acc:6497185]	LOC100910750	Ensembl	4529	chr14:61650937-61668509:+	chr14	+	61650937	61668509	putative pre-mRNA-splicing factor ATP-dependent RNA helicase DHX15-like [Source:RGD Symbol;Acc:6497185]	TGACAGTAGGTTAAGTCATGGTCATTTTGCTTGATTTCTGAACAGGTGGTTGTGTCAACT	intergenic	0.476604	0.490252	0.458021	0.327103	0.255407	0.32277
ASRNV2003622911	lncRNA	XR_597655	lncRNA	hyper	0.653583	1.57307	0.0154431	0.142311	0.538798	0.342514	uncharacterized LOC102555331	LOC102555331	RefSeq model	362	chrX:74499441-74510022:+	chrX	+	74499441	74510022	uncharacterized LOC102555331	AAGAAGTAAATCCCTAACCACTTCAAGGCTGAAGGCACAAAGCCTTACCAGCTGCTGTTT	intergenic	0.518901	0.60189	0.495604	0.31673	0.41387	0.296942
ASRN6AP1A10077968111	lncRNA	ENSRNOT00000090336	lncRNA	hyper	0.652141	1.5715	0.000431578	0.0504382	0.45422	0.289036		AABR07001493.1	Ensembl	387	chr1:47513066-47534096:+	chr1	+	47513066	47534096		ACCCGAGTGCTTGCAGGGTCCACGTTCAGAAGAAGGAAGAGAAACCCTTTGTCCAAAGCT	intergenic	0.443292	0.450542	0.468827	0.280769	0.315305	0.271035
ASRNV2003489511	lncRNA	XR_595539	lncRNA	hyper	0.647501	1.56645	0.0166134	0.147591	0.56336	0.35964	uncharacterized LOC102553924	LOC102553924	RefSeq model	4905	chr13:85778893-85787358:+	chr13	+	85778893	85787358	uncharacterized LOC102553924	TTCTTTAAGGCTCGGTTTGACTCCAGGAATTTGGGTTCTTCCAGGCTACCAAATAGACAG	intergenic	0.627315	0.484942	0.577822	0.405905	0.369543	0.303473
ASRNV2003708911	lncRNA	XR_601357	lncRNA	hyper	0.646883	1.56578	0.00425411	0.0984038	0.506265	0.32333	family with sequence similarity 228, member B	Fam228b	RefSeq model	2222	chr6:30038764-30070399:+	chr6	+	30038764	30070399	family with sequence similarity 228, member B	TACTCTCATTCCTAAGCCCACAAGCGAGACTCTACTTTTGCTCCACTGTCTAAAGAGAGA	exon sense-overlapping	0.54254	0.498311	0.477944	0.306324	0.372134	0.291533
ASRN6AP1A10000231611	lncRNA	ENSRNOT00000084042	lncRNA	hyper	0.644767	1.56349	0.0352802	0.209408	0.53516	0.342286		AABR07050288.1	Ensembl	461	chr5:159805145-159808300:+	chr5	+	159805145	159808300		CAAATGTTATTCCCTTTCCCAGTTTCCTGTCCATAAGCCCCCTATTCCCTCCCCCTCCCC	intergenic	0.594174	0.427698	0.583609	0.338905	0.396075	0.291879
uc.256-_P111	lncRNA	uc.256-	lncRNA	hyper	0.634214	1.55209	0.00182107	0.0805342	0.599968	0.386555		uc.256	UCR	206	chr5:109502126-109502332:-	chr5	-	109502126	109502332		GAAGAAGGTGGACCTTTTAAAGTGTTTCAGCTAAGGGAAGACATTTCTTTTCTTTTTACA	exon sense-overlapping	0.562045	0.645209	0.592651	0.365554	0.417706	0.376404
ASRNV2003473711	lncRNA	XR_595154	lncRNA	hyper	0.632655	1.55042	0.0177261	0.149366	0.503215	0.324568	uncharacterized LOC103693596	LOC103693596	RefSeq model	382	chr15:36024097-36032704:-	chr15	-	36024097	36032704	uncharacterized LOC103693596	TTCTCATGTCTCACTTAGGTGGTCTCCTGGCAGTTAAGACTCACTTCGAGCCTTACATTT	intergenic	0.531929	0.491719	0.485998	0.369344	0.367024	0.237336
ASRNV2003156811	lncRNA	XR_591211	lncRNA	hyper	0.627383	1.54476	0.00493449	0.100886	0.441752	0.285968	uncharacterized LOC103691629	LOC103691629	RefSeq model	903	chr2:193041552-193043413:-	chr2	-	193041552	193043413	uncharacterized LOC103691629	CATGGTATCCAGAGCTATTGTCCTCTTTTAGAAGTGTGTGTCTTTTCTTTGATGTTATAT	exon sense-overlapping	0.389598	0.466708	0.468952	0.277446	0.304754	0.275704
uc.233+_P111	lncRNA	uc.233+	lncRNA	hyper	0.622044	1.53905	0.0104881	0.124095	0.68507	0.445124		uc.233	UCR	266	chr4:7214417-7214683:-	chr4	-	7214417	7214683		TGTTAATTCCAGTAATAAAACGAGATGAGAACGCTGGCTGGGTAATTAGCGAGGAGGCTG	intron sense-overlapping	0.726807	0.634927	0.693475	0.494791	0.486337	0.354244
ASRN6AP1A10000879711	lncRNA	ENSRNOT00000090656	lncRNA	hyper	0.620837	1.53777	0.01427	0.138245	0.428651	0.278749		AABR07058554.1	Ensembl	206	chr7:124624895-124626719:+	chr7	+	124624895	124626719		GGGTGCCCCGTTCTCTTTACTGATAGCCAGAAATAACTGTCATGGACAGCCAGAGTCTTT	intergenic	0.455026	0.411662	0.419265	0.310311	0.314276	0.211661
ASRNV2003201211	lncRNA	XR_591720	lncRNA	hyper	0.619727	1.53658	0.00800573	0.112766	0.48835	0.317815	uncharacterized LOC102554505	LOC102554505	RefSeq model	1154	chr3:136473044-136527804:-	chr3	-	136473044	136527804	uncharacterized LOC102554505	AGCCTATCTATTCCTTCTGTTCCTTAGTGTCTCATGAACCTGAGAGACACGAAGTTTAAT	intergenic	0.481086	0.501871	0.482092	0.254817	0.371896	0.326733
ASRNV2003680411	lncRNA	XR_600095	lncRNA	hyper	0.61838	1.53515	0.0283309	0.188462	0.522876	0.340602	uncharacterized LOC103691747	LOC103691747	RefSeq model	1154	chr3:2559499-2561068:+	chr3	+	2559499	2561068	uncharacterized LOC103691747	ATATAGGAAGGTGCTGATGCTGTAGCTGTGACGTATAGGACCGTGATGGATGCTGATGCT	intron sense-overlapping	0.54463	0.543176	0.480821	0.428528	0.337976	0.255304
ASRNV2003362611	lncRNA	XR_593604	lncRNA	hyper	0.615694	1.53229	0.0332168	0.205123	0.434884	0.283812	uncharacterized LOC102548374	LOC102548374	RefSeq model	2444	chr7:117195502-117198950:+	chr7	+	117195502	117198950	uncharacterized LOC102548374	AGCTGTGAGAGGGGTCTCTCGAGAGGCGTGGTCTCAGGTGGAGGAGGAGTTCCCATGGAT	intergenic	0.465185	0.414222	0.425247	0.31747	0.338815	0.195152
ASRN6AP1A10000331811	lncRNA	ENSRNOT00000092116	lncRNA	hyper	0.61507	1.53163	0.0153635	0.142311	0.52051	0.33984	uncharacterized LOC102549869 [Source:RGD Symbol;Acc:7702167]	LOC102549869	Ensembl	2071	chrX:28686163-28698844:-	chrX	-	28686163	28698844	uncharacterized LOC102549869 [Source:RGD Symbol;Acc:7702167]	TTATTTACATTTCAAATGTTATTCCCTTTCCCGGTTTCCCAGGCCAACATTCCCCTAACT	intergenic	0.527662	0.443213	0.590655	0.342468	0.36011	0.316943
ASRNV2002840111	lncRNA	XR_347037	lncRNA	hyper	0.613989	1.53048	0.00438486	0.0984917	0.482259	0.315102	uncharacterized LOC102553955	LOC102553955	RefSeq model	8419	chr6:24655817-24671842:+	chr6	+	24655817	24671842	uncharacterized LOC102553955	AGTTTCCCCATTGTCTAAAATGAACTAGAATGAGGAGATGGGGCCTCAGAACACGTTTCG	natural antisense	0.464273	0.469139	0.513365	0.363496	0.291707	0.290103
ASRNV2003218211	lncRNA	XR_591928	lncRNA	hyper	0.613945	1.53044	0.00621339	0.107272	0.60616	0.396069	helicase with zinc finger 2, transcriptional coactivator	Helz2	RefSeq model	8740	chr3:176731475-176744387:-	chr3	-	176731475	176744387	helicase with zinc finger 2, transcriptional coactivator	AAGAAGTTGGGATGCTTCTGGCTCCAAAGCTGTCAAGGTCATAACTATCTTTGCATCCAG	exon sense-overlapping	0.576083	0.670796	0.5716	0.437927	0.39291	0.357371
ASRN6AP1A10001091711	lncRNA	ENSRNOT00000092488	lncRNA	hyper	0.610009	1.52627	0.0173727	0.149311	0.552896	0.362254		AABR07060481.1	Ensembl	1076	chr4:75593043-75708915:+	chr4	+	75593043	75708915		CTACACAGACCAAGACAAGCCAAATCGACATCTCCTCAGGTTAGTGTCATCCGCTTGGAT	intergenic	0.575697	0.547004	0.535988	0.4528	0.293369	0.340592
ASRNV2003099711	lncRNA	XR_590543	lncRNA	hyper	0.604826	1.5208	0.0470168	0.235383	0.32333	0.212606	two pore segment channel 2	Tpcn2	RefSeq model	2299	chr1:218419839-218448901:-	chr1	-	218419839	218448901	two pore segment channel 2	GTCGCTGGGAGTCATCACAGAGAGGTCGCTCCTCCTCCGGAACGCCGGGCTCTCGCTGCG	exon sense-overlapping	0.289227	0.31489	0.365872	0.257255	0.229688	0.150874
uc.371-_P111	lncRNA	uc.371-	lncRNA	hyper	0.602603	1.51845	0.0136408	0.136316	0.428962	0.282499		uc.371	UCR	296	chr6:76398565-76398861:-	chr6	-	76398565	76398861		GCTGTGAATCTCCCCCAATGAAAAAAGTACTTTCCAACAAGTTGTGAGATATGTGGTATT	intron sense-overlapping	0.421781	0.433248	0.431856	0.2885	0.339276	0.219721
ASRN6AP1A10000637811	lncRNA	ENSRNOT00000080399	lncRNA	hyper	0.596463	1.51201	0.00124036	0.0741726	0.526029	0.347902		AABR07051646.1	Ensembl	699	chr3:18653320-18654383:+	chr3	+	18653320	18654383		GGGGGTTTATTACTGCATGCAATTTACCCATTATCCTCCCACAGTGATACAGACCCTAAC	intergenic	0.515394	0.535071	0.527623	0.378966	0.307574	0.357165
uc.377-_P111	lncRNA	uc.377-	lncRNA	hyper	0.592909	1.50828	0.0127864	0.132865	0.442433	0.293335		uc.377	UCR	217	chr6:86804355-86804572:-	chr6	-	86804355	86804572		GCAGACCATCTCCTAATGCAACAGATATAGTTATATGAACAACATTCAACAGAAGTACAA	intronic antisense	0.413177	0.495235	0.418888	0.337539	0.263122	0.279345
ASRN6AP1A10000598011	lncRNA	ENSRNOT00000092515	lncRNA	hyper	0.592325	1.50767	0.00488927	0.100886	0.64197	0.425802		AABR07064878.1	Ensembl	2253	chr6:99040565-99063904:+	chr6	+	99040565	99063904		GACAGAAGAAACATACATCAGTTTGGATAAAAGGCTTACTTTGAACTCATTCCTGAGCCT	intergenic	0.584981	0.665337	0.675592	0.433084	0.465947	0.378374
ASRN6AP1A10067880311	lncRNA	ENSRNOT00000080468	lncRNA	hyper	0.59226	1.50761	0.0161305	0.146278	0.358728	0.237946		AABR07001493.1	Ensembl	515	chr1:47513066-47513946:+	chr1	+	47513066	47513946		GACAGCCTGTCTCTCCCTAAGGAACAGAGGTGAGGGATCTGTAGTTACTGGGGACATTGT	intergenic	0.324239	0.385969	0.365978	0.243329	0.276746	0.193762
ASRNV2002961611	lncRNA	XR_359962	lncRNA	hyper	0.591591	1.50691	0.0134503	0.135943	0.63584	0.42195	uncharacterized LOC102552532	LOC102552532	RefSeq model	544	chr15:39672139-39673970:-	chr15	-	39672139	39673970	uncharacterized LOC102552532	GGTGCTGAGTGGGCTAAATGTAAACACATTCTAGAAAACACACCTTCCCATGCTTTCCCT	intergenic	0.650132	0.637161	0.620226	0.446854	0.325787	0.493209
ASRNV2002911311	lncRNA	XR_352979	lncRNA	hyper	0.590383	1.50565	0.00413739	0.0984038	0.559593	0.371663	uncharacterized LOC102549636	LOC102549636	RefSeq model	350	chr3:177389980-177392443:+	chr3	+	177389980	177392443	uncharacterized LOC102549636	GAAGAAGGGAAAGAGCCTACTGAGTGCTGCGAGGGGAGCTCAGGCTGAAGTCAGGACCTG	intergenic	0.516733	0.56894	0.593107	0.342575	0.416021	0.356394
ASRNV2003460711	lncRNA	XR_594969	lncRNA	hyper	0.586691	1.5018	0.00161498	0.075932	0.678837	0.452016	uncharacterized LOC103693505	LOC103693505	RefSeq model	434	chr11:14160888-14166034:+	chr11	+	14160888	14166034	uncharacterized LOC103693505	CTATCCACCAAAATTCTTACGAAGAATGAAGAAAGCATAATTCAAACATCCAGTCGATGA	natural antisense	0.662872	0.69371	0.67993	0.480827	0.480235	0.394986
ASRNV2003620011	lncRNA	XR_597573	lncRNA	hyper	0.586481	1.50158	0.0052255	0.100886	0.571915	0.380876	uncharacterized LOC103690815	LOC103690815	RefSeq model	299	chrX:25154608-25163955:+	chrX	+	25154608	25163955	uncharacterized LOC103690815	AGAAGACAGTCTCAATGAGGTAGTGGCAGTCCTGAAGGATTTATTGACAGAGTTAATGCT	intergenic	0.571187	0.539953	0.604606	0.353346	0.43899	0.350292

## Sheet: hypo M1_vs M0
Table S4-2 The hypo m6A methylaiton of lncRNA between M1-L and M0-L
ProbeName	type	Transcript_ID	transcript_type	Regulation	Foldchange(log2-Scaled)	Fold change	Pvalue(unpaired t-test)	FDR	M1(mean)	M0 (mean)	description	GeneSymbol	source	RNAlength	Locus	chrom	strand	txStart	txEnd	description	Sequence	pc-relationship	[A4, M1](Methylation_level)	[A5, M1](Methylation_level)	[A6, M1](Methylation_level)	[A1, M0](Methylation_level)	[A2,M0](Methylation_level)	[A3, M0](Methylation_level)
ASRNV2003489311	lncRNA	XR_595536	lncRNA	hypo	-1.17355	0.443328	0.000377981	0.0504382	0.325908	0.735139	uncharacterized LOC103693676	LOC103693676	RefSeq model	517	chr13:84535492-84536244:+	chr13	+	84535492	84536244	uncharacterized LOC103693676	TCACTGTCACTCATGATTATTTTCCTATGTCGGACAAACAAAGTGCATTTGGTTGTAATG	intergenic	0.369795	0.28154	0.326388	0.734887	0.781616	0.688915
ASRN6AP1A10001043511	lncRNA	ENSRNOT00000093582	lncRNA	hypo	-1.13575	0.455098	0.000234517	0.0504382	0.367849	0.808287		AC111804.2	Ensembl	478	chr15:51761603-51762080:+	chr15	+	51761603	51762080		GCATTTTTAAAAGCAATTATTGAAACGGTGTAATGTTGTACCATTTGCCCTGTGAGCAAA	intergenic	0.411666	0.343913	0.347969	0.850284	0.756486	0.818091
ASRNV2003537811	lncRNA	XR_596515	lncRNA	hypo	-1.11262	0.462452	0.0173765	0.149311	0.122239	0.264327	uncharacterized LOC103693987	LOC103693987	RefSeq model	741	chr16:70151007-70151884:-	chr16	-	70151007	70151884	uncharacterized LOC103693987	CCACGCCATGGAGCGTCTTGATAAAGCGGCACTGAACGCGCTGCAGCCTCCAGAGTTCAG	intron sense-overlapping	0.137633	0.126339	0.102743	0.210231	0.253327	0.329423
ASRN6AP1A10000701511	lncRNA	NR_029398	lncRNA	hypo	-1.09918	0.466781	0.0404955	0.219691	0.151106	0.32372		Cb707485	Refseq	385	chr20:3532202-3535176:-	chr20	-	3532202	3535176		CTTGGACCTCTTAATACCACGATGGTAGCTTCTGGAGAGTGGTGGAATTCATCTAGAAGC	intergenic	0.109391	0.177647	0.166281	0.237322	0.311341	0.422497
ASRN6AP1A10000403211	lncRNA	NR_003722	lncRNA	hypo	-1.09495	0.468153	0.0260789	0.182883	0.173978	0.371626		Gapdh-ps1	Refseq	1476	chr3:44736647-44738545:+	chr3	+	44736647	44738545		AGGGATCCCTCTCTTTTCTTTTTATTGCCATCAATAAAGTTCACTGTACCCCCAAAAATT	intergenic	0.147035	0.187081	0.187818	0.269157	0.385012	0.46071
ASRN6AP1A10000380811	lncRNA	ENSRNOT00000076677	lncRNA	hypo	-1.05557	0.481106	0.00999527	0.122033	0.24884	0.517226		AC114233.1	Ensembl	639	chr10:70870239-70871017:+	chr10	+	70870239	70871017		GAAGACTTCGTTCCAGAGCGCCATGGTGCAGAGAAGAACAGCAAGGGCAGCGGTGGAGAC	natural antisense	0.298653	0.176406	0.271462	0.446141	0.505001	0.600535
ASRN6AP1A10000932411	lncRNA	ENSRNOT00000080128	lncRNA	hypo	-1.04382	0.485041	0.00542494	0.100886	0.168735	0.347878	LRRGT00182-like [Source:RGD Symbol;Acc:2324595]	LOC100363531	Ensembl	516	chrX:77065461-77081039:-	chrX	-	77065461	77081039	LRRGT00182-like [Source:RGD Symbol;Acc:2324595]	ACGACTTAGTGCGTTTTTGGCCAAGGGCAACATCGCGGAGACAAGGATGGAACTGCGGTG	natural antisense	0.183392	0.172698	0.150116	0.312852	0.320604	0.410179
ASRN6AP1A10045619911	lncRNA	NM_001100970	lncRNA	hypo	-0.997777	0.500771	0.00523841	0.100886	0.410804	0.820342		Aebp1	Refseq	3817	chr14:86101332-86111323:+	chr14	+	86101332	86111323		AGGACACAGAAGACAAGTGGGCGGCAGAGAAAAACAAGGACCACAAAGCAGGACCCCGGA	bidirectional	0.335924	0.338316	0.558171	0.831853	0.824035	0.805139
ASRN6AP1A10001129911	lncRNA	ENSRNOT00000090380	lncRNA	hypo	-0.985923	0.504902	0.00216762	0.085168	0.380206	0.753029	kelch-like protein 3-like [Source:RGD Symbol;Acc:7622474]	LOC102549506	Ensembl	5614	chr17:7602304-7619181:-	chr17	-	7602304	7619181	kelch-like protein 3-like [Source:RGD Symbol;Acc:7622474]	CACACTGTACACGGCGTTTTAATAAAAGCTGAACTGTGAAAACATTCTGGACTTCACTTC	intergenic	0.384111	0.389811	0.366696	0.84909	0.667672	0.742323
ASRN6AP1A10000238211	lncRNA	ENSRNOT00000093682	lncRNA	hypo	-0.981007	0.506626	0.0048598	0.100886	0.296539	0.585321		AABR07012131.1	Ensembl	560	chr2:186749732-186759233:-	chr2	-	186749732	186759233		TGCACTGATATGCCTCCTTTCCTCAGTACATAAGTAAATGTAAAACCAAGTTTTTAAAAA	intergenic	0.369983	0.2817	0.237933	0.53911	0.650073	0.566781
ASRN6AP1A10000024911	lncRNA	ENSRNOT00000076303	lncRNA	hypo	-0.967173	0.511507	0.00614109	0.106855	0.276569	0.540694		AABR07067401.2	Ensembl	223	chr9:43139375-43145833:+	chr9	+	43139375	43145833		CTTGGGAGACTCACCCACTGATCGGGAGTAATGTCCTGGCTACTGACCACGACCCCAGCC	natural antisense	0.317233	0.177252	0.335222	0.54049	0.543712	0.53788
uc.97+_P111	lncRNA	uc.97+	lncRNA	hypo	-0.953153	0.516502	0.00559209	0.101228	0.346729	0.671302		uc.97	UCR	442	chr3:58051643-58052085:+	chr3	+	58051643	58052085		CAGACAAAACCCGGCCACGTGTAAGGTAATTGGCAGTATAACACGTGCCTTGTCTTTTAT	exon sense-overlapping	0.339823	0.451574	0.248791	0.681749	0.647803	0.684354
ASRNV2002920211	lncRNA	XR_354412	lncRNA	hypo	-0.948416	0.518201	0.00142066	0.0752077	0.346993	0.66961	TAR DNA binding protein	Tardbp	RefSeq model	1240	chr5:165432088-165442089:-	chr5	-	165432088	165442089	TAR DNA binding protein	TGGAAGATTTGGTGGTAATCCAGTTCATCTCATTTCAAATGTTTATGGAAGAAGCACTTC	exon sense-overlapping	0.348245	0.409579	0.283154	0.639393	0.665184	0.704253
ASRN6AP1A10001071711	lncRNA	ENSRNOT00000085550	lncRNA	hypo	-0.935301	0.522933	0.0115478	0.128604	0.32367	0.61895		AABR07010385.1	Ensembl	1537	chr2:133880768-133882432:+	chr2	+	133880768	133882432		TATGTGGAATTTCATACCCTGTCATGTCCTGTAAATAAAGATTAAGTTCCATTCTTCTTT	intergenic	0.294212	0.447407	0.22939	0.632772	0.584892	0.639186
ASRN6AP1A10074108811	lncRNA	ENSRNOT00000093476	lncRNA	hypo	-0.930112	0.524817	0.0383898	0.216712	0.221481	0.422016		AABR07037436.1	Ensembl	406	chrX:20821498-20848827:-	chrX	-	20821498	20848827		GGACGATCCTCCGATGAAACGACGACCAGATGACAATGCGGACGACAACCATCATCCCCC	bidirectional	0.199827	0.290201	0.174415	0.430445	0.321391	0.514211
ASRN6AP1A10003813011	lncRNA	ENSRNOT00000076888	lncRNA	hypo	-0.917913	0.529274	0.00160179	0.075932	0.379611	0.71723		AABR07021544.1	Ensembl	3878	chr13:77784855-77822333:+	chr13	+	77784855	77822333		ACCGAGGCCCAGAGCAACTGAGTGATTGTCTCATGACACATCCTTAGTGCTCCCAGTGGC	natural antisense	0.296405	0.415778	0.42665	0.696135	0.709016	0.746539
ASRNV2003635511	lncRNA	XR_597991	lncRNA	hypo	-0.899538	0.536058	0.00846054	0.11445	0.289527	0.540104	protein FAM76A	LOC103690073	RefSeq model	913	chrUn_AABR07024262v1:231-13494:-	chrUn_AABR07024262v1	-	231	13494	protein FAM76A	CCGGATCGCTCACCCTGTTGTGAAGTGTATCTACTGCAGGACTGAGTACCAGCAGGAAAG	intergenic	0.24506	0.269279	0.354243	0.544092	0.469013	0.607206
ASRNV2003642711	lncRNA	XR_598170	lncRNA	hypo	-0.885877	0.541158	0.0166974	0.147591	0.154391	0.285297	uncharacterized LOC103694103	LOC103694103	RefSeq model	3879	chr17:51900209-52027782:+	chr17	+	51900209	52027782	uncharacterized LOC103694103	TCATGTCCAGAAGGCTGTGGTGATGATTAGCGAGAACACCATGATGCACAAGGCCATGGT	natural antisense	0.141997	0.197972	0.123204	0.29974	0.318219	0.237933
ASRN6AP1A10009578211	lncRNA	ENSRNOT00000092887	lncRNA	hypo	-0.87689	0.54454	0.0173702	0.149311	0.185978	0.341532	calmodulin binding transcription activator 1 [Source:RGD Symbol;Acc:1562703]	Camta1	Ensembl	4850	chr5:168141372-169017260:-	chr5	-	168141372	169017260	calmodulin binding transcription activator 1 [Source:RGD Symbol;Acc:1562703]	CGCGCGGAGGGGAAATGGCTGCCGAAAACAAGCCGGAAGATGATCATGGGAACAGCAATA	bidirectional	0.210511	0.156218	0.191205	0.337271	0.406696	0.280629
ASRNV2002838511	lncRNA	XR_346938	lncRNA	hypo	-0.873778	0.545716	0.0163525	0.146874	0.434295	0.795827	protein serine-threonine phosphatase catalytic subunit PP-1c	LOC316717	RefSeq model	1095	chr6:18088941-18090200:-	chr6	-	18088941	18090200	protein serine-threonine phosphatase catalytic subunit PP-1c	GTAGTCAGTAAATTTCTGAATTGTCATGATTTTAGACTTGATTTGTTGAGCCCATCAGGT	intergenic	0.372902	0.609356	0.320629	0.795436	0.828303	0.763741
ASRNV2002918811	lncRNA	XR_354273	lncRNA	hypo	-0.865099	0.549009	0.000466073	0.0504382	0.307895	0.560819	MYST/Esa1-associated factor 6	Meaf6	RefSeq model	1470	chr5:143081090-143103224:+	chr5	+	143081090	143103224	MYST/Esa1-associated factor 6	AAAGCGGAAGAATAAAAACCGGCACAGGTATGTATATTAGGTTAGGCTGGGAAGTTTTTT	exon sense-overlapping	0.33978	0.277026	0.306879	0.560174	0.588654	0.533631
ASRN6AP1A10000351311	lncRNA	ENSRNOT00000092432	lncRNA	hypo	-0.838675	0.559157	0.00770046	0.111504	0.269915	0.482719	brain protein I3 [Source:RGD Symbol;Acc:1309187]	Bri3	Ensembl	744	chr12:12322248-12330929:-	chr12	-	12322248	12330929	brain protein I3 [Source:RGD Symbol;Acc:1309187]	GCAGTCTTCAATTTGAGAATGGTGAGAAATACTGTTTTAAATAAATGAGATTCATACCAT	exon sense-overlapping	0.25823	0.343955	0.207562	0.514692	0.466893	0.466571
ASRN6AP1A10000237011	lncRNA	ENSRNOT00000077319	lncRNA	hypo	-0.832371	0.561605	0.0478106	0.237554	0.286582	0.510291		AABR07071383.1	Ensembl	2650	chr8:112827490-112831002:-	chr8	-	112827490	112831002		CACATACATGGAAGTGAGGCAGTGCATGTGCTGTGAAGGCAGGGGCATTTATGAAGACCC	intergenic	0.289537	0.343108	0.227102	0.576407	0.5878	0.366665
ASRNV2003255511	lncRNA	XR_592380	lncRNA	hypo	-0.824519	0.564671	0.0172421	0.149311	0.208939	0.37002	uncharacterized LOC102556004	LOC102556004	RefSeq model	592	chr5:8977993-8980027:+	chr5	+	8977993	8980027	uncharacterized LOC102556004	GCTCTTCCAGGTGCAACAAAACCTGTCTCTTTTGAGGGTGCTTGAGCAAATGTTTTTGAA	natural antisense	0.250337	0.217491	0.15899	0.336402	0.341265	0.432393
ASRNV2003468311	lncRNA	XR_595058	lncRNA	hypo	-0.813594	0.568963	0.0344279	0.207268	0.194481	0.341816	uncharacterized LOC102548829	LOC102548829	RefSeq model	1148	chr11:52810556-52838992:-	chr11	-	52810556	52838992	uncharacterized LOC102548829	GCTCAGTGGTTAAAAGCTCTTGCCTTGAAAGCCTGCCTACTTTTGAATGTGATCATTTAA	natural antisense	0.200159	0.272235	0.111048	0.346526	0.335438	0.343485
uc.154+_P111	lncRNA	uc.154+	lncRNA	hypo	-0.806924	0.571599	0.0115887	0.128604	0.435663	0.762182		uc.154	UCR	203	chr2:29056216-29056419:-	chr2	-	29056216	29056419		GAGTTTTTTGGGGCCACCAAATATTTTGGATCATGCAGAGAATATATATTGTACTGTAGT	exon sense-overlapping	0.324546	0.492048	0.490395	0.747092	0.686034	0.85342
ASRN6AP1A10000824911	lncRNA	ENSRNOT00000091124	lncRNA	hypo	-0.804709	0.572477	0.00385819	0.0974387	0.45	0.786058		AABR07006894.1	Ensembl	5399	chr1:263002286-263013858:-	chr1	-	263002286	263013858		GCGCAGTCCTAGTGGAAAGGACGTGAAATGAAAGAATCTTTGCTAGGTGTGCACTCACCT	intergenic	0.353238	0.476218	0.520544	0.768208	0.754651	0.835314
ASRNV2003192611	lncRNA	XR_591618	lncRNA	hypo	-0.804376	0.57261	0.00369272	0.0974387	0.388082	0.677743	uncharacterized LOC102555456	LOC102555456	RefSeq model	1995	chr3:107778279-107789031:+	chr3	+	107778279	107789031	uncharacterized LOC102555456	CACGTGTAGGGACATATTGAAAGGAAGCATGCATACCAAAAAGATAAGTGCAAATTGGAT	intergenic	0.326219	0.447597	0.39043	0.698902	0.614434	0.719893
ASRNV2002948111	lncRNA	XR_358250	lncRNA	hypo	-0.803076	0.573126	0.0342616	0.207265	0.410879	0.716908	Cd47 molecule	Cd47	RefSeq model	5800	chr11:53511484-53575754:-	chr11	-	53511484	53575754	Cd47 molecule	TCTCCTGGGGGCCTTTTTGCATAGCAATTAAAGGTATGCTTTTTGTCTGTATCCTTTTTT	exon sense-overlapping	0.372395	0.294056	0.566186	0.643304	0.686695	0.820726
ASRN6AP1A10069111211	lncRNA	NM_022538	lncRNA	hypo	-0.798313	0.575021	0.00313387	0.0908822	0.395132	0.687161		Plpp1	Refseq	1290	chr2:44664450-44726820:+	chr2	+	44664450	44726820		AGGTGGAATAGTCATTCCATTCTGTATTATCGTTATGATTACTGGAGAAACTCTGTCTGT	bidirectional	0.439616	0.44181	0.303971	0.685939	0.697313	0.678231
uc.479+_P111	lncRNA	uc.479+	lncRNA	hypo	-0.796061	0.575919	0.000459509	0.0504382	0.492521	0.855191		uc.479	UCR	302	chrX:127819585-127819887:+	chrX	+	127819585	127819887		TCTTAGACAAGCTGAAAAACAAATGGTGGTACGATAAGGGGGAATGTGGAGCCAAGGACT	exon sense-overlapping	0.50156	0.537301	0.438702	0.852237	0.889202	0.824135
ASRN6AP1A10094541911	lncRNA	ENSRNOT00000076948	lncRNA	hypo	-0.794499	0.576543	0.0117027	0.128841	0.350514	0.607958	NEDD8 activating enzyme E1 subunit 1 [Source:RGD Symbol;Acc:619945]	Nae1	Ensembl	1779	chr19:653510-680378:+	chr19	+	653510	680378	NEDD8 activating enzyme E1 subunit 1 [Source:RGD Symbol;Acc:619945]	TCAGGTCAGCGGAGAAGATGTTGTGAACCAATTTTTTCCTTCAAAAATGCAGTATTGGCA	exon sense-overlapping	0.427102	0.38562	0.23882	0.617656	0.582645	0.623572
uc.268-_P111	lncRNA	uc.268-	lncRNA	hypo	-0.787968	0.579159	0.00698463	0.110687	0.46083	0.795688		uc.268	UCR	251	chr3:21621968-21622219:-	chr3	-	21621968	21622219		GTGTTTGAGAGAAAATTGATGGAAAAAGTTTGCAGTACTTGACATGTATTTGCATGCACA	intergenic	0.345452	0.527968	0.50907	0.818944	0.7345	0.833619
ASRN6AP1A10047750011	lncRNA	NM_001025762	lncRNA	hypo	-0.784258	0.580651	0.00129774	0.0741726	0.319203	0.549733		LOC108348143	Refseq	1585	chr13:97330121-97807813:-	chr13	-	97330121	97807813		TGATCTGGAGTCCAATATTAGCAAACTCACTGAAGATAAGAAAGAGGGCCTGAGGCAACT	natural antisense	0.310083	0.349144	0.298381	0.546994	0.509235	0.59297
ASRN6AP1A10000397211	lncRNA	ENSRNOT00000087728	lncRNA	hypo	-0.765983	0.588053	0.0348	0.208096	0.426938	0.726021		AABR07001432.1	Ensembl	542	chr1:43563457-43563998:-	chr1	-	43563457	43563998		GTTCCCCAGGATGTCTTGTAAGATAAAGATAAAAAGCAAACTGTTTAGTAAAATGGTATG	intronic antisense	0.274618	0.41477	0.591428	0.74401	0.675233	0.75882
ASRN6AP1A10069729011	lncRNA	NM_134468	lncRNA	hypo	-0.761906	0.589717	0.00795215	0.112368	0.291002	0.49346		Camk1	Refseq	1439	chr4:145289300-145299602:-	chr4	-	145289300	145299602		TGGGACGACATCTCTGACTCTGCCAAAGATTTCATACGTCATTTGATGGAGAAAGACCCA	bidirectional	0.287488	0.22523	0.360288	0.482304	0.519666	0.478411
ASRNV2002688511	lncRNA	XR_146315	lncRNA	hypo	-0.760616	0.590244	0.0120091	0.129331	0.436441	0.739425	uncharacterized LOC100909907	LOC100909907	RefSeq model	1246	chr15:87660136-87666945:-	chr15	-	87660136	87666945	uncharacterized LOC100909907	TGAGTGTTTGCATGGGAAGTTTGAAGTACAGCTAACTAAAGTAAATACAAAAGACAGACG	intergenic	0.545338	0.431266	0.332721	0.709127	0.705179	0.803969
uc.265+_P111	lncRNA	uc.265+	lncRNA	hypo	-0.748308	0.595301	0.033807	0.206614	0.464183	0.779745		uc.265	UCR	217	chr5:70345559-70345776:+	chr5	+	70345559	70345776		GGAGTAATGACCAGCAAAGAAATTATATTGGGACTTTGCTTGTTATCACTAGGTAATTGT	exon sense-overlapping	0.280099	0.505692	0.606758	0.805183	0.731744	0.802308
ASRNV2003046211	lncRNA	XR_589912	lncRNA	hypo	-0.729294	0.603199	0.000460624	0.0504382	0.478379	0.79307	zinc finger protein 728-like	LOC102551340	RefSeq model	3809	chr1:38525849-38543400:-	chr1	-	38525849	38543400	zinc finger protein 728-like	TTGTGCTTGGAAGCATAAGCTGGAAATGCTGCAGTATAAGAAAATACCCTGATAACAACT	exon sense-overlapping	0.531841	0.429312	0.473983	0.788623	0.790411	0.800174
ASRN6AP1A10000203911	lncRNA	NM_001025285	lncRNA	hypo	-0.714029	0.609615	0.00102388	0.0708977	0.383458	0.629016		Ankrd54	Refseq	1938	chr7:120284642-120295573:-	chr7	-	120284642	120295573		TCTGCTGACAACTGCACCAGACAGAGCTCAGCTGGACATGTTTTTGTTTCTGGCCTCCAG	bidirectional	0.390689	0.394543	0.365141	0.628393	0.582267	0.676387
ASRNV2003353111	lncRNA	XR_593503	lncRNA	hypo	-0.703891	0.613914	0.0346303	0.207923	0.23263	0.378929	uncharacterized LOC103692890	LOC103692890	RefSeq model	1174	chr7:77054506-77061518:-	chr7	-	77054506	77061518	uncharacterized LOC103692890	ACAAAAAGACCAAGACAAGCCCAGTGCTCAGTGGCTCAGTTGCAGAAGACCCCACGGGTG	intergenic	0.249675	0.267816	0.1804	0.336827	0.344955	0.455007
ASRN6AP1A10000242511	lncRNA	ENSRNOT00000093470	lncRNA	hypo	-0.699939	0.615598	0.0405007	0.219691	0.495596	0.805063		AABR07072236.1	Ensembl	1369	chr11:61994181-61995549:-	chr11	-	61994181	61995549		ATTTTACAAGGTTTCTGTTTTGTGTGGAAGAGTAATTGATGTTGCTAAGAATGATGTTTG	intergenic	0.455172	0.691225	0.34039	0.822502	0.796691	0.795998
ASRN6AP1A10000221911	lncRNA	ENSRNOT00000076663	lncRNA	hypo	-0.697104	0.616809	0.0364141	0.211756	0.51464	0.834359		AABR07039328.2	Ensembl	725	chrX:73757664-73758388:-	chrX	-	73757664	73758388		CTCTATGTATGATGTCATACTGCAGACTTAAAATATAGACTATCAATAAAATGCATGAAG	intergenic	0.339814	0.519513	0.684594	0.832126	0.787688	0.883263
ASRNV2003085311	lncRNA	XR_590382	lncRNA	hypo	-0.696855	0.616916	0.00144076	0.0752077	0.524802	0.850687	uncharacterized LOC103691190	LOC103691190	RefSeq model	3186	chr1:154377664-154380982:+	chr1	+	154377664	154380982	uncharacterized LOC103691190	AATGGTTTTGATCTGATGTTGTGGAACCCATGTAAACAGAGGGCCAACTGTATTTAATAC	intron sense-overlapping	0.520298	0.590757	0.463351	0.860985	0.813103	0.877972
ASRN6AP1A10036827011	lncRNA	NM_001011946	lncRNA	hypo	-0.695513	0.61749	0.000407009	0.0504382	0.409622	0.663367		Hexb	Refseq	1907	chr2:27983925-28003260:-	chr2	-	27983925	28003260		TGGAAAAGTGACAGAAGTCTACAGCACTACAGCTCTAATCATGTTGATTCTGAAATCATG	bidirectional	0.413787	0.432423	0.382657	0.658513	0.634396	0.697193
ASRN6AP1A10040935511	lncRNA	NM_001134716	lncRNA	hypo	-0.692345	0.618847	0.00522538	0.100886	0.317102	0.512408		Clec12a	Refseq	1441	chr4:163112100-163130979:+	chr4	+	163112100	163130979		AGGACGGTTTCTGGAGCTTTCTCTGAATATTCATCAATGTCTGAGGAAATTGTTTATGCA	bidirectional	0.265799	0.377163	0.308344	0.495143	0.502046	0.540034
ASRNV2002736311	lncRNA	XR_340834	lncRNA	hypo	-0.688081	0.620679	0.0125405	0.132048	0.275625	0.44407	uncharacterized LOC102546379	LOC102546379	RefSeq model	466	chr15:87262786-87264293:+	chr15	+	87262786	87264293	uncharacterized LOC102546379	TTGAATCATTTGCCTAGGAGACAAGCCACCACCAGACCTATCTGTGAGGGATTGTCCTAA	intergenic	0.332196	0.242344	0.252335	0.390686	0.466447	0.475077
ASRNV2003128511	lncRNA	XR_590875	lncRNA	hypo	-0.67665	0.625616	0.0278287	0.18749	0.498112	0.796194	mesoderm induction early response 1, family member 3	Mier3	RefSeq model	5393	chr2:43266315-43295175:+	chr2	+	43266315	43295175	mesoderm induction early response 1, family member 3	TCAGAACACGTTTTAGTATCCAGTGTTCAAGAGGAAGTTGCTATTGTTGCGTTGATTTTA	exon sense-overlapping	0.371619	0.476285	0.646432	0.802695	0.729021	0.856867
ASRNV2002684211	lncRNA	XR_145894	lncRNA	hypo	-0.667126	0.62976	0.0038705	0.0974387	0.283233	0.449747	uncharacterized LOC100910286	LOC100910286	RefSeq model	1148	chr3:120899195-120955506:-	chr3	-	120899195	120955506	uncharacterized LOC100910286	CCTGCAATCCTTGCTTTGGTGATGTTCTTTTACAGCTGGTTTGTTTGTTTGTTTAATTAA	intergenic	0.271698	0.313481	0.264519	0.405082	0.461527	0.482632
ASRNV2003182811	lncRNA	XR_591509	lncRNA	hypo	-0.66361	0.631297	0.00700571	0.110687	0.576571	0.913313	membrane associated ring-CH-type finger 7	March7	RefSeq model	2134	chr3:46304887-46323929:+	chr3	+	46304887	46323929	membrane associated ring-CH-type finger 7	TATTCATGAACTACATAGAGCTCATGCAAATGAACAAGTTAGTATATTTTGCCTAATTTG	exon sense-overlapping	0.479398	0.694859	0.555457	0.952573	0.891011	0.896354
ASRN6AP1A10000836111	lncRNA	ENSRNOT00000084237	lncRNA	hypo	-0.658083	0.63372	0.00838399	0.11445	0.325346	0.513391		AABR07069528.1	Ensembl	404	chr8:27376705-27408760:-	chr8	-	27376705	27408760		TGACAAACATCTATAATTCCAACTTGAGAAGAACTGATGCCCCCTTTGGCCTTCATGGGC	intergenic	0.335223	0.366782	0.274033	0.479214	0.492746	0.568211
ASRNV2003444311	lncRNA	XR_594785	lncRNA	hypo	-0.656549	0.634394	0.0231846	0.173045	0.18744	0.295463	uncharacterized LOC102547310	LOC102547310	RefSeq model	546	chr15:20070304-20071053:-	chr15	-	20070304	20071053	uncharacterized LOC102547310	CAGAAAAACGTGTTGTGTCGGTTACCTTTCTACTGCTGTAATAAAACTCCATGAGCAAGG	intergenic	0.197606	0.224027	0.140686	0.280594	0.275458	0.330337
ASRN6AP1A10043865511	lncRNA	ENSRNOT00000075924	lncRNA	hypo	-0.652085	0.63636	0.0233072	0.17321	0.321973	0.505961	sorting nexin 3 [Source:RGD Symbol;Acc:1595151]	Snx3	Ensembl	932	chr20:47253664-47263390:+	chr20	+	47253664	47263390	sorting nexin 3 [Source:RGD Symbol;Acc:1595151]	CTGGAACAGTTCATAAACAAGGTCGCTGGTCATCCTCTGGCCCAGAATGAACGTTGTCTT	intergenic	0.385808	0.239357	0.340755	0.454936	0.512123	0.550824
ASRNV2003256411	lncRNA	XR_592390	lncRNA	hypo	-0.650959	0.636857	0.0487531	0.239951	0.35773	0.561711	uncharacterized LOC103692284	LOC103692284	RefSeq model	1091	chr13:90102444-90114319:-	chr13	-	90102444	90114319	uncharacterized LOC103692284	ATGATCTGTTCCGTCTTGCTTAAGACACCATGATTGTTTAAACAACATGCACTTGATAAA	intergenic	0.340881	0.450837	0.281471	0.636905	0.589563	0.458665
uc.184+_P111	lncRNA	uc.184+	lncRNA	hypo	-0.650027	0.637268	0.0244161	0.177307	0.511789	0.803098		uc.184	UCR	230	chr10:15986305-15986535:-	chr10	-	15986305	15986535		CACTGACGGGATATCTCTTTATGCAATACCTCAATTTTTCATATTGCAAAGAGTAGCTTT	intergenic	0.423202	0.466563	0.645601	0.803645	0.721404	0.884245
ASRNV2002684711	lncRNA	XR_145970	lncRNA	hypo	-0.645822	0.639128	0.0177449	0.149366	0.313824	0.491019	similar to Tubulin alpha-2 chain (Alpha-tubulin 2)	LOC680435	RefSeq model	1332	chr5:6701103-6702435:+	chr5	+	6701103	6702435	similar to Tubulin alpha-2 chain (Alpha-tubulin 2)	TATATCATGGTGATATGCTTCCCAAGGATGCCAATGCTGCTATTGCCACCAAGACCAAGT	intergenic	0.38098	0.269396	0.291097	0.431165	0.527971	0.51392
ASRN6AP1A10014160111	lncRNA	ENSRNOT00000076582	lncRNA	hypo	-0.642117	0.640772	0.00735912	0.110687	0.298278	0.465498	keratin 34 [Source:RGD Symbol;Acc:1306530]	Krt34	Ensembl	679	chr10:87950001-87950679:-	chr10	-	87950001	87950679	keratin 34 [Source:RGD Symbol;Acc:1306530]	GCTGTGGACCTTGTGGCAGCTCTCGTTGCTCTTAAGTGAACTGATCCCCTTTGAAGATGT	exon sense-overlapping	0.308797	0.312401	0.273637	0.419475	0.452805	0.524215
uc.264-_P111	lncRNA	uc.264-	lncRNA	hypo	-0.638959	0.642176	0.0450653	0.229631	0.41242	0.642223		uc.264	UCR	267	chr17:6669848-6670115:+	chr17	+	6669848	6670115		GAAGTCCATTATTGTGTTAGTCTTCAGAACAACTTAAGCTTGTTTCATTGAGAGTATGAG	intron sense-overlapping	0.346331	0.443257	0.447673	0.699895	0.497885	0.728888
ASRN6AP1A10003424311	lncRNA	NM_001106491	lncRNA	hypo	-0.638928	0.64219	0.0181128	0.151065	0.448019	0.697642		RGD1309730	Refseq	1081	chr3:91086186-91195981:-	chr3	-	91086186	91195981		GGGAGCACATGAATGAATTTATCAGAAATACACTTACTGCTGAGAAATGGAATCACAAAA	bidirectional	0.443146	0.560953	0.339958	0.691835	0.71725	0.683842
ASRN6AP1A10000276111	lncRNA	ENSRNOT00000091684	lncRNA	hypo	-0.637048	0.643027	0.0412894	0.222287	0.316962	0.492922		AABR07052568.1	Ensembl	173	chr3:61967527-61967933:+	chr3	+	61967527	61967933		GTTCAATCTTGCTACAAAAGGAGGCCATGTGTACTTCCTGACCCTGAAAGCAAGGTGGGT	intergenic	0.37378	0.227169	0.349938	0.430043	0.486935	0.561789
ASRN6AP1A10001036911	lncRNA	ENSRNOT00000090348	lncRNA	hypo	-0.634645	0.644099	0.00387995	0.0974387	0.306084	0.475213		AABR07073038.2	Ensembl	1107	chr4:118328838-118334020:+	chr4	+	118328838	118334020		CTGACCCAAGGTTACACAGGATGGAATCTGTATCTTCTGATTTCCTTACTGGCCCACAGT	intergenic	0.335462	0.312118	0.270673	0.43791	0.477663	0.510067
ASRN6AP1A10053787511	lncRNA	ENSRNOT00000093160	lncRNA	hypo	-0.632904	0.644877	4.64527e-05	0.0389332	0.283915	0.440262		AABR07037436.1	Ensembl	625	chrX:20821228-20866227:-	chrX	-	20821228	20866227		GGGCGTACGGGCTTTCATCGCGGATCCAGTTGGTTGTGCTCTCTTAGGAAACGACGACCA	bidirectional	0.284161	0.281402	0.286181	0.426858	0.455054	0.438874
ASRNV2003059611	lncRNA	XR_590072	lncRNA	hypo	-0.632721	0.644959	0.000243151	0.0504382	0.586951	0.91006	uncharacterized LOC102547903	LOC102547903	RefSeq model	1864	chr1:70170402-70210684:-	chr1	-	70170402	70210684	uncharacterized LOC102547903	GTCAAGGTCCTTATATCTATCGAGACAGTCCTCAATAAAATTTTTCTTACACAGTCCGTC	intergenic	0.536805	0.601121	0.622928	0.911231	0.903901	0.915049
ASRNV2002689711	lncRNA	XR_146457	lncRNA	hypo	-0.630992	0.645732	0.00294775	0.089214	0.438882	0.679665	uncharacterized LOC100909694	LOC100909694	RefSeq model	332	chrX:19089945-19090385:-	chrX	-	19089945	19090385	uncharacterized LOC100909694	ACATTCTCTGTTCATCTGTTAATGCTGGGATCCATATTTAGTTTTATAAGCTTTTCCCTG	intergenic	0.407591	0.502354	0.4067	0.704607	0.641261	0.693128
ASRN6AP1A10049088711	lncRNA	NR_130647	lncRNA	hypo	-0.629803	0.646265	0.020004	0.158496	0.280277	0.433688		Ssna1	Refseq	918	chr3:2489017-2490481:-	chr3	-	2489017	2490481		AGGGCCCATCCCCATGACCTCTGGTGTTTCAATAAAGGTTGTTTTGCAAGATCTGTGGCA	exon sense-overlapping	0.321012	0.264943	0.254876	0.390395	0.406816	0.503853
ASRNV2003715911	lncRNA	XR_601665	lncRNA	hypo	-0.628773	0.646726	0.00533953	0.100886	0.458185	0.708469	uncharacterized LOC103692812	LOC103692812	RefSeq model	671	chr7:25041054-25042296:+	chr7	+	25041054	25042296	uncharacterized LOC103692812	AAACAAGACAGAAAACTATTGGTCAGCATTGTGCTTGCCCATTCAGCGCTTGGTGACTCA	intron sense-overlapping	0.452791	0.537341	0.384424	0.704508	0.692003	0.728895
uc.376+_P111	lncRNA	uc.376+	lncRNA	hypo	-0.624482	0.648653	0.000310124	0.0504382	0.507877	0.782973		uc.376	UCR	290	chr6:86793406-86793696:+	chr6	+	86793406	86793696		AACAAAATTCCAGTAATTAGTATTTCTAAGGTTCACCGGATAACACAGTGTTGCCTCTCT	intron sense-overlapping	0.51022	0.542376	0.471035	0.802896	0.763111	0.782912
uc.418-_P111	lncRNA	uc.418-	lncRNA	hypo	-0.609162	0.655577	0.0118183	0.128841	0.492647	0.75147		uc.418	UCR	217	chr10:75337311-75337528:+	chr10	+	75337311	75337528		AATGGTATGACTCCAAGTGCTATTGTCACAGATGAAATTGGCAGTATTGACCTTATACTA	exon sense-overlapping	0.461536	0.606759	0.409646	0.748491	0.752337	0.753583
ASRN6AP1A10061729811	lncRNA	NM_138823	lncRNA	hypo	-0.607848	0.656175	0.00026762	0.0504382	0.363118	0.553386		Ppp1r2	Refseq	2262	chr11:72748789-73034683:+	chr11	+	72748789	73034683		GCCGAACAGCCCCGCCGGACCGTCGAAGAGGAGCTGAGTAAAAAGTCTCAGAAGTGGGAT	bidirectional	0.368149	0.338928	0.382277	0.547501	0.541259	0.571398
ASRN6AP1A10000084011	lncRNA	ENSRNOT00000079867	lncRNA	hypo	-0.605124	0.657415	0.0125859	0.132048	0.366882	0.558068		AABR07016578.3	Ensembl	949	chr14:105083805-105085260:+	chr14	+	105083805	105085260		AAAAAGGACCCTAGATAACTCCTGTACGTGAGCCAAGCTGGTCGATATTTGAATAAATGT	intergenic	0.354019	0.435133	0.311494	0.58725	0.507013	0.57994
ASRN6AP1A10000852011	lncRNA	NR_132649	lncRNA	hypo	-0.604891	0.657521	0.0461152	0.23331	0.279197	0.424621		Crnde	Refseq	822	chr19:16405308-16415786:-	chr19	-	16405308	16415786		GAAGTGCAGTATGTCACTAGTTCTGTTGAGGATGCTTAATTCTACAATGCATTGTTGAAT	natural antisense	0.222281	0.368964	0.246347	0.440885	0.379188	0.453789
ASRN6AP1A10008112511	lncRNA	ENSRNOT00000092960	lncRNA	hypo	-0.599212	0.660114	0.0198361	0.157664	0.483113	0.731862		AABR07058158.1	Ensembl	669	chr7:102723466-102862260:+	chr7	+	102723466	102862260		CATTCTGATATCCAGAGAAGCCGAGGTGAGAAGCATTGATTTAAGAGATGCCAAGTAACT	intergenic	0.43403	0.575311	0.439998	0.772849	0.785605	0.637133
ASRNV2002964211	lncRNA	XR_360319	lncRNA	hypo	-0.598447	0.660464	0.043158	0.226886	0.298548	0.452028	uncharacterized LOC102550037	LOC102550037	RefSeq model	986	chr16:7994564-8002719:-	chr16	-	7994564	8002719	uncharacterized LOC102550037	GGGCGAGTAGTTCTGGCTGGAGAGAATGGTTTCGAATAAAACCACAGCTCAGGTTTTTGA	intergenic	0.205509	0.363387	0.326748	0.423236	0.437659	0.495188
ASRN6AP1A10079827811	lncRNA	NM_001013092	lncRNA	hypo	-0.594157	0.662431	0.0175899	0.149311	0.413492	0.624204		Creb3	Refseq	1294	chr5:59063558-59068195:+	chr5	+	59063558	59068195		TTTGGAGAAATTTACTGGCCTTGAATACTTCATCCACAGAAGGAATGGGAAGGATAAGAA	bidirectional	0.439823	0.457292	0.343361	0.581044	0.585702	0.705865
ASRNV2003616811	lncRNA	XR_597488	lncRNA	hypo	-0.593773	0.662608	0.0296813	0.192538	0.263653	0.397902	uncharacterized LOC103694460	LOC103694460	RefSeq model	613	chr20:56189552-56190676:-	chr20	-	56189552	56190676	uncharacterized LOC103694460	GGCTTCGGAGGAGGTGGCCACCCGGACCAACCAGGTGATTCTCATGGTGAGGGGAGGGGT	intergenic	0.294767	0.254826	0.241367	0.324008	0.426409	0.443291
ASRNV2002728411	lncRNA	XR_340452	lncRNA	hypo	-0.591541	0.663634	0.03399	0.207081	0.406627	0.612727	uncharacterized LOC102548772	LOC102548772	RefSeq model	1263	chr14:105078236-105085243:+	chr14	+	105078236	105085243	uncharacterized LOC102548772	TAACTCCTGTACGTGAGCCAAGCTGGTCGATATTTGAATAAATGTAAAAAACAGTAAACT	intergenic	0.352594	0.534909	0.332376	0.631162	0.599709	0.607311
ASRNV2003186311	lncRNA	XR_591546	lncRNA	hypo	-0.587203	0.665632	0.0215545	0.165463	0.507929	0.763077	uncharacterized LOC103691822	LOC103691822	RefSeq model	2318	chr3:59644361-59654058:-	chr3	-	59644361	59654058	uncharacterized LOC103691822	CAGATGCTGGGATTGTAAATAAATATATTTACTTAAAAAGAGGTGTATAGAGGTGCTGGC	exon sense-overlapping	0.421543	0.513939	0.588304	0.760431	0.677313	0.851487

## Sheet: hyper M2_vs M0
Table S4-3 The hypo m6A methylaiton of lncRNA between M2-L and M0-L
ProbeName	type	Transcript_ID	transcript_type	Regulation	Foldchange(log2-Scaled)	Fold change	Pvalue(unpaired t-test)	FDR	M1(mean)	M0 (mean)	description	GeneSymbol	source	RNAlength	Locus	chrom	strand	txStart	txEnd	description	Sequence	pc-relationship	[A4, M1](Methylation_level)	[A5, M1](Methylation_level)	[A6, M1](Methylation_level)	[A1, M0](Methylation_level)	[A2,M0](Methylation_level)	[A3, M0](Methylation_level)
ASRN6AP1A10052792811	lncRNA	NM_001108490	lncRNA	hyper	0.617111	1.5338	0.0234382	0.593656	0.615922	0.401566	Tm6sf1	Refseq	2781	chr1:143657607-143703759:+	chr1	+	143657607	143703759		TGATGCTTCCCACAGTGATGACGATGAGCTAAACCTCTGAAAATATTATAGAATCCGGTT			bidirectional	0.583217	0.653358	0.61119	0.486475	0.423763	0.294459
ASRN6AP1A10000968211	lncRNA	ENSRNOT00000084324	lncRNA	hyper	0.851515	1.80439	0.00423106	0.561887	0.549631	0.304607	LOC108348140	Ensembl	219	chr20:3115840-3116058:+	chr20	+	3115840	3116058	H-2 class I histocompatibility antigen, TLA(B) alpha chain-like [Source:RGD Symbol;Acc:11396749]	TCTGGTCAGAACCTGTACTGAGCACACCCTTGGACCAAGACTCCTACCAAAGAGTACCAG			intergenic	0.562068	0.50121	0.585615	0.371367	0.269203	0.273251
ASRNV2003623611	lncRNA	XR_597673	lncRNA	hyper	0.795887	1.73614	0.0355653	0.60464	0.538199	0.309996	LOC102554698	RefSeq model	9523	chrX:80441024-80465856:+	chrX	+	80441024	80465856	uncharacterized LOC102554698	AAGACTCATAAACCTGAATCTCCAAAGTGTCCCCAGATAATATTATGATGACAATCATCC			intergenic	0.483376	0.641267	0.489953	0.413565	0.264351	0.252073
ASRNV2003334311	lncRNA	XR_593294	lncRNA	hyper	1.55711	2.94264	0.0475849	0.630541	0.362266	0.123109	Ric8b	RefSeq model	10289	chr7:25919251-26015506:+	chr7	+	25919251	26015506	RIC8 guanine nucleotide exchange factor B	AGCATTGAAGAGAGGAGTTGCTTAAACCAATGGGACTAAAACCTGACGGGACAATAACGC			exon sense-overlapping	0.441338	0.218471	0.426989	0.210979	0.0914273	0.0669209
ASRNV2003445411	lncRNA	XR_594797	lncRNA	hyper	0.589675	1.50491	0.0482599	0.630541	0.609483	0.404997	Trim37	RefSeq model	3747	chr10:74436130-74552461:+	chr10	+	74436130	74552461	tripartite motif-containing 37	CACTTTCCAGCTGAAAACATTTCTCTCCAACACTACCACTTATTTCCTATTTGAAATTAC			bidirectional	0.681241	0.638043	0.509165	0.500991	0.326207	0.387792
ASRN6AP1A10001040911	lncRNA	ENSRNOT00000081367	lncRNA	hyper	0.801023	1.74234	0.0260761	0.593656	0.465252	0.267028	AABR07063599.1	Ensembl	143	chr6:36729793-36731334:-	chr6	-	36729793	36731334		CAAAAGAGGAATTCCAGGCCCTAGATGCTCGTCCCATCTCTAAATTAGTGAATCTGGTCC			intergenic	0.415825	0.405416	0.574516	0.297212	0.236295	0.267577
uc.233+_P111	lncRNA	uc.233+	lncRNA	hyper	0.631378	1.54904	0.0172408	0.583073	0.689516	0.445124	uc.233	UCR	266	chr4:7214417-7214683:-	chr4	-	7214417	7214683		TGTTAATTCCAGTAATAAAACGAGATGAGAACGCTGGCTGGGTAATTAGCGAGGAGGCTG			intron sense-overlapping	0.638097	0.656381	0.774071	0.494791	0.486337	0.354244

## Sheet: hypo M2_vs M0
Table S4-4 The hypo m6A methylaiton of lncRNA between M2-L and M0-L
ProbeName	type	Transcript_ID	transcript_type	Regulation	Foldchange(log2-Scaled)	Fold change	Pvalue(unpaired t-test)	FDR	M1(mean)	M0 (mean)	description	GeneSymbol	source	RNAlength	Locus	chrom	strand	txStart	txEnd	description	Sequence	pc-relationship	[A4, M1](Methylation_level)	[A5, M1](Methylation_level)	[A6, M1](Methylation_level)	[A1, M0](Methylation_level)	[A2,M0](Methylation_level)	[A3, M0](Methylation_level)
ASRNV2003683011	lncRNA	XR_600244	lncRNA	hypo	-0.740771	0.598419	0.0187164	0.593177	0.278724	0.465768	LOC102553021	RefSeq model	4375	chr3:66403183-66421798:-	chr3	-	66403183	66421798	uncharacterized LOC102553021	TGTTTGGCTATTTCCCCATCTTAAGGTGTCAGCCATTGTTAAGGGTATCCTGTGCGCTTA			exon sense-overlapping	0.269443	0.313462	0.253268	0.377484	0.490879	0.52894
ASRN6AP1A10000439511	lncRNA	ENSRNOT00000089930	lncRNA	hypo	-0.740464	0.598547	0.00108625	0.513535	0.334822	0.559391	AABR07044752.1	Ensembl	229	chr20:19554272-19555211:-	chr20	-	19554272	19555211		GCGAGGCACAGGGCTAAACCGATCCAGGCCACTTCCAGTTGAATTTGGAGCAAACACGGC			intergenic	0.303956	0.375135	0.325374	0.531765	0.588204	0.558204
ASRNV2003103111	lncRNA	XR_590580	lncRNA	hypo	-0.783944	0.580777	0.001085	0.513535	0.223153	0.384232	LOC103691283	RefSeq model	540	chr12:22434074-22434701:-	chr12	-	22434074	22434701	uncharacterized LOC103691283	CTCACCTATAAAACGGGACTTAACTATGACATCCCTTCTAAAAGAGCATTGGAGAATTAA			intergenic	0.225219	0.221839	0.2224	0.346979	0.410039	0.395677
ASRNV2003665311	lncRNA	XR_599289	lncRNA	hypo	-0.610376	0.655026	0.0181431	0.583073	0.339207	0.517853	LOC103691380	RefSeq model	1336	chr1:276902174-276957126:-	chr1	-	276902174	276957126	uncharacterized LOC103691380	AAGAGGAGACATCTTCTTTACTGAAGCCAGGAAATTCTGCCTCTACTTCAACCCTTGGGA			intergenic	0.386457	0.292799	0.338365	0.548725	0.561717	0.443115
ASRNV2003030011	lncRNA	XR_589653	lncRNA	hypo	-0.593246	0.66285	0.0381595	0.620662	0.262983	0.396746	LOC102551133	RefSeq model	848	chrX:18440755-18457507:-	chrX	-	18440755	18457507	uncharacterized LOC102551133	GCTCTCTTTTGTTGACACCCAGTCTTTGCTGTATTACATTAAAGTTGCATAAATCCATTA			intergenic	0.230182	0.344922	0.213845	0.399178	0.369511	0.421549
ASRNV2002964211	lncRNA	XR_360319	lncRNA	hypo	-0.606196	0.656927	0.0177018	0.583073	0.296949	0.452028	LOC102550037	RefSeq model	986	chr16:7994564-8002719:-	chr16	-	7994564	8002719	uncharacterized LOC102550037	GGGCGAGTAGTTCTGGCTGGAGAGAATGGTTTCGAATAAAACCACAGCTCAGGTTTTTGA			intergenic	0.2309	0.322991	0.336955	0.423236	0.437659	0.495188
ASRNV2003444311	lncRNA	XR_594785	lncRNA	hypo	-0.656837	0.634268	0.00983607	0.561887	0.187402	0.295463	LOC102547310	RefSeq model	546	chr15:20070304-20071053:-	chr15	-	20070304	20071053	uncharacterized LOC102547310	CAGAAAAACGTGTTGTGTCGGTTACCTTTCTACTGCTGTAATAAAACTCCATGAGCAAGG			intergenic	0.218167	0.169132	0.174908	0.280594	0.275458	0.330337
ASRNV2003376411	lncRNA	XR_593759	lncRNA	hypo	-0.646585	0.638791	0.0216849	0.593656	0.38966	0.609996	Tyk2	RefSeq model	4626	chr8:22120774-22149820:-	chr8	-	22120774	22149820	tyrosine kinase 2	CTGAGCCGAGTCCACTATACAGAGCAGGAACCCTTAAATCCTATACTAGGGGCTGGAGAG			exon sense-overlapping	0.343813	0.461494	0.363672	0.599552	0.698011	0.532425
ASRNV2003118211	lncRNA	XR_590756	lncRNA	hypo	-0.63847	0.642394	0.0118287	0.577493	0.541604	0.843103	LOC103691387	RefSeq model	1259	chr1:280120624-280121879:-	chr1	-	280120624	280121879	uncharacterized LOC103691387	CCTTGTGGAGAGAAGCTTCAAGTAATTTGATTTGAGCCTAAAGATCTTGTGGGAAAAAAT			natural antisense	0.476606	0.672166	0.476041	0.884605	0.812066	0.832638
ASRN6AP1A10000725611	lncRNA	ENSRNOT00000077618	lncRNA	hypo	-0.844245	0.557002	0.0322714	0.593656	0.264921	0.475619	AC095390.2	Ensembl	732	chr12:51760127-51840207:-	chr12	-	51760127	51840207		GGTTAATTCGGAATTAAGCATATGATACATGTTCAGACAGCAGTTTGTATATTCATATTT			intergenic	0.262294	0.362068	0.1704	0.487822	0.410006	0.529029
ASRNV2002883511	lncRNA	XR_349637	lncRNA	hypo	-0.909366	0.532419	0.0237014	0.593656	0.208463	0.39154	LOC102549869	RefSeq model	2178	chrX:28686555-28699057:-	chrX	-	28686555	28699057	uncharacterized LOC102549869	AGTGTCTAAGGGATCCCTGTGAAAGATGGACTGATATTTTAAGAATGAAATTGAAAGCAA			intergenic	0.189858	0.194984	0.240547	0.423329	0.29551	0.45578
ASRNV2003436011	lncRNA	XR_594688	lncRNA	hypo	-0.65624	0.63453	0.0498952	0.636611	0.223352	0.351996	LOC102550895	RefSeq model	699	chr10:39182292-39193392:-	chr10	-	39182292	39193392	uncharacterized LOC102550895	GATACGAACCACACGTGTTCAATGTTCGGGTTGTTTGTTGATATTCACAATTTATCTAAT			intergenic	0.204907	0.278512	0.186637	0.338887	0.295807	0.421294
ASRN6AP1A10000852011	lncRNA	NR_132649	lncRNA	hypo	-0.760047	0.590477	0.0113179	0.577493	0.250729	0.424621	Crnde	Refseq	822	chr19:16405308-16415786:-	chr19	-	16405308	16415786		GAAGTGCAGTATGTCACTAGTTCTGTTGAGGATGCTTAATTCTACAATGCATTGTTGAAT			natural antisense	0.265046	0.296997	0.190144	0.440885	0.379188	0.453789
ASRN6AP1A10002927311	lncRNA	NR_130639	lncRNA	hypo	-0.680924	0.623766	0.0347566	0.60464	0.25417	0.407477	Taf13	Refseq	1265	chr2:211359623-211370285:+	chr2	+	211359623	211370285		TCTAAAGAACACTCATAAGGCAATGTCAATTGGAAGACAAGGTCGAGTGCAAGTTGAAGA		Yes	exon sense-overlapping	0.252757	0.282088	0.227666	0.407094	0.327688	0.48765
ASRN6AP1A10000932411	lncRNA	ENSRNOT00000080128	lncRNA	hypo	-0.58817	0.665186	0.0248778	0.593656	0.231404	0.347878	LOC100363531	Ensembl	516	chrX:77065461-77081039:-	chrX	-	77065461	77081039	LRRGT00182-like [Source:RGD Symbol;Acc:2324595]	ACGACTTAGTGCGTTTTTGGCCAAGGGCAACATCGCGGAGACAAGGATGGAACTGCGGTG			natural antisense	0.222603	0.217455	0.254153	0.312852	0.320604	0.410179
ASRN6AP1A10000291311	lncRNA	ENSRNOT00000086398	lncRNA	hypo	-0.61487	0.652989	0.0315167	0.593656	0.349832	0.535739	AABR07009357.2	Ensembl	201	chr2:94302449-94303608:+	chr2	+	94302449	94303608		AAAGAGGAATCCATCCCCAACCAGGAAGCGGGAATATCTGCACCAGACCCAAGACCTTGG			intergenic	0.442061	0.279692	0.327742	0.520918	0.490963	0.595336
ASRNV2002683211	lncRNA	XR_145838	lncRNA	hypo	-0.611714	0.654419	0.0164192	0.583073	0.106547	0.162811	LOC100361313	RefSeq model	433	chr2:148597549-148597982:+	chr2	+	148597549	148597982	rCG49992-like	AGATAAGGATGCTAAATTCTGCCTGATTCTGATACCGTAAGACTAAGCAGGTCCTCCCAC			intergenic	0.0811792	0.118289	0.120172	0.159817	0.153834	0.174782
ASRNV2002835311	lncRNA	XR_346759	lncRNA	hypo	-0.59949	0.659987	0.0156291	0.583073	0.298146	0.451745	LOC102551009	RefSeq model	566	chr5:146990730-146991820:-	chr5	-	146990730	146991820	uncharacterized LOC102551009	TGTGTCATGGCATATCATTTACCTTGAGGCCACATTAATAAAATTCTGGAAGGCTCTGAA			intergenic	0.355749	0.307341	0.231349	0.430572	0.453838	0.470826
ASRNV2002831311	lncRNA	XR_346452	lncRNA	hypo	-0.886306	0.540998	0.00915817	0.561887	0.0846495	0.156469	LOC102552818	RefSeq model	1324	chr5:56565236-56566869:+	chr5	+	56565236	56566869	uncharacterized LOC102552818	CAAACTGTTCTTTTCCTCAAATGGCACCTATGTAGACTCAAAAGTAAAATTCACAATGCA			natural antisense	0.106265	0.0855694	0.0621145	0.160866	0.14043	0.168111
ASRN6AP1A10002654111	lncRNA	ENSRNOT00000022564	lncRNA	hypo	-0.639119	0.642105	0.000958723	0.513535	0.314464	0.48974	Dner	Ensembl	1530	chr9:91966459-92065402:-	chr9	-	91966459	92065402	delta/notch-like EGF repeat containing [Source:RGD Symbol;Acc:1359385]	TGCCGAGATGGTGGCTCCTGTTCATTGTAATTTCCATGAACTTGGCAGGTTATACTGGAG			exon sense-overlapping	0.32005	0.279974	0.343369	0.495321	0.49978	0.474118
uc.402+_P111	lncRNA	uc.402+	lncRNA	hypo	-0.859854	0.551008	0.0465074	0.630541	0.220296	0.399806	uc.402	UCR	245	chr19:17190483-17190728:-	chr19	-	17190483	17190728		AAAGAAAGAGATGAAAGCCTGGAAAGGTTACTCGGTTTCAACTAATAACCTCAAGCCCTC			intronic antisense	0.197779	0.24286	0.22025	0.451677	0.4708	0.27694
ASRN6AP1A10000351311	lncRNA	ENSRNOT00000092432	lncRNA	hypo	-0.702379	0.614558	0.00703745	0.561887	0.296659	0.482719	Bri3	Ensembl	744	chr12:12322248-12330929:-	chr12	-	12322248	12330929	brain protein I3 [Source:RGD Symbol;Acc:1309187]	GCAGTCTTCAATTTGAGAATGGTGAGAAATACTGTTTTAAATAAATGAGATTCATACCAT			exon sense-overlapping	0.240647	0.354511	0.294818	0.514692	0.466893	0.466571
ASRNV2003481611	lncRNA	XR_595326	lncRNA	hypo	-0.905074	0.534005	0.019468	0.593656	0.161139	0.301755	Sirt4	RefSeq model	1816	chr12:46869550-46876593:+	chr12	+	46869550	46876593	sirtuin 4	AAGGACCAGCTGTTCCCACACCCCCACGGGTACCCAACCTCTGGGAACAAGTGCTTTTTT			exon sense-overlapping	0.152559	0.175752	0.155105	0.248031	0.285846	0.371387
ASRNV2003161111	lncRNA	XR_591259	lncRNA	hypo	-0.622365	0.649605	0.0245696	0.593656	0.484039	0.745128	LOC102548297	RefSeq model	3077	chr2:207581069-207597156:-	chr2	-	207581069	207597156	uncharacterized LOC102548297	TTTCCAGACTGTGACCTCCAGTCTTTAAACACAGAATAAGAAAGGTTTCTTTCGGGGGTT			intergenic	0.382869	0.618241	0.451007	0.700398	0.787161	0.747824
ASRNV2003632611	lncRNA	XR_597825	lncRNA	hypo	-0.719791	0.607185	0.00972426	0.561887	0.231357	0.381032	LOC102550366	RefSeq model	484	chrX:158145224-158146974:+	chrX	+	158145224	158146974	uncharacterized LOC102550366	AGTTCTACGATTTCGGCGCCATTTTCGAGTGGAGTGAGAGGTGACTTGGGATCTAAAAAA			intergenic	0.203119	0.262792	0.22816	0.383662	0.332634	0.426799
ASRNV2002796111	lncRNA	XR_344360	lncRNA	hypo	-0.63912	0.642104	0.0120127	0.577493	0.0866345	0.134923	Ndufc1	RefSeq model	756	chr2:140460748-140464723:-	chr2	-	140460748	140464723	NADH:ubiquinone oxidoreductase subunit C1	AATGGACTGGAATAAACTTTGGAGATACTACAGCATTGTGTTCGTAGTGCTCGGAGCAAG			exon sense-overlapping	0.0697035	0.0933406	0.0968593	0.129314	0.126527	0.148926
ASRN6AP1A10040935511	lncRNA	NM_001134716	lncRNA	hypo	-0.742905	0.597535	0.0411621	0.630541	0.306182	0.512408	Clec12a	Refseq	1441	chr4:163112100-163130979:+	chr4	+	163112100	163130979		AGGACGGTTTCTGGAGCTTTCTCTGAATATTCATCAATGTCTGAGGAAATTGTTTATGCA			bidirectional	0.2866	0.432577	0.199368	0.495143	0.502046	0.540034
ASRN6AP1A10000380811	lncRNA	ENSRNOT00000076677	lncRNA	hypo	-1.00582	0.497989	0.0227187	0.593656	0.257572	0.517226	AC114233.1	Ensembl	639	chr10:70870239-70871017:+	chr10	+	70870239	70871017		GAAGACTTCGTTCCAGAGCGCCATGGTGCAGAGAAGAACAGCAAGGGCAGCGGTGGAGAC			natural antisense	0.353015	0.26168	0.158023	0.446141	0.505001	0.600535
ASRNV2002938211	lncRNA	XR_357043	lncRNA	hypo	-0.792316	0.577416	0.0365611	0.60464	0.258506	0.447694	LOC100909946	RefSeq model	2067	chr9:65545203-65548342:-	chr9	-	65545203	65548342	uncharacterized LOC100909946	CTACCGCAGAAGCAACTATCTTAACAGATTCTGTACTTTAAATATGCACCAGAACATTTA			intronic antisense	0.270037	0.335395	0.170086	0.488678	0.371958	0.482446
ASRNV2003642711	lncRNA	XR_598170	lncRNA	hypo	-1.13866	0.454182	0.00664975	0.561887	0.129577	0.285297	LOC103694103	RefSeq model	3879	chr17:51900209-52027782:+	chr17	+	51900209	52027782	uncharacterized LOC103694103	TCATGTCCAGAAGGCTGTGGTGATGATTAGCGAGAACACCATGATGCACAAGGCCATGGT			natural antisense	0.15544	0.137896	0.095395	0.29974	0.318219	0.237933
ASRNV2002774211	lncRNA	XR_343126	lncRNA	hypo	-0.70905	0.611723	0.0495957	0.636611	0.287198	0.469491	LOC102550036	RefSeq model	498	chr1:154371889-154377110:-	chr1	-	154371889	154377110	uncharacterized LOC102550036	CCAGGAACACCTCGAGTAATGTATTTGCTTTACTAAAGAATGACTTGTATGAGAAGAAAA			intergenic	0.227984	0.400736	0.232874	0.470352	0.412632	0.525488

## Sheet: hyper M2_vs M1
Table S4-5 The hyper m6A methylaiton of lncRNA between M2-L and M1-L
ProbeName	type	Transcript_ID	transcript_type	Regulation	Foldchange(log2-Scaled)	Fold change	Pvalue(unpaired t-test)	FDR	M2 (mean)	M1 (mean)	GeneSymbol	source	RNAlength	Locus	chrom	strand	txStart	txEnd	description	Sequence	Alias_Gene_symbol	TF	pc-relationship	[A7, M2](Methylation_level)	[A8, M2](Methylation_level)	[A9, M2](Methylation_level)	[A4, M1](Methylation_level)	[A5, M1](Methylation_level)	[A6, M1](Methylation_level)
ASRNV2003489311	lncRNA	XR_595536	lncRNA	hyper	1.22694	2.3407	0.0014665	0.0847884	0.762851	0.325908	LOC103693676	RefSeq model	517	chr13:84535492-84536244:+	chr13	+	84535492	84536244	uncharacterized LOC103693676	TCACTGTCACTCATGATTATTTTCCTATGTCGGACAAACAAAGTGCATTTGGTTGTAATG			intergenic	0.724569	0.86198	0.702005	0.369795	0.28154	0.326388
ASRN6AP1A10001129911	lncRNA	ENSRNOT00000090380	lncRNA	hyper	1.13385	2.19444	8.34942e-05	0.0370464	0.83434	0.380206	LOC102549506	Ensembl	5614	chr17:7602304-7619181:-	chr17	-	7602304	7619181	kelch-like protein 3-like [Source:RGD Symbol;Acc:7622474]	CACACTGTACACGGCGTTTTAATAAAAGCTGAACTGTGAAAACATTCTGGACTTCACTTC			intergenic	0.780468	0.865198	0.857355	0.384111	0.389811	0.366696
ASRN6AP1A10000238211	lncRNA	ENSRNOT00000093682	lncRNA	hyper	1.01986	2.02772	0.00251403	0.094893	0.601298	0.296539	AABR07012131.1	Ensembl	560	chr2:186749732-186759233:-	chr2	-	186749732	186759233		TGCACTGATATGCCTCCTTTCCTCAGTACATAAGTAAATGTAAAACCAAGTTTTTAAAAA			intergenic	0.630263	0.617883	0.555748	0.369983	0.2817	0.237933
ASRN6AP1A10000930211	lncRNA	ENSRNOT00000077239	lncRNA	hyper	0.931557	1.90733	0.0337062	0.271917	0.454451	0.238265	AABR07063804.1	Ensembl	330	chr6:49617282-49617990:+	chr6	+	49617282	49617990		CCATTGGCTAGTGCATTGATGGACAGGTCCCCAGGGCCAGATGAACTACAGGGAGGGACT			intergenic	0.529127	0.37199	0.462235	0.335664	0.165521	0.21361
ASRN6AP1A10045619911	lncRNA	NM_001100970	lncRNA	hyper	0.923885	1.89722	0.00800651	0.161359	0.779383	0.410804	Aebp1	Refseq	3817	chr14:86101332-86111323:+	chr14	+	86101332	86111323		AGGACACAGAAGACAAGTGGGCGGCAGAGAAAAACAAGGACCACAAAGCAGGACCCCGGA		Yes	bidirectional	0.750619	0.789339	0.798192	0.335924	0.338316	0.558171
ASRN6AP1A10000024911	lncRNA	ENSRNOT00000076303	lncRNA	hyper	0.864449	1.82064	0.0228333	0.232896	0.503534	0.276569	AABR07067401.2	Ensembl	223	chr9:43139375-43145833:+	chr9	+	43139375	43145833		CTTGGGAGACTCACCCACTGATCGGGAGTAATGTCCTGGCTACTGACCACGACCCCAGCC			natural antisense	0.557138	0.524846	0.428617	0.317233	0.177252	0.335222
ASRN6AP1A10001043511	lncRNA	ENSRNOT00000093582	lncRNA	hyper	0.830309	1.77807	0.0280623	0.254228	0.654061	0.367849	AC111804.2	Ensembl	478	chr15:51761603-51762080:+	chr15	+	51761603	51762080		GCATTTTTAAAAGCAATTATTGAAACGGTGTAATGTTGTACCATTTGCCCTGTGAGCAAA			intergenic	0.511633	0.795913	0.654637	0.411666	0.343913	0.347969
ASRN6AP1A10003813011	lncRNA	ENSRNOT00000076888	lncRNA	hyper	0.818904	1.76407	0.00452418	0.132064	0.669659	0.379611	AABR07021544.1	Ensembl	3878	chr13:77784855-77822333:+	chr13	+	77784855	77822333		ACCGAGGCCCAGAGCAACTGAGTGATTGTCTCATGACACATCCTTAGTGCTCCCAGTGGC			natural antisense	0.628513	0.656595	0.723869	0.296405	0.415778	0.42665
ASRNV2003612411	lncRNA	XR_597434	lncRNA	hyper	0.81344	1.7574	0.00614813	0.14798	0.610727	0.347518	LOC102555751	RefSeq model	2207	chr20:42751575-42759448:-	chr20	-	42751575	42759448	uncharacterized LOC102555751	AAGCATTTGGAGCAGCCTGCAGTGCCCAGAATGGAGCTGTTGGCAAATCGCAGTCCACAC			intergenic	0.674064	0.585117	0.572999	0.412799	0.280256	0.349499
ASRN6AP1A10000968211	lncRNA	ENSRNOT00000084324	lncRNA	hyper	0.763105	1.69714	0.00398343	0.123972	0.549631	0.323857	LOC108348140	Ensembl	219	chr20:3115840-3116058:+	chr20	+	3115840	3116058	H-2 class I histocompatibility antigen, TLA(B) alpha chain-like [Source:RGD Symbol;Acc:11396749]	TCTGGTCAGAACCTGTACTGAGCACACCCTTGGACCAAGACTCCTACCAAAGAGTACCAG			intergenic	0.562068	0.50121	0.585615	0.362674	0.268663	0.340235
uc.479+_P111	lncRNA	uc.479+	lncRNA	hyper	0.752907	1.68519	0.00107519	0.0847884	0.82999	0.492521	uc.479	UCR	302	chrX:127819585-127819887:+	chrX	+	127819585	127819887		TCTTAGACAAGCTGAAAAACAAATGGTGGTACGATAAGGGGGAATGTGGAGCCAAGGACT			exon sense-overlapping	0.804931	0.885225	0.799813	0.50156	0.537301	0.438702
ASRN6AP1A10089922611	lncRNA	ENSRNOT00000090105	lncRNA	hyper	0.737797	1.66763	0.0044928	0.132017	0.388942	0.233231	AABR07002674.1	Ensembl	547	chr1:80190219-80191618:-	chr1	-	80190219	80191618		TCTGGGCTGTACTGCATCAGACCCCCGGGGAATGTCAGGAGAAGAGGTGAGATGGGTGGA			intergenic	0.379642	0.41666	0.370526	0.266279	0.188912	0.244502
uc.383+_P111	lncRNA	uc.383+	lncRNA	hyper	0.732168	1.66113	0.000314594	0.0627999	0.590032	0.355198	uc.383	UCR	269	chr3:107102701-107102970:+	chr3	+	107102701	107102970		CTAATAAAATAAATGAAACAGCTTTAAAAGCTTCTGCAAAACACATGGGTCTTGTCTCCC			intergenic	0.59055	0.555066	0.624479	0.360413	0.351053	0.354128
ASRNV2002688511	lncRNA	XR_146315	lncRNA	hyper	0.709285	1.63499	0.0141018	0.193116	0.713579	0.436441	LOC100909907	RefSeq model	1246	chr15:87660136-87666945:-	chr15	-	87660136	87666945	uncharacterized LOC100909907	TGAGTGTTTGCATGGGAAGTTTGAAGTACAGCTAACTAAAGTAAATACAAAAGACAGACG			intergenic	0.673233	0.761099	0.706405	0.545338	0.431266	0.332721
ASRNV2003537811	lncRNA	XR_596515	lncRNA	hyper	0.702884	1.62776	0.0164127	0.208273	0.198974	0.122239	LOC103693987	RefSeq model	741	chr16:70151007-70151884:-	chr16	-	70151007	70151884	uncharacterized LOC103693987	CCACGCCATGGAGCGTCTTGATAAAGCGGCACTGAACGCGCTGCAGCCTCCAGAGTTCAG			intron sense-overlapping	0.176671	0.189495	0.230757	0.137633	0.126339	0.102743
ASRN6AP1A10000701511	lncRNA	NR_029398	lncRNA	hyper	0.648087	1.56709	0.0189311	0.214827	0.236797	0.151106	Cb707485	Refseq	385	chr20:3532202-3535176:-	chr20	-	3532202	3535176		CTTGGACCTCTTAATACCACGATGGTAGCTTCTGGAGAGTGGTGGAATTCATCTAGAAGC			intergenic	0.225039	0.251392	0.233959	0.109391	0.177647	0.166281
ASRN6AP1A10024964111	lncRNA	ENSRNOT00000076900	lncRNA	hyper	0.617828	1.53456	0.0386994	0.284888	0.74389	0.484757	Mettl13	Ensembl	660	chr13:80420025-80434825:-	chr13	-	80420025	80434825	methyltransferase like 13 [Source:RGD Symbol;Acc:1311526]	GTGGACCAACTTTTCCTGCAGAAGGTCAAAAGCATCCTGTCTCGTGAAGGGCATATGTGT			intergenic	0.743029	0.714659	0.773981	0.496205	0.334351	0.623714
ASRNV2003256411	lncRNA	XR_592390	lncRNA	hyper	0.599916	1.51563	0.0293047	0.256322	0.542185	0.35773	LOC103692284	RefSeq model	1091	chr13:90102444-90114319:-	chr13	-	90102444	90114319	uncharacterized LOC103692284	ATGATCTGTTCCGTCTTGCTTAAGACACCATGATTGTTTAAACAACATGCACTTGATAAA			intergenic	0.560202	0.492955	0.573399	0.340881	0.450837	0.281471
ASRNV2003452711	lncRNA	XR_594879	lncRNA	hyper	0.596059	1.51158	0.0225962	0.232121	0.820809	0.543013	LOC102547955	RefSeq model	2770	chr10:84881283-84903956:+	chr10	+	84881283	84903956	uncharacterized LOC102547955	CAACCAACATGAGGAGTCTAGACTGAAGGGGAAAACGCATACTCACATGCCCACGTGCAC			natural antisense	0.820878	0.813496	0.828053	0.46522	0.467053	0.696768

## Sheet: hypo M2_vs M1
Table S4-6 The hypo m6A methylaiton of lncRNA between M2-L and M1-L
ProbeName	type	Transcript_ID	transcript_type	Regulation	Foldchange(log2-Scaled)	Fold change	Pvalue(unpaired t-test)	FDR	M2 (mean)	M1 (mean)	GeneSymbol	source	RNAlength	Locus	chrom	strand	txStart	txEnd	description	Sequence	pc-relationship	[A7, M2](Methylation_level)	[A8, M2](Methylation_level)	[A9, M2](Methylation_level)	[A4, M1](Methylation_level)	[A5, M1](Methylation_level)	[A6, M1](Methylation_level)
ASRN6AP1A10000632711	lncRNA	ENSRNOT00000089959	lncRNA	hypo	-2.52759	0.173428	0.00233192	0.094893	0.116843	0.673727	AABR07067405.1	Ensembl	182	chr9:43503736-43504060:+	chr9	+	43503736	43504060		TAGAGAGTACACGAGAGATGTAGAGGAGATACACAGTAGATGTTAGGAGATACACGCAGT	intergenic	0.214804	0.0608938	0.0748317	0.545863	0.726858	0.74846
ASRNV2002806111	lncRNA	XR_344930	lncRNA	hypo	-2.5205	0.174283	0.0387688	0.284888	0.0431863	0.247794	LOC102555754	RefSeq model	5253	chr3:44189347-44194729:+	chr3	+	44189347	44194729	uncharacterized LOC102555754	CAAAAGAGAGACTGAGGTGAGGTTTCCCACTGGTGACTTTCAGTGTGTCTTTAACATAGT	intergenic	0.0560118	0.0434265	0.0301207	0.138174	0.235545	0.369664
ASRNV2003486611	lncRNA	XR_595434	lncRNA	hypo	-2.25885	0.208939	0.0120932	0.188549	0.0604307	0.289227	LOC103691608	RefSeq model	1891	chr13:25113317-25116018:-	chr13	-	25113317	25116018	uncharacterized LOC103691608	AACACAGGTATGAGAGAGGATTGTTGTGCATATTTTTCTCCTATTTTGACTACACTAATG	intergenic	0.130316	0.0279018	0.0230747	0.216466	0.30042	0.350794
ASRNV2003295811	lncRNA	XR_592849	lncRNA	hypo	-2.2127	0.215731	0.00577838	0.144291	0.0879969	0.407901	LOC103692544	RefSeq model	1631	chr6:6420463-6422221:+	chr6	+	6420463	6422221	uncharacterized LOC103692544	AAGTTGAGAGAGCCTGGTTTTCTACCTCTTCAAAAGGGCCTCCGCCTAGTTAATTCTGTT	intergenic	0.150238	0.0401292	0.0736232	0.321563	0.408172	0.49397
ASRNV2003020511	lncRNA	XR_589510	lncRNA	hypo	-2.2041	0.21702	0.00399551	0.123972	0.106933	0.492732	LOC103690664	RefSeq model	1799	chr9:1430079-1432032:-	chr9	-	1430079	1432032	uncharacterized LOC103690664	AACTCAGAAGTGCTCAGGAACTGTGAAAGTTTCTCTGTTATCACCCTGGAGCCATCTAGT	intronic antisense	0.0641084	0.053488	0.203202	0.535173	0.406172	0.536851
ASRN6AP1A10061631311	lncRNA	ENSRNOT00000092483	lncRNA	hypo	-2.1189	0.230223	0.0313944	0.26382	0.038262	0.166195	Mapt	Ensembl	779	chr10:92344292-92364061:+	chr10	+	92344292	92364061	microtubule-associated protein tau [Source:RGD Symbol;Acc:69329]	GTGGAAACAAAGGACGTGACTGCGCCCCTAGTGGAAGAGAGAGCTCCCGACAAGCAGGCG	exon sense-overlapping	0.0713479	0.021158	0.0222802	0.103725	0.167394	0.227467
ASRN6AP1A10000184011	lncRNA	ENSRNOT00000085500	lncRNA	hypo	-2.10991	0.231662	0.0385039	0.28483	0.0739863	0.319372	AABR07053483.1	Ensembl	517	chr3:109815038-109815672:-	chr3	-	109815038	109815672		GTGAGGCGAAGAGCAAGAGAGTAGCCAGAAAGGTGAGTGGGTCTCTGTAAAGCCTGTGCT	intergenic	0.138791	0.0315038	0.051664	0.18634	0.330598	0.441177
ASRN6AP1A10000348311	lncRNA	ENSRNOT00000081379	lncRNA	hypo	-2.06659	0.238723	0.0277074	0.252439	0.0655287	0.274497	AABR07042840.1	Ensembl	751	chr19:11671129-11786778:+	chr19	+	11671129	11786778		ACAGTGGAAATGAAGTGCAAAGAGGAGAGAAAGAATGGAGTTGTTGGGGATTCATCTATG	intergenic	0.139459	0.0245786	0.0325487	0.207307	0.370905	0.245281
ASRNV2003180211	lncRNA	XR_591480	lncRNA	hypo	-2.02881	0.245056	0.00767545	0.160845	0.0363012	0.148134	LOC103691777	RefSeq model	300	chr3:24060943-24065031:+	chr3	+	24060943	24065031	uncharacterized LOC103691777	AAGAGAGTGAGGAGCAGTATGGGAAAGTGTATCACAATGGCTTTTTAGAGCAGAGTCCCA	intergenic	0.0559072	0.0289503	0.0240461	0.121315	0.135316	0.187771
ASRNV2003208811	lncRNA	XR_591815	lncRNA	hypo	-1.89722	0.26846	0.0499956	0.31067	0.0398579	0.148468	LOC103691947	RefSeq model	2180	chr3:156287728-156333523:-	chr3	-	156287728	156333523	uncharacterized LOC103691947	AAACAGCCTCTAGGAGAGTAGAGATGCCCTTCAGGTAGCACATGGAATGCCCACGGCCGA	intergenic	0.0648425	0.0257676	0.0289636	0.0783614	0.162701	0.204343
ASRN6AP1A10000980711	lncRNA	ENSRNOT00000089770	lncRNA	hypo	-1.87205	0.273185	0.0301478	0.258342	0.0717985	0.262821	AABR07071969.1	Ensembl	1193	chr1:178595805-178608096:-	chr1	-	178595805	178608096		AGTTCAAGACCTGGCTGGACACTGTCTCAGATTTTTCTAAAAATAAAAAGAGAGAGATCT	intergenic	0.151442	0.0274251	0.0365284	0.182772	0.280156	0.325534
uc.414+_P111	lncRNA	uc.414+	lncRNA	hypo	-1.86287	0.274929	0.0429198	0.298956	0.0561253	0.204145	uc.414	UCR	246	chr10:86683995-86684241:+	chr10	+	86683995	86684241		CTGGTTTGCTTTTCCTTTTCGTCTCGTAAAGGAGAGAGAAGTGCAGAGTTCGATTCTGTA	bidirectional	0.111716	0.0270665	0.0295936	0.131457	0.203242	0.277736
ASRN6AP1A10066464511	lncRNA	ENSRNOT00000092457	lncRNA	hypo	-1.84843	0.277695	0.0406676	0.291978	0.0727875	0.262113	Glmp	Ensembl	565	chr2:187697529-187698663:+	chr2	+	187697529	187698663	glycosylated lysosomal membrane protein [Source:RGD Symbol;Acc:1303130]	CCGCTCTTGTCTTCACCAGGGTGAGAGGGTCTGAAGGAGCTCAGAGAGAAGAGCACAAGA	bidirectional	0.164611	0.0319413	0.0218105	0.174597	0.306881	0.304862
ASRNV2003491711	lncRNA	XR_595598	lncRNA	hypo	-1.81192	0.284812	0.0460765	0.301536	0.0561791	0.19725	LOC103693689	RefSeq model	598	chr1:207028664-207029259:-	chr1	-	207028664	207029259	uncharacterized LOC103693689	AAGGACAACTGAGAGAGAAACTGGTCAGTGGGACCCTGCCATCCAGGTCCCTCACTTCCT	intronic antisense	0.108822	0.0280517	0.0316632	0.133596	0.18223	0.275923
ASRNV2002861211	lncRNA	XR_348320	lncRNA	hypo	-1.79242	0.288687	0.0103487	0.178666	0.0981115	0.339855	LOC102547871	RefSeq model	1756	chr8:6943680-6946409:+	chr8	+	6943680	6946409	uncharacterized LOC102547871	CTGACAGGGGACCATTGTAGAAATGAGAATGATGAAAGTGTGTGTGAGAGAGAGTATCAC	intergenic	0.19725	0.0436897	0.0533952	0.306968	0.34113	0.371467
ASRN6AP1A10000126011	lncRNA	ENSRNOT00000091786	lncRNA	hypo	-1.76354	0.294525	0.0454181	0.301536	0.0557002	0.189119	AC111292.1	Ensembl	2252	chr3:3955495-3958181:+	chr3	+	3955495	3958181		ATGGAGAGAGCATACATTTCCATGGTTTTAGGTTTCCTGGTAGTTTGCCGTGCTGGAAGC	intergenic	0.0979048	0.0328514	0.0363445	0.138423	0.157795	0.271139
ASRNV2003433011	lncRNA	XR_594649	lncRNA	hypo	-1.72744	0.301988	0.031224	0.263746	0.107575	0.356224	LOC103693303	RefSeq model	856	chr10:26256424-26261959:+	chr10	+	26256424	26261959	uncharacterized LOC103693303	ATTCTCGAAGGTTCCTGGGGAGTCCAGAAGAGAGATGTGTATCCCCGTGGTTCTGAAGTT	intergenic	0.231074	0.0549969	0.0366551	0.269507	0.381089	0.418074
ASRNV2003021911	lncRNA	XR_589532	lncRNA	hypo	-1.70917	0.305836	0.00571187	0.144291	0.11935	0.390242	LOC102557555	RefSeq model	258	chr1:24901997-24903469:+	chr1	+	24901997	24903469	uncharacterized LOC102557555	GGAGAGAAATGAGCTGACAGATCGCCTCCTTTATGTGACAGGTGGATCCATGAGCAAGAG	exon sense-overlapping	0.111918	0.0702236	0.175909	0.34174	0.360031	0.468954
ASRN6AP1A10017372311	lncRNA	ENSRNOT00000071923	lncRNA	hypo	-1.66296	0.315791	0.0320302	0.266638	0.137806	0.436383	AABR07043720.1	Ensembl	968	chr19:36277710-36364934:-	chr19	-	36277710	36364934		ATTATTTTCCCTTTTGGTTTTAAGTCTATGAAACCATGTTTGCCAAGAGAGAAGACTGGC	intergenic	0.217011	0.0425748	0.153832	0.436588	0.569937	0.302626
ASRN6AP1A10000885311	lncRNA	ENSRNOT00000088827	lncRNA	hypo	-1.60493	0.328753	0.00203746	0.0877689	0.1464	0.445318	AABR07043510.1	Ensembl	3824	chr19:28986730-28990676:-	chr19	-	28986730	28990676		GTTGTTCAGATGGTGATACCCATTTGCATGTGTTCTTAATGTGGACCTAAGGAAAGAGAG	intergenic	0.182502	0.0656004	0.191096	0.441529	0.465534	0.428892
ASRNV2003717311	lncRNA	XR_601739	lncRNA	hypo	-1.57679	0.335228	0.0192453	0.216181	0.0382589	0.114128	LOC102547181	RefSeq model	4406	chr7:59763989-59775163:-	chr7	-	59763989	59775163	uncharacterized LOC102547181	GGTATCTAAGGCAATTTTAGGGACCCCAAGAGAGAGGTTTATCTCCATAAAGCAAGCCCT	intergenic	0.0693562	0.0258354	0.0195852	0.0906456	0.133127	0.118612
ASRNV2003058011	lncRNA	XR_590053	lncRNA	hypo	-1.57596	0.33542	0.0384892	0.28483	0.130408	0.388792	LOC103691027	RefSeq model	2041	chr12:12847797-12855374:-	chr12	-	12847797	12855374	uncharacterized LOC103691027	AGTTTACAGTCTGCCTGCTTTCTTATGAGAAGAGAGCATGAGTAATGATGACCCCACTGG	intergenic	0.29593	0.0481181	0.047177	0.37385	0.364806	0.427718
ASRNV2003432911	lncRNA	XR_594648	lncRNA	hypo	-1.54245	0.343303	0.0139171	0.192958	0.104416	0.304153	LOC103693303	RefSeq model	856	chr10:26222686-26261959:+	chr10	+	26222686	26261959	uncharacterized LOC103693303	ACATGTGAAGGTTCCTGGGGAGTCCAGAAGAGAGATGTGTATCCCCGTGGTTCTGAAGTT	intergenic	0.195112	0.0457325	0.072405	0.278314	0.318376	0.315768
ASRNV2003189111	lncRNA	XR_591580	lncRNA	hypo	-1.54189	0.343435	0.0109027	0.180955	0.18318	0.533377	LOC103691846	RefSeq model	1330	chr3:80532519-80533882:-	chr3	-	80532519	80533882	uncharacterized LOC103691846	TATGTCGTGTGTGTTTGAGAGAGTATGGGGTATGTATGTATTGATGTGGATTCATACACA	intron sense-overlapping	0.338243	0.105322	0.105976	0.534723	0.547262	0.518147
uc.310+_P111	lncRNA	uc.310+	lncRNA	hypo	-1.50969	0.351186	0.0368306	0.282701	0.196658	0.559981	uc.310	UCR	229	chr1:276467021-276467250:+	chr1	+	276467021	276467250		GCCTGAGGTGTGGCATTTTAAACATAATTAGAGGAGAGATTTAAGTTAACATCTTTGATC	intron sense-overlapping	0.358664	0.104985	0.126324	0.389353	0.651219	0.639371
ASRN6AP1A10000035811	lncRNA	ENSRNOT00000083187	lncRNA	hypo	-1.50753	0.351713	0.0381865	0.28483	0.0695129	0.197641	AABR07060560.3	Ensembl	3342	chr4:80808112-80849270:-	chr4	-	80808112	80849270		GAGACAGAAGAGTAGGGAGAGCTTAATCATAATATATTGTATACATGTATAAAATGTCAA	intergenic	0.1225	0.035603	0.050436	0.143165	0.194503	0.255254
ASRNV2002734811	lncRNA	XR_340774	lncRNA	hypo	-1.5041	0.352549	0.0018787	0.0865235	0.194625	0.552051	LOC102546462	RefSeq model	3808	chr15:59056119-59080629:+	chr15	+	59056119	59080629	uncharacterized LOC102546462	AAGAAGCCAGAGGGGTTATGGTCTCCATCACTCTAAACAACTGGAAAACGAAGGACAAGA	intergenic	0.231295	0.154313	0.198268	0.475428	0.55417	0.626556
ASRN6AP1A10001250411	lncRNA	ENSRNOT00000093228	lncRNA	hypo	-1.49886	0.353834	0.0207738	0.224323	0.0388232	0.109722	Lrrc4c	Ensembl	88	chr3:86246593-86246680:+	chr3	+	86246593	86246680	leucine rich repeat containing 4C [Source:RGD Symbol;Acc:1311013]	TGTTTACCAGAGAGAGTGAAGCTGAGGAAGTTGGAGCTTCTGTTGACACTCTAAACTCAT	intron sense-overlapping	0.060032	0.0255202	0.0309176	0.104888	0.139293	0.0849847
ASRNV2003116311	lncRNA	XR_590734	lncRNA	hypo	-1.46706	0.36172	0.000651084	0.0847884	0.211538	0.584812	LOC102553769	RefSeq model	255	chr1:275847404-275849172:+	chr1	+	275847404	275849172	uncharacterized LOC102553769	AGCATGGAGGTGTGTGTCAGATGCAAGCATGGAGGTGTGTGAGTTGAATGCAAGCATGGA	intronic antisense	0.27898	0.148466	0.207169	0.567787	0.588817	0.597833
ASRNV2003116111	lncRNA	XR_590732	lncRNA	hypo	-1.44359	0.367651	0.0015306	0.0847884	0.208411	0.566871	LOC102553769	RefSeq model	232	chr1:275847553-275848244:+	chr1	+	275847553	275848244	uncharacterized LOC102553769	AAGCATGGAGGTGTGAGTCAGATGCAAGCATGGAGGTGTGTGTGTCAGATGCAAGCATGG	intronic antisense	0.288308	0.191733	0.145192	0.538339	0.604841	0.557432
ASRNV2002686911	lncRNA	XR_146193	lncRNA	hypo	-1.42274	0.373003	0.0396599	0.288477	0.118658	0.318116	LOC100910236	RefSeq model	352	chr10:74883619-74884197:+	chr10	+	74883619	74884197	septin-4-like	CTCTCTTCAGCAAGCTGACAAGAGAGAGTGGTACTGACTTCCCTATCCCTGCTGTCCCAC	exon sense-overlapping	0.246623	0.0490691	0.0602822	0.284803	0.327504	0.34204
ASRN6AP1A10000981011	lncRNA	ENSRNOT00000086990	lncRNA	hypo	-1.41934	0.373885	0.0113286	0.185479	0.183663	0.491229	LOC102554012	Ensembl	562	chr3:107401705-107406543:-	chr3	-	107401705	107406543	metalloendopeptidase homolog PEX-like [Source:RGD Symbol;Acc:7701994]	CAATACTTTAAAGATTTGTTTAGGATATTAGGTGCTGAAAGGAAGAAGTAAGAACTTTCA	intergenic	0.231798	0.160457	0.158734	0.427438	0.62111	0.425138
ASRNV2003421611	lncRNA	XR_594500	lncRNA	hypo	-1.40836	0.376739	0.0131496	0.189998	0.0535062	0.142025	Sned1	RefSeq model	4582	chr9:100380485-100429928:+	chr9	+	100380485	100429928	sushi, nidogen and EGF-like domains 1	AGCCACCCAGAGAGAGAAACCCCCAAGGCTGTGGTGACCTGGAGGGAGGAAGGAAACTGG	exon sense-overlapping	0.0872301	0.0363788	0.0369098	0.118749	0.147216	0.160108
ASRN6AP1A10000736911	lncRNA	ENSRNOT00000081901	lncRNA	hypo	-1.40351	0.378009	0.0159345	0.205528	0.194505	0.514552	AABR07008568.1	Ensembl	577	chr2:65010320-65011966:-	chr2	-	65010320	65011966		CACTGAGACCCTGTTTTAGAGAGTAGCATGAAGAATGATAGAGGAAGACCCAAGATATTG	intergenic	0.344388	0.0911118	0.148017	0.473656	0.522634	0.547365
ASRNV2002745311	lncRNA	XR_341403	lncRNA	hypo	-1.3937	0.380586	0.0474899	0.30806	0.0534705	0.140495	LOC102554142	RefSeq model	1412	chr17:11836582-11839267:-	chr17	-	11836582	11839267	uncharacterized LOC102554142	TATGGAAGAGAGAGTCTGAGGAAGATTTTTGGTGCTGAGTGTTCCTGAATGTCCTTGTGG	intergenic	0.0906997	0.0321349	0.0375768	0.10515	0.128859	0.187476
ASRN6AP1A10000974511	lncRNA	ENSRNOT00000080258	lncRNA	hypo	-1.38801	0.382093	0.00541876	0.143113	0.229537	0.600735	AABR07013410.2	Ensembl	161	chr2:236007055-236011129:+	chr2	+	236007055	236011129		TGGTAGCTGACAGCACCAAGAAGAAAGAGAAGAGGAGTTAATTAATTCACTGTCCACAGT	intergenic	0.344559	0.174374	0.169677	0.552627	0.578643	0.670936
ASRN6AP1A10000381911	lncRNA	ENSRNOT00000086543	lncRNA	hypo	-1.37822	0.384693	0.0285742	0.255225	0.166701	0.433334	LOC108352225	Ensembl	440	chr10:79204452-79210794:-	chr10	-	79204452	79210794	uncharacterized LOC108352225 [Source:RGD Symbol;Acc:11370322]	ACACACAGGGTTCTTGCTTTTCTACGTCCTCTACCTTTAAAGCTGAAGAGAAGAGAGAGA	intergenic	0.31359	0.0696444	0.116868	0.383969	0.437052	0.478981
ASRN6AP1A10000790011	lncRNA	ENSRNOT00000080870	lncRNA	hypo	-1.35866	0.389944	0.0128318	0.188549	0.221116	0.567045	AC120076.1	Ensembl	2384	chr11:76806359-76812949:-	chr11	-	76806359	76812949		AGCTCCAAGAGAGACTAAACCACCAACCAATTATGTAGCACGTGTAGCAGAGGATGGCCT	intergenic	0.366824	0.140867	0.155656	0.511572	0.558757	0.630807
ASRN6AP1A10001022111	lncRNA	ENSRNOT00000073022	lncRNA	hypo	-1.35366	0.391299	0.00188086	0.0865235	0.175255	0.447879	AABR07011545.1	Ensembl	368	chr2:163321778-163341610:-	chr2	-	163321778	163341610		CTACACACATTGACCTTTTAAGATGTCGCTGTCAACGTCTGACTTCACCTCTGCTGGAGG	intergenic	0.210299	0.118415	0.19705	0.443724	0.408552	0.491361
uc.402+_P111	lncRNA	uc.402+	lncRNA	hypo	-1.33803	0.395559	0.00803489	0.161359	0.220296	0.556924	uc.402	UCR	245	chr19:17190483-17190728:-	chr19	-	17190483	17190728		AAAGAAAGAGATGAAAGCCTGGAAAGGTTACTCGGTTTCAACTAATAACCTCAAGCCCTC	intronic antisense	0.197779	0.24286	0.22025	0.436272	0.565057	0.669442
ASRNV2002900011	lncRNA	XR_351665	lncRNA	hypo	-1.33722	0.395784	0.0109707	0.180955	0.236739	0.598151	LOC102554113	RefSeq model	215	chr1:123211190-123211404:-	chr1	-	123211190	123211404	uncharacterized LOC102554113	GAAAAAAACAAGAACACAAACAAAAACTCAAAATGGAAGTCCAGTTCCAAATAGTCTCTG	intergenic	0.221553	0.178374	0.310288	0.683518	0.457921	0.653014
ASRN6AP1A10001172311	lncRNA	ENSRNOT00000077692	lncRNA	hypo	-1.31464	0.402025	0.00155283	0.0847884	0.232354	0.577959	AABR07007833.1	Ensembl	217	chr2:29795417-29796180:-	chr2	-	29795417	29796180		AAGAAGCAAAACTTTACCTCCATAAGAACCAAGAGGAGCAGGAATAGAGCTATGCCTCTT	intergenic	0.303278	0.213258	0.180526	0.52732	0.592053	0.614505
ASRN6AP1A10001074211	lncRNA	ENSRNOT00000091474	lncRNA	hypo	-1.31029	0.403239	0.0331108	0.270523	0.0721063	0.178818	AABR07063742.1	Ensembl	264	chr6:45133657-45134047:+	chr6	+	45133657	45134047		GAGAGGAGGACGAGACGAAGATGTTTTGCCAACTGCCTTAGACTGCCTGGCACTTCTAGG	intergenic	0.130939	0.044865	0.0405146	0.152264	0.177245	0.206944
ASRNV2003591611	lncRNA	XR_597163	lncRNA	hypo	-1.3028	0.40534	0.00150449	0.0847884	0.225217	0.555624	LOC680913	RefSeq model	2506	chr19:20484090-20509080:-	chr19	-	20484090	20509080	hypothetical protein LOC680913	AGAAGAACAAGAAACCGTATTGCTCTAAGCGTGCCTGGTTCCATAATGGAGGCTTCTTTC	exon sense-overlapping	0.30032	0.187015	0.188316	0.534733	0.535809	0.596332
ASRNV2002794911	lncRNA	XR_344304	lncRNA	hypo	-1.29263	0.408206	0.000552861	0.0816788	0.217655	0.5332	LOC102548736	RefSeq model	12336	chr2:118377539-118393104:-	chr2	-	118377539	118393104	uncharacterized LOC102548736	ACCACATGAGTCTAGGGATCAGGGAAGAAGAAGTGAAAGAATGTAAGATCCAGAGGTGAT	intergenic	0.267447	0.180464	0.205055	0.507402	0.524836	0.567363
ASRN6AP1A10000481611	lncRNA	ENSRNOT00000080067	lncRNA	hypo	-1.28429	0.410573	0.00126304	0.0847884	0.238797	0.581619	AABR07062544.1	Ensembl	524	chr4:182328900-182330625:+	chr4	+	182328900	182330625		AGCAAATGTTCTGTTGTCAAGGTCTCATTTATTGGGGTGAACATTACAGCTTTTAAGGCT	intergenic	0.234618	0.214271	0.267502	0.567637	0.521481	0.65574
ASRNV2002680811	lncRNA	XR_085893	lncRNA	hypo	-1.27936	0.411977	0.000999249	0.0847884	0.216644	0.525863	Foxred1	RefSeq model	3186	chr8:36402204-36410632:-	chr8	-	36402204	36410632	FAD-dependent oxidoreductase domain containing 1	TTTACTCTGGACTGGGATACAAAGGTGTCTGACTTTAAGAAGAAGATTGAGTCTATCCTG	exon sense-overlapping	0.253226	0.176098	0.220607	0.496038	0.499526	0.582025
ASRNV2003390811	lncRNA	XR_593929	lncRNA	hypo	-1.27153	0.414221	0.00183616	0.0865235	0.189385	0.457208	LOC102553607	RefSeq model	1105	chr8:61719650-61734273:-	chr8	-	61719650	61734273	uncharacterized LOC102553607	TCTGTTCCCTTACAGGTAGAGATGTGAATGAACAGAATAGCAGTCAGAAGAAGAAGGAAA	natural antisense	0.216142	0.142746	0.209266	0.409562	0.455524	0.506537
ASRNV2003406411	lncRNA	XR_594179	lncRNA	hypo	-1.27094	0.41439	0.0012702	0.0847884	0.211799	0.51111	LOC102553003	RefSeq model	2688	chr14:92444339-92462671:+	chr14	+	92444339	92462671	uncharacterized LOC102553003	ACTTTAAATAGAGAGAATGGAGGAAGCCTCACAACTCTTGTGTGTGTATGTGTGTGTATG	natural antisense	0.270122	0.193111	0.172164	0.483729	0.554564	0.495037
uc.330-_P111	lncRNA	uc.330-	lncRNA	hypo	-1.2703	0.414572	0.00102752	0.0847884	0.234666	0.566042	uc.330	UCR	207	chr1:220057095-220057302:+	chr1	+	220057095	220057302		GCTAAACGCCGGTCGGAACCATACCTAGTCGAGAGAAGAAGACAGTTGGTGAATGAGACA	natural antisense	0.276051	0.164151	0.263795	0.554665	0.546371	0.597091
ASRN6AP1A10032808611	lncRNA	NM_001329890	lncRNA	hypo	-1.26247	0.41683	0.0460266	0.301536	0.134459	0.322576	Trpc2	Refseq	3112	chr1:167158747-167180052:+	chr1	+	167158747	167180052		TCAGCTGGAGAGAGCAGTGCCCATAAGCTACATCGATGTCGGTAACTGTGGCTGTGCTTT	bidirectional	0.222119	0.0456666	0.135592	0.247829	0.391932	0.327967
ASRNV2003226011	lncRNA	XR_592031	lncRNA	hypo	-1.25627	0.418624	0.0008534	0.0847884	0.249055	0.594937	LOC102550020	RefSeq model	1790	chr4:33581346-33614776:+	chr4	+	33581346	33614776	uncharacterized LOC102550020	AAGAATGAAGAGGCCACAGTATCTACCAGCAGGCAAACCAGAATGGATTTTGTGTAACAC	intergenic	0.319058	0.236308	0.191798	0.578897	0.612621	0.593293
ASRN6AP1A10067232711	lncRNA	ENSRNOT00000076785	lncRNA	hypo	-1.24542	0.421785	0.0038656	0.122512	0.216985	0.514443	Tmc1	Ensembl	468	chr1:238411449-238441500:-	chr1	-	238411449	238441500	transmembrane channel-like 1 [Source:RGD Symbol;Acc:1308682]	AGGCGAGAGAAAAAGAAAGGCGGAGGAGGCTGAGGAGAGGAGCGTAAAAGAAGAAATTGA	exon sense-overlapping	0.250739	0.152102	0.248113	0.444375	0.526791	0.572164
ASRNV2003549111	lncRNA	XR_596638	lncRNA	hypo	-1.24347	0.422356	0.00117196	0.0847884	0.24837	0.588059	LOC100910343	RefSeq model	3309	chr17:13120126-13143112:-	chr17	-	13120126	13143112	uncharacterized LOC100910343	AGAAGAACAAGATCGGAAAGCAAAACAGGCTCTGGCCATAATGTATCACTTTGGGCCTCA	intergenic	0.326834	0.217789	0.200488	0.586344	0.569447	0.608385
ASRNV2003656811	lncRNA	XR_598840	lncRNA	hypo	-1.23781	0.424016	0.00990753	0.176545	0.175036	0.412806	LOC102546798	RefSeq model	4853	chr1:194970242-195014149:-	chr1	-	194970242	195014149	uncharacterized LOC102546798	CACATGAATTTAGTAGCAGTCAAAACCTGAATAGGAGATATATGAGCATGGACAGAGAAA	intergenic	0.209157	0.184038	0.131915	0.321749	0.472021	0.444649
ASRNV2002995111	lncRNA	XR_589178	lncRNA	hypo	-1.23501	0.424841	0.00102313	0.0847884	0.22513	0.529916	LOC102554555	RefSeq model	4477	chr9:771354-814199:+	chr9	+	771354	814199	uncharacterized LOC102554555	TGGCAGACCGACAAAGAAGAAGAGAGCTGATTGGCCCACAGCTGTGGTAAATGTAGCCAG	intergenic	0.291828	0.174275	0.209286	0.516661	0.531115	0.541973
ASRN6AP1A10000842211	lncRNA	ENSRNOT00000079320	lncRNA	hypo	-1.23174	0.425805	0.00183195	0.0865235	0.231384	0.543405	LOC102556339	Ensembl	6113	chrX:72705039-72713249:+	chrX	+	72705039	72713249	transcription initiation factor TFIID subunit 1-like [Source:RGD Symbol;Acc:7527757]	TGACCTTTTTCCCTTACTGCTTTTAATAATCTTTCTTTGTTTTGTGCATTTGATGTCTTG	intergenic	0.291319	0.196776	0.206058	0.583399	0.484648	0.562169
ASRNV2002922511	lncRNA	XR_354668	lncRNA	hypo	-1.22911	0.426582	0.00055695	0.0816788	0.249179	0.584129	LOC102550498	RefSeq model	2336	chr6:33626446-33640274:+	chr6	+	33626446	33640274	uncharacterized LOC102550498	AAGAAGAGAGCCTCTTGCAGTAAGATGTCTAAGATTCTATGCTCCACACTAGCCAGAGAC	intergenic	0.301386	0.205029	0.241121	0.549191	0.609642	0.593553
ASRNV2003529311	lncRNA	XR_596411	lncRNA	hypo	-1.229	0.426613	6.34055e-05	0.0312589	0.259735	0.60883	Ankle1	RefSeq model	3077	chr16:19800389-19826048:+	chr16	+	19800389	19826048	ankyrin repeat and LEM domain containing 1	AAGCAATCCTTCTATCTCAGCTGAAAGGGTGGAAGAAAGAAGAACCTGCAAAATAGTTAA	exon sense-overlapping	0.27272	0.221345	0.285139	0.601484	0.616646	0.608359
ASRNV2003030711	lncRNA	XR_589663	lncRNA	hypo	-1.22623	0.427432	0.00695068	0.152082	0.272346	0.637169	LOC103690810	RefSeq model	3664	chrX:19960607-19998501:-	chrX	-	19960607	19998501	uncharacterized LOC103690810	TATAGGCTTCCAACAGAAGAAAGAAGCATCAGCTGGGTTGAGCCTGGATTCAGTAAGCTT	intergenic	0.364412	0.25208	0.200548	0.538798	0.654211	0.718498
ASRN6AP1A10000643611	lncRNA	ENSRNOT00000091823	lncRNA	hypo	-1.21607	0.430454	0.0223013	0.231591	0.204253	0.474506	AABR07054482.1	Ensembl	311	chr3:155857194-155859011:-	chr3	-	155857194	155859011		GTAGACTGGAAATTGGCAGAGAAGAGGAAAGAGATCATCAAGAACAAAAGGAGTCAGGAG	intergenic	0.332996	0.141132	0.138631	0.406169	0.481118	0.536231
ASRNV2002878611	lncRNA	XR_349384	lncRNA	hypo	-1.21104	0.431958	0.0025178	0.094893	0.260519	0.603112	LOC367597	RefSeq model	1508	chr12:38385-54698:-	chr12	-	38385	54698	similar to nidogen 2	GCCATAGTCAATACATCTCTGAAGTATGGATACAGGGGTGATCTCTTATGCAGAGTAGAT	exon sense-overlapping	0.182851	0.263307	0.335398	0.569559	0.587166	0.652611
ASRNV2002700611	lncRNA	XR_338758	lncRNA	hypo	-1.2105	0.432118	0.00098254	0.0847884	0.246186	0.569718	LOC102555300	RefSeq model	1328	chr10:71028163-71033059:+	chr10	+	71028163	71033059	uncharacterized LOC102555300	TACACTACTATACACTACCTAAAAGACTCATGGTCATTGTAAGAAGAAGACTTAGCAAGA	intergenic	0.276996	0.178893	0.282668	0.554423	0.552524	0.602208
ASRNV2003022911	lncRNA	XR_589549	lncRNA	hypo	-1.20123	0.434904	0.00114081	0.0847884	0.21567	0.495903	LOC103690708	RefSeq model	359	chr19:309408-310109:-	chr19	-	309408	310109	uncharacterized LOC103690708	AAACCTGCACAGCCGGCTCCTGATGGACCAGGCATGTATGAAGAAGAAGTTGGTCACATT	intergenic	0.258615	0.182953	0.205443	0.44678	0.529688	0.51124
uc.28-_P111	lncRNA	uc.28-	lncRNA	hypo	-1.19169	0.437791	0.00115883	0.0847884	0.248187	0.566907	uc.28	UCR	355	chr2:264849823-264850178:+	chr2	+	264849823	264850178		AGAAGAAAACTGTTGGGTGGTATTTTCAGCAGGGCCTGGTATATAGTTCAGGCTGAACCA	intronic antisense	0.319068	0.203103	0.222391	0.543143	0.566317	0.591263
ASRN6AP1A10000037311	lncRNA	ENSRNOT00000078631	lncRNA	hypo	-1.19088	0.438036	3.15945e-05	0.0280369	0.261718	0.597481	AABR07032123.2	Ensembl	225	chr18:47953430-47959294:-	chr18	-	47953430	47959294		GGAAGAAAGAAAGACAGAAAGATAACACAAAATATGAAATGACCCAGCCAGCAAAGATGC	intergenic	0.289086	0.246479	0.249589	0.595163	0.584015	0.613264
ASRNV2003050111	lncRNA	XR_589956	lncRNA	hypo	-1.16782	0.445094	0.0339762	0.272608	0.208241	0.467858	LOC103690982	RefSeq model	396	chr1:54234588-54237252:+	chr1	+	54234588	54237252	uncharacterized LOC103690982	CTTTTCAAAGCCCATTCATCTGAGACTGGTTCATCCACAGAGCACGTAATTCTGATTGGT	intergenic	0.276288	0.187146	0.161288	0.516726	0.322027	0.56482
ASRN6AP1A10000281111	lncRNA	ENSRNOT00000092001	lncRNA	hypo	-1.16411	0.446241	0.000316043	0.0627999	0.255194	0.571876	AABR07031762.1	Ensembl	207	chr18:33142195-33156047:-	chr18	-	33142195	33156047		GCTGGAGAGAAAGAAGGAAGAAAGGAAGGAGGCCAATGTAATAAATTCTTCAAATAGCAG	intergenic	0.297687	0.214681	0.253215	0.547429	0.576108	0.592093
uc.128-_P111	lncRNA	uc.128-	lncRNA	hypo	-1.14314	0.452773	0.00110295	0.0847884	0.243326	0.537412	uc.128	UCR	299	chr8:98823730-98824029:+	chr8	+	98823730	98824029		GCAGAAGAAGCAAAATTCATCAAATAAACAGATATCTGTGGCTATAATTGCAGCCTGCAT	intergenic	0.276219	0.198986	0.254773	0.485432	0.555173	0.571632
ASRNV2003156811	lncRNA	XR_591211	lncRNA	hypo	-1.14169	0.45323	0.00215339	0.090996	0.200215	0.441752	LOC103691629	RefSeq model	903	chr2:193041552-193043413:-	chr2	-	193041552	193043413	uncharacterized LOC103691629	CATGGTATCCAGAGCTATTGTCCTCTTTTAGAAGTGTGTGTCTTTTCTTTGATGTTATAT	exon sense-overlapping	0.243478	0.188223	0.168945	0.389598	0.466708	0.468952
ASRNV2002990011	lncRNA	XR_589120	lncRNA	hypo	-1.13962	0.453879	0.00105427	0.0847884	0.264658	0.583104	LOC103690464	RefSeq model	870	chr8:120913607-120929652:+	chr8	+	120913607	120929652	uncharacterized LOC103690464	AGAAGAAAACCTTATTAAGAGTTCCAATGGAGACTGCAGCCTGACTGATGGTGCTCACAT	intergenic	0.334561	0.242769	0.216645	0.561428	0.599473	0.58841
ASRN6AP1A10000582211	lncRNA	ENSRNOT00000089368	lncRNA	hypo	-1.13357	0.455787	1.34899e-05	0.0199516	0.258658	0.567496	AABR07063613.1	Ensembl	430	chr6:37188670-37206037:+	chr6	+	37188670	37206037		AGAAAGAAAGTAAAAGGTGAGTAGGGTATAAGAAATATGATTATTACAGCTTTACAGGGG	intergenic	0.258809	0.279112	0.238052	0.568054	0.564138	0.570296
ASRNV2003157511	lncRNA	XR_591219	lncRNA	hypo	-1.13039	0.456793	0.000900292	0.0847884	0.195215	0.427361	LOC103691640	RefSeq model	347	chr2:196574714-196576568:+	chr2	+	196574714	196576568	uncharacterized LOC103691640	GTTCTCACTTTGGGAGGTCTTTATTGAAAGTTGGGAAGAAGCAAGGAAGAGAGGAGACAG	intergenic	0.230595	0.157253	0.197799	0.400076	0.4285	0.453507
ASRNV2002971111	lncRNA	XR_361266	lncRNA	hypo	-1.13032	0.456813	0.00166252	0.0847884	0.276632	0.605568	LOC102554494	RefSeq model	630	chr18:16766152-16767400:+	chr18	+	16766152	16767400	uncharacterized LOC102554494	AAGAAGTAAGTACATTCTAGGGTCAAAAGAGATAACTTAGTACACAGAGCAGGGCAGCCC	intron sense-overlapping	0.346554	0.241418	0.241923	0.5542	0.622695	0.63981
ASRN6AP1A10000034311	lncRNA	ENSRNOT00000083529	lncRNA	hypo	-1.1199	0.460125	0.0426762	0.298666	0.0454995	0.0988851	AC112739.1	Ensembl	173	chr7:24031824-24034140:+	chr7	+	24031824	24034140		AATAGAGAGAGTGGCAGGACGCGGACATTTTCGGAGGCGGCATGGTGACTGTGGTAGCCT	intergenic	0.0712247	0.031214	0.0340597	0.0778599	0.0965976	0.122198
ASRNV2002741011	lncRNA	XR_341126	lncRNA	hypo	-1.11924	0.460335	0.000992405	0.0847884	0.267154	0.580347	LOC102547380	RefSeq model	378	chr16:53922704-53933631:-	chr16	-	53922704	53933631	uncharacterized LOC102547380	AGAAGACACTGCAAAACTGGTAAGGATGGATGCTATATATAAAAAGAAACAAGTGCTGGC	intergenic	0.314617	0.241839	0.245006	0.528157	0.591658	0.621226
ASRNV2002911311	lncRNA	XR_352979	lncRNA	hypo	-1.11502	0.461684	0.00158291	0.0847884	0.258355	0.559593	LOC102549636	RefSeq model	350	chr3:177389980-177392443:+	chr3	+	177389980	177392443	uncharacterized LOC102549636	GAAGAAGGGAAAGAGCCTACTGAGTGCTGCGAGGGGAGCTCAGGCTGAAGTCAGGACCTG	intergenic	0.321951	0.215756	0.237359	0.516733	0.56894	0.593107
ASRNV2003225511	lncRNA	XR_592023	lncRNA	hypo	-1.11364	0.462127	0.00304709	0.107191	0.265398	0.574296	LOC102553924	RefSeq model	6081	chr13:85778893-85788740:+	chr13	+	85778893	85788740	uncharacterized LOC102553924	AGAAGAGATGCAGGCTGTGTGTTCTCACCAGAGAAACGAATCTTCAACCTTGGGCACCCC	intergenic	0.340229	0.207836	0.248129	0.51928	0.592018	0.611592
ASRNV2002871211	lncRNA	XR_348952	lncRNA	hypo	-1.11006	0.463274	0.000460521	0.0785897	0.259544	0.560239	LOC102549795	RefSeq model	3118	chr9:27053058-27068071:-	chr9	-	27053058	27068071	uncharacterized LOC102549795	AAGAAGAATAAAATCTTTGTTCGCAGATAATCACAAGAACACCTTCCTCCTCCCTTCCCT	intergenic	0.298846	0.235015	0.244771	0.550353	0.530655	0.59971
ASRNV2003725511	lncRNA	XR_602091	lncRNA	hypo	-1.10739	0.464132	0.00272034	0.0997532	0.282001	0.607589	LOC103693064	RefSeq model	2959	chr8:46730697-46733694:+	chr8	+	46730697	46733694	uncharacterized LOC103693064	AGAAGAAAGGAGCCGGCCATTGAGGAGGGGAACATCACTTGTTTGTTTGCTTTTTGATTT	intronic antisense	0.368646	0.217129	0.260229	0.596841	0.579731	0.646194
ASRNV2002794811	lncRNA	XR_344297	lncRNA	hypo	-1.10689	0.464292	0.000703776	0.0847884	0.256725	0.552939	LOC102547718	RefSeq model	722	chr2:115929805-115931549:+	chr2	+	115929805	115931549	uncharacterized LOC102547718	TTGATTGAGAGGCCCTGCCTCAAAGAATAAGACAGGAAGAAGAAGGTCAGATGGTGGTAA	intergenic	0.307101	0.199333	0.263741	0.551634	0.54964	0.557543
ASRNV2003116211	lncRNA	XR_590733	lncRNA	hypo	-1.09278	0.468856	0.00142261	0.0847884	0.275072	0.586687	LOC102553769	RefSeq model	257	chr1:275847327-275849355:+	chr1	+	275847327	275849355	uncharacterized LOC102553769	AGCATGGAGGTGTGTGTGTCAGATGCAAGCATGGAGGTGTGTGTCAGATGCAAGCATGGA	intronic antisense	0.297463	0.262818	0.264935	0.541044	0.662307	0.556709
ASRN6AP1A10001037911	lncRNA	ENSRNOT00000091938	lncRNA	hypo	-1.09232	0.469005	0.000868634	0.0847884	0.355142	0.757224	AABR07010231.1	Ensembl	149	chr2:129489008-129490588:-	chr2	-	129489008	129490588		GCTGATTCTACATTTAAAATATTGTTAATGCTCCACTATGTTCATAGCAGCCTTATTTAT	intergenic	0.323796	0.309504	0.432127	0.786007	0.711827	0.77384
ASRNV2003004711	lncRNA	XR_589295	lncRNA	hypo	-1.08804	0.470399	0.00816824	0.161359	0.225765	0.479945	LOC100366216	RefSeq model	1864	chr9:92666622-92690549:+	chr9	+	92666622	92690549	nuclear antigen Sp100-like	TAGAGCCGTGTATGAGCAGAGAAAGAAAGGTAAACACATATTAAGACGTAGGGCCAGATG	exon sense-overlapping	0.263525	0.127531	0.28624	0.45004	0.484606	0.505188
ASRNV2003052911	lncRNA	XR_589988	lncRNA	hypo	-1.08603	0.471057	0.0192053	0.216181	0.263595	0.559581	LOC103690993	RefSeq model	921	chr1:55653977-55655535:-	chr1	-	55653977	55655535	uncharacterized LOC103690993	ATTACAAGCTCTGTGGATGAACCTGTAAAAGAGGACAGTTGCTCTTGGGCCAATATGGAG	intergenic	0.205084	0.201506	0.384194	0.607037	0.460621	0.611085
ASRN6AP1A10000123511	lncRNA	ENSRNOT00000080921	lncRNA	hypo	-1.08054	0.472852	0.0152785	0.201758	0.206257	0.436199	AABR07014424.1	Ensembl	1448	chr14:15417981-15420200:+	chr14	+	15417981	15420200		ACAAGTTAGCGCATTTGTGTTCTCTTAGGGTCTGTATGACATCTGTCCAGGATCTTCTGG	intergenic	0.240791	0.157374	0.220607	0.439466	0.346847	0.522283
ASRNV2003510711	lncRNA	XR_596007	lncRNA	hypo	-1.06458	0.478113	0.016926	0.209758	0.271942	0.568782	LOC102547244	RefSeq model	7636	chr15:105485913-105524538:-	chr15	-	105485913	105524538	uncharacterized LOC102547244	TATGGCATCTCAGAAAGAAGCAAGATGTCACCTGGAAACTGGAGGGAAAAAGAAGAAATG	intergenic	0.342986	0.206203	0.266638	0.472568	0.543633	0.690145
ASRNV2003346411	lncRNA	XR_593431	lncRNA	hypo	-1.06261	0.478765	0.00221889	0.0928792	0.254745	0.532087	LOC102548561	RefSeq model	856	chr7:54491729-54502172:+	chr7	+	54491729	54502172	uncharacterized LOC102548561	GACTGACTTGACTGGAGCAATGGAGAAAGAAGAAGCAACAGGCACTCAGACTGGGATCAG	intergenic	0.323398	0.192608	0.248227	0.509842	0.550984	0.535434
ASRNV2002842411	lncRNA	XR_347202	lncRNA	hypo	-1.05882	0.480026	0.0356267	0.278793	0.209051	0.4355	LOC102555435	RefSeq model	301	chr6:65744965-65750978:+	chr6	+	65744965	65750978	uncharacterized LOC102555435	CTTTTTCCTCTAAAACCATGAAGAAGACAATGATGATGAGAAGAAGGGGAAGAAGAGTAG	intergenic	0.264001	0.200568	0.162584	0.343324	0.564264	0.398911
ASRNV2003290311	lncRNA	XR_592786	lncRNA	hypo	-1.058	0.480299	0.0194842	0.217762	0.0986128	0.205316	LOC100125366	RefSeq model	912	chr5:166864300-166872127:+	chr5	+	166864300	166872127	40S ribosomal protein S2	TCTAGGCTGGAGATATACAGGAAAACACCAAATGGCGGATGATGCCGGTGCAGCGGAAGG	exon sense-overlapping	0.103839	0.0898749	0.102125	0.200397	0.255921	0.15963
ASRN6AP1A10069743711	lncRNA	NR_105011	lncRNA	hypo	-1.05669	0.480734	0.000213301	0.0596341	0.386427	0.803827	Vegfa	Refseq	3488	chr9:17340341-17355680:+	chr9	+	17340341	17355680		ACAAAGCCAGAAAAGTAAGTGACCACATTCACTGTGAGCCTTGTTCAGAGCGGAGAAAGC	exon sense-overlapping	0.411059	0.328585	0.419638	0.77836	0.829419	0.803703
ASRNV2002880711	lncRNA	XR_349492	lncRNA	hypo	-1.04748	0.483814	0.00730481	0.156577	0.292123	0.603792	LOC102556567	RefSeq model	222	chrX:106178487-106178709:+	chrX	+	106178487	106178709	uncharacterized LOC102556567	CAGTCAGAGAACCAGAAAACCATTATCCAAGTGTCAGAGACAGGGGGAGACAAGGTGGGA	intergenic	0.339725	0.208919	0.327726	0.639367	0.5131	0.65891
ASRNV2002833711	lncRNA	XR_346605	lncRNA	hypo	-1.04682	0.484036	0.0117718	0.188549	0.266929	0.551465	LOC102546747	RefSeq model	1980	chr5:112340599-112355251:+	chr5	+	112340599	112355251	uncharacterized LOC102546747	ATGAGAAGAGATGCCATGTGACCAGTCACTTCACATTTCTCCTAACAGCACTTTCAGGAC	intergenic	0.38574	0.176331	0.238715	0.536671	0.529333	0.588391
ASRN6AP1A10077968111	lncRNA	ENSRNOT00000090336	lncRNA	hypo	-1.04637	0.484184	0.000769116	0.0847884	0.219926	0.45422	AABR07001493.1	Ensembl	387	chr1:47513066-47534096:+	chr1	+	47513066	47534096		ACCCGAGTGCTTGCAGGGTCCACGTTCAGAAGAAGGAAGAGAAACCCTTTGTCCAAAGCT	intergenic	0.260663	0.176762	0.222354	0.443292	0.450542	0.468827
ASRNV2002762811	lncRNA	XR_342451	lncRNA	hypo	-1.04064	0.486111	0.0122123	0.188549	0.183219	0.376908	LOC102547807	RefSeq model	1897	chr19:59754358-59758980:+	chr19	+	59754358	59758980	uncharacterized LOC102547807	AGCCCTGTGCCAGCAAAGGTGGGAGAGGGAGCTGCTGGTGTGTAAGACCTGCTGCAGATG	intergenic	0.255209	0.13287	0.161579	0.426785	0.349774	0.354165
ASRN6AP1A10056104411	lncRNA	ENSRNOT00000092904	lncRNA	hypo	-1.03931	0.48656	0.00577995	0.144291	0.332554	0.683481	Zdhhc1	Ensembl	744	chr19:37433009-37436379:-	chr19	-	37433009	37436379	zinc finger, DHHC-type containing 1 [Source:RGD Symbol;Acc:1589775]	GTGTGACGTGGATGTGTGAGTGCATGAGTGAGTGCGCGATCCAAACACTGCAGTGCCTGC	exon sense-overlapping	0.236893	0.41274	0.34803	0.607753	0.745154	0.697537
uc.282-_P111	lncRNA	uc.282-	lncRNA	hypo	-1.03617	0.48762	0.000862743	0.0847884	0.29079	0.596344	uc.282	UCR	207	chr3:2527005-2527212:+	chr3	+	2527005	2527212		AAGAAGATTATAAACGGTTGAAAATGACGGCGCTAAAGCAATCACACCACCTCCTCGGCA	natural antisense	0.348508	0.260428	0.263433	0.5949	0.62862	0.565513
uc.256-_P111	lncRNA	uc.256-	lncRNA	hypo	-1.03305	0.488675	0.000823477	0.0847884	0.29319	0.599968	uc.256	UCR	206	chr5:109502126-109502332:-	chr5	-	109502126	109502332		GAAGAAGGTGGACCTTTTAAAGTGTTTCAGCTAAGGGAAGACATTTCTTTTCTTTTTACA	exon sense-overlapping	0.338776	0.259728	0.281065	0.562045	0.645209	0.592651
ASRN6AP1A10001027911	lncRNA	ENSRNOT00000086266	lncRNA	hypo	-1.02693	0.490753	0.00250439	0.094893	0.363726	0.741159	AABR07066861.1	Ensembl	1256	chr9:19446638-19448202:-	chr9	-	19446638	19448202		AAGATAAAGCAGTCAAGGCAATGAATATCCTAGTAAGAGCACCAGTGGAAGGGGAAGCCC	intergenic	0.350041	0.31148	0.429657	0.786372	0.65374	0.783364
ASRNV2003218211	lncRNA	XR_591928	lncRNA	hypo	-1.02613	0.491026	0.00464961	0.132798	0.29764	0.60616	Helz2	RefSeq model	8740	chr3:176731475-176744387:-	chr3	-	176731475	176744387	helicase with zinc finger 2, transcriptional coactivator	AAGAAGTTGGGATGCTTCTGGCTCCAAAGCTGTCAAGGTCATAACTATCTTTGCATCCAG	exon sense-overlapping	0.243589	0.266132	0.383199	0.576083	0.670796	0.5716
ASRNV2003574711	lncRNA	XR_596950	lncRNA	hypo	-1.02147	0.492616	0.0258037	0.246748	0.236572	0.480236	LOC103694189	RefSeq model	4411	chr18:28922796-28931057:+	chr18	+	28922796	28931057	uncharacterized LOC103694189	ACACACACACACACCTTATGGGGTATCTGACCCAGTCAAGGGTTCACAGGCACCGGCTTC	intronic antisense	0.210512	0.23402	0.265183	0.543909	0.343137	0.553663
ASRN6AP1A10000598011	lncRNA	ENSRNOT00000092515	lncRNA	hypo	-1.01622	0.494412	0.00120121	0.0847884	0.317398	0.64197	AABR07064878.1	Ensembl	2253	chr6:99040565-99063904:+	chr6	+	99040565	99063904		GACAGAAGAAACATACATCAGTTTGGATAAAAGGCTTACTTTGAACTCATTCCTGAGCCT	intergenic	0.362624	0.321167	0.268401	0.584981	0.665337	0.675592
ASRN6AP1A10001188511	lncRNA	ENSRNOT00000081781	lncRNA	hypo	-1.01507	0.494804	0.0398756	0.288627	0.0944333	0.19085	AABR07052894.2	Ensembl	209	chr3:81753617-81754139:-	chr3	-	81753617	81754139		AGAGAGAGACTCAGAGAAGGTAAATTTATCTTTCTATAAATCTTCCTTAGCCTGATGTCT	intergenic	0.157353	0.0526169	0.0733305	0.186537	0.190794	0.19522
ASRNV2003654111	lncRNA	XR_598729	lncRNA	hypo	-1.00976	0.496628	0.00654573	0.150731	0.2958	0.595616	LOC102552250	RefSeq model	2114	chr1:65602006-65604330:+	chr1	+	65602006	65604330	uncharacterized LOC102552250	GAGGAGGGAGCTATGGGTGGAGAAAGCCTTCTCCAATGACAGTGTTACAGTTCTGAAGGG	intronic antisense	0.402435	0.266195	0.218769	0.571357	0.58615	0.629342
ASRN6AP1A10000036011	lncRNA	ENSRNOT00000090534	lncRNA	hypo	-1.00127	0.499561	0.00590487	0.144751	0.262488	0.525437	AABR07063724.1	Ensembl	1682	chr6:44006624-44009412:-	chr6	-	44006624	44009412		GTGTGTTTCTTTCATCCCGTAGGCTTTCGCCCGATTCTCGGTACCAGGTCGGTGCTGGCG	intergenic	0.269101	0.201091	0.317271	0.567988	0.454212	0.554112
ASRNV2002936411	lncRNA	XR_356809	lncRNA	hypo	-0.996406	0.501247	0.0187905	0.214681	0.117191	0.233799	LOC102546816	RefSeq model	1049	chr9:11778873-11785367:-	chr9	-	11778873	11785367	uncharacterized LOC102546816	AGCTTATTGGCCAGATATTCCTGACATGTTGTTCAGCAATGATCAAAAGAGACCTTATGC	intergenic	0.102489	0.134228	0.114856	0.175727	0.266203	0.259467
ASRN6AP1A10000443011	lncRNA	ENSRNOT00000089567	lncRNA	hypo	-0.992881	0.502473	0.019725	0.218799	0.223099	0.444002	AABR07060154.1	Ensembl	256	chr4:59383687-59401864:+	chr4	+	59383687	59401864		GAGGTCACATCTGTTTCTGTCTTTTCCTTGATCCTCCCCAAGAACCAGAGAGAAAGAAGG	intergenic	0.327265	0.141079	0.200953	0.441574	0.409155	0.481276
ASRNV2002948811	lncRNA	XR_358367	lncRNA	hypo	-0.988448	0.50402	0.000223793	0.0596341	0.283746	0.562966	LOC102553356	RefSeq model	1896	chr11:80112771-80121866:-	chr11	-	80112771	80121866	uncharacterized LOC102553356	AAGAAGAGTTCTTAGCTCAGAGTGGTAAAATACAGCTGACATCCCAGCACCTAGGAGATG	intergenic	0.318753	0.285483	0.247003	0.573845	0.548581	0.566474
ASRNV2003708011	lncRNA	XR_601319	lncRNA	hypo	-0.977515	0.507854	0.000248753	0.0596341	0.331718	0.653176	LOC103692536	RefSeq model	2523	chr6:4502156-4505481:-	chr6	-	4502156	4505481	uncharacterized LOC103692536	GTGTTTAAGAAGAAGCAATTTTTGGTGTGACTTTTCTCTCTGCTAAGAGGTTCATAAGTA	intron sense-overlapping	0.342333	0.312946	0.339874	0.633507	0.624489	0.701531
ASRN6AP1A10001182011	lncRNA	ENSRNOT00000079586	lncRNA	hypo	-0.972147	0.509747	0.0195922	0.217871	0.265582	0.521008	AABR07071747.1	Ensembl	459	chr8:129156134-129157928:-	chr8	-	129156134	129157928		GAAGAAAAGTTAACACAGAAAAGCTTTGGAATTCCTCTGAGATCTGGAGCTGGAGAGATG	intergenic	0.319896	0.235417	0.241433	0.547404	0.612794	0.402825
ASRNV2003620011	lncRNA	XR_597573	lncRNA	hypo	-0.968031	0.511203	0.000384744	0.0711296	0.292365	0.571915	LOC103690815	RefSeq model	299	chrX:25154608-25163955:+	chrX	+	25154608	25163955	uncharacterized LOC103690815	AGAAGACAGTCTCAATGAGGTAGTGGCAGTCCTGAAGGATTTATTGACAGAGTTAATGCT	intergenic	0.326296	0.270944	0.279854	0.571187	0.539953	0.604606
ASRNV2002862611	lncRNA	XR_348405	lncRNA	hypo	-0.966274	0.511826	0.0129099	0.189047	0.237608	0.464235	Foxred1	RefSeq model	3093	chr8:36402204-36410632:-	chr8	-	36402204	36410632	FAD-dependent oxidoreductase domain containing 1	AGCCGGGCTCTACTGGGATACAAAGGTGTCTGACTTTAAGAAGAAGATTGAGTCTATCCT	exon sense-overlapping	0.286667	0.172687	0.253469	0.382717	0.501154	0.508833
ASRNV2002918011	lncRNA	XR_354153	lncRNA	hypo	-0.96549	0.512104	0.00698634	0.152082	0.318436	0.621818	LOC100911891	RefSeq model	1992	chr5:115229015-115235052:-	chr5	-	115229015	115235052	cytochrome P450 2J5-like	GAGGAGGGAGGACAACCTGTGGATCTTCACTTGATCAACAATGCAGTTGCCAATGTAATT	intergenic	0.415215	0.213478	0.326614	0.620375	0.602717	0.642362
ASRN6AP1A10000592511	lncRNA	ENSRNOT00000084593	lncRNA	hypo	-0.962778	0.513068	0.0127226	0.188549	0.266865	0.520135	AABR07014125.2	Ensembl	1745	chr14:1510427-1538695:-	chr14	-	1510427	1538695		TTCAGTATTCCTCAGCTGAGAATGTTTTGTTTAGGTCTGTACCCCAATTTTTAATAGGGT	intergenic	0.197008	0.2452	0.358386	0.451037	0.553582	0.555786
ASRN6AP1A10000789511	lncRNA	ENSRNOT00000085862	lncRNA	hypo	-0.9576	0.514913	0.027373	0.250938	0.0631503	0.122643	AABR07071745.1	Ensembl	798	chr8:128884495-128885865:-	chr8	-	128884495	128885865		GAGAGAGCCAAGTCCCACGAGCTGTCCTCTTATTTCCACGGGGCACTGTAGCATACACCC	intergenic	0.0938142	0.0350891	0.0605475	0.118116	0.131068	0.118744
ASRN6AP1A10118983011	lncRNA	ENSRNOT00000092528	lncRNA	hypo	-0.949087	0.51796	0.000325535	0.0627999	0.269473	0.520259	Shank1	Ensembl	515	chr1:100322102-100330237:+	chr1	+	100322102	100330237	SH3 and multiple ankyrin repeat domains 1 [Source:RGD Symbol;Acc:621011]	CAGAAGAAGGACAGTGAGGGGTTCGGGTTCGTGCTCCGGGGGGCCAAGGACCCCCATCGA	exon sense-overlapping	0.290896	0.240039	0.277485	0.500031	0.550941	0.509804
ASRN6AP1A10000988211	lncRNA	ENSRNOT00000088594	lncRNA	hypo	-0.948681	0.518106	0.00156416	0.0847884	0.285655	0.551345	AABR07068044.2	Ensembl	426	chr9:79323408-79325098:-	chr9	-	79323408	79325098		GCCGACACATACCCCACGCAGGAGACAGAGGTGTTGACCCCGAAACTTAAAAGTCAGGGG	intergenic	0.285833	0.270625	0.300507	0.616815	0.505383	0.531835
ASRNV2003628711	lncRNA	XR_597773	lncRNA	hypo	-0.947026	0.5187	0.00741986	0.157521	0.297595	0.573733	LOC103690083	RefSeq model	4669	chrX:137705663-137749029:-	chrX	-	137705663	137749029	uncharacterized LOC103690083	AAGAGAAGAGGAATGAGGCAGGTTCTGAAGAGAAAGCATTACAGTCAGAGTCTCTGTTGG	exon sense-overlapping	0.384031	0.223439	0.285316	0.613514	0.517046	0.590639
ASRN6AP1A10000491411	lncRNA	ENSRNOT00000079937	lncRNA	hypo	-0.94554	0.519235	0.0142067	0.193231	0.289739	0.558011	AABR07043429.2	Ensembl	1924	chr19:28316342-28318898:-	chr19	-	28316342	28318898		TGTATTCTGCTCATCCTAGTCTATATCAGTCTACAACACACATTCCTTATTGACTGTGTG	intergenic	0.306617	0.177359	0.385241	0.592786	0.516454	0.564793
ASRN6AP1A10000592211	lncRNA	ENSRNOT00000079809	lncRNA	hypo	-0.945484	0.519255	0.0106138	0.180955	0.410093	0.789771	AABR07047256.1	Ensembl	359	chr5:25339368-25341042:+	chr5	+	25339368	25341042		ATGACAGAAGTTAGTACCAGGAGTGGGATATTGCTGTCATAGGCCTGATCATGCTTTTGT	exon sense-overlapping	0.244932	0.468221	0.517126	0.780907	0.793222	0.795185
ASRN6AP1A10000941511	lncRNA	ENSRNOT00000091646	lncRNA	hypo	-0.941624	0.520646	0.0442688	0.299067	0.351096	0.674347	AABR07028523.1	Ensembl	789	chr17:73323104-73333147:-	chr17	-	73323104	73333147		AGAGCAGCGACTCAGGAAACAGCCATTCAGAGCTTGCCCCACATGTGGCCCATATATATA	intergenic	0.34502	0.195762	0.512507	0.706648	0.551102	0.765292
ASRN6AP1A10000189011	lncRNA	ENSRNOT00000080877	lncRNA	hypo	-0.932804	0.523839	0.00680976	0.151075	0.304745	0.581752	AABR07017649.2	Ensembl	3579	chr15:29648911-29652711:-	chr15	-	29648911	29652711		AGGGTACACATGAACAGACCCATGGCTCCTCTGCATATGGAGACGATGGCCTTGTTGGAC	intergenic	0.264128	0.28195	0.368155	0.642841	0.497986	0.604431
ASRNV2003622911	lncRNA	XR_597655	lncRNA	hypo	-0.931964	0.524144	0.00344674	0.115858	0.282408	0.538798	LOC102555331	RefSeq model	362	chrX:74499441-74510022:+	chrX	+	74499441	74510022	uncharacterized LOC102555331	AAGAAGTAAATCCCTAACCACTTCAAGGCTGAAGGCACAAAGCCTTACCAGCTGCTGTTT	intergenic	0.334217	0.25674	0.256267	0.518901	0.60189	0.495604
ASRNV2003302911	lncRNA	XR_592932	lncRNA	hypo	-0.928393	0.525443	0.00851134	0.163484	0.27536	0.524053	LOC103692584	RefSeq model	1447	chr6:30412800-30432125:-	chr6	-	30412800	30432125	uncharacterized LOC103692584	AAATTCCTTTGGATTCCATTTCCCCTTCCCAGGAAGATTCACATTTCCCTCCTATTGGAT	intergenic	0.232978	0.306146	0.286956	0.557338	0.431845	0.582975
ASRNV2003058111	lncRNA	XR_590054	lncRNA	hypo	-0.926234	0.52623	0.00783422	0.160845	0.291546	0.554028	LOC102555005	RefSeq model	236	chr12:13260450-13263666:+	chr12	+	13260450	13263666	uncharacterized LOC102555005	ACCTTGAACATTCAGTCCAGAAGAAATTTCAAGGCTCTGCTAATCTGTCCCAATCTGAGG	intergenic	0.234226	0.26469	0.375724	0.609378	0.501128	0.55158
ASRNV2003697911	lncRNA	XR_600913	lncRNA	hypo	-0.918593	0.529025	0.000970877	0.0847884	0.343386	0.649093	LOC103695234	RefSeq model	438	chr10:112539691-112540433:+	chr10	+	112539691	112540433	uncharacterized LOC103695234	GTAGGTTAGTGACAGTGTCCTAAGTGGAAGGTCTCAGATGAAGAAAAACATAGAAAAAGG	intergenic	0.32874	0.337335	0.364083	0.657113	0.587326	0.70284
ASRN6AP1A10001177011	lncRNA	ENSRNOT00000086150	lncRNA	hypo	-0.913546	0.530879	0.00891746	0.167294	0.288442	0.543329	AABR07054352.3	Ensembl	541	chr3:149257755-149259552:-	chr3	-	149257755	149259552		GTGGTGTCTCTTCACAGCAAAGGAACAGTAAGTGTGTGAACGTCTATAATCCCAGGAGGA	intergenic	0.304959	0.356446	0.203921	0.586089	0.487064	0.556834
ASRN6AP1A10001140611	lncRNA	ENSRNOT00000078191	lncRNA	hypo	-0.912517	0.531257	0.00225097	0.0933418	0.304589	0.573336	AABR07052452.1	Ensembl	478	chr3:54948087-54949454:-	chr3	-	54948087	54949454		TATGTATGTGTGTTTGTGTTTGTGTGCAGAATTGTCAAAGTCAGTCTGGAGGTTAAACCT	intergenic	0.260529	0.294634	0.358605	0.527175	0.616609	0.576224
ASRNV2002682411	lncRNA	XR_145733	lncRNA	hypo	-0.911316	0.5317	0.00825524	0.161359	0.28963	0.544725	LOC100910701	RefSeq model	2006	chr1:34267457-34271756:-	chr1	-	34267457	34271756	uncharacterized LOC100910701	AAGTTGGTTTCCTTTCCAACTCTTCAGACTAGGTAGGTGTACTGGCTGGTTTTGTGTGTC	intergenic	0.224864	0.251757	0.392269	0.555696	0.530334	0.548144
ASRNV2002726211	lncRNA	XR_340285	lncRNA	hypo	-0.901761	0.535233	0.00163338	0.0847884	0.305525	0.570826	LOC102546417	RefSeq model	984	chr14:53034003-53049541:+	chr14	+	53034003	53049541	uncharacterized LOC102546417	GAAGAACTCTTCATTTTCCTCTCTATAGACTGATGAAAGCTTGTTTTGGGTAACCTTTAA	intergenic	0.327459	0.272567	0.316549	0.593646	0.608921	0.509911
ASRNV2003699311	lncRNA	XR_600962	lncRNA	hypo	-0.90109	0.535482	0.000119389	0.0481571	0.331867	0.619754	LOC103695241	RefSeq model	817	chr1:240947-534608:+	chr1	+	240947	534608	uncharacterized LOC103695241	CAACTATTGATTACTGCAAGTTCAGGAATTCTGAAGCCATTTTCTGACTACTATGGGGAT	intergenic	0.331881	0.331139	0.332581	0.60594	0.595321	0.658001
ASRNV2002858611	lncRNA	XR_348134	lncRNA	hypo	-0.895466	0.537574	0.0153836	0.202543	0.281335	0.523343	LOC102549885	RefSeq model	606	chr7:124791720-124794586:+	chr7	+	124791720	124794586	uncharacterized LOC102549885	TGCTCCCTGGCTTTCCTTGTTCTCAGTTTTAAGAGCAGAATAAAGGCCTGGAGATGAATG	natural antisense	0.346338	0.304094	0.193573	0.569394	0.446834	0.5538
ASRNV2003683011	lncRNA	XR_600244	lncRNA	hypo	-0.891259	0.539143	0.00079572	0.0847884	0.278724	0.516977	LOC102553021	RefSeq model	4375	chr3:66403183-66421798:-	chr3	-	66403183	66421798	uncharacterized LOC102553021	TGTTTGGCTATTTCCCCATCTTAAGGTGTCAGCCATTGTTAAGGGTATCCTGTGCGCTTA	exon sense-overlapping	0.269443	0.313462	0.253268	0.552034	0.487325	0.511571
ASRNV2003334311	lncRNA	XR_593294	lncRNA	hypo	-0.88782	0.54043	0.0230339	0.233337	0.362266	0.670328	Ric8b	RefSeq model	10289	chr7:25919251-26015506:+	chr7	+	25919251	26015506	RIC8 guanine nucleotide exchange factor B	AGCATTGAAGAGAGGAGTTGCTTAAACCAATGGGACTAAAACCTGACGGGACAATAACGC	exon sense-overlapping	0.441338	0.218471	0.426989	0.581013	0.690657	0.739314
ASRNV2003684311	lncRNA	XR_600276	lncRNA	hypo	-0.881021	0.542983	0.00239983	0.094893	0.396893	0.730949	LOC103695175	RefSeq model	3079	chr3:83221285-83225001:-	chr3	-	83221285	83225001	uncharacterized LOC103695175	AGGCAGACTGGAAGAGAACAGTTGGAGAAGAGGAAGACTTAACCTCATATTAAACATACA	intron sense-overlapping	0.355609	0.432346	0.402725	0.686038	0.817907	0.688903
ASRNV2003301311	lncRNA	XR_592913	lncRNA	hypo	-0.879249	0.54365	0.000248785	0.0596341	0.317649	0.58429	LOC103692571	RefSeq model	2000	chr6:26833106-26836124:-	chr6	-	26833106	26836124	uncharacterized LOC103692571	AAAGAAAGAAAATTCACAGTGGCAGGCAGGGCAATCTGGAGGGGAAATGGGTTAGTTTCT	intergenic	0.282763	0.354807	0.315378	0.584609	0.574032	0.59423
ASRNV2003387711	lncRNA	XR_593896	lncRNA	hypo	-0.875506	0.545063	0.000655479	0.0847884	0.335995	0.616434	LOC103693086	RefSeq model	554	chr14:76553063-76588671:-	chr14	-	76553063	76588671	uncharacterized LOC103693086	CTTAAAGGAAGAAGAAGATTGCATTGTGTTTTACAATGACCCCTCTTCAACCCAGGAACA	intergenic	0.384058	0.285992	0.337936	0.611285	0.6077	0.630318
ASRNV2003601611	lncRNA	XR_597307	lncRNA	hypo	-0.870712	0.546877	0.00442048	0.131635	0.379168	0.693333	LOC103694362	RefSeq model	366	chr19:61176624-61177306:+	chr19	+	61176624	61177306	uncharacterized LOC103694362	TAAGTGGATACATCAGAGACGTGACTGGTGGGGTTACTGTAATGCTCACTTGAAGAGTGT	intergenic	0.323667	0.332478	0.481359	0.658221	0.71824	0.703539
ASRNV2003029511	lncRNA	XR_589640	lncRNA	hypo	-0.863735	0.549528	0.0155531	0.203567	0.249134	0.453359	LOC103690801	RefSeq model	1265	chrX:15481244-15482547:-	chrX	-	15481244	15482547	uncharacterized LOC103690801	CCCCATACCAAAGATTGAACCTAGCATGCCATATTCTCCCATAGAGAGATATTTCTATCC	intron sense-overlapping	0.317972	0.167257	0.262172	0.446331	0.499392	0.414355
ASRN6AP1A10000495511	lncRNA	ENSRNOT00000091707	lncRNA	hypo	-0.862746	0.549905	0.00925829	0.169748	0.345726	0.628702	AABR07049682.1	Ensembl	4899	chr5:132773970-132800830:+	chr5	+	132773970	132800830		TTTCCTTCATGTTTCTATTTCCGTTTTTAGAACCTGGACAGTTTTGTTCAATTCCTTCAC	intergenic	0.280672	0.434337	0.322169	0.649767	0.682891	0.553446
ASRNV2003426611	lncRNA	XR_594577	lncRNA	hypo	-0.86131	0.550452	0.00670021	0.150731	0.360318	0.654585	LOC102546403	RefSeq model	868	chr10:6889269-6902529:+	chr10	+	6889269	6902529	uncharacterized LOC102546403	TATTCTCATTGGTGGAACACAGGACAAAGGATCTTTTCAGGTATTGGCTGGCCTGCTCAA	intergenic	0.299367	0.319937	0.46165	0.685584	0.604	0.67417
ASRNV2002931811	lncRNA	XR_356262	lncRNA	hypo	-0.855565	0.552649	0.000526206	0.0816788	0.303805	0.549726	LOC102550292	RefSeq model	9437	chr8:51549856-51567200:+	chr8	+	51549856	51567200	uncharacterized LOC102550292	AAGAAGTCCCCGTGTTGTGTCTGTGTAGCAAAGGACAATAAAACATGGCCCTGTCAAACT	intergenic	0.32825	0.327277	0.255889	0.552231	0.553646	0.543301
ASRNV2003711411	lncRNA	XR_601441	lncRNA	hypo	-0.854896	0.552905	0.0302185	0.258342	0.197973	0.35806	LOC102548522	RefSeq model	2552	chr6:75623235-75627245:+	chr6	+	75623235	75627245	uncharacterized LOC102548522	GAGAACTTAAGGCTTGGAGAGATGTTTCCGTGACGGAGCACACTGGCCGTTCTTCCCCAG	natural antisense	0.180235	0.125988	0.287696	0.372481	0.364041	0.337657
ASRN6AP1A10001023711	lncRNA	ENSRNOT00000087757	lncRNA	hypo	-0.853915	0.553281	0.0325216	0.267406	0.320776	0.57977	AABR07026503.1	Ensembl	1052	chr16:79531663-79540214:-	chr16	-	79531663	79540214		GAGAAGTAGAAGTTAGAAGCCATATGACTCAGCTACCACCCATATATTCACACTGTAAGT	intergenic	0.46845	0.196036	0.297841	0.577556	0.557372	0.604382
ASRNV2003021211	lncRNA	XR_589519	lncRNA	hypo	-0.850838	0.554462	0.00144484	0.0847884	0.333431	0.601359	LOC103690676	RefSeq model	391	chr12:20156824-20157855:+	chr12	+	20156824	20157855	uncharacterized LOC103690676	TGCATACATTGAGGTCAGAAGAAGAACCAGGCAAACAAATAAAAGTCTTACTCCAAGCAA	intergenic	0.368324	0.272017	0.359953	0.583905	0.588906	0.631267
ASRNV2002791411	lncRNA	XR_344122	lncRNA	hypo	-0.83135	0.562003	0.0167586	0.209758	0.351375	0.625219	LOC102554057	RefSeq model	1617	chr2:43478165-43484070:-	chr2	-	43478165	43484070	uncharacterized LOC102554057	GTGCACAAAGTAAGAGAAGAGTGACCTTCCGATCTAGCTAGAAAAACAAGACTGTATCCA	intergenic	0.466912	0.26265	0.324563	0.575555	0.610448	0.689655
ASRN6AP1A10062905711	lncRNA	NM_133323	lncRNA	hypo	-0.825023	0.564473	0.0115715	0.188069	0.302726	0.536299	Zfp111	Refseq	2817	chr1:81035711-81046934:-	chr1	-	81035711	81046934		TCCCAGAGCCCTGCCTGAAAGAGAAGAGAACGATGACCAAGTTACAGGAGGCAGTGACGT	bidirectional	0.398107	0.217722	0.29235	0.552099	0.527541	0.529256
ASRN6AP1A10000983011	lncRNA	ENSRNOT00000083859	lncRNA	hypo	-0.804955	0.57238	0.0209296	0.224853	0.326987	0.571276	AABR07037897.1	Ensembl	306	chrX:35162337-35165004:-	chrX	-	35162337	35165004		CGTAAGAAGAGAAAGAGTGGATTTTGAACATATTCCTGAGGGCAATGGTAATGCAGCCAT	intergenic	0.401926	0.22905	0.349985	0.588501	0.633539	0.491788
ASRN6AP1A10001076111	lncRNA	ENSRNOT00000089190	lncRNA	hypo	-0.802545	0.573337	0.00522356	0.141323	0.328215	0.572464	AABR07027394.2	Ensembl	537	chr17:28008223-28008868:-	chr17	-	28008223	28008868		GGGGAGTGACCTTTGTGAAACATGAAGGAGGGGGAGAGGAGGGTATAGGCAGTGATAGCT	intergenic	0.272795	0.306899	0.404951	0.555813	0.550181	0.611399
ASRNV2002748211	lncRNA	XR_341584	lncRNA	hypo	-0.793695	0.576865	0.00819989	0.161359	0.221235	0.383512	LOC102548193	RefSeq model	313	chr17:37237498-37242967:+	chr17	+	37237498	37242967	uncharacterized LOC102548193	TTTGTCAGTGTTGGTTCGGCACTCCTGGGTTCAAGTGGACATCTTGCCTTAGCATCCCAG	intron sense-overlapping	0.227488	0.245238	0.190978	0.43814	0.374168	0.338228
ASRNV2002866311	lncRNA	XR_348606	lncRNA	hypo	-0.793181	0.57707	0.0127057	0.188549	0.355646	0.616296	Sltm	RefSeq model	3798	chr8:76977712-77022847:+	chr8	+	76977712	77022847	SAFB-like, transcription modulator	TGATGAAGAAGAAAATGAGAAAGAAGGGAGCCTAGCTGAGGCTGATCACACAGCTCATGA	exon sense-overlapping	0.339473	0.261845	0.465621	0.635842	0.59274	0.620307
ASRN6AP1A10000684011	lncRNA	ENSRNOT00000083338	lncRNA	hypo	-0.79292	0.577175	0.00171967	0.0848564	0.323419	0.560349	AABR07030086.2	Ensembl	3005	chr10:66650178-66654742:-	chr10	-	66650178	66654742		TCATTGGATGAGAAGGAAGAATGGGCAGGAGAAAAGTTTGAGGGAGGGGCTGGAGAGATG	intergenic	0.311208	0.3056	0.353449	0.613448	0.518901	0.548697
ASRNV2003022411	lncRNA	XR_589542	lncRNA	hypo	-0.77467	0.584522	0.00677515	0.151062	0.330483	0.565391	LOC102557414	RefSeq model	864	chr12:104426-108646:-	chr12	-	104426	108646	uncharacterized LOC102557414	AGGAATACTGTGTATAAGACCTAAATTTCATTGGAAGAACCTGACTGAGGAAGTGAAAAG	intergenic	0.287012	0.373969	0.330469	0.611188	0.595352	0.489632
ASRNV2002761311	lncRNA	XR_342315	lncRNA	hypo	-0.773925	0.584824	2.6858e-05	0.0280369	0.316508	0.541202	LOC102553276	RefSeq model	719	chr19:35162148-35191358:+	chr19	+	35162148	35191358	uncharacterized LOC102553276	TTTGAAGAAGTTGGTGGTGTGTGTGTGGGAAGAGCTGAACTTTGAAGTCCCATAGCTTGA	intergenic	0.33659	0.304067	0.308867	0.544893	0.537283	0.541429
ASRN6AP1A10000291311	lncRNA	ENSRNOT00000086398	lncRNA	hypo	-0.771518	0.585801	0.0120139	0.188549	0.349832	0.597185	AABR07009357.2	Ensembl	201	chr2:94302449-94303608:+	chr2	+	94302449	94303608		AAAGAGGAATCCATCCCCAACCAGGAAGCGGGAATATCTGCACCAGACCCAAGACCTTGG	intergenic	0.442061	0.279692	0.327742	0.656576	0.561932	0.573048
ASRNV2002705911	lncRNA	XR_339019	lncRNA	hypo	-0.769096	0.586785	0.013235	0.189998	0.365013	0.622055	LOC102553680	RefSeq model	3574	chr11:73345252-73377245:+	chr11	+	73345252	73377245	uncharacterized LOC102553680	CTGGTGGATTTGGTGTATATATTGTGTGAACCTCAGTAAAGCTTTGGCATTCTCTCTTGA	intergenic	0.303772	0.309216	0.482051	0.637138	0.638179	0.590848
ASRNV2003002111	lncRNA	XR_589256	lncRNA	hypo	-0.767194	0.587559	0.000656473	0.0847884	0.302333	0.514558	LOC103690244	RefSeq model	1774	chr9:69885577-69888557:+	chr9	+	69885577	69888557	uncharacterized LOC103690244	TGTTAATCTATTGGCCCAAGAAGAAGATGACTCCTGTAAACCTAGCAACAGATTGAAAGA	intergenic	0.326617	0.261131	0.319252	0.526816	0.500382	0.516476
ASRN6AP1A10001028111	lncRNA	ENSRNOT00000087028	lncRNA	hypo	-0.767	0.587638	0.0385808	0.28483	0.338819	0.576578	AABR07050487.1	Ensembl	3852	chr5:167061794-167087844:+	chr5	+	167061794	167087844		TCCGCTGGAGGTTCAGGTATAGGTGGTTGTGACACCGACTGGCATCAGAGCTGGGAACCG	intergenic	0.237003	0.489597	0.289858	0.571308	0.553953	0.604473
ASRNV2003156611	lncRNA	XR_591209	lncRNA	hypo	-0.766012	0.588041	0.0439174	0.299067	0.247462	0.420824	LOC103691626	RefSeq model	661	chr2:193062754-193085309:-	chr2	-	193062754	193085309	uncharacterized LOC103691626	CAATCCCTCCTTTCTTCTTTGTTATAAATTAATAAAGCCTTGACAATCATCCCTGACAAG	exon sense-overlapping	0.261057	0.243223	0.238105	0.46654	0.492702	0.303231
ASRNV2003493711	lncRNA	XR_595667	lncRNA	hypo	-0.765284	0.588337	0.0109575	0.180955	0.371443	0.631344	Glmn	RefSeq model	2569	chr14:3204885-3236488:+	chr14	+	3204885	3236488	glomulin, FKBP associated protein	GTAGGTAAGTCTTGTTAGTAGGTAAGTCTTGTTGGTAGGTAAGTAAGTCTTGTTGGTAGG	exon sense-overlapping	0.293252	0.430469	0.390609	0.638625	0.698816	0.55659
ASRNV2003665311	lncRNA	XR_599289	lncRNA	hypo	-0.763203	0.589187	0.00139408	0.0847884	0.339207	0.57572	LOC103691380	RefSeq model	1336	chr1:276902174-276957126:-	chr1	-	276902174	276957126	uncharacterized LOC103691380	AAGAGGAGACATCTTCTTTACTGAAGCCAGGAAATTCTGCCTCTACTTCAACCCTTGGGA	intergenic	0.386457	0.292799	0.338365	0.594265	0.550862	0.582034
ASRNV2002752011	lncRNA	XR_341830	lncRNA	hypo	-0.76307	0.589241	0.031358	0.26382	0.462724	0.785288	LOC498829	RefSeq model	1075	chr18:16189821-16193861:-	chr18	-	16189821	16193861	Ab2-143	TTGTATGCCAGGCTAAAAGACCTACAGGTGATACAGAAAGAAATCTGCTCAGAGCTGGCA	intergenic	0.383165	0.352135	0.652871	0.821758	0.732616	0.801489
ASRNV2003530811	lncRNA	XR_596430	lncRNA	hypo	-0.758082	0.591282	0.0056172	0.144291	0.41084	0.69483	LOC103693929	RefSeq model	1100	chr16:29960314-29962853:+	chr16	+	29960314	29962853	uncharacterized LOC103693929	TTTAAGAAGTAAAACCAGGGGTAGTGGCTAAGCAGGTTTACAGAAGACAATGGAGCAGTA	intergenic	0.332673	0.487345	0.412503	0.6417	0.733071	0.709719
ASRN6AP1A10000449211	lncRNA	ENSRNOT00000086475	lncRNA	hypo	-0.755046	0.592527	0.00662883	0.150731	0.315876	0.533099	AABR07070801.2	Ensembl	429	chr8:84878388-84878898:+	chr8	+	84878388	84878898		CGTGCTGTGTGGACTTACATAAGTGAAATACCGGCTCGAAGAAGCAAGAACAAATTCAAC	intergenic	0.299973	0.290414	0.357241	0.4691	0.534971	0.595226
uc.19-_P111	lncRNA	uc.19-	lncRNA	hypo	-0.746374	0.5961	0.00574381	0.144291	0.366849	0.615415	uc.19	UCR	256	chr5:136250302-136250558:+	chr5	+	136250302	136250558		TCAGCGTTTAGGTCCTGAATAGGGGGAGAAAGGAAAGGAAATCAATTTCAAAAGCAGGAG	intergenic	0.341869	0.365934	0.392744	0.702079	0.582468	0.561699
ASRN6AP1A10000294211	lncRNA	ENSRNOT00000092596	lncRNA	hypo	-0.739134	0.599099	0.0136205	0.192466	0.436586	0.728738	AABR07044444.2	Ensembl	638	chr20:6175617-6187411:-	chr20	-	6175617	6187411		GCTGCTTACCAGGACAAGCTTGAACATCCGGTGGTGCCACACCTGTTCCAGATTGGAGAC	intergenic	0.415919	0.333159	0.560679	0.766653	0.721119	0.698441
ASRNV2002837511	lncRNA	XR_346875	lncRNA	hypo	-0.738474	0.599373	0.0267922	0.249463	0.292205	0.487519	LOC102551951	RefSeq model	634	chr5:165169284-165192491:+	chr5	+	165169284	165192491	uncharacterized LOC102551951	CCTGTTTCTCAAAGCTAATCCTAATAAAGTTAACTGGGGCTTGCTGTGTCCCAGTACTGT	intergenic	0.368485	0.201537	0.306594	0.5448	0.444624	0.473132
ASRNV2003261311	lncRNA	XR_592454	lncRNA	hypo	-0.738134	0.599514	0.0356991	0.278868	0.347007	0.578814	LOC103692324	RefSeq model	1152	chr13:93897799-93901418:-	chr13	-	93897799	93901418	uncharacterized LOC103692324	ACCCTCAAAAAAGTTTGTAGCTTAGTGCTCGCTGACTGTCTATCATGTCTGTCTGTCTGC	intergenic	0.397597	0.395052	0.248373	0.594751	0.66637	0.475322
ASRN6AP1A10000735911	lncRNA	ENSRNOT00000090141	lncRNA	hypo	-0.735187	0.60074	0.0492054	0.309939	0.422551	0.703384	AABR07017237.3	Ensembl	809	chr15:19037445-19051608:+	chr15	+	19037445	19051608		AGACCAGGACTACATCTCTCTGTGATAGAACTGTCCACCAGGAGCATTCTCAGGAGATAA	intergenic	0.264891	0.405071	0.597692	0.710719	0.650824	0.748611
ASRNV2003627511	lncRNA	XR_597761	lncRNA	hypo	-0.735	0.600818	0.00460699	0.132798	0.360981	0.600815	LOC103690083	RefSeq model	5189	chrX:137705980-137749030:-	chrX	-	137705980	137749030	uncharacterized LOC103690083	CTCCCAAGAGAAGAGGAATGAGGCAGAAATGGATCCTAAGAGCACAAGATAATCATAAAT	exon sense-overlapping	0.440527	0.304577	0.337838	0.618666	0.593674	0.590107
ASRN6AP1A10000734411	lncRNA	ENSRNOT00000085459	lncRNA	hypo	-0.73271	0.601772	0.00189154	0.0865235	0.323882	0.538213	AC118963.2	Ensembl	345	chr5:151668950-151673839:+	chr5	+	151668950	151673839		GGCTTCAAATTGGCAGTTAAGGAGACCAGGCCCAAATCGCTGTTTCCAAGAACTGGGCGA	intergenic	0.274518	0.353234	0.343892	0.506743	0.556775	0.55112
ASRNV2002884211	lncRNA	XR_349659	lncRNA	hypo	-0.712944	0.610074	0.000505587	0.0816788	0.365407	0.598955	LOC102549323	RefSeq model	320	chrX:60264537-60265036:-	chrX	-	60264537	60265036	uncharacterized LOC102549323	AAGAAGGCCAAGAGAAACCCTGCCAAGAATCCCAGAAAATAACACTCCAAAGAAAACTGC	intergenic	0.39323	0.375949	0.327041	0.576833	0.608075	0.611957
ASRNV2003169211	lncRNA	XR_591353	lncRNA	hypo	-0.710945	0.61092	0.0146554	0.195273	0.350421	0.573595	LOC102547009	RefSeq model	1052	chr2:239067734-239074577:+	chr2	+	239067734	239074577	uncharacterized LOC102547009	TCATCTGTTGGTAAAAACAGAATCCAGTGTAGGACTGTGTGTATGTGTGTGTTTGTGTGT	intergenic	0.306716	0.289119	0.455427	0.549793	0.592275	0.578718
ASRN6AP1A10001139711	lncRNA	ENSRNOT00000082231	lncRNA	hypo	-0.709845	0.611386	0.00141837	0.0847884	0.418515	0.684534	AABR07058907.2	Ensembl	1377	chr7:142300414-142302934:+	chr7	+	142300414	142302934		ACCATGATGTATAACTTCACTAACACAGTAGTAAAACAGGAAAGAAAGAAAAGGAAGGGG	intergenic	0.385885	0.429822	0.439836	0.625839	0.719563	0.708202
ASRN6AP1A10000534911	lncRNA	ENSRNOT00000089837	lncRNA	hypo	-0.703132	0.614237	0.0028062	0.101228	0.329339	0.536175	AABR07044796.1	Ensembl	1275	chr20:20921246-20931757:+	chr20	+	20921246	20931757		TGGTAAACAACCGCTTTGTGTCTGGCATGTTCCCTTTTTAAACAGCCAAAAAGCCAGAGA	intergenic	0.291968	0.306192	0.389855	0.524083	0.551331	0.533112
ASRNV2003696011	lncRNA	XR_600830	lncRNA	hypo	-0.70099	0.61515	0.0100798	0.177708	0.427997	0.69576	LOC102546745	RefSeq model	1572	chr4:158827435-158875670:-	chr4	-	158827435	158875670	uncharacterized LOC102546745	GCATTAATTTTCAAAGCAGTGGCAGGGGAGAAAATATTACTTTCTTTTCCTATCCTAAGA	intergenic	0.408804	0.368309	0.506878	0.68951	0.627558	0.770213
ASRN6AP1A10000593611	lncRNA	ENSRNOT00000083794	lncRNA	hypo	-0.6969	0.616897	0.0283933	0.255022	0.303642	0.49221	AABR07004482.2	Ensembl	1125	chr1:144891366-144896140:-	chr1	-	144891366	144896140		TCTTTAGCTCTCACACCATCCTAATAGAACCTTTAGTCTACAAATTGGCTTCTCATAAAT	intergenic	0.228192	0.28552	0.397215	0.540421	0.449776	0.486432
ASRN6AP1A10001090111	lncRNA	ENSRNOT00000088365	lncRNA	hypo	-0.696017	0.617274	0.00146925	0.0847884	0.371889	0.602469	AABR07049701.1	Ensembl	637	chr5:133889760-133895461:-	chr5	-	133889760	133895461		CACCCACATGCACACATCCATACAGACATACACACATACGATACTGAAATTAAAATTAAT	intergenic	0.386057	0.318445	0.411163	0.621941	0.585758	0.599709
ASRN6AP1A10001176111	lncRNA	ENSRNOT00000080272	lncRNA	hypo	-0.695244	0.617605	0.0359259	0.279631	0.350765	0.567944	AABR07024875.1	Ensembl	207	chr16:20361500-20363003:-	chr16	-	20361500	20363003		TTCATGCGGAGGTCAGAGAACAAACAGCTTGCAGGAGCCAGTTTCTCTTTCCATTATGAG	intergenic	0.303192	0.295696	0.453406	0.64941	0.569058	0.485362
ASRNV2003635411	lncRNA	XR_597989	lncRNA	hypo	-0.690478	0.619648	0.00186129	0.0865235	0.347914	0.56147	LOC103694880	RefSeq model	321	chrUn_KL568424v1:50975-52394:+	chrUn_KL568424v1	+	50975	52394	uncharacterized LOC103694880	TTCCAGAACGCAGTGTCCTCAGTCAGGTGGGAGAGGGTCTAGAGCCAGGTGCTCAAGTTA	intergenic	0.333394	0.343159	0.367189	0.615267	0.525281	0.543863
ASRN6AP1A10001029011	lncRNA	ENSRNOT00000088267	lncRNA	hypo	-0.689854	0.619917	0.0293815	0.256322	0.303898	0.490224	AABR07043525.1	Ensembl	195	chr19:29137126-29169476:-	chr19	-	29137126	29169476		GAACTCTAAGGAAGTTTATTCAGTGCCCATTCAACATCACTCTGTCCCTGAAGAGGAACT	intergenic	0.358692	0.25389	0.299112	0.399387	0.513323	0.557962
ASRNV2003159311	lncRNA	XR_591240	lncRNA	hypo	-0.688441	0.620524	0.0343574	0.273687	0.326089	0.525506	LOC100912003	RefSeq model	1315	chr13:38553912-38561652:+	chr13	+	38553912	38561652	uncharacterized LOC100912003	ATAGTGGAATGGAGTGAGGAGACCTCACTTTGAAATATAGCCATTTCTCCTTCTCCCTAG	intergenic	0.248386	0.41084	0.319041	0.590823	0.446453	0.539242
ASRNV2003288511	lncRNA	XR_592765	lncRNA	hypo	-0.688415	0.620535	0.00829886	0.1615	0.371511	0.598694	LOC103692501	RefSeq model	1424	chr5:159830285-159835968:+	chr5	+	159830285	159835968	uncharacterized LOC103692501	ATGTCCTGGAAGGAAGGAAAGAGTATGCCTGAGGGATCCGGAGGACAGGTAGCACCCTTG	intergenic	0.400951	0.313961	0.399619	0.531386	0.658464	0.606231
ASRN6AP1A10001130311	lncRNA	ENSRNOT00000083465	lncRNA	hypo	-0.681918	0.623336	0.0357778	0.278992	0.390356	0.626238	AABR07045217.1	Ensembl	807	chr20:38136639-38140467:+	chr20	+	38136639	38140467		CTGGGTCTGGATTGAATCAGAGAAGATGCACCTAACCCTCAAGAGACTGGAGGCCCTAGG	intergenic	0.388591	0.307092	0.475386	0.671873	0.510776	0.696063
ASRNV2002927311	lncRNA	XR_355390	lncRNA	hypo	-0.679598	0.624339	0.0207228	0.224323	0.415392	0.665331	LOC102553332	RefSeq model	1628	chr7:34175943-34184805:+	chr7	+	34175943	34184805	uncharacterized LOC102553332	GTGGTTCTCAACCTGTAGGTTGCTACCCTTTAGGCAAACTTCTATCTCTAAAAAATATCT	intergenic	0.353113	0.543597	0.349467	0.640457	0.648629	0.706906
uc.350-_P111	lncRNA	uc.350-	lncRNA	hypo	-0.678213	0.624939	0.0179842	0.210121	0.415052	0.664148	uc.350	UCR	240	chr15:82331761-82332001:-	chr15	-	82331761	82332001		CAAAAGCAACCGTCCTTGAAACAAATTTATTTACAGTCCATGTTACCACTTGAAACAACT	intron sense-overlapping	0.349035	0.5099	0.38622	0.745069	0.603171	0.644202
ASRN6AP1A10001036511	lncRNA	ENSRNOT00000081402	lncRNA	hypo	-0.677295	0.625337	0.0129941	0.189488	0.387231	0.619236	AABR07048322.1	Ensembl	218	chr5:73297430-73326615:-	chr5	-	73297430	73326615		AAAGATAAAACTTTCATCAGGGCCTGTCAGCTGGGAATTGATTTCTGGTCTCATCACCAC	intergenic	0.495168	0.340731	0.325793	0.629509	0.615293	0.612905
ASRNV2003460711	lncRNA	XR_594969	lncRNA	hypo	-0.676082	0.625863	0.000275443	0.061107	0.424859	0.678837	LOC103693505	RefSeq model	434	chr11:14160888-14166034:+	chr11	+	14160888	14166034	uncharacterized LOC103693505	CTATCCACCAAAATTCTTACGAAGAATGAAGAAAGCATAATTCAAACATCCAGTCGATGA	natural antisense	0.456904	0.390599	0.427073	0.662872	0.69371	0.67993
ASRNV2003483611	lncRNA	XR_595379	lncRNA	hypo	-0.666462	0.63005	0.000951223	0.0847884	0.474656	0.753363	LOC102546787	RefSeq model	7823	chr12:47530785-47543405:-	chr12	-	47530785	47543405	uncharacterized LOC102546787	ACGGAGACCCGAGGACATCCTTGTGGATTCAGAACTCTTCAGTCTCAGGACGGCGACGTA	intergenic	0.441228	0.462656	0.520086	0.7919	0.71719	0.751
ASRN6AP1A10001091711	lncRNA	ENSRNOT00000092488	lncRNA	hypo	-0.665089	0.63065	0.00343179	0.115858	0.348684	0.552896	AABR07060481.1	Ensembl	1076	chr4:75593043-75708915:+	chr4	+	75593043	75708915		CTACACAGACCAAGACAAGCCAAATCGACATCTCCTCAGGTTAGTGTCATCCGCTTGGAT	intergenic	0.314787	0.409989	0.321276	0.575697	0.547004	0.535988
ASRNV2003175911	lncRNA	XR_591430	lncRNA	hypo	-0.66358	0.63131	0.00252364	0.094893	0.312581	0.495131	LOC103691747	RefSeq model	1511	chr3:2559499-2561068:+	chr3	+	2559499	2561068	uncharacterized LOC103691747	TGATGCTGATGCTGTGACGTATAGGAAGGTGGTGATGCTGATGCTGTGACGTATAGGAAG	intron sense-overlapping	0.346507	0.330931	0.260305	0.490625	0.488755	0.506012
ASRNV2002842211	lncRNA	XR_347194	lncRNA	hypo	-0.662424	0.631816	0.0236004	0.235844	0.26215	0.414916	LOC102551830	RefSeq model	407	chr6:60178883-60180405:-	chr6	-	60178883	60180405	uncharacterized LOC102551830	TCATACATGATGACGTGGGCTGGGGCTGTAGTCAGGTCAAGGTGGAAAACCAGTGCTTGC	intergenic	0.309054	0.252371	0.225026	0.362578	0.400649	0.48152
ASRN6AP1A10000439511	lncRNA	ENSRNOT00000089930	lncRNA	hypo	-0.660432	0.632689	0.0322535	0.267051	0.334822	0.529205	AABR07044752.1	Ensembl	229	chr20:19554272-19555211:-	chr20	-	19554272	19555211		GCGAGGCACAGGGCTAAACCGATCCAGGCCACTTCCAGTTGAATTTGGAGCAAACACGGC	intergenic	0.303956	0.375135	0.325374	0.626725	0.430841	0.530048
ASRNV2003081111	lncRNA	XR_590324	lncRNA	hypo	-0.660248	0.632769	0.00285554	0.102178	0.396992	0.627389	LOC102549748	RefSeq model	4214	chr1:127469608-127481662:-	chr1	-	127469608	127481662	uncharacterized LOC102549748	GTTCTCAACCTGTGGGTCGTGTCCTCTTTCATATGGGTCACATAAGACCATCAGAAAAAA	intergenic	0.357988	0.39849	0.434499	0.664601	0.573553	0.644013
uc.115-_P111	lncRNA	uc.115-	lncRNA	hypo	-0.6582	0.633669	0.0287487	0.25614	0.333962	0.52703	uc.115	UCR	219	chr9:3810451-3810670:+	chr9	+	3810451	3810670		CCCTCCTTCTCTGAGTTCAGCAACTAATTATATTTTTAAATAATGGCTACCATTGAACAC	intergenic	0.301005	0.441482	0.2594	0.544311	0.49236	0.54442
ASRN6AP1A10065699811	lncRNA	NM_001270610	lncRNA	hypo	-0.657588	0.633937	0.0170831	0.209758	0.312082	0.492293	Grin1	Refseq	3813	chr3:2507745-2534663:-	chr3	-	2507745	2534663		GAAGAACCTGCAGCAGTACCATCCCACTGATATCACGGGCCCGCTCAACCTCTCAGATCC	bidirectional	0.358134	0.228035	0.350078	0.500369	0.518921	0.457588
ASRN6AP1A10000041711	lncRNA	ENSRNOT00000084859	lncRNA	hypo	-0.657061	0.634169	0.0175719	0.209758	0.388136	0.612039	AABR07006713.1	Ensembl	2666	chr1:248987572-249005123:+	chr1	+	248987572	249005123		AAGGAAGGGCAGAAGGGCAAATCAAACTGTCTATGTGAAAAGGTCCAAATAAGTGGATTC	intergenic	0.482497	0.3809	0.301011	0.619681	0.64798	0.568455
ASRN6AP1A10097229111	lncRNA	ENSRNOT00000089751	lncRNA	hypo	-0.654981	0.635084	0.0334378	0.270954	0.311405	0.490337	AABR07021998.1	Ensembl	265	chr13:101998508-101999346:+	chr13	+	101998508	101999346		TGCCCCTTCAGTGAGGTGTCAGTCAGCTAAGCTGGCCTTGGCGCTTTTGCAGCTAGACCA	intergenic	0.206092	0.343984	0.384141	0.485001	0.520159	0.465851
ASRNV2003645411	lncRNA	XR_598311	lncRNA	hypo	-0.654432	0.635326	0.00201396	0.0877689	0.343867	0.541245	LOC103694959	RefSeq model	65	chr18:49992616-49992681:-	chr18	-	49992616	49992681	uncharacterized LOC103694959	CAAAAAAGCCCACAAACATATGGAAGAGATGTATCTTGGTTTTGTGTGTGTGTGTGTGTG	intergenic	0.297994	0.365284	0.368322	0.532145	0.520552	0.571038
ASRNV2003555611	lncRNA	XR_596707	lncRNA	hypo	-0.654405	0.635338	0.0330866	0.270523	0.430294	0.677268	LOC102555442	RefSeq model	839	chr17:26002034-26003238:-	chr17	-	26002034	26003238	uncharacterized LOC102555442	TAACCAAGCAGTGGGTACATTTAAGCAAAGGGTTAAAGTCAGCTTCAATCCACTGAAGTT	intergenic	0.45604	0.381308	0.453533	0.762625	0.531291	0.737888
ASRN6AP1A10000231611	lncRNA	ENSRNOT00000084042	lncRNA	hypo	-0.643269	0.640261	0.0262205	0.247215	0.342642	0.53516	AABR07050288.1	Ensembl	461	chr5:159805145-159808300:+	chr5	+	159805145	159808300		CAAATGTTATTCCCTTTCCCAGTTTCCTGTCCATAAGCCCCCTATTCCCTCCCCCTCCCC	intergenic	0.365494	0.313931	0.348501	0.594174	0.427698	0.583609
ASRN6AP1A10000331411	lncRNA	ENSRNOT00000083729	lncRNA	hypo	-0.639663	0.641863	0.00792686	0.161337	0.439776	0.685156	AABR07008309.1	Ensembl	382	chr2:52783382-52785194:+	chr2	+	52783382	52785194		CAGCCAAAAACCTCATGTGAAATCCTCTCACAGAAACATCACCGGACTGCAAAATCAATG	intergenic	0.506411	0.464392	0.348525	0.70742	0.653957	0.69409
ASRN6AP1A10001172511	lncRNA	ENSRNOT00000087972	lncRNA	hypo	-0.637011	0.643044	0.00373116	0.119965	0.425138	0.661134	AABR07060222.1	Ensembl	415	chr4:63078150-63084081:-	chr4	-	63078150	63084081		GTAGCTGAGAGTTCTACATCTTCATCCACAGGCAGCAGGAAGGGAGACACACTTGGTCTG	intergenic	0.366177	0.442168	0.46707	0.704626	0.620398	0.658379
ASRNV2003434111	lncRNA	XR_594663	lncRNA	hypo	-0.634812	0.644025	0.00239516	0.094893	0.262957	0.408302	LOC103693314	RefSeq model	958	chr10:30352222-30358959:+	chr10	+	30352222	30358959	uncharacterized LOC103693314	TTGCATCTGAGATGCTTCAAGCCCCATATCTCCCCTGATATAAAGCCACAAACAGCATTT	intergenic	0.281628	0.220588	0.286654	0.410095	0.406376	0.408435
ASRNV2003110211	lncRNA	XR_590665	lncRNA	hypo	-0.630974	0.64574	0.00143996	0.0847884	0.465811	0.72136	LOC103691349	RefSeq model	1115	chr1:255136793-255140626:+	chr1	+	255136793	255140626	uncharacterized LOC103691349	GGTCATTGCTAGAGACAGACAGACAGACAGATTGACTTGATTTCTATGTTTTGATATTTT	intergenic	0.469324	0.444781	0.483329	0.761518	0.661164	0.7414
ASRN6AP1A10000493511	lncRNA	ENSRNOT00000090002	lncRNA	hypo	-0.627184	0.647439	0.00214497	0.090996	0.378561	0.584705	AABR07058578.2	Ensembl	1030	chr7:125617538-125618728:-	chr7	-	125617538	125618728		CACCAGAGGTAGTGGATAAGAGAGGCAGGGGAGAAGTGGACCTGTTTAGAAAGGTTCTTT	intergenic	0.426678	0.334251	0.374755	0.572157	0.573454	0.608505
ASRNV2003335111	lncRNA	XR_593302	lncRNA	hypo	-0.62423	0.648766	0.00237541	0.094893	0.403277	0.621607	LOC102552467	RefSeq model	1854	chr7:20382314-20384820:-	chr7	-	20382314	20384820	uncharacterized LOC102552467	GTAAGAGGGAGAGCTGAATCAACAAACCCTCACTAATCCTTTTTTCCCTTGCTCTGCTAG	intronic antisense	0.37799	0.44146	0.390382	0.63621	0.572417	0.656194
ASRNV2003694011	lncRNA	XR_600753	lncRNA	hypo	-0.621415	0.650033	0.00985754	0.176363	0.341797	0.525815	LOC102554160	RefSeq model	4092	chr4:120127726-120134228:-	chr4	-	120127726	120134228	uncharacterized LOC102554160	TGGGTGTATCTCTCTCTGTGTGTATTTATATATCTTGGAAATAGACCATCATCTTCAAGA	natural antisense	0.368792	0.387437	0.269164	0.524258	0.553193	0.499995
ASRN6AP1A10000333311	lncRNA	ENSRNOT00000086364	lncRNA	hypo	-0.615224	0.652829	0.00784064	0.160845	0.43314	0.663482	AABR07016731.1	Ensembl	427	chr14:113149496-113150077:+	chr14	+	113149496	113150077		AAAACCACGTACCAGGAGTGCTGATACACCCGACAGCAGAGGTAAGACCAACTCTTCTGC	intergenic	0.420507	0.442994	0.43592	0.700915	0.571618	0.717915
ASRNV2003466411	lncRNA	XR_595032	lncRNA	hypo	-0.614245	0.653272	0.0121438	0.188549	0.30668	0.469453	LOC103690629	RefSeq model	1502	chr7:1698768-1705405:-	chr7	-	1698768	1705405	uncharacterized LOC103690629	TGGCTAGCCTTTGCTCTTCAGCTGGGCTCACTGCCTAGCCTCTCCTCTTCACCTGGGCTC	intergenic	0.325762	0.283216	0.311062	0.528116	0.406211	0.474031
ASRN6AP1A10001072211	lncRNA	ENSRNOT00000079756	lncRNA	hypo	-0.608219	0.656006	0.0124135	0.188549	0.383127	0.584029	AABR07031489.1	Ensembl	1709	chr18:15553975-15558178:-	chr18	-	15553975	15558178		CAAGTTGCCTTTGGTCCTGGTGTTTTATCACTCTAATAGAAACCCAAACTAAAACAATTC	intergenic	0.403518	0.444089	0.301773	0.621825	0.570708	0.559554
ASRNV2003148111	lncRNA	XR_591107	lncRNA	hypo	-0.605069	0.65744	0.0172037	0.209758	0.316279	0.481077	LOC103691571	RefSeq model	786	chr2:156302783-156308229:-	chr2	-	156302783	156308229	uncharacterized LOC103691571	GCAAGGCAAGAATTGACCAAACCAACTTTCTCCTTTATTTTATTCTACACATGTAGCATA	intergenic	0.338004	0.26255	0.348285	0.54523	0.445039	0.452963
ASRN6AP1A10001128611	lncRNA	ENSRNOT00000088831	lncRNA	hypo	-0.604553	0.657675	0.000163742	0.0596341	0.360697	0.548442	LOC102551080	Ensembl	240	chr1:54297868-54300583:+	chr1	+	54297868	54300583	uncharacterized LOC102551080 [Source:RGD Symbol;Acc:7511815]	TCTCCAGCCTCTCTTGTTCTTCCTTGACAAGTTTCCTGCAGATCTAAAAGATCCAGGCAA	intergenic	0.379878	0.365123	0.337089	0.559363	0.542421	0.543542
ASRN6AP1A10000349611	lncRNA	ENSRNOT00000092826	lncRNA	hypo	-0.604299	0.657791	0.0265756	0.249294	0.456147	0.693454	AC120237.2	Ensembl	683	chr1:221508159-221512116:+	chr1	+	221508159	221512116		TGCTGACCACCCTGACAGCCGTCAATTCTCAGCCCTCACCAGCCGTGTACTAGCTGTTGG	intronic antisense	0.412523	0.380665	0.575254	0.756503	0.639597	0.684261
ASRN6AP1A10000192311	lncRNA	ENSRNOT00000080587	lncRNA	hypo	-0.604247	0.657815	0.00873567	0.166353	0.361833	0.550053	AABR07048321.2	Ensembl	538	chr5:72995650-72996288:+	chr5	+	72995650	72996288		ATCACTTTGATGTTTCTCTTTCCATGTTCATCAGCCACTTCTGAAAGGAAAATGCAAAGT	intergenic	0.302404	0.428971	0.354124	0.547132	0.527355	0.575674
ASRNV2003328911	lncRNA	XR_593230	lncRNA	hypo	-0.598128	0.660611	0.0179604	0.210121	0.325741	0.493091	LOC103692748	RefSeq model	1364	chr2:156431567-156432924:+	chr2	+	156431567	156432924	uncharacterized LOC103692748	GAATGTGTCCTTGTGCTTTTTTCTGCCTTGTTCTAGAACATCTCAAATGTTACTTTTACC	intergenic	0.291011	0.33976	0.346452	0.561364	0.493477	0.424431
ASRNV2003486511	lncRNA	XR_595428	lncRNA	hypo	-0.596822	0.661209	0.025095	0.241532	0.475414	0.719007	Ikbke	RefSeq model	3106	chr13:48031324-48053537:-	chr13	-	48031324	48053537	inhibitor of kappa light polypeptide gene enhancer in B-cells, kinase epsilon	CCGGAATAAGCTAGAAATCCGGGGAGGTGGTTGCTGTAAAGGTCTTCAACTCAGCCAGCT	exon sense-overlapping	0.405854	0.452828	0.56756	0.760027	0.778641	0.618353
ASRNV2002729111	lncRNA	XR_340471	lncRNA	hypo	-0.595657	0.661743	0.0160328	0.205887	0.347194	0.524667	LOC102553689	RefSeq model	6528	chr14:107841890-107866037:-	chr14	-	107841890	107866037	uncharacterized LOC102553689	AAATGAAGCCCTCAGTATGACCTATGTATGCATCACCTTTATAAGAATCCCACTTCTTGT	intergenic	0.394746	0.293761	0.353076	0.573325	0.539491	0.461184
ASRN6AP1A10000583811	lncRNA	ENSRNOT00000085247	lncRNA	hypo	-0.594819	0.662127	0.0382709	0.28483	0.329389	0.497471	AABR07056509.1	Ensembl	495	chr7:27589756-27591194:+	chr7	+	27589756	27591194		TCGCTGAAGTCTTTCTCGGGGCTCCAACCTTGTTCTTCCAGGTGTGGCTTTGCATTGAAC	intergenic	0.414253	0.333949	0.239965	0.536854	0.458365	0.497193
ASRN6AP1A10000794711	lncRNA	ENSRNOT00000092843	lncRNA	hypo	-0.591858	0.663488	0.00266971	0.0987125	0.462228	0.696664	LOC102547949	Ensembl	2406	chr2:254740130-254878840:+	chr2	+	254740130	254878840	uncharacterized LOC102547949 [Source:RGD Symbol;Acc:7603781]	GGGTAAACCAGGAAAGGGAATAACATTTGAAATGTAAAGGAAGAAAATATTCAATAAAAG	intergenic	0.398253	0.516558	0.471872	0.711345	0.686317	0.692329
ASRN6AP1A10058920411	lncRNA	NM_001025044	lncRNA	hypo	-0.589732	0.664466	0.0109584	0.180955	0.355333	0.534765	Ccdc146	Refseq	3391	chr4:10269798-10421724:+	chr4	+	10269798	10421724		TCCCAGCACAGCACTTAACGACTTAAATCTCAGCCTCAAAACGATGCCGAACTGTGAGAA	bidirectional	0.349057	0.302048	0.414896	0.515221	0.508417	0.580658
ASRN6AP1A10000533911	lncRNA	ENSRNOT00000079904	lncRNA	hypo	-0.58792	0.665302	0.023771	0.23643	0.424557	0.638142	AABR07031388.1	Ensembl	2541	chr18:12102103-12116717:-	chr18	-	12102103	12116717		TTATAAAGGACAACATTTAGTCAGGGCTGGCTTACAGATTTAGAGGTTTAGTCATCTGGA	intergenic	0.445025	0.490829	0.337817	0.66109	0.561176	0.692161
ASRN6AP1A10000598911	lncRNA	ENSRNOT00000093622	lncRNA	hypo	-0.587863	0.665327	0.00671499	0.150731	0.525519	0.789865	AABR07058280.2	Ensembl	715	chr7:108377970-108382543:+	chr7	+	108377970	108382543		TGTGCCTCAGGGATCACAATCTATATAAGTTTAGAAGTTCTAAAAGACCTTGGTGTATAG	intergenic	0.468361	0.480554	0.627642	0.787915	0.786066	0.795614
ASRNV2002804111	lncRNA	XR_344829	lncRNA	hypo	-0.586632	0.665896	0.0458475	0.301536	0.354112	0.531783	LOC102550392	RefSeq model	1258	chr3:9108798-9115734:+	chr3	+	9108798	9115734	uncharacterized LOC102550392	TGTGGAGGCAGGAGGTTCGGTTTACAAAAGTCAAGTGTGGATTAAACACCGTGAACTACA	intergenic	0.443032	0.376588	0.242716	0.541843	0.55957	0.493936
ASRN6AP1A10000782711	lncRNA	ENSRNOT00000084790	lncRNA	hypo	-0.585768	0.666295	0.0458728	0.301536	0.311784	0.467936	AABR07022053.1	Ensembl	1451	chr13:104468937-104471349:+	chr13	+	104468937	104471349		TCTCTCTTCCTCTCCTGGCTTGACATGAATAACCTGCCTGATTCTCGGTACCGTGTTGGT	intergenic	0.365004	0.286014	0.284333	0.518264	0.372695	0.51285
