# Supplementary material for: The potential roles of m6A modification in regulating the inflammatory response in microglia
Source: J Neuroinflammation. 2021 Jul 5;18:149. doi: 10.1186/s12974-021-02205-z (PMC8259013; doi:10.1186/s12974-021-02205-z)
Supplement: Supplementary file 5 — Additional file 5:. The mRNA expression level differentially expressed between M1-L and M0-L, M2-L and M1-L [file 12974_2021_2205_MOESM5_ESM.xlsx]

## Sheet: up_M1-L_vs_M0-L
Table S5-1 The up-regulated mRNA expression between M1-L and M0-L
ProbeName	type	Transcript_ID	transcript_type	Regulation	Foldchange(log2-Scaled)	Fold Change	Pvalue(unpaired t-test)	FDR	M1-L (mean)	M0-L (mean)	GeneSymbol	source	RNAlength	Locus	chrom	strand	txStart	txEnd	description	Sequence	Alias_Gene_symbol	TF	[A4, M1](Expression_level)	[A5, M1](Expression_level)	[A6, M1](Expression_level)	[A1, M0](Expression_level)	[A2, M0](Expression_level)	[A3, M0](Expression_level)
ASRN6AP1B10003361911	protein_coding	ENSRNOT00000014865	protein_coding	up	8.18549	291.125	9.07068e-07	0.00156846	9.16995	0.984457	Ccl5	Ensembl	545	chr10:70739800-70744315:-	chr10	-	70739800	70744315	C-C motif chemokine ligand 5 [Source:RGD Symbol;Acc:69069]	ATACCATAGAGATTATAACTGTGTCCTCTCCTATGGCCTGGGAGGTGTGCTCTTCACAGG			8.96932	9.48621	9.05432	1.01304	0.941509	0.998822
ASRN6AP1B10003387411	protein_coding	ENSRNOT00000018549	protein_coding	up	7.52093	183.665	5.53932e-05	0.00564751	7.85658	0.33565	Dusp2	Ensembl	1623	chr3:119776925-119779099:+	chr3	+	119776925	119779099	dual specificity phosphatase 2 [Source:RGD Symbol;Acc:1305804]	CGTTGGAAACAGCACTTTATATTTATATAGAACATTGAGGTTGTGTCAATAAAAATAGTG			8.55172	7.78859	7.22944	0.507329	0.491052	0.00857013
ASRN6AP1B10002988511	protein_coding	ENSRNOT00000013732	protein_coding	up	7.25206	152.436	0.00035935	0.0104665	4.11506	-3.137	Il6	Ensembl	1045	chr4:3043231-3047807:+	chr4	+	3043231	3047807	interleukin 6 [Source:RGD Symbol;Acc:2901]	GTATCTAAATTATGTTGTTCTCTACGAAGAACTGGCAATATGAATGTTGAAACACTATTT			5.19635	4.08427	3.06455	-3.52978	-2.91338	-2.96785
ASRN6AP1B10621015611	protein_coding	ENSRNOT00000048332	protein_coding	up	7.22973	150.095	1.29944e-05	0.00368331	5.70064	-1.52909	RT1-Da	Ensembl	1192	chr20:4127644-4132616:-	chr20	-	4127644	4132616	RT1 class II, locus Da [Source:RGD Symbol;Acc:1593283]	AACGGCGCCAAGGAGCCCTGTGAGATACCAGGAGGTGATGGCTTCCGTGAGAGCTCATTG			5.53641	6.19014	5.37538	-1.52598	-1.31685	-1.74443
ASRN6AP1B10003493711	protein_coding	ENSRNOT00000032015	protein_coding	up	7.01736	129.55	5.53784e-05	0.00564751	10.4214	3.40406	Ifi27l2b	Ensembl	451	chr6:127336305-127337791:-	chr6	-	127336305	127337791	interferon, alpha-inducible protein 27 like 2B [Source:RGD Symbol;Acc:1559721]	CTCGATGAAGTCAGAGAATGACGGAAAAATAAAGGTGGTTTGTTGGTGTGGCTCTTTGAA			10.3521	10.3753	10.5369	3.04746	2.99253	4.17219
ASRN6AP1B10718423111	protein_coding	ENSRNOT00000038006	protein_coding	up	6.9725	125.583	0.000285398	0.00994437	6.62731	-0.345183	Slamf7	Ensembl	1029	chr13:90058127-90074952:-	chr13	-	90058127	90074952	SLAM family member 7 [Source:RGD Symbol;Acc:1560190]	CGCCAAACACACTTTATTCCACTGTGCAGATCCCCAAAGTGGATGCAGGGTCCAAATCCT			7.16009	7.26241	5.45943	-0.337343	-0.411446	-0.286759
ASRN6AP1B10431929511	protein_coding	ENSRNOT00000078746	protein_coding	up	6.74492	107.256	2.3247e-05	0.00429339	6.42372	-0.321201	Cxcl3	Ensembl	1084	chr14:18837821-18839595:-	chr14	-	18837821	18839595	chemokine (C-X-C motif) ligand 3 [Source:RGD Symbol;Acc:621812]	GCTCCCAGGCTTCAGAAAATCATCCAGAAGTTACTGAAGAGTGACAAGTCCAGCTGAGCT			6.78495	6.64417	5.84203	-0.344088	-0.416087	-0.203429
ASRN6AP1B10002723011	protein_coding	ENSRNOT00000025843	protein_coding	up	6.56336	94.5733	0.000288982	0.00994437	8.0865	1.52314	Slc13a3	Ensembl	3195	chr3:162084315-162147393:-	chr3	-	162084315	162147393	solute carrier family 13 member 3 [Source:RGD Symbol;Acc:628786]	ATCCAATATGCGCTCAAATAAATAAAGACTGTTAGTCAATACTGGATATGATGACTCTTG			8.9664	8.08093	7.21218	1.44968	1.17948	1.94026
ASRN6AP1B10319583511	protein_coding	ENSRNOT00000023504	protein_coding	up	6.49071	89.9285	0.0003003	0.00998182	8.22706	1.73636	Irf7	Ensembl	1973	chr1:214248837-214252456:-	chr1	-	214248837	214252456	interferon regulatory factor 7 [Source:RGD Symbol;Acc:1307828]	AACACTTCCTCATGGACCTGGAAGCACAAAGCAACTAGAGTAAGAGAGCCCGTCAGGAGT		Yes	8.17778	8.21803	8.28539	1.12112	1.25097	2.83698
ASRN6AP1B10062548611	protein_coding	ENSRNOT00000079325	protein_coding	up	6.45457	87.7038	1.0224e-05	0.00355906	7.27962	0.82505	Slfn4	Ensembl	4857	chr10:70417108-70435156:+	chr10	+	70417108	70435156	schlafen 4 [Source:RGD Symbol;Acc:620455]	CTGGGTGAAACGCCAGATGGATGGCCCAGCATGTTTCTCCAAGCAAGATAAAGGCCCTCT			7.52614	6.94833	7.36438	0.513411	0.934285	1.02745
ASRN6AP1B10010618811	protein_coding	ENSRNOT00000078046	protein_coding	up	6.38699	83.6904	4.66021e-05	0.00540754	7.5841	1.19711	Slfn4	Ensembl	4857	chr10:70411738-70435156:+	chr10	+	70411738	70435156	schlafen 4 [Source:RGD Symbol;Acc:620455]	AAAGGCCAGGAAGCCTACCAGTGCTCTGAGCTTCAGGGAACACAGCTTCTGGGACACAGA			7.95658	7.42821	7.3675	1.14656	0.735174	1.70959
ASRN6AP1B10005222511	protein_coding	ENSRNOT00000017643	protein_coding	up	6.33382	80.6619	0.00025534	0.0096425	7.81221	1.47839	Clec4f	Ensembl	1928	chr4:115322291-115332052:-	chr4	-	115322291	115332052	C-type lectin domain family 4, member F [Source:RGD Symbol;Acc:621062]	TGCCCCAACAGGTCTGCCTAGATAAGCCCTCAATAAACACTCATTGAATGGACAGAAACT			7.44512	7.45452	8.53698	1.78161	1.90953	0.744039
ASRN6AP1B10002808511	protein_coding	ENSRNOT00000076802	protein_coding	up	6.31838	79.8036	4.25378e-05	0.00525528	6.57956	0.261174	Ifit1bl	Ensembl	2245	chr1:252914684-252922486:-	chr1	-	252914684	252922486	interferon-induced protein with tetratricopeptide repeats 1B-like [Source:RGD Symbol;Acc:1304872]	AAGTGCCTTGTTATTTTTCTAACCCTATCGTATTCAGTAAAATCTGCTAATATCACAGAA			7.13044	6.17047	6.43776	0.390063	0.449362	-0.055902
ASRN6AP1B10000036811	protein_coding	ENSRNOT00000003778	protein_coding	up	6.15596	71.3063	0.0037036	0.027152	7.45922	1.30326	Cxcl1	Ensembl	926	chr14:18743685-18745457:-	chr14	-	18743685	18745457	C-X-C motif chemokine ligand 1 [Source:RGD Symbol;Acc:619869]	CGTCTCAGGACAGAGAAGTTCAAAGGACTGTTACAAATGAAATAAAAATAAAAGTTTTAT			8.50955	7.88206	5.98603	0.605554	0.658851	2.64537
ASRN6AP1B10005305211	protein_coding	ENSRNOT00000003075	protein_coding	up	6.08422	67.8473	0.00102938	0.015544	8.0325	1.94828	Cxcl10	Ensembl	1134	chr14:17210733-17212930:+	chr14	+	17210733	17212930	C-X-C motif chemokine ligand 10 [Source:RGD Symbol;Acc:620209]	ACAAGATGTGTTGGATGGTTTTCAAAATAAAATGTACTGTATTGAATGTAGTATGAGACC			8.78789	7.29756	8.01205	1.55939	1.21982	3.06563
ASRN6AP1B10101214211	protein_coding	ENSRNOT00000078349	protein_coding	up	6.00138	64.0612	3.1457e-06	0.00268419	9.12667	3.12529	C1r	Ensembl	2770	chr4:157125998-157136829:+	chr4	+	157125998	157136829	complement C1r [Source:RGD Symbol;Acc:1309091]	TATGTTGACTGGATCAAGAAAGAGATTGGAGATGAAAACTGAAGCCAGCATTCACTGGGT			9.35802	9.12553	8.89646	3.02921	3.03828	3.30839
ASRN6AP1B10105710611	protein_coding	ENSRNOT00000025344	protein_coding	up	5.92279	60.665	1.21354e-05	0.00368331	5.97619	0.0533929	Cd74	Ensembl	1199	chr18:56071478-56080849:+	chr18	+	56071478	56080849	CD74 molecule [Source:RGD Symbol;Acc:2313]	GGATATGGGCCAAATGTTCTTGTGAAGACAGAAGCCAGCTCTGCACGGCGGCAGCTCCCC			5.9944	6.23095	5.70321	0.320087	0.0848443	-0.244752
ASRN6AP1B10538460811	protein_coding	ENSRNOT00000039383	protein_coding	up	5.84414	57.4463	0.00690755	0.0368676	6.13285	0.288706	Cxcl13	Ensembl	1138	chr14:15253125-15258207:-	chr14	-	15253125	15258207	C-X-C motif chemokine ligand 13 [Source:RGD Symbol;Acc:1564256]	TCCTATTCATCCAGTGTCATTCAATAAACTTAATCAAATAGTTTGCTTGTGACTGGTTCA			6.17268	4.72817	7.4977	-0.491211	-0.562495	1.91982
ASRN6AP1B10004846711	protein_coding	ENSRNOT00000018328	protein_coding	up	5.82361	56.6344	0.000241846	0.0094305	8.34504	2.52144	Tgm2	Ensembl	3506	chr3:154597168-154627257:-	chr3	-	154597168	154627257	transglutaminase 2 [Source:RGD Symbol;Acc:621081]	CACACGGTTCCATTTCTTTTGATCTGTGCAAGCTTCAGGCAGTAGGCATGCTTTCGAAGC			8.54448	8.46517	8.02548	2.78585	3.11676	1.6617
ASRN6AP1B10005366011	protein_coding	ENSRNOT00000057433	protein_coding	up	5.80958	56.0864	9.7806e-07	0.00156846	6.58088	0.7713	Cxcl17	Ensembl	795	chr1:82267381-82279145:-	chr1	-	82267381	82279145	C-X-C motif chemokine ligand 17 [Source:RGD Symbol;Acc:1304717]	AATCAGAGACTGCCTGGTTAGAAGCAATAAAGGTTTAGAAATTGTGGTTTCTTAGCATCT			6.38779	6.7176	6.63725	0.842064	0.648723	0.823114
ASRN6AP1B10001940111	protein_coding	ENSRNOT00000015199	protein_coding	up	5.79934	55.6896	0.000236188	0.00934384	9.72473	3.9254	Ccl4	Ensembl	631	chr10:70884531-70886355:+	chr10	+	70884531	70886355	C-C motif chemokine ligand 4 [Source:RGD Symbol;Acc:620441]	GCTATTGTGGATATGGCTGTGTAATTGATTTCATGCAATTTCGTAATAAATCTTTCTTTA			10.3105	9.97815	8.88555	3.67278	3.84461	4.25881
ASRN6AP1B10004221811	protein_coding	ENSRNOT00000088737	protein_coding	up	5.7257	52.9184	6.59648e-05	0.00607194	3.53928	-2.18641	Wfdc21	Ensembl	379	chr10:71047310-71053191:+	chr10	+	71047310	71053191	WAP four-disulfide core domain 21 [Source:RGD Symbol;Acc:1303147]	CCAGGGGAACAATGTGTCAGTACTGGATGCAGTAACGTCTGTGCTACAAGCTAAGAACAG			3.60719	4.05332	2.95733	-2.3413	-2.1984	-2.01954
ASRN6AP1B10001161011	protein_coding	ENSRNOT00000067635	protein_coding	up	5.65057	50.2331	0.000288318	0.00994437	5.46639	-0.184176	Pvalb	Ensembl	537	chr7:119429019-119441487:-	chr7	-	119429019	119441487	parvalbumin [Source:RGD Symbol;Acc:3457]	ATGACACCACTCTTCTGGAAAATGCTGGAGAAACAATAAAGGCTGTACCCATCGGACACC			4.67685	5.43023	6.29208	-0.000667265	-0.241361	-0.310501
ASRN6AP1B10005492711	protein_coding	ENSRNOT00000006196	protein_coding	up	5.52752	46.1265	0.000220639	0.00916748	2.46066	-3.06686	Itln1	Ensembl	1127	chr13:89919667-89929770:+	chr13	+	89919667	89929770	intelectin 1 [Source:RGD Symbol;Acc:1561048]	ACAATGACCTAGTAACTAGAATGCTAATGACCAGAAAAGCGGAATAAATCATGTTCATTG			3.20616	1.85143	2.32439	-3.41702	-2.84101	-2.94255
ASRN6AP1B10002442911	protein_coding	ENSRNOT00000042643	protein_coding	up	5.51421	45.7026	0.000149991	0.00834806	4.37892	-1.13529	Wfdc21	Ensembl	380	chr10:71047310-71053191:+	chr10	+	71047310	71053191	WAP four-disulfide core domain 21 [Source:RGD Symbol;Acc:1303147]	AGGAACACATGGGGAGGGACAAGGCGGTGTTTCTTTTAATAAAGCATTAATGTAAAAGTC			4.46467	4.90861	3.76347	-0.720368	-1.30623	-1.37926
ASRN6AP1B10001374511	protein_coding	ENSRNOT00000068683	protein_coding	up	5.42993	43.1093	4.19563e-05	0.00525528	9.22315	3.79322	Gbp2	Ensembl	2481	chr2:248276709-248293784:+	chr2	+	248276709	248293784	guanylate binding protein 2 [Source:RGD Symbol;Acc:621810]	ACTTTCTCAGGACAAATGTCTTGCAAGAGCACGAGTTAATAAAATTGATTAGCCTACCAT			9.51351	9.2075	8.94844	3.50447	3.63192	4.24327
ASRN6AP1B10006243311	protein_coding	ENSRNOT00000011237	protein_coding	up	5.42003	42.8145	5.14172e-05	0.00557982	6.48922	1.0692	Plpp3	Ensembl	3079	chr5:124690214-124765498:+	chr5	+	124690214	124765498	phospholipid phosphatase 3 [Source:RGD Symbol;Acc:620454]	GTGGCATACAAAGTGAAAAATGTGTATCTGAGAAACTAAACATGTATTAAATGTGCTTTT			6.87528	6.65895	5.93345	1.22041	0.989942	0.997239
ASRN6AP1B10004667311	protein_coding	ENSRNOT00000073547	protein_coding	up	5.37572	41.5197	1.16775e-05	0.00368331	4.40781	-0.967915	Ifi44l	Ensembl	1332	chr2:256964860-256978668:+	chr2	+	256964860	256978668	interferon-induced protein 44-like [Source:RGD Symbol;Acc:1595861]	GCGGATGATGCCTTAGAAGACTTGCCTCTCGAGGACACTGGTACCACTGTTCCTTTCTAA			4.40928	4.34215	4.472	-0.574023	-1.19539	-1.13434
ASRN6AP1B10001489711	protein_coding	ENSRNOT00000002373	protein_coding	up	5.35779	41.0067	0.000532763	0.0121431	3.3971	-1.96069	Meltf	Ensembl	4197	chr11:72135668-72157522:-	chr11	-	72135668	72157522	melanotransferrin [Source:RGD Symbol;Acc:1308155]	TAGTGCTAAAGAAAGACATTGGTTTCTTTTTAAATAAAGCCAAATATCCCTGCATACGCA			4.17241	3.55081	2.46808	-2.31304	-1.81146	-1.75757
ASRN6AP1B10619260611	protein_coding	ENSRNOT00000033443	protein_coding	up	5.34224	40.5671	9.95998e-05	0.00693407	2.74466	-2.59758	Aknad1	Ensembl	2519	chr2:211546560-211585332:+	chr2	+	211546560	211585332	AKNA domain containing 1 [Source:RGD Symbol;Acc:1583957]	AGAATCTAAGATTTTAAACTCGCCTTTGGATCATGCCTTAAGGACAGCAACCAAACTGAA			3.00566	2.30887	2.91945	-3.12185	-2.39198	-2.2789
ASRN6AP1B10007174411	protein_coding	ENSRNOT00000054757	protein_coding	up	5.32254	40.0169	0.000100571	0.00693407	8.54608	3.22354	Ifit2	Ensembl	3409	chr1:252894663-252900726:+	chr1	+	252894663	252900726	interferon-induced protein with tetratricopeptide repeats 2 [Source:RGD Symbol;Acc:1307804]	GAGTCTCAGATTGTTAAAACTAAACATTCCAACAGCTGTAATAATGGTCTATGATATTTT			8.80974	8.15527	8.67322	2.98245	2.90825	3.77993
ASRN6AP1B10260090811	protein_coding	ENSRNOT00000013073	protein_coding	up	5.22905	37.506	4.40636e-05	0.00530593	8.95043	3.72137	Akr1b8	Ensembl	993	chr4:61772064-61784637:+	chr4	+	61772064	61784637	aldo-keto reductase family 1, member B8 [Source:RGD Symbol;Acc:708475]	GGGCCTGCCTGCTGCCTGAGACAGTCAACATGGAAGAGTTTCCCTATGACGCAGAGTACT			8.91619	9.25255	8.68254	3.62195	3.40394	4.13824
ASRN6AP1B10000182711	protein_coding	ENSRNOT00000023439	protein_coding	up	5.21704	37.1952	4.10311e-05	0.00523721	2.24966	-2.96739	Wnt6	Ensembl	2057	chr9:82033543-82047166:+	chr9	+	82033543	82047166	Wnt family member 6 [Source:RGD Symbol;Acc:1304559]	TGTTTCAGCGACTTTTGAAGAAATTAAAGGTCATGAGATTAAAAGCTCGCCATAAACTGT			1.93678	2.0831	2.7291	-2.91072	-2.80798	-3.18345
ASRN6AP1B10003417611	protein_coding	ENSRNOT00000034421	protein_coding	up	5.19212	36.5581	4.20588e-06	0.00268419	7.39337	2.20126	Cd274	Ensembl	1941	chr1:247519939-247537943:+	chr1	+	247519939	247537943	CD274 molecule [Source:RGD Symbol;Acc:1566211]	AATCTGTTATCCCTGCCAAACAATCTCATGTTCTCCATGAAGTGTCTAGTCTTGTTGAGT			7.18683	7.61505	7.37824	2.18967	2.35465	2.05945
ASRN6AP1B10005326411	protein_coding	ENSRNOT00000032249	protein_coding	up	5.16306	35.8292	0.000403591	0.011023	3.86691	-1.29615	Hcar2	Ensembl	1083	chr12:38160464-38161546:+	chr12	+	38160464	38161546	hydroxycarboxylic acid receptor 2 [Source:RGD Symbol;Acc:727952]	GGAAAACCTTGGGCGAACCAGATAATAACCGGAGCACGAGTGTGGAGCTCACGGGGGACC			3.93914	4.62906	3.03253	-1.32131	-1.10282	-1.46433
ASRN6AP1B10760768411	protein_coding	ENSRNOT00000048450	protein_coding	up	5.16148	35.7898	2.78335e-05	0.0044444	5.91227	0.750793	Oas1a	Ensembl	1400	chr12:41200729-41211389:+	chr12	+	41200729	41211389	2'-5' oligoadenylate synthetase 1A [Source:RGD Symbol;Acc:621760]	GAGCTCCTGGGAAGTGCCGGTGGATGAGGCCTGGTCATGCATCCTGCTGTGAACCCAGCA			5.70363	6.04729	5.98589	0.656837	0.432845	1.1627
ASRN6AP1B10000802311	protein_coding	ENSRNOT00000064452	protein_coding	up	5.13166	35.0578	8.83841e-05	0.00658445	10.3986	5.26696	Slc2a1	Ensembl	2577	chr5:138154673-138182897:+	chr5	+	138154673	138182897	solute carrier family 2 member 1 [Source:RGD Symbol;Acc:3704]	TAAATACACCAACAAACTCCTGTAACTTTACCTAAGCAGATATAAATGGCTGGTTTTTAG			10.6449	10.5274	10.0235	5.48087	5.56478	4.75522
ASRN6AP1B10006969111	protein_coding	ENSRNOT00000052003	protein_coding	up	5.13139	35.051	3.6402e-05	0.00495036	7.13465	2.00326	Cmpk2	Ensembl	3840	chr6:45683234-45694822:+	chr6	+	45683234	45694822	cytidine/uridine monophosphate kinase 2 [Source:RGD Symbol;Acc:1305881]	AGTCTTAGCGCTCTCTTCATGAAACCTGCCCGTGAATAAACTTGCTCTGACTTTCCTAAC			7.61052	6.75119	7.04223	2.04824	2.04113	1.92041
ASRN6AP1B10224479111	protein_coding	ENSRNOT00000016133	protein_coding	up	5.00113	32.0251	0.00268546	0.0233814	3.08236	-1.91877	LOC497963	Ensembl	3336	chr10:66285433-66313190:+	chr10	+	66285433	66313190	similar to Nitric oxide synthase, inducible (NOS type II) (Inducible NO synthase) (Inducible NOS) (iNOS) [Source:RGD Symbol;Acc:1598227]	GGAGTCCGAGACTTCTGTGACACACAGCGCTACAACATCCTGGAGGAAGTGGGCAGGAGG			3.52539	4.02814	1.69355	-2.43127	-1.6431	-1.68194
ASRN6AP1B10004766411	protein_coding	ENSRNOT00000006308	protein_coding	up	4.90844	30.0323	3.48004e-06	0.00268419	9.23488	4.32644	Il1b	Ensembl	1396	chr3:121876263-121882726:-	chr3	-	121876263	121882726	interleukin 1 beta [Source:RGD Symbol;Acc:2891]	AGTTTCATATTGTGTGGATGAGAGTGTTTATGAATGAAGCACAAGCACATCATTTTGATG			9.22769	9.00812	9.46882	4.29767	4.30255	4.37909
ASRN6AP1B10005933711	protein_coding	ENSRNOT00000017911	protein_coding	up	4.844	28.7202	0.00278322	0.0237385	2.18397	-2.66002	Arg1	Ensembl	1498	chr1:21525421-21537863:+	chr1	+	21525421	21537863	arginase 1 [Source:RGD Symbol;Acc:2150]	CTGGAGACGAGGCCTGCATCCACGTCGTTCAAAACATGTGATTTTTGTAATAAACTCTTT			3.53959	1.98469	1.02764	-2.67489	-2.49374	-2.81144
ASRN6AP1B10252882511	protein_coding	ENSRNOT00000082116	protein_coding	up	4.80658	27.9849	9.13996e-05	0.00663578	5.13211	0.325535	RT1-S3	Ensembl	548	chr20:3178250-3179674:+	chr20	+	3178250	3179674	RT1 class Ib, locus S3 [Source:RGD Symbol;Acc:735037]	CCTCAGAAGGCATGAAAAGGGTCTCTCAGATTTAGACATTTGAATGACTGGGCATCTTTA			4.75586	4.9569	5.68356	0.309812	0.144426	0.522367
ASRN6AP1B10209729911	protein_coding	ENSRNOT00000065103	protein_coding	up	4.77557	27.3899	0.000524176	0.0120363	3.34604	-1.42953	Nod2	Ensembl	3629	chr19:19332594-19376789:-	chr19	-	19332594	19376789	nucleotide-binding oligomerization domain containing 2 [Source:RGD Symbol;Acc:1306368]	ACTGCCTGTGAACTGAACTGTGAATATGGACTTCTGAAACATATTCATGAAAGACAGCCC			2.89235	3.87572	3.27006	-0.706569	-1.64295	-1.93906
ASRN6AP1B10363232811	protein_coding	ENSRNOT00000006266	protein_coding	up	4.75628	27.026	1.95436e-05	0.00424468	6.28882	1.53254	Cd244	Ensembl	1849	chr13:89975267-89995974:+	chr13	+	89975267	89995974	CD244 molecule [Source:RGD Symbol;Acc:68400]	TGTATGAAGAGATTGGAAAGCAATGGGTCAAACCTCAGAACCCTGCCAGGCTGAGCCGCA			6.25152	5.96407	6.65086	1.58926	1.54716	1.46119
ASRN6AP1B10001078711	protein_coding	ENSRNOT00000091644	protein_coding	up	4.63529	24.8519	0.000184076	0.00887739	1.85467	-2.78062	Cd69	Ensembl	1629	chr4:163041141-163049084:-	chr4	-	163041141	163049084	Cd69 molecule [Source:RGD Symbol;Acc:61318]	CCATAAGTTTAAGCTGTTTCTATGTATGTGAAAATAAAAGAACAGACAAACGGTTTCCAG			2.21843	1.90358	1.44199	-2.28254	-2.87103	-3.18828
ASRN6AP1B10468286511	protein_coding	ENSRNOT00000039876	protein_coding	up	4.62559	24.6855	4.83232e-05	0.00553847	2.56007	-2.06552	Mx1	Ensembl	3315	chr11:37891156-37914983:-	chr11	-	37891156	37914983	myxovirus (influenza virus) resistance 1 [Source:RGD Symbol;Acc:3127]	CTGTGGGAGGATAGAGGATACCTTGTAAGGCTCCTTTGCAGACATTGAATGCATTCACCT			2.40355	2.436	2.84066	-2.34854	-2.17801	-1.67002
ASRN6AP1B10441620311	protein_coding	ENSRNOT00000058453	protein_coding	up	4.57773	23.88	8.23302e-06	0.00335382	3.3296	-1.24813	Cd200	Ensembl	2237	chr11:60371729-60398450:+	chr11	+	60371729	60398450	Cd200 molecule [Source:RGD Symbol;Acc:3104]	TCAGGAGCGGGGTGAGTCATCACAGGGGATGCAAAGAATGAAATAAGAGCTCTAGAGAAA			3.26807	3.44988	3.27084	-1.47925	-0.980866	-1.28428
ASRN6AP1B10091257811	protein_coding	ENSRNOT00000000523	protein_coding	up	4.5724	23.7919	7.70641e-07	0.00156846	3.28158	-1.29082	RT1-Ba	Ensembl	1115	chr20:4066132-4070721:-	chr20	-	4066132	4070721	RT1 class II, locus Ba [Source:RGD Symbol;Acc:1595867]	TGCAAGGTGGAGCACTGGGGCCTCGACGAGCCGGTTCTAAAACACTGGGAACCTGAGATT			3.14859	3.4121	3.28406	-1.25892	-1.2406	-1.37293
ASRN6AP1B10052079611	protein_coding	ENSRNOT00000025354	protein_coding	up	4.56451	23.6622	2.09638e-05	0.00424468	5.71732	1.15281	Cd74	Ensembl	843	chr18:56071574-56080397:+	chr18	+	56071574	56080397	CD74 molecule [Source:RGD Symbol;Acc:2313]	TCCCTGGAGGAGAAGCAGCCCACCCAGACTCCACCTAAAGTATTGACCAAGTGCCAGGAA			5.45208	5.991	5.7089	1.36341	1.15542	0.939618
ASRN6AP1B10006585811	protein_coding	ENSRNOT00000008034	protein_coding	up	4.55044	23.4325	0.000392077	0.0108951	8.34154	3.79109	Slc2a6	Ensembl	2126	chr3:5568321-5575136:-	chr3	-	5568321	5575136	solute carrier family 2 member 6 [Source:RGD Symbol;Acc:1309317]	GATACCTCTAGTCTACAGACTGTTCACTGTTTTTCAAAATAAAGGAGCTGGGCCTACAGC			8.29838	8.53946	8.18677	4.17468	4.21019	2.98841
ASRN6AP1B10269419311	protein_coding	ENSRNOT00000088884	protein_coding	up	4.51426	22.8521	0.00180011	0.0198362	6.66156	2.1473	Slamf7	Ensembl	1393	chr13:90061028-90075144:-	chr13	-	90061028	90075144	SLAM family member 7 [Source:RGD Symbol;Acc:1560190]	ATTCCACTGTGCAGATCCCCAAAGTGGTGAAGAGTCCCAGCTCCCCACCTGCAATGCCAC			7.09695	7.3921	5.49564	2.39763	2.20976	1.83452
ASRN6AP1B10004371111	protein_coding	ENSRNOT00000005671	protein_coding	up	4.50608	22.7229	0.000959835	0.0151363	3.52868	-0.977398	Tshr	Ensembl	5269	chr6:115170865-115306871:+	chr6	+	115170865	115306871	thyroid stimulating hormone receptor [Source:RGD Symbol;Acc:3911]	ATTTGCAAGCAAAAGAAGTGTGGACAAAAGGGTATACTGGACACTACAGCATCTGCAGTG			4.00667	3.56145	3.01792	-1.65504	-1.10186	-0.175294
ASRN6AP1B10621657911	protein_coding	ENSRNOT00000001853	protein_coding	up	4.5031	22.676	8.25231e-05	0.00644892	5.12396	0.620863	Oas1b	Ensembl	1853	chr12:41255763-41266430:-	chr12	-	41255763	41266430	2-5 oligoadenylate synthetase 1B [Source:RGD Symbol;Acc:708393]	AGGACGGTTTTCCAGTGTGTCCCTGGGATGTGCCGACGGAGGTTGATATACCAAGCCAGA			4.6651	5.13502	5.57176	0.447074	0.694338	0.721176
ASRN6AP1B10473262711	protein_coding	ENSRNOT00000010092	protein_coding	up	4.49889	22.61	0.000251742	0.00959763	4.65371	0.154826	Rsad2	Ensembl	3666	chr6:45655954-45669148:-	chr6	-	45655954	45669148	radical S-adenosyl methionine domain containing 2 [Source:RGD Symbol;Acc:620495]	ATTTTGTTTTGTCCAAGAAATTGAACTCCTCTGCAATCCCACTGTGGCCACTAGAGGGCA			4.4784	4.12608	5.35667	0.175784	0.142755	0.145938
ASRN6AP1B10008514611	protein_coding	ENSRNOT00000025794	protein_coding	up	4.48335	22.3678	1.66343e-05	0.0038371	6.9776	2.49425	Sod2	Ensembl	2063	chr1:47914759-47921587:-	chr1	-	47914759	47921587	superoxide dismutase 2 [Source:RGD Symbol;Acc:3732]	CCATCTTCCTTGTTTTCTTTACTGACTATGTAATGTTTTATCAGTTGGATATTACTGAAT			7.19871	6.62625	7.10783	2.40263	2.5447	2.53541
ASRN6AP1B10004261511	protein_coding	ENSRNOT00000061270	protein_coding	up	4.44322	21.7542	2.35457e-05	0.00429339	5.85791	1.41468	Adgrg5	Ensembl	2772	chr19:10495517-10513349:-	chr19	-	10495517	10513349	adhesion G protein-coupled receptor G5 [Source:RGD Symbol;Acc:1305559]	ACAGCAGGGACGACAGTAGTAAGGTTTTAGAAGATTCAGTAAAAGAAAGGATCCACTCAA			5.57652	6.23407	5.76313	1.38965	1.37422	1.48017
ASRN6AP1B10365556811	protein_coding	NM_138881	protein_coding	up	4.43876	21.6871	2.30637e-05	0.00429339	4.50271	0.0639435	Rsad2	Refseq	3628	chr6:45655947-45669083:-	chr6	-	45655947	45669083		AGCGTCACAAAGATGTGTCCTGCTTGGTGCCTGAATCTAACCAGAAGATGAAAGACTCCT			4.72252	4.21721	4.56839	-0.147892	0.296045	0.0436781
ASRN6AP1B10001979711	protein_coding	ENSRNOT00000020845	protein_coding	up	4.40885	21.242	0.00017815	0.00887739	2.46011	-1.94874	Atp6v1e2	Ensembl	992	chr6:10511452-10515370:-	chr6	-	10511452	10515370	ATPase H+ transporting V1 subunit E2 [Source:RGD Symbol;Acc:1311680]	CCTACCTTTGAATAGCTAAGAGGGCAACTTCAAAATAAATCCCAAATTACGCTCAGAAAT			2.50457	2.50509	2.37066	-2.44828	-1.33777	-2.06018
ASRN6AP1B10004296411	protein_coding	ENSRNOT00000084021	protein_coding	up	4.3946	21.0333	2.77442e-05	0.0044444	7.11915	2.72454	Samd9	Ensembl	5177	chr4:28305002-28310178:-	chr4	-	28305002	28310178	sterile alpha motif domain containing 9 [Source:RGD Symbol;Acc:1563091]	ATTTCTGTGCATAGGGTTCTTTTTACTCTTCCCTCTGTGTTGGCAAGAAATTCTTCTAAA			7.51016	6.98076	6.86651	2.64697	2.81846	2.7082
ASRN6AP1B10007648611	protein_coding	ENSRNOT00000005726	protein_coding	up	4.34202	20.2805	4.94562e-07	0.00156846	8.45633	4.11431	Tor3a	Ensembl	1809	chr13:74252405-74276964:-	chr13	-	74252405	74276964	torsin family 3, member A [Source:RGD Symbol;Acc:1310101]	TCTGCAGACTGAAAACTTTGAGGCCTTGTCATGTGTGATTAAATGTATTTTTCTAACATC			8.56864	8.41958	8.38076	4.18472	4.13105	4.02715
ASRN6AP1B10520406411	protein_coding	ENSRNOT00000079005	protein_coding	up	4.32772	20.0805	0.00189802	0.020341	9.72149	5.39377	AABR07015057.1	Ensembl	798	chr14:46523658-46524476:-	chr14	-	46523658	46524476		CAGCCCGACCGACCCAGCCCTTAGAGCCAATCCTTATCCCGAAGTTACGGATCCGGCTTG			9.19161	9.38029	10.5926	4.99707	4.98712	6.19711
ASRN6AP1B10114694211	protein_coding	ENSRNOT00000072088	protein_coding	up	4.31583	19.9156	0.000305353	0.00998182	3.07587	-1.23996	Sctr	Ensembl	1766	chr13:36039283-36090530:+	chr13	+	36039283	36090530	secretin receptor [Source:RGD Symbol;Acc:621342]	GTTCTTCTAAGAAGAGCAATTCAGCAACTCCAGAAGGGGCAGGGGAATAAAATGACACCC			3.4428	3.41472	2.37008	-1.44268	-1.0777	-1.19949
ASRN6AP1B10435536011	protein_coding	ENSRNOT00000070903	protein_coding	up	4.31552	19.9114	7.03326e-05	0.00620377	6.51673	2.2012	RT1-T24-3	Ensembl	1216	chr20:3226360-3233694:+	chr20	+	3226360	3233694	RT1 class I, locus T24, gene 3 [Source:RGD Symbol;Acc:1624211]	CAGCAAGCAGACCCTCCACAGACAACCGTGACATGCCACCCCAGACCTGAAGGTGATGTG			6.16227	6.37903	7.00889	2.20568	2.20723	2.1907
ASRN6AP1B10593657911	protein_coding	NM_001164826	protein_coding	up	4.30349	19.7461	4.87041e-06	0.00269541	2.87543	-1.42806	RT1-Db2	Refseq	1134	chr20:4106189-4125053:+	chr20	+	4106189	4125053		TGTCGAACTTAAAAGCTAAACCCAAGGTGACCGTGTACCCTTCAAAGACGCAGCCCCTGG			2.73218	2.89325	3.00087	-1.23716	-1.59126	-1.45575
ASRN6AP1B10003013411	protein_coding	ENSRNOT00000016475	protein_coding	up	4.28333	19.472	0.00144158	0.0179512	3.27549	-1.00784	Mgarp	Ensembl	1206	chr2:140444965-140453107:-	chr2	-	140444965	140453107	mitochondria-localized glutamic acid-rich protein [Source:RGD Symbol;Acc:1586369]	CTTTCTCTTACTTTATTATATGTAAGACTAGATTGTTGGGTTTGACGTGAACTCATTTAA			3.92362	3.67046	2.23239	-0.708247	-1.14982	-1.16545
ASRN6AP1B10000796711	protein_coding	ENSRNOT00000045993	protein_coding	up	4.279	19.4137	3.05772e-07	0.00156846	6.41611	2.13711	Ptges	Ensembl	1254	chr3:9727408-9738752:-	chr3	-	9727408	9738752	prostaglandin E synthase [Source:RGD Symbol;Acc:62076]	GAAAAATCTCACCTATGTGTGTGCAGTGTCCCTCCAGAGTCCTCCTGAGACCGGTTCAGG			6.37634	6.34906	6.52293	2.08878	2.11754	2.20502
ASRN6AP1B10003379311	protein_coding	ENSRNOT00000077962	protein_coding	up	4.23224	18.7945	0.00013499	0.00783189	2.19857	-2.03367	Pik3ap1	Ensembl	2996	chr1:260530537-260638915:-	chr1	-	260530537	260638915	phosphoinositide-3-kinase adaptor protein 1 [Source:RGD Symbol;Acc:1307744]	TACCTGGAGTGTCACTTAGGACCTTACAAAGATCCACGCAGAAGAACATGAAGAGGGACT			2.26086	2.65302	1.68182	-2.03332	-1.89153	-2.17616
ASRN6AP1B10000928411	protein_coding	ENSRNOT00000025580	protein_coding	up	4.21891	18.6217	3.63788e-06	0.00268419	6.799	2.58009	Tagap	Ensembl	3075	chr1:47493994-47502952:-	chr1	-	47493994	47502952	T-cell activation RhoGTPase activating protein [Source:RGD Symbol;Acc:1308618]	TATAAGTCTTCAGTGCAGTTCATTTATTATTCACAATAAACTGTCCCCTTCTTTAGACAG			6.92348	6.6451	6.82842	2.41044	2.67391	2.65591
ASRN6AP1B10005014011	protein_coding	ENSRNOT00000072849	protein_coding	up	4.20903	18.4946	0.00235389	0.0221123	5.27114	1.06211	Arrdc3	Ensembl	1678	chr2:8732932-8743069:+	chr2	+	8732932	8743069	arrestin domain containing 3 [Source:RGD Symbol;Acc:1359478]	CCCAGACAAATGGCAAACACGTGAAACAACCAGTGATCATGCTTTAGAATCCTACAGCAT			4.97577	6.31831	4.51934	1.33267	1.37101	0.482639
ASRN6AP1B10002579511	protein_coding	ENSRNOT00000004440	protein_coding	up	4.19533	18.3198	0.000145687	0.0081559	3.33323	-0.862107	Dck	Ensembl	1169	chr14:20935369-20953095:-	chr14	-	20935369	20953095	deoxycytidine kinase [Source:RGD Symbol;Acc:620667]	CTTCAGTTTTGTATATTGCCATAGCTTGATATTACTGCAAAAGTCTTTAGAAGATTAAAG			3.76532	3.328	2.90636	-0.778778	-1.17735	-0.630196
ASRN6AP1B10004833511	protein_coding	ENSRNOT00000014623	protein_coding	up	4.17517	18.0655	0.00257825	0.0229703	3.39288	-0.78229	Pdgfrl	Ensembl	1467	chr16:54386288-54450426:-	chr16	-	54386288	54450426	platelet-derived growth factor receptor-like [Source:RGD Symbol;Acc:1308028]	CCATGTTTCTACTTTTATACCAAGAAAACATGTCAACAACTTTGTATCAGTCATTTCTAT			4.27367	2.29944	3.60551	-0.375419	-0.807951	-1.1635
ASRN6AP1B10682705711	protein_coding	ENSRNOT00000076833	protein_coding	up	4.17085	18.0115	1.15831e-05	0.00368331	8.90394	4.73309	Znfx1	Ensembl	7007	chr3:163787101-163847671:-	chr3	-	163787101	163847671	zinc finger, NFX1-type containing 1 [Source:RGD Symbol;Acc:1306344]	TTGTCTTTACTATGCACTTTAACCTATAAAGCCAATTAATAAAAATGATTGAAAAAACCT			8.97148	8.61716	9.12318	4.64811	4.77529	4.77587
ASRN6AP1B10588501811	protein_coding	ENSRNOT00000023325	protein_coding	up	4.13141	17.5258	0.000113012	0.00719471	3.24563	-0.885774	Olr193	Ensembl	942	chr1:169990693-170005597:-	chr1	-	169990693	170005597	olfactory receptor 193 [Source:RGD Symbol;Acc:1332887]	TTCATTCTGAAGGCTGTGCTCAGGATCAAAGCAGAGGGAGCTGTGGCCAAGGCCCTGAGC			3.12975	2.96377	3.64339	-0.769457	-1.2436	-0.644268
ASRN6AP1B10001873111	protein_coding	ENSRNOT00000007219	protein_coding	up	4.13056	17.5155	0.000183318	0.00887739	7.1635	3.03294	Egln3	Ensembl	2817	chr6:75050329-75075795:-	chr6	-	75050329	75075795	egl-9 family hypoxia-inducible factor 3 [Source:RGD Symbol;Acc:71019]	TTTTGTACGTTTTTGATCCATGCAGCATGTTCCCAGCACCTAAGCTAACATACAGTAAGC		Yes	7.03172	7.33589	7.12289	3.27206	3.38346	2.4433
ASRN6AP1B10579549911	protein_coding	ENSRNOT00000081036	protein_coding	up	4.09252	17.0597	0.000818478	0.0142418	4.78712	0.6946	Zbp1	Ensembl	2589	chr3:171276130-171286537:-	chr3	-	171276130	171286537	Z-DNA binding protein 1 [Source:RGD Symbol;Acc:619956]	CTGCCCTACCATAGGCCAGAAAGCAATGGAGCCACAAGACCATAGACCTCTCTGCCACCA		Yes	4.08506	4.78803	5.48826	1.07827	0.591686	0.413842
ASRN6AP1B10005348111	protein_coding	ENSRNOT00000037806	protein_coding	up	4.05335	16.6028	0.00017359	0.00881581	3.28612	-0.767234	F7	Ensembl	1862	chr16:81824111-81834945:-	chr16	-	81824111	81834945	coagulation factor VII [Source:RGD Symbol;Acc:628678]	CCCTTTCGTCTAGTGCGAGCACCCTGTCTTTGTTTCCATTAAATGAGAAACACGGTCGGC			3.11913	3.80818	2.93104	-0.846368	-0.955688	-0.499645
ASRN6AP1B10004924911	protein_coding	ENSRNOT00000026871	protein_coding	up	4.0074	16.0823	0.000632141	0.0129112	8.04985	4.04245	Gadd45b	Ensembl	1300	chr7:11646269-11648322:-	chr7	-	11646269	11648322	growth arrest and DNA-damage-inducible, beta [Source:RGD Symbol;Acc:1309080]	CTTCGCAGCTAAGGCACATCTACTTTAGTATTGTGCTGAGCAAGACAGATCGCTTGCATA			8.1188	8.72624	7.30452	4.08105	4.06765	3.97865
ASRN6AP1B10705936611	protein_coding	ENSRNOT00000089044	protein_coding	up	3.99468	15.9411	0.00025716	0.00965596	4.7708	0.776123	RT1-T24-1	Ensembl	992	chr20:3269284-3282248:+	chr20	+	3269284	3282248	RT1 class I, locus T24, gene 1 [Source:RGD Symbol;Acc:1359499]	CAGCAAGCAGGCCCTCACACCCTCCAATTCACGTACGGCTGTGAGATGCAGGGCAACAGG			4.23182	4.72761	5.35297	0.70434	0.782425	0.841603
ASRN6AP1B10007046811	protein_coding	ENSRNOT00000019675	protein_coding	up	3.98231	15.805	0.00178859	0.0198074	4.6686	0.686291	Efnb2	Ensembl	4244	chr16:86631064-86675049:+	chr16	+	86631064	86675049	ephrin B2 [Source:RGD Symbol;Acc:1309497]	CAGAAATGGGATCCGAGCAGTCACATTCCACATCTGTTTCAAAATGAATTTGTTCTTAAA			4.97387	4.79817	4.23375	0.103227	0.294558	1.66109
ASRN6AP1B10772233111	protein_coding	ENSRNOT00000074523	protein_coding	up	3.97528	15.7282	0.000104602	0.00707671	3.47055	-0.504734	Xaf1	Ensembl	537	chr10:58860940-58873674:+	chr10	+	58860940	58873674	XIAP associated factor 1 [Source:RGD Symbol;Acc:1585988]	AAGGAGCATGTGGAAGCTGTGCACCAGCAGAAACAGTGTTCGGCCCCGAGAACGGTGACG			3.08035	3.41895	3.91234	-0.68242	-0.460719	-0.371063
ASRN6AP1B10003921011	protein_coding	ENSRNOT00000074583	protein_coding	up	3.97315	15.705	0.000301322	0.00998182	1.63163	-2.34152	Tnfaip3	Ensembl	2445	chr1:14402913-14412807:-	chr1	-	14402913	14412807	TNF alpha induced protein 3 [Source:RGD Symbol;Acc:1589275]	AATGCCAAGTGTAATGGTTACTGCAATGAGTGCTACCAGTTCAAGCAGATGTACGGCTAA			1.33539	1.79842	1.76108	-2.84014	-1.79042	-2.394
ASRN6AP1B10270212111	protein_coding	NM_001017496	protein_coding	up	3.95813	15.5423	0.0140288	0.0525214	4.30504	0.346909	Cxcl13	Refseq	1138	chr14:15253149-15258185:-	chr14	-	15253149	15258185		AAATTTGTCCGAAGAAGTATTACTTCAACTCCCCAAGCTCCAGTGAGTAAGAAAAGAGCT			3.46822	3.29402	6.15288	-0.0312753	0.372059	0.699944
ASRN6AP1B10005656811	protein_coding	ENSRNOT00000039518	protein_coding	up	3.87712	14.6936	6.52787e-05	0.00607194	6.24911	2.37199	Rubcnl	Ensembl	2500	chr15:57065428-57102599:+	chr15	+	57065428	57102599	RUN and cysteine rich domain containing beclin 1 interacting protein like [Source:RGD Symbol;Acc:1304929]	AAGGAGTATGGAAGCTTTGTTACTAGGTAAAGGGTTGTTGAGAAAGGTTTGTTTACAAAT			6.3336	6.55	5.86373	2.36694	2.5397	2.20934
ASRN6AP1B10643855011	protein_coding	ENSRNOT00000028855	protein_coding	up	3.86734	14.5944	0.00383154	0.0275997	5.52666	1.65932	Siglec1	Ensembl	6671	chr3:123612067-123630929:-	chr3	-	123612067	123630929	sialic acid binding Ig like lectin 1 [Source:RGD Symbol;Acc:1311953]	ATTCAGCAGAGATGACCACTCAGAAAGATAATATCCAGGAGGAGACGGTTGCTGCTGTCT			4.94956	5.01803	6.6124	2.02182	1.98161	0.974523
ASRN6AP1B10057671611	protein_coding	ENSRNOT00000057266	protein_coding	up	3.85258	14.4458	9.32993e-06	0.00338966	4.45389	0.601313	Oas1e	Ensembl	1041	chr12:41281587-41288931:+	chr12	+	41281587	41288931	2'-5' oligoadenylate synthetase 1E [Source:RGD Symbol;Acc:1359611]	TCCAGCAGGAGGTGGAGTTTGATGTGCAGCCAGCCTATGATGTCCTGTACCACATGACAT			4.26558	4.44799	4.6481	0.587184	0.470537	0.746219
ASRN6AP1B10007597511	protein_coding	ENSRNOT00000080084	protein_coding	up	3.82815	14.2033	0.000855864	0.0144899	3.07466	-0.753495	Htra4	Ensembl	2256	chr16:71787966-71802763:+	chr16	+	71787966	71802763	HtrA serine peptidase 4 [Source:RGD Symbol;Acc:1306242]	TTAGCGGTAGAAACTATCCTGGACCTCTGGTGTTTCTGAGAATGTCTTCTATTAAAACAA			3.57397	2.81587	2.83412	-0.375661	-0.439775	-1.44505
ASRN6AP1B10001610411	protein_coding	ENSRNOT00000017886	protein_coding	up	3.82799	14.2017	0.000114238	0.00719471	3.50508	-0.32291	Ptger4	Ensembl	1473	chr2:54952821-54963448:-	chr2	-	54952821	54963448	prostaglandin E receptor 4 [Source:RGD Symbol;Acc:628641]	CTGCAAGTCACGTTCCCCAGTGAAACGCTGAAATTATCTGAAAAATGTATATAGTAGCTT			3.58085	3.32843	3.60597	0.0367736	-0.230621	-0.774882
ASRN6AP1B10005896011	protein_coding	ENSRNOT00000040270	protein_coding	up	3.817	14.0939	6.43676e-05	0.00607194	6.49624	2.67924	Col20a1	Ensembl	4332	chr3:176494768-176526018:+	chr3	+	176494768	176526018	collagen type XX alpha 1 chain [Source:RGD Symbol;Acc:1563901]	CCCCTTCTTTATAGCATTTCCAGGTTCAGATAAACTTGTGCTAGCTCATCAGCCTCTGTG			6.37498	6.8698	6.24394	2.46096	2.7814	2.79536
ASRN6AP1B10792670811	protein_coding	ENSRNOT00000079494	protein_coding	up	3.81141	14.0394	1.42212e-05	0.00368331	7.17841	3.367	RT1-CE10	Ensembl	1547	chr20:154074-157677:-	chr20	-	154074	157677	RT1 class I, locus CE10 [Source:RGD Symbol;Acc:1359292]	ACCCCTGCTCCAGTGATGGTTTATGACTCTCGGTCTCCAGCATGAAGACAGCTGCCTGGA			7.09256	7.16913	7.27354	3.53985	3.47235	3.08879
ASRN6AP1B10000854811	protein_coding	ENSRNOT00000014763	protein_coding	up	3.78405	13.7757	0.0156863	0.0558798	1.96374	-1.82031	Twist1	Ensembl	1609	chr6:53401109-53403214:+	chr6	+	53401109	53403214	twist family bHLH transcription factor 1 [Source:RGD Symbol;Acc:621455]	TTCTATTTATTTATTGATGACCCATGGTAAAATGCAAATAGATCCGGTGTCTAAATGCAT		Yes	3.22725	2.05421	0.609749	-2.39462	-2.35406	-0.712254
ASRN6AP1B10447311411	protein_coding	ENSRNOT00000089624	protein_coding	up	3.76219	13.5686	0.000380594	0.0106845	0.599626	-3.16257	Plscr1	Ensembl	804	chr8:99713783-99725021:+	chr8	+	99713783	99725021	phospholipid scramblase 1 [Source:RGD Symbol;Acc:620521]	TCAGATTCTGATTCATCAGCAAGTCGAACTTCTAGAAGTCTTAACAGGCTTTGAAACAAA		Yes	0.855407	0.0188758	0.924596	-3.39557	-2.81688	-3.27525
ASRN6AP1B10008398611	protein_coding	ENSRNOT00000009894	protein_coding	up	3.64798	12.5358	0.000202622	0.00902941	7.29955	3.65157	Nfkbia	Ensembl	1565	chr6:76267228-76270457:-	chr6	-	76267228	76270457	NFKB inhibitor alpha [Source:RGD Symbol;Acc:3171]	GCTGAGATTTGTACCACTTTCTTGTAAATGTTGTATATGGTGTATTTTGTTGGTAATTAT		Yes	7.85038	7.09482	6.95346	3.58972	3.71652	3.64848
ASRN6AP1B10007873411	protein_coding	ENSRNOT00000044467	protein_coding	up	3.62759	12.3598	0.00134266	0.0174163	5.3115	1.68392	Ccrl2	Ensembl	2002	chr8:119324613-119326938:-	chr8	-	119324613	119326938	C-C motif chemokine receptor like 2 [Source:RGD Symbol;Acc:1311811]	GAGACGCCAAGGGAAGGTCACAGCAGGCCCATTGAACTGTACGGTACTTTGCCTCAAAGG			5.62953	5.88795	4.41703	1.75239	1.68366	1.6157
ASRN6AP1B10129513011	protein_coding	NM_001034164	protein_coding	up	3.51947	11.4674	0.00106685	0.0157578	5.65742	2.13795	Stat1	Refseq	2772	chr9:54293004-54327958:-	chr9	-	54293004	54327958		TGATTTCTGTGTCTGAAGTGTAAGTGAGCACAGAAGACTGGCTTGTTGAGAACCTCAAGC		Yes	5.26164	5.2827	6.42791	2.2428	2.34023	1.83082
ASRN6AP1B10365166911	protein_coding	ENSRNOT00000007738	protein_coding	up	3.5047	11.3507	0.00122021	0.0167111	4.11982	0.615119	Pde4b	Ensembl	2649	chr5:122100099-122136769:+	chr5	+	122100099	122136769	phosphodiesterase 4B [Source:RGD Symbol;Acc:3280]	GCAGCCGCTGCAGCCTAACTACCTGTCTGTGTGTTTGTTTGCAGAAGAATCATATCAGAA			4.68493	4.37594	3.29859	0.766649	0.47069	0.608017
ASRN6AP1B10001845111	protein_coding	ENSRNOT00000003207	protein_coding	up	3.49965	11.3109	0.000530298	0.0121303	2.57782	-0.921826	Rasgef1b	Ensembl	1866	chr14:11988671-12027381:+	chr14	+	11988671	12027381	RasGEF domain family, member 1B [Source:RGD Symbol;Acc:1562220]	CTTGTTTTCTGGCATCCAGTACTAGGAACTGTCCCTCGGACTGCAGGCAAGCCCAGCTGT			2.95026	2.6317	2.1515	-0.676695	-0.657323	-1.43146
ASRN6AP1B10008070011	protein_coding	ENSRNOT00000015055	protein_coding	up	3.49511	11.2754	0.00253146	0.0228082	4.08339	0.588283	Fam167a	Ensembl	4023	chr15:46613810-46643772:+	chr15	+	46613810	46643772	family with sequence similarity 167, member A [Source:RGD Symbol;Acc:1561302]	CCCTGTAGCAATACCAAGTGCTATTACATAATCAATGGACAATTTACAGTTTTATTTTTA			4.2125	4.82208	3.2156	0.596497	0.971506	0.196847
ASRN6AP1B10593559611	protein_coding	ENSRNOT00000084429	protein_coding	up	3.49268	11.2564	0.000341877	0.0102646	3.03238	-0.460297	Uba7	Ensembl	4364	chr8:116754205-116764126:+	chr8	+	116754205	116764126	ubiquitin-like modifier activating enzyme 7 [Source:RGD Symbol;Acc:1308323]	CCCATCTGATAAAGTGCTTGAGGACGGAACTCTGTTCTGGTCAGGATCCAAAAAGTGCCC			2.52973	3.06028	3.50713	-0.6611	-0.47698	-0.242812
ASRN6AP1B10299994311	protein_coding	ENSRNOT00000051249	protein_coding	up	3.4844	11.192	0.000649614	0.0130125	3.63896	0.154563	Gk	Ensembl	2965	chrX:54228315-54303825:-	chrX	-	54228315	54303825	glycerol kinase [Source:RGD Symbol;Acc:70893]	TGCTGAGGGTAGCCCATTTTTAAATTAAGAGCACATTATATTCAGCTGGAAGAAAAGTAA			3.62203	3.86377	3.43109	0.436273	0.548528	-0.521113
ASRN6AP1B10538209511	protein_coding	ENSRNOT00000086223	protein_coding	up	3.48036	11.1607	9.32304e-05	0.00668535	9.44977	5.96941	Fcgr3a	Ensembl	1167	chr13:89386023-89396043:+	chr13	+	89386023	89396043	Fc fragment of IgG receptor IIIa [Source:RGD Symbol;Acc:1303067]	TGAGGAACCCAAACTTCACTGGAGCAAGGAACCTCAGGACAAGGCCCTCGTCTCATGGGA			9.10419	9.50803	9.7371	6.15922	5.99878	5.75025
ASRN6AP1B10008145511	protein_coding	ENSRNOT00000064305	protein_coding	up	3.47963	11.1551	0.000480426	0.0117926	1.50376	-1.97587	PVR	Ensembl	2164	chr1:80820050-80835701:-	chr1	-	80820050	80835701	poliovirus receptor [Source:RGD Symbol;Acc:3813]	GATGTATGTCTTCATTGCAAACATTTTATTGACCTTCGTAAAAATGTGTGAACCACAGAT			1.87852	1.58628	1.04648	-2.39413	-1.92677	-1.6067
ASRN6AP1B10001035111	protein_coding	ENSRNOT00000070967	protein_coding	up	3.46572	11.0481	0.00030812	0.00998182	1.35501	-2.11071	Ak4	Ensembl	1025	chr5:120250616-120305897:+	chr5	+	120250616	120305897	adenylate kinase 4 [Source:RGD Symbol;Acc:2078]	TGATGATGTAATGAGGAAAATCTAGTAGGTAGAAAGAGTTCAGGAAGAAGGAAACCCTCC			1.07442	1.61261	1.378	-1.63855	-2.19022	-2.50337
ASRN6AP1B10588057411	protein_coding	ENSRNOT00000042881	protein_coding	up	3.45384	10.9575	0.000249775	0.00959123	3.38154	-0.0723016	Optn	Ensembl	4235	chr17:77167740-77218389:+	chr17	+	77167740	77218389	optineurin [Source:RGD Symbol;Acc:628886]	AGCTCGCCATTTTGCTGAAAGAGAACAATGACTTTGAAGATGGAGGCAGGACAGGAGTCA		Yes	3.22529	3.5141	3.40523	0.269004	0.113874	-0.599783
ASRN6AP1B10006402011	protein_coding	ENSRNOT00000029184	protein_coding	up	3.43958	10.8497	0.00122942	0.0167206	8.44982	5.01024	Ccl9	Ensembl	1291	chr10:70783424-70788309:-	chr10	-	70783424	70788309	chemokine (C-C motif) ligand 9 [Source:RGD Symbol;Acc:1310563]	ATCTTCCCACCACCCCTCCCCTCCAGTAAGCCACTAATAAAGTGCGTCCATGAAGCCACA			8.21467	8.24775	8.88705	5.41121	5.32858	4.29094
ASRN6AP1B10108291611	protein_coding	ENSRNOT00000034603	protein_coding	up	3.43896	10.845	0.000306798	0.00998182	5.04129	1.60233	Sp140	Ensembl	2522	chr9:92618352-92665430:+	chr9	+	92618352	92665430	SP140 nuclear body protein [Source:RGD Symbol;Acc:1306355]	TCAAGGAAGAAGTGAAAAGAGTTGACTGATGTCACAGATCCCACTGGTGTCCTGGCATCA			4.78714	5.07211	5.26463	1.86008	1.86377	1.08313
ASRN6AP1B10084403111	protein_coding	ENSRNOT00000078856	protein_coding	up	3.43318	10.8016	0.000112679	0.00719471	3.20022	-0.232961	Nfkbiz	Ensembl	2199	chr11:47260641-47270163:+	chr11	+	47260641	47270163	NFKB inhibitor zeta [Source:RGD Symbol;Acc:1310834]	CACATGCTGGACGTTAAGGAGCACAACGGACCAAGTGCCTTTCAGGTGGCTGTCGCTGCC		Yes	3.39154	2.84457	3.36453	-0.210549	0.000899605	-0.489233
ASRN6AP1B10008332111	protein_coding	ENSRNOT00000000728	protein_coding	up	3.42589	10.7472	0.00109903	0.0159478	3.64799	0.222103	Traf3ip2	Ensembl	2053	chr20:44680449-44722872:+	chr20	+	44680449	44722872	Traf3 interacting protein 2 [Source:RGD Symbol;Acc:1593240]	TGCTTTGTGTCCTTAGACCAGTCTGAATCGTGCTCAATTAATAAAGTGATTATTCTTTGT			3.95036	4.01181	2.9818	0.358513	0.542757	-0.234961
ASRN6AP1B10110726911	protein_coding	ENSRNOT00000092362	protein_coding	up	3.40187	10.5698	0.000934548	0.014932	7.03101	3.62914	Tapbp	Ensembl	385	chr20:5469582-5469966:-	chr20	-	5469582	5469966	TAP binding protein [Source:RGD Symbol;Acc:3819]	CAGCTACCAGCCTGACCGTTCCCAAAGACGAAAAGGTAAGAGTGCCTTGTTTCTGGGGCT			6.3609	7.22998	7.50213	3.92181	3.66306	3.30253
ASRN6AP1B10000809711	protein_coding	ENSRNOT00000009544	protein_coding	up	3.39702	10.5343	0.000134033	0.00780001	4.48709	1.09007	Ncf4	Ensembl	1496	chr7:119482272-119499425:+	chr7	+	119482272	119499425	neutrophil cytosolic factor 4 [Source:RGD Symbol;Acc:1593157]	GGCCAGTGTTGGGAAATGAGATTTTGTGGAGGAACGGGGAGTAAAATGTAATTGATTAAG			4.47064	4.85344	4.13719	1.27673	0.888807	1.10467
ASRN6AP1B10005628511	protein_coding	ENSRNOT00000026115	protein_coding	up	3.3678	10.3231	0.000835275	0.0143468	2.09164	-1.27616	P2ry2	Ensembl	1743	chr1:166031272-166037424:-	chr1	-	166031272	166037424	purinergic receptor P2Y2 [Source:RGD Symbol;Acc:62088]	CATGCGAGTGAAGAACTGGAACGGACGCTGAGCATCCTCGTCACACCAAGAGCAGGAGCT			1.72425	2.17301	2.37767	-1.25178	-0.735438	-1.84125
ASRN6AP1B10000581411	protein_coding	ENSRNOT00000031667	protein_coding	up	3.33576	10.0963	0.000420543	0.0111674	2.17803	-1.15773	Cxcl11	Ensembl	1556	chr14:17195014-17198291:+	chr14	+	17195014	17198291	C-X-C motif chemokine ligand 11 [Source:RGD Symbol;Acc:727827]	AGTAAGCCACTATAAGTCATTAAATCATCAACAACTACATGCTTTCTGGACATTGAGATG			2.0444	2.442	2.04768	-0.987235	-1.70495	-0.781017
ASRN6AP1B10005118111	protein_coding	ENSRNOT00000004094	protein_coding	up	3.28764	9.76511	0.000637007	0.0129206	4.3836	1.09596	Bst1	Ensembl	957	chr14:71798651-71814523:-	chr14	-	71798651	71814523	bone marrow stromal cell antigen 1 [Source:RGD Symbol;Acc:620344]	GGAGACATCAGCCTCATCATCTCTCTCTTAGTGGCTTTGGCTTCAAGTTCTCAAGCATGA			4.08803	4.1542	4.90856	1.3625	1.25405	0.671333
ASRN6AP1B10007102611	protein_coding	ENSRNOT00000028066	protein_coding	up	3.27961	9.71095	3.84253e-07	0.00156846	8.78958	5.50997	Icam1	Ensembl	2643	chr8:22035256-22047059:+	chr8	+	22035256	22047059	intercellular adhesion molecule 1 [Source:RGD Symbol;Acc:2857]	AGGCACCCCTCCCAGCGCAGAAGCCTTTCCTTTGAATCAATAAAGTTTTATGTGGGCCTG			8.75654	8.89023	8.72198	5.49418	5.50837	5.52736
ASRN6AP1B10187735011	protein_coding	ENSRNOT00000026599	protein_coding	up	3.27719	9.69464	0.0011689	0.0163715	0.860328	-2.41686	Spib	Ensembl	2644	chr1:100531457-100537377:-	chr1	-	100531457	100537377	Spi-B transcription factor [Source:RGD Symbol;Acc:1565899]	ACATGCATAATAAAGCCCTACATCAAAATTCAGCTGTCTTGGGATCCTTTATCAGGAACT		Yes	1.34967	1.07255	0.158765	-2.74884	-2.22682	-2.27492
ASRN6AP1B10007747011	protein_coding	ENSRNOT00000020647	protein_coding	up	3.26409	9.60702	1.20807e-05	0.00368331	6.82751	3.56342	Tpi1	Ensembl	1444	chr4:157328379-157331905:-	chr4	-	157328379	157331905	triosephosphate isomerase 1 [Source:RGD Symbol;Acc:3896]	AAACACCTGGGCCTAAACATGGTTTGTCATAATTTTAAGACAGTGAGGGGGCTCTAGCCT			7.05244	6.79452	6.63556	3.57513	3.59225	3.52288
ASRN6AP1B10005655511	protein_coding	ENSRNOT00000030975	protein_coding	up	3.2553	9.5487	6.25139e-05	0.00607194	8.18517	4.92987	Parp9	Ensembl	3152	chr11:67724076-67756799:-	chr11	-	67724076	67756799	poly (ADP-ribose) polymerase family, member 9 [Source:RGD Symbol;Acc:1307534]	CACAAACTAGGACGACAGGATGATTTTGATTTTTCTATATAATTTTATAAAGTGCTTTGG			8.45705	8.26218	7.83628	4.86726	4.9636	4.95873
ASRN6AP1B10008110211	protein_coding	ENSRNOT00000019916	protein_coding	up	3.24835	9.50277	0.00645429	0.0355455	0.306189	-2.94216	Glipr2	Ensembl	920	chr5:59416076-59446647:+	chr5	+	59416076	59446647	GLI pathogenesis-related 2 [Source:RGD Symbol;Acc:1583669]	GAGCTCATTCTGATTAAAGGAGGGGCATCCGAAACATTTATCCAGAAGGTTAGCTAGACC			0.605993	1.10012	-0.787549	-3.44754	-2.8105	-2.56844
ASRN6AP1B10001328511	protein_coding	ENSRNOT00000001869	protein_coding	up	3.23661	9.42578	0.000257422	0.00965596	3.39742	0.160804	LOC100362783	Ensembl	1054	chr12:21740057-21746236:-	chr12	-	21740057	21746236	Uncharacterized protein C7orf61 homolog [Source:RGD Symbol;Acc:2324075]	AACTGCTGGTGAGGAGACCATGGTGTCATATCTCACTGGAACCCCAAGACCAGGCCTGGG		Yes	3.21274	3.69274	3.28677	0.42651	0.329124	-0.273223
ASRN6AP1B10003560111	protein_coding	ENSRNOT00000072031	protein_coding	up	3.23452	9.4121	0.00139267	0.0176935	9.37134	6.13683	Ebi3	Ensembl	1204	chr9:11110874-11114843:-	chr9	-	11110874	11114843	Epstein-Barr virus induced 3 [Source:RGD Symbol;Acc:1589467]	CAGTGCGGGACTTTGTGAACTTTAAATGTGATTTATTTCGAAAACCTAATTAAATAAGAA			9.71225	9.62223	8.77956	5.99856	5.732	6.67991
ASRN6AP1B10006662711	protein_coding	ENSRNOT00000018101	protein_coding	up	3.22383	9.34264	7.89633e-06	0.00328659	7.13404	3.91021	Rassf4	Ensembl	2412	chr4:148769096-148803988:-	chr4	-	148769096	148803988	Ras association domain family member 4 [Source:RGD Symbol;Acc:1307785]	TTTTCTGGACCCAGCTCTGTTTCACCGAGATGCTTAGCTGCCAAGGGAGGTTTCTTGCCT			7.29137	7.0651	7.04565	3.8886	3.79103	4.051
ASRN6AP1B10002753911	protein_coding	ENSRNOT00000034930	protein_coding	up	3.21986	9.31699	0.000919296	0.014853	2.65952	-0.560348	RGD1561113	Ensembl	252	chr3:11408348-11410732:-	chr3	-	11408348	11410732	similar to Hypothetical UPF0184 protein C9orf16 homolog [Source:RGD Symbol;Acc:1561113]	CCATGTTGGATCAGATCAACTCTTGTCTGGACCACCTGGAGGAGAAGAACGACCACCTCC			2.11056	2.57266	3.29533	-0.733043	-0.323805	-0.624195
ASRN6AP1B10120359811	protein_coding	ENSRNOT00000061814	protein_coding	up	3.20965	9.25129	0.000100949	0.00693407	5.85657	2.64692	Zcchc2	Ensembl	3091	chr13:25966428-26000768:+	chr13	+	25966428	26000768	zinc finger CCHC-type containing 2 [Source:RGD Symbol;Acc:1310626]	CATAGCTTCAATGTGTTACAGCACACCATTATCCACAAGAAACACGCTGGGAAAAGCCCC			5.59403	6.07185	5.90384	2.75476	2.84008	2.34592
ASRN6AP1B10486199911	protein_coding	ENSRNOT00000068295	protein_coding	up	3.1999	9.18897	0.00134033	0.017408	2.85248	-0.347423	Uba7	Ensembl	3063	chr8:116754178-116762985:+	chr8	+	116754178	116762985	ubiquitin-like modifier activating enzyme 7 [Source:RGD Symbol;Acc:1308323]	AGGGGCTCTTCAGACTATCCGCAGAGACCATCAACGACTACCAACAGTGCTTGAGGACGG			2.17435	2.86926	3.51383	-0.509174	-0.387842	-0.145252
ASRN6AP1B10005041611	protein_coding	ENSRNOT00000075209	protein_coding	up	3.19601	9.16422	0.00109083	0.0158656	7.59009	4.39408	Ptger2	Ensembl	1959	chr15:19338175-19350210:+	chr15	+	19338175	19350210	prostaglandin E receptor 2 [Source:RGD Symbol;Acc:620020]	GTATTGTCTATTGTGAGGAGGCTACTGAAGAAAACTCCAGAAATTTGTATCTCACAAAGA			7.80627	7.90979	7.05421	4.60449	4.71466	3.86308
ASRN6AP1B10007267611	protein_coding	ENSRNOT00000001490	protein_coding	up	3.19176	9.13727	0.000576381	0.0125688	4.94474	1.75298	Tesc	Ensembl	645	chr12:44141422-44174583:-	chr12	-	44141422	44174583	tescalcin [Source:RGD Symbol;Acc:1566317]	ATCGAGACCAAGATGCACATCCGCTTCCTCAACATGGAGACCATTGCCCTCTGCCACTGA			5.068	5.27753	4.48869	2.00039	1.94033	1.3182
ASRN6AP1B10637484011	protein_coding	ENSRNOT00000016222	protein_coding	up	3.18733	9.10921	0.000252633	0.00959763	2.46409	-0.723239	Acpp	Ensembl	1602	chr8:112847499-112884062:-	chr8	-	112847499	112884062	acid phosphatase, prostate [Source:RGD Symbol;Acc:2023]	GGGCCACAGAGTGTATGGGCACAAGCAACCACCAAGCGTCGCTGTAAAAGAACAACCAGT			2.18374	2.48731	2.72121	-0.588263	-0.450373	-1.13108
ASRN6AP1B10306159511	protein_coding	ENSRNOT00000000529	protein_coding	up	3.17689	9.04358	0.000594074	0.0126804	5.30531	2.12842	Tap1	Ensembl	2944	chr20:3979035-3989669:+	chr20	+	3979035	3989669	transporter 1, ATP binding cassette subfamily B member [Source:RGD Symbol;Acc:3817]	GCCCACGATTTCATCTCTGGATTCCCTCAGGGCTATGACACAGAGGTAGGTGAAACTGGG			5.08995	5.11868	5.70731	2.40214	2.3576	1.62552
ASRN6AP1B10006279911	protein_coding	ENSRNOT00000016848	protein_coding	up	3.17018	9.00161	0.000281206	0.00990649	7.71068	4.5405	Gpr18	Ensembl	1311	chr15:108323179-108326907:-	chr15	-	108323179	108326907	G protein-coupled receptor 18 [Source:RGD Symbol;Acc:1304889]	AATTCTTTTTCTATCTACTCTCAGGTGAACCAGCATTCAATATTATCCAGTCCCTGCTCT			7.87968	7.45104	7.80132	4.76495	4.7766	4.07993
ASRN6AP1B10003938211	protein_coding	ENSRNOT00000084597	protein_coding	up	3.16373	8.96146	0.000601712	0.0126804	4.01498	0.851242	Hilpda	Ensembl	255	chr4:56549739-56549993:+	chr4	+	56549739	56549993	hypoxia inducible lipid droplet-associated [Source:RGD Symbol;Acc:2319900]	GTTAGACTGATGGAGTCACTGGGAGGATTGTTGGAGAACCCATTGCCCGGGAGCTCCTGG			3.83444	4.5775	3.63299	1.10514	0.60084	0.847747
ASRN6AP1B10865986111	protein_coding	NM_001008839	protein_coding	up	3.15935	8.9343	0.000402245	0.011002	4.7623	1.60295	LOC103690108	Refseq	1113	chr20:3776445-3793985:-	chr20	-	3776445	3793985		AGACTCGCGCGGGCTCACACTCGCTGCGGTATTTCGTCACCGCCATATCCGGGCCCGGCC	RT1-CE16		4.36424	4.70486	5.21781	1.85007	1.62644	1.33234
ASRN6AP1B10014846611	protein_coding	ENSRNOT00000006113	protein_coding	up	3.15552	8.91057	6.59488e-05	0.00607194	3.54869	0.393177	Il1a	Ensembl	1249	chr3:121825412-121836086:-	chr3	-	121825412	121836086	interleukin 1 alpha [Source:RGD Symbol;Acc:2890]	TGGCACGGGGACTGCCCTCCATGATAGATTTCCAGATATCATAAAAACAGCCTTATTTCA			3.48857	3.80998	3.34754	0.576137	0.439027	0.164366
ASRN6AP1B10206713511	protein_coding	ENSRNOT00000060847	protein_coding	up	3.15092	8.8822	0.00714057	0.0373228	2.60295	-0.547968	Samd4a	Ensembl	2410	chr15:23777856-23878539:+	chr15	+	23777856	23878539	sterile alpha motif domain containing 4A [Source:RGD Symbol;Acc:1310361]	AATCTAGAAACTGAAGATGACAGTGACCGCGCTGGCCGTGAAATGGACTGCTGCGGGCCC			2.34568	3.11828	2.34489	-0.173084	0.189291	-1.66011
ASRN6AP1B10151951211	protein_coding	ENSRNOT00000077935	protein_coding	up	3.14951	8.87352	0.00140536	0.0177722	7.38543	4.23593	Hif1a	Ensembl	2451	chr6:96834525-96854854:+	chr6	+	96834525	96854854	hypoxia inducible factor 1 alpha subunit [Source:RGD Symbol;Acc:61928]	ACTTCTAGATGCTGGTGATCTTGACATTGAAGATGAAATGAAAGCACAGATGAACTGCTT		Yes	7.75105	7.48715	6.9181	4.51097	4.59021	3.6066
ASRN6AP1B10003891911	protein_coding	ENSRNOT00000059487	protein_coding	up	3.14514	8.84673	0.00139131	0.017688	5.96033	2.81518	Dram1	Ensembl	2742	chr7:28898649-28932641:-	chr7	-	28898649	28932641	DNA-damage regulated autophagy modulator 1 [Source:RGD Symbol;Acc:1598133]	GTGTTTAATTTCTACAAATGTGTGTATTTCCTTGGACTTCGTACCTGAGAAAATAAAATA			6.49135	5.96088	5.42875	2.97045	3.1566	2.3185
ASRN6AP1B10003629211	protein_coding	ENSRNOT00000003102	protein_coding	up	3.14429	8.84149	2.66544e-05	0.0044444	10.0115	6.86724	Naaa	Ensembl	1953	chr14:17283124-17302366:+	chr14	+	17283124	17302366	N-acylethanolamine acid amidase [Source:RGD Symbol;Acc:1307267]	CGTGGGCCTTATTAAAAATAAAGCTAATTTCTTAGTGCTTTTGAAAATTATGTGACAACA			10.2474	9.84809	9.93908	6.76299	6.81447	7.02426
ASRN6AP1B10744215911	protein_coding	ENSRNOT00000083342	protein_coding	up	3.14072	8.81963	0.000666903	0.0131608	2.76432	-0.376402	Optn	Ensembl	1758	chr17:77176716-77216243:+	chr17	+	77176716	77216243	optineurin [Source:RGD Symbol;Acc:628886]	GAGGCGCCTTCAGGCTGAGAAAGCGGACCTGCTGGGCATCGTCTCAGAACTGCAGCTCAA		Yes	2.37415	3.15074	2.76806	0.100392	-0.569686	-0.659911
ASRN6AP1B10246315411	protein_coding	ENSRNOT00000041502	protein_coding	up	3.13769	8.80111	9.38325e-06	0.00338966	4.80001	1.66233	RT1-T24-1	Ensembl	1059	chr20:3242492-3282523:+	chr20	+	3242492	3282523	RT1 class I, locus T24, gene 1 [Source:RGD Symbol;Acc:1359499]	ACTCCAACATGGGAATCAATGTTATTGCTGTTTTCTTCAAGCTGTGGCCATCATTGCAGC			4.88595	4.58454	4.92955	1.65318	1.6253	1.7085
ASRN6AP1B10006831311	protein_coding	ENSRNOT00000072592	protein_coding	up	3.13097	8.76024	0.00637961	0.0353255	5.83166	2.70069	Nrtn	Ensembl	671	chr9:10305470-10306597:+	chr9	+	10305470	10306597	neurturin [Source:RGD Symbol;Acc:621494]	TGCAAAGGGGCCCTGGCGACTTTCAGGAGAACTGAATTCACATAAAGTGTGGGGAACTCG			4.95008	6.89989	5.64501	2.92707	2.83199	2.34301
ASRN6AP1B10080489311	protein_coding	ENSRNOT00000091506	protein_coding	up	3.13027	8.75597	0.000922302	0.0148615	5.40709	2.27682	Ms4a7	Ensembl	1187	chr1:227491000-227506822:-	chr1	-	227491000	227506822	membrane spanning 4-domains A7 [Source:RGD Symbol;Acc:1305549]	TCAACCAAAGCCTTTGCACTGAGCAGCCTGGCCTCCAGTGTAGCAAGCTCTGTTGTTGCT			4.89764	5.45396	5.86967	2.18575	1.95353	2.6912
ASRN6AP1B10007546611	protein_coding	ENSRNOT00000005535	protein_coding	up	3.12125	8.70144	1.40195e-05	0.00368331	4.69112	1.56987	Eno2	Ensembl	2357	chr9:20251521-20260505:+	chr9	+	20251521	20260505	enolase 2 [Source:RGD Symbol;Acc:2554]	CTGAATCACAGTGCACACCACCCCTTGTCTGAGGACTTTTACTCTTTGCTCCATATGAGA			4.75863	4.81155	4.50318	1.69248	1.5888	1.42833
ASRN6AP1B10498601511	protein_coding	NM_001106645	protein_coding	up	3.11352	8.65494	0.000340678	0.0102646	2.77065	-0.342876	Ddx58	Refseq	4549	chr5:56486584-56536898:-	chr5	-	56486584	56536898		AGTGGTCGAGAAATCCCACTACACTGTGCTTGGAGATGCTTTTAAGGAGCGCTTTGTGTG			2.72169	2.35213	3.23813	-0.157556	-0.404367	-0.466704
ASRN6AP1B10006724011	protein_coding	ENSRNOT00000054864	protein_coding	up	3.10702	8.616	0.00348221	0.0263837	8.03518	4.92816	Lsp1	Ensembl	1234	chr1:215628785-215662504:+	chr1	+	215628785	215662504	lymphocyte-specific protein 1 [Source:RGD Symbol;Acc:1306133]	AAGTCCTGCCCTGTTTATGGATCCTTCGTTTTGTGTAATAAAGTGCATTGAGTGTCCCCT			8.37324	8.5609	7.1714	5.15726	5.20148	4.42575
ASRN6AP1B10359160211	protein_coding	ENSRNOT00000061297	protein_coding	up	3.10122	8.58142	0.000138099	0.00794008	7.66152	4.5603	AABR07044404.1	Ensembl	1786	chr20:4673843-4677506:-	chr20	-	4673843	4677506		ACAACCAGAGCGAGGACGGCTCACACACCTTCCAGAAGATGTATGGCTGTGACGTGGGGT			7.31734	7.7409	7.92633	4.6537	4.70514	4.32208
ASRN6AP1B10892633311	protein_coding	ENSRNOT00000082538	protein_coding	up	3.09946	8.57096	0.000257081	0.00965596	7.73767	4.63821	RT1-A1	Ensembl	1463	chr20:5351621-5421098:+	chr20	+	5351621	5421098	RT1 class Ia, locus A1 [Source:RGD Symbol;Acc:1595924]	ACCCTGCTCCGCTACTATAACCAGAGCGAGGGCGGCTCTCACACCATCCAGAGATTGTCT			7.37093	7.7421	8.09997	4.79288	4.76585	4.3559
ASRN6AP1B10003042311	protein_coding	ENSRNOT00000020335	protein_coding	up	3.08916	8.51003	0.000397536	0.0109357	3.53929	0.45013	Ptgr1	Ensembl	1232	chr5:76110738-76129441:-	chr5	-	76110738	76129441	prostaglandin reductase 1 [Source:RGD Symbol;Acc:621195]	CAAATGCATATGTAAAACGTAACTGCAAGGAGTTTGGCCTATCTAATAAAACATGGTGGG			3.98703	3.07297	3.55789	0.370398	0.329953	0.65004
ASRN6AP1B10008030611	protein_coding	ENSRNOT00000010028	protein_coding	up	3.08091	8.46146	0.00309963	0.024734	7.67525	4.59434	Igsf8	Ensembl	2175	chr13:90692666-90700789:+	chr13	+	90692666	90700789	immunoglobulin superfamily, member 8 [Source:RGD Symbol;Acc:1311500]	GTAGGAAGGCCAGTTCCTGCCCTCAAACTAGTTTTTCTAAAATGTGAATAAACTGGTTTT			7.274	7.90176	7.84999	4.92203	5.13618	3.72482
ASRN6AP1B10003629311	protein_coding	ENSRNOT00000003320	protein_coding	up	3.05342	8.30175	0.00615395	0.034654	1.5532	-1.50021	Fam129a	Ensembl	3622	chr13:68949665-69101588:+	chr13	+	68949665	69101588	family with sequence similarity 129, member A [Source:RGD Symbol;Acc:71088]	CGAAACCTACCAGTGACACAGACATGACTTGAACAGATACTGCATGCTCTGTTAGTCGTC			1.52315	2.36637	0.770079	-1.48435	-0.904895	-2.1114
ASRN6AP1B10708497511	protein_coding	ENSRNOT00000006126	protein_coding	up	3.05034	8.28409	0.000561912	0.0124231	1.88277	-1.16757	Il1a	Ensembl	630	chr3:121825832-121835360:-	chr3	-	121825832	121835360	interleukin 1 alpha [Source:RGD Symbol;Acc:2890]	CCTGGAGGCCATAGCCCATGATTTAGAAGTAAAATTTGACATGTATGCCTACTCATCGGG			2.02444	2.02832	1.59555	-1.17708	-0.696804	-1.62884
ASRN6AP1B10403424811	protein_coding	ENSRNOT00000040634	protein_coding	up	3.04222	8.23758	0.000407882	0.0110336	8.51223	5.47001	RT1-M6-1	Ensembl	661	chr20:2058197-2060020:+	chr20	+	2058197	2060020	RT1 class I, locus M6, gene 1 [Source:RGD Symbol;Acc:1598232]	ACCAGAGCGATAAAGATCCCCCAAAGGCACATGTGACCCTTCACCCCAGACCTGAAGGTG			8.2215	8.50048	8.81471	5.66915	5.71332	5.02757
ASRN6AP1B10318246011	protein_coding	ENSRNOT00000019820	protein_coding	up	3.03525	8.19785	0.00110063	0.0159478	3.7975	0.762256	Cbfa2t3	Ensembl	2684	chr19:55441572-55510460:-	chr19	-	55441572	55510460	CBFA2/RUNX1 translocation partner 3 [Source:RGD Symbol;Acc:1310547]	CCACCAGGACCTCTACAGTCTCTCTTCGCAAGCACCCTCAGAAACCACCACGGAGCTGCA		Yes	3.38307	3.53274	4.47669	0.544257	0.940193	0.802317
ASRN6AP1B10002818011	protein_coding	ENSRNOT00000065673	protein_coding	up	3.02666	8.14921	9.60254e-05	0.00683458	2.51734	-0.509317	RGD1307182	Ensembl	1338	chr9:14646151-14654305:-	chr9	-	14646151	14654305	similar to RIKEN cDNA B430306N03 gene [Source:RGD Symbol;Acc:1307182]	CAGTGGCTCTGAGTGACTAACTTTGTTTCCTTGTGTGGCCATCACTTCCTTCCTCACTGG			2.76352	2.30675	2.48175	-0.247549	-0.723422	-0.556981
ASRN6AP1B10554466011	protein_coding	NM_024359	protein_coding	up	3.01096	8.06103	0.000888368	0.0146559	6.95096	3.94	Hif1a	Refseq	3718	chr6:96811185-96856050:+	chr6	+	96811185	96856050		GCCGGCGGCGAGAACGAGAAGAAAAATAGGATGAGTTCCGAACGTCGAAAAGAAAAGTCT		Yes	7.00122	7.12695	6.72473	4.24693	4.26808	3.30498
ASRN6AP1B10721007211	protein_coding	ENSRNOT00000000528	protein_coding	up	2.98731	7.92995	0.000318409	0.0101312	6.06152	3.07421	Psmb8	Ensembl	1072	chr20:3990820-3993769:+	chr20	+	3990820	3993769	proteasome subunit beta 8 [Source:RGD Symbol;Acc:3426]	ACTGGGAGAGGCTGTTGGCCAAGGAATGCAGGCTATACTATCTGCGGAATGGGGAACGCA			5.70272	5.92091	6.56094	3.09398	3.03953	3.08913
ASRN6AP1B10113038411	protein_coding	ENSRNOT00000061954	protein_coding	up	2.98502	7.91734	0.000212393	0.0091454	4.76741	1.78239	Adgb	Ensembl	5000	chr1:4445027-4550768:-	chr1	-	4445027	4550768	androglobin [Source:RGD Symbol;Acc:1564259]	TCACTATGTACGGAAAACAGCTGATGAGGCCGTGCTGCAGACAGATGAACTGAGTAAGCA			4.99461	4.88301	4.42459	1.91439	1.95709	1.4757
ASRN6AP1B10005118411	protein_coding	ENSRNOT00000004408	protein_coding	up	2.9834	7.90846	0.015976	0.0564672	6.51001	3.52661	Btg2	Ensembl	2562	chr13:50913180-50916982:-	chr13	-	50913180	50916982	BTG anti-proliferation factor 2 [Source:RGD Symbol;Acc:2225]	TGATTGTACAATAGCGCTTTTATATGGAAGACTGTACAGCTTTATGGACAAATGTAAAAC		Yes	7.0447	7.34613	5.13919	3.74034	3.859	2.98049
ASRN6AP1B10004925311	protein_coding	ENSRNOT00000027212	protein_coding	up	2.98166	7.89892	0.000288754	0.00994437	7.46242	4.48077	Nfkbib	Ensembl	1398	chr1:86941074-86948845:-	chr1	-	86941074	86948845	NFKB inhibitor beta [Source:RGD Symbol;Acc:621887]	CCCCAACCCTGCCTGACTTAAGATCTAATATTAATATAGTTTCCAATTTAATAAAATTTC		Yes	7.1169	7.72367	7.54669	4.64258	4.66891	4.13081
ASRN6AP1B10440386911	protein_coding	ENSRNOT00000001036	protein_coding	up	2.9686	7.82778	0.000384802	0.0107711	9.05361	6.08501	RT1-S3	Ensembl	1692	chr20:3176107-3179818:+	chr20	+	3176107	3179818	RT1 class Ib, locus S3 [Source:RGD Symbol;Acc:735037]	GACTGCCTGAACCTCTCGCCCTGAGATGGGAGCCTTCTCCATTCACCGACTCCAGCATGC			8.75731	8.95166	9.45186	6.22103	6.2913	5.74268
ASRN6AP1B10543201711	protein_coding	ENSRNOT00000075494	protein_coding	up	2.96721	7.8202	0.0114372	0.0472253	7.53151	4.56431	C3	Ensembl	5063	chr9:9721137-9747077:+	chr9	+	9721137	9747077	complement C3 [Source:RGD Symbol;Acc:2232]	CCATCGAGCAGGTCATCAAGTCAGGCTCAGATGAGGTGCAGGCAGGTCAGGAACGAAGGT			6.45921	7.41194	8.72338	4.29454	4.70325	4.69514
ASRN6AP1B10005714311	protein_coding	NM_001008840	protein_coding	up	2.96591	7.81318	1.5802e-05	0.00382967	8.72607	5.76016	RT1-CE4	Refseq	1098	chr20:4771960-4774886:-	chr20	-	4771960	4774886		GGGATTCTACCCTGCTGACATCACCATGACCTGGCTGTTGAATGGGGAGGACCTGAGCCA	RT1-CE2		8.64034	8.57792	8.95995	5.77815	5.72256	5.77978
ASRN6AP1B10001557311	protein_coding	ENSRNOT00000011869	protein_coding	up	2.96497	7.8081	0.00184169	0.0200588	2.84008	-0.124888	Slamf8	Ensembl	2526	chr13:90967739-90977734:-	chr13	-	90967739	90977734	SLAM family member 8 [Source:RGD Symbol;Acc:1306263]	CCAGATGCAAGCATAGACGATCCACCTAACTTCAAGGGGAAAGACAAAGAAGTCTCTACC			2.99252	3.13744	2.39029	0.478713	-0.18104	-0.672336
ASRN6AP1B10005819111	protein_coding	ENSRNOT00000002838	protein_coding	up	2.96162	7.78996	0.00123226	0.0167206	3.27765	0.316031	Eva1c	Ensembl	1956	chr11:31002451-31075809:+	chr11	+	31002451	31075809	eva-1 homolog C [Source:RGD Symbol;Acc:1307569]	AGGGACACCTCACTGTTTACAGCACACCCTGGAATAAATTGGGAGGAAGACGTGGAGTCT			2.58274	3.71502	3.53518	0.467473	0.332433	0.148187
ASRN6AP1B10005024611	protein_coding	ENSRNOT00000044849	protein_coding	up	2.95542	7.75658	0.000172621	0.00880986	2.44662	-0.508801	AABR07037161.1	Ensembl	552	chrX:14733145-14733696:-	chrX	-	14733145	14733696		GATCTCCAGAAGTCGGCATGGCTGAGTATCTCTTTGGAAAACTTAGCCTGGGTGACAACC			2.16713	2.7537	2.41903	-0.27099	-0.508962	-0.746452
ASRN6AP1B10091528711	protein_coding	ENSRNOT00000082047	protein_coding	up	2.95301	7.74362	0.000299642	0.00998182	4.26782	1.31482	Psmb8	Ensembl	277	chr20:3992496-3992959:+	chr20	+	3992496	3992959	proteasome subunit beta 8 [Source:RGD Symbol;Acc:3426]	GCAGCATGATCTGCGGCTGGGACAAGAAGTTGTCTTCAGACACACCAGAAGAGGGCATCA			4.15815	3.92865	4.71667	1.40532	1.13201	1.40711
ASRN6AP1B10001392711	protein_coding	ENSRNOT00000040116	protein_coding	up	2.94079	7.67834	3.04592e-05	0.004703	6.52229	3.58149	MGC105567	Ensembl	2123	chr18:55685613-55704904:+	chr18	+	55685613	55704904	similar to cDNA sequence BC023105 [Source:RGD Symbol;Acc:1565797]	TGTCATTACATGTCTTGCTTATGGTTATTTAGAATAAAACCTGTTTTAAGCCACACATGG			6.77179	6.31557	6.4795	3.53541	3.54209	3.66697
ASRN6AP1B10878801711	protein_coding	ENSRNOT00000071840	protein_coding	up	2.93883	7.66787	0.000179469	0.00887739	6.88418	3.94535	RT1-CE3	Ensembl	597	chr20:4932856-4934871:-	chr20	-	4932856	4934871	RT1 class I, locus CE3 [Source:RGD Symbol;Acc:1598231]	AGCGAGGGCGGCTCGCACACCTTCCAGAGGATGTACGGCTGTGACGTGGGGTCGGACGGA			6.74991	6.79286	7.10977	4.16154	4.10306	3.57145
ASRN6AP1B10001532111	protein_coding	ENSRNOT00000007374	protein_coding	up	2.93291	7.63648	0.00113469	0.0161643	6.90546	3.97255	Hpcal1	Ensembl	1670	chr6:43001948-43109071:+	chr6	+	43001948	43109071	hippocalcin-like 1 [Source:RGD Symbol;Acc:708375]	ACAGGTGTTTCCGTGTGCTCCGTCCTCTTCTGTAAATTGGTCTGGCATATTAAAATGATC		Yes	6.8057	7.41267	6.49802	4.1624	4.23571	3.51955
ASRN6AP1B10002248711	protein_coding	ENSRNOT00000060494	protein_coding	up	2.9298	7.62004	0.00463782	0.0300392	4.25897	1.32917	Asb15	Ensembl	4236	chr4:51614676-51644492:+	chr4	+	51614676	51644492	ankyrin repeat and SOCS box containing 15 [Source:RGD Symbol;Acc:727860]	GTGTTGCTTTCTTCATTGTGCTTAAAGTCACTGCTTATAAATGTTTCTCTAAATAAATGA		Yes	4.92347	4.54604	3.30739	1.41257	1.54926	1.02568
ASRN6AP1B10007817811	protein_coding	ENSRNOT00000039215	protein_coding	up	2.9295	7.61847	0.000301715	0.00998182	5.88004	2.95054	Dtx3l	Ensembl	4919	chr11:67757928-67767622:+	chr11	+	67757928	67767622	deltex E3 ubiquitin ligase 3L [Source:RGD Symbol;Acc:1565144]	TTTCTTCTTTTGCAAGGCGGAATTATCTGTATGAAATAAAGTTAGGTGCTTGCGAACTAC			6.33078	5.75266	5.5567	3.05832	2.76898	3.02433
ASRN6AP1B10413935611	protein_coding	ENSRNOT00000000383	protein_coding	up	2.92738	7.60727	0.00127572	0.0170034	3.24752	0.320141	Nid2	Ensembl	4562	chr15:4894213-4951917:-	chr15	-	4894213	4951917	nidogen 2 [Source:RGD Symbol;Acc:1311685]	TGGCATCACTGCAGTCTATCCCTACTGTCCAACAGGAAGAAAGTGAACATTAAATGTACA			2.86881	3.92279	2.95096	0.574383	0.235311	0.150728
ASRN6AP1B10200300311	protein_coding	ENSRNOT00000067176	protein_coding	up	2.91561	7.54549	0.000589109	0.0126804	4.57674	1.66112	Oas1a	Ensembl	1086	chr12:41200776-41210449:+	chr12	+	41200776	41210449	2'-5' oligoadenylate synthetase 1A [Source:RGD Symbol;Acc:621760]	TCAGGGCTGGCTGTGGGTTTTGTCTTTGTAAACAAGATCTACACCATCCTCATCTCCGAA			4.13289	4.76174	4.83557	1.50263	1.43482	2.04591
ASRN6AP1B10002119511	protein_coding	ENSRNOT00000071515	protein_coding	up	2.91137	7.52333	0.0118733	0.0481215	7.3874	4.47603	Tnfsf9	Ensembl	1304	chr9:9909948-9912276:-	chr9	-	9909948	9912276	TNF superfamily member 9 [Source:RGD Symbol;Acc:727974]	CTGGGCAGCTGCTAGAAATCAAAGGTTCCCAAATCAAACTTTATATTTATATTAATAAGT			7.99905	7.71154	6.45162	4.71339	5.13561	3.5791
ASRN6AP1B10380838811	protein_coding	ENSRNOT00000076536	protein_coding	up	2.90838	7.50777	0.000192103	0.00898339	5.24377	2.33539	Slfn2	Ensembl	1144	chr10:70370447-70376331:+	chr10	+	70370447	70376331	schlafen 2 [Source:RGD Symbol;Acc:1308645]	ATGCAGCTGAGCAAGACAACCACAGAGCTCACAGGACCTGGAGGAAGCTGGAGGGAGACC			5.01381	5.06904	5.64848	2.41549	2.42924	2.16144
ASRN6AP1B10008374111	protein_coding	ENSRNOT00000059524	protein_coding	up	2.87625	7.34237	0.00235806	0.0221123	2.23544	-0.640805	Abl2	Ensembl	3764	chr13:74154835-74333244:+	chr13	+	74154835	74333244	ABL proto-oncogene 2, non-receptor tyrosine kinase [Source:RGD Symbol;Acc:1590898]	TGTCCTTAATAACTTATTGTCATGTGTACAGGAAATTAGTGATGTGGTGCAGAGGGCCTG			1.95819	2.81136	1.93677	-0.0550368	-1.07657	-0.790812
ASRN6AP1B10608811011	protein_coding	ENSRNOT00000078977	protein_coding	up	2.87488	7.33544	0.000341796	0.0102646	3.24972	0.374833	Me1	Ensembl	1713	chr8:94258198-94368834:-	chr8	-	94258198	94368834	malic enzyme 1 [Source:RGD Symbol;Acc:3074]	TCCTCCTTTGAACACCATCCGAGATGTTTCCTTGAAAATCGCAGTAAAGATTGTGCAAGA			3.29862	3.01826	3.43227	0.723105	0.438072	-0.0366797
ASRN6AP1B10171411211	protein_coding	NM_012897	protein_coding	up	2.86599	7.29035	0.00141234	0.0177899	3.62591	0.759921	Grk3	Refseq	2373	chr12:49626871-49746269:+	chr12	+	49626871	49746269		GGGCTGGCCTATCCACACTCGAAATTACTGAAGAAGCAGAGGCATTTTTCTGTGCAACCC			3.00649	4.19835	3.67288	0.831494	0.918368	0.529902
ASRN6AP1B10003001811	protein_coding	ENSRNOT00000015139	protein_coding	up	2.86435	7.2821	6.67359e-06	0.00297146	10.4098	7.54547	Ccl3	Ensembl	757	chr10:70869513-70871066:-	chr10	-	70869513	70871066	C-C motif chemokine ligand 3 [Source:RGD Symbol;Acc:3647]	ATGTACAATGGATGCTTTGTCTATACCAGAGAAATAATAAATATGCTCTTTAACAAGTGA			10.5058	10.4831	10.2406	7.56544	7.59991	7.47104
ASRN6AP1B10106603111	protein_coding	ENSRNOT00000055235	protein_coding	up	2.8538	7.22901	0.000841563	0.0143862	6.97802	4.12422	Pgap2	Ensembl	1710	chr1:167309051-167334689:+	chr1	+	167309051	167334689	post-GPI attachment to proteins 2 [Source:RGD Symbol;Acc:619744]	AGCTGCTAATAACCTCTCAGCCTAGGAAAAGAGATTCTAAACCCCGTCTCTGATCCTGGA			6.58838	6.90782	7.43785	4.33216	4.31126	3.72923
ASRN6AP1B10007952311	protein_coding	NM_021846	protein_coding	up	2.84424	7.18126	5.01965e-05	0.00557952	8.32461	5.48037	Mcl1	Refseq	2130	chr2:197786212-197788992:+	chr2	+	197786212	197788992		GGGAAAGCAGACTAATCTTTACCACGGTGCTATTCACAGGCTTTACTTGTTTAACACAAG			8.15899	8.57766	8.23717	5.36323	5.64397	5.43391
ASRN6AP1B10006051711	protein_coding	ENSRNOT00000037181	protein_coding	up	2.83029	7.11217	0.000944624	0.0149965	3.77606	0.945767	Gbp7	Ensembl	1878	chr2:248219428-248239899:+	chr2	+	248219428	248239899		GTATTGCCTGGTACTGGTAAGCTTTTTGGTCTAGGGCTGAAAATTTTAAGCAGAAAAATG			4.15384	3.14921	4.02511	0.980161	0.806425	1.05071
ASRN6AP1B10008357511	protein_coding	ENSRNOT00000004884	protein_coding	up	2.82455	7.08393	0.000712866	0.013394	3.74765	0.923104	Pir	Ensembl	1512	chrX:31852323-31968152:-	chrX	-	31852323	31968152	pirin [Source:RGD Symbol;Acc:1359212]	GTGAGTCTTCAGAATACATTATATACATGTATGAAATTGTCAAAGAACAGGGTAACTAAT		Yes	4.25777	3.75749	3.22771	0.992973	0.846914	0.929426
ASRN6AP1B10241002311	protein_coding	ENSRNOT00000026559	protein_coding	up	2.82029	7.06304	0.0184077	0.0611759	2.01765	-0.802635	Vegfa	Ensembl	3474	chr9:17340341-17355681:+	chr9	+	17340341	17355681	vascular endothelial growth factor A [Source:RGD Symbol;Acc:619991]	ACAAAGCCAGAAAATCACTGTGAGCCTTGTTCAGAGCGGAGAAAGCATTTGTTTGTCCAA			1.36989	3.37547	1.3076	-0.532371	-0.517079	-1.35845
ASRN6AP1B10005326911	protein_coding	ENSRNOT00000036718	protein_coding	up	2.81939	7.05865	0.00166356	0.019118	9.17771	6.35831	Adm	Ensembl	1387	chr1:175445088-175447259:+	chr1	+	175445088	175447259	adrenomedullin [Source:RGD Symbol;Acc:2047]	TCTATTTACATAAAATATGTGATCTGGGAAAAAGCAAACCAATAAACTGTCTCAATGCTG			9.62283	9.44234	8.46795	6.42742	6.49915	6.14836
ASRN6AP1B10002753511	protein_coding	ENSRNOT00000031692	protein_coding	up	2.8172	7.04795	7.1063e-05	0.00620377	6.86384	4.04663	Lrrc25	Ensembl	2346	chr16:20558222-20562399:-	chr16	-	20558222	20562399	leucine rich repeat containing 25 [Source:RGD Symbol;Acc:1564818]	TGATTCTGGGATGTTAGGCCTGGCTTGAAATGGGGATGGGAGGAATGTCCAGAGGGAACC			6.89985	6.7247	6.96697	4.20522	4.1873	3.74738
ASRN6AP1B10002450011	protein_coding	NM_001047858	protein_coding	up	2.80799	7.00308	0.00460509	0.0299793	7.28811	4.48012	AABR07054319.1	Refseq	2878	chr3:147608850-147614410:+	chr3	+	147608850	147614410		CCCTTTGGTCTCTGCAACTTTTCTGTGAATCTAAAGTCATTCTAAAATAAAAGTTTATTT	Srxn1		7.80442	7.49445	6.56546	4.77285	4.82519	3.84232
ASRN6AP1B10004122311	protein_coding	ENSRNOT00000020815	protein_coding	up	2.79277	6.92957	5.20286e-05	0.00559224	4.50876	1.71599	Slc27a3	Ensembl	2274	chr2:189760747-189765415:-	chr2	-	189760747	189765415	solute carrier family 27 member 3 [Source:RGD Symbol;Acc:1310605]	CAGGTGTCTTTTGTATATGGAGTCGTTATTTTGTAATAAACAACTGGAGCTTATCTGGCC			4.79517	4.31555	4.41555	1.64591	1.70772	1.79435
ASRN6AP1B10007744511	protein_coding	ENSRNOT00000021353	protein_coding	up	2.7837	6.88618	0.00242574	0.0223259	7.02912	4.24541	Lrp4	Ensembl	7784	chr3:80362858-80416679:+	chr3	+	80362858	80416679	LDL receptor related protein 4 [Source:RGD Symbol;Acc:619731]	GGACTTTCTGGAGTTATTTAACCACTATGTTCAGTATTTTAGGGCTTTATGATAATTTAA			7.39305	7.31209	6.38221	4.4596	4.52679	3.74985
ASRN6AP1B10353194111	protein_coding	ENSRNOT00000061114	protein_coding	up	2.77901	6.86379	0.00021898	0.00916748	8.25198	5.47297	RT1-CE7	Ensembl	1753	chr20:4694472-4896970:-	chr20	-	4694472	4896970	RT1 class I, locus CE7 [Source:RGD Symbol;Acc:1595786]	TGTCTGATGTTCCCTCTGATTTTGTGGGTTTGCTGTGAAGAACTGTGGAGCCCAGCCTGC			8.32952	8.00538	8.42104	5.72336	5.56712	5.12842
ASRN6AP1B10008679811	protein_coding	ENSRNOT00000086810	protein_coding	up	2.77418	6.84085	0.00265417	0.0232784	6.40932	3.63514	Tfec	Ensembl	1622	chr4:44065045-44136815:-	chr4	-	44065045	44136815	transcription factor EC [Source:RGD Symbol;Acc:3846]	CTGCCTCACCTTCTACAACATCATTTTCTGAAGATTCACAACTAAGAAGATTGATGATAA		Yes	6.20126	5.82863	7.19807	3.63019	3.7814	3.49384
ASRN6AP1B10330424711	protein_coding	ENSRNOT00000077134	protein_coding	up	2.77373	6.83876	0.00214744	0.0215301	3.31271	0.538975	AABR07059663.1	Ensembl	4644	chr4:31229913-31299132:+	chr4	+	31229913	31299132		ACGTGTAGAAGCATTAGTGTGGATGATTTAACACGCTTCCTAGAAGTTGCTGAAAAGGCT			2.90662	2.95012	4.0814	0.697388	0.518381	0.401157
ASRN6AP1B10416180511	protein_coding	ENSRNOT00000087404	protein_coding	up	2.77368	6.83851	0.00061328	0.0127527	1.30936	-1.46432	C1qtnf1	Ensembl	3443	chr10:107469377-107477162:+	chr10	+	107469377	107477162	C1q and TNF related 1 [Source:RGD Symbol;Acc:1359204]	TGGACCATAGACTGAGGAAGATGGGCTCCCGTGGACAGGGATTCATGCTGGGATGCTGCC			1.36198	1.11042	1.45567	-1.83963	-1.59906	-0.954279
ASRN6AP1B10001600011	protein_coding	ENSRNOT00000016856	protein_coding	up	2.77208	6.83094	0.00037557	0.0106171	6.91671	4.14462	Stk17b	Ensembl	3252	chr9:60399261-60430081:-	chr9	-	60399261	60430081	serine/threonine kinase 17b [Source:RGD Symbol;Acc:620457]	ATCCCCATACCTTTCCTTGGGACATTGCTCATTGTAAACAGTAGCTAGTGGTTTCACAAT			7.32572	6.63692	6.78749	4.27897	4.28397	3.87093
ASRN6AP1B10295946611	protein_coding	NM_001007694	protein_coding	up	2.75712	6.76046	0.000493342	0.0118514	2.10766	-0.649459	Ifit3	Refseq	2053	chr1:252906234-252911375:+	chr1	+	252906234	252911375		CCACACCCAGCTTTTCACAGCAGCATAGAAACAGATCGCCGTCATGAGTGAGGTCAACAA			1.8984	1.90941	2.51517	-0.308151	-0.855791	-0.784434
ASRN6AP1B10008133511	protein_coding	ENSRNOT00000022833	protein_coding	up	2.74539	6.70571	0.000173013	0.00880986	5.47705	2.73166	Pstpip2	Ensembl	3252	chr18:74174936-74292921:+	chr18	+	74174936	74292921	proline-serine-threonine phosphatase-interacting protein 2 [Source:RGD Symbol;Acc:1563090]	TTTTCCCCCTGCTTGACATGAAGTAAAATAAAAGTTTCTGATGATTTGGGATTTAATTTG			5.87713	5.31396	5.24007	2.67775	2.76502	2.75222
ASRN6AP1B10002642411	protein_coding	ENSRNOT00000013093	protein_coding	up	2.74526	6.70513	0.000715097	0.013406	7.86545	5.12018	Il18	Ensembl	1007	chr8:54993859-55016299:+	chr8	+	54993859	55016299	interleukin 18 [Source:RGD Symbol;Acc:2889]	CAAAATACCTGAGGCCGCATGATTTATAGAGTAAACAAGTTTAATTGTCTCACGTGTCCA			8.1703	8.13045	7.29559	5.14234	5.21775	5.00045
ASRN6AP1B10001683211	protein_coding	ENSRNOT00000028271	protein_coding	up	2.73448	6.6552	0.000944194	0.0149965	6.16758	3.4331	Gys1	Ensembl	3691	chr1:101427195-101447092:+	chr1	+	101427195	101447092	glycogen synthase 1 [Source:RGD Symbol;Acc:1589798]	TTGGATTGCATTTGGGAGTGGGAGGGCAGAAGGTGTGTGATTGGAGTGTGTTCAGAGATG			6.4063	6.52058	5.57586	3.57645	3.47262	3.25022
ASRN6AP1B10011068211	protein_coding	NM_080782	protein_coding	up	2.72836	6.62704	0.0144311	0.0533498	8.66184	5.93348	Cdkn1a	Refseq	1894	chr20:6348422-6358864:+	chr20	+	6348422	6358864		ACCAGCCTAACAGATTTCTATCACTCCAAGCGCCGATTGGTCTTCTGCAAGAGAAAGCCC		Yes	7.90424	8.99911	9.08218	6.18096	6.71954	4.89992
ASRN6AP1B10008098311	protein_coding	ENSRNOT00000018776	protein_coding	up	2.72347	6.60461	0.000693977	0.0133114	7.25775	4.53428	Lcn2	Ensembl	889	chr3:11414186-11417546:-	chr3	-	11414186	11417546	lipocalin 2 [Source:RGD Symbol;Acc:69408]	ATCCCTCTTATTTGATCAGCTCTCCCCATCCACCTGTGTTAACGCTGCCCCACCAACGGG			7.12682	7.13857	7.50787	4.84593	4.73676	4.02014
ASRN6AP1B10156301111	protein_coding	NM_001024771	protein_coding	up	2.71618	6.57132	0.000802938	0.0141781	7.40346	4.68728	Tnip2	Refseq	2137	chr14:81488012-81505009:+	chr14	+	81488012	81505009		GATGCTTGTGGAACATCTCATGCGGAATCTGGACCGAGCTGTCAATTCAAAGCTGCAAGC			7.37101	7.56455	7.27482	4.73643	5.15533	4.17007
ASRN6AP1B10004936611	protein_coding	ENSRNOT00000028660	protein_coding	up	2.70658	6.52771	0.000758954	0.0138252	5.85465	3.14807	Gramd1a	Ensembl	3024	chr1:89563976-89590490:-	chr1	-	89563976	89590490	GRAM domain containing 1A [Source:RGD Symbol;Acc:1311022]	GATGCACTTTAGATCTGTGTGTGCCTGTACCGGTCCAGCTGCCACTGCCTGCTCAGCCAG			5.8282	6.31354	5.42221	3.18318	3.36864	2.89241
ASRN6AP1B10008357111	protein_coding	ENSRNOT00000004320	protein_coding	up	2.70072	6.50126	0.00102321	0.0155383	9.94729	7.24657	Lgals3bp	Ensembl	2198	chr10:107415326-107424710:-	chr10	-	107415326	107424710	galectin 3 binding protein [Source:RGD Symbol;Acc:620837]	CCCCATCAGTCACAGTCACTAATCTGAAATCATTAAAGTGGCACGTGCTTCTCACAACGT			9.86769	9.80539	10.1688	7.50576	7.57584	6.65811
ASRN6AP1B10602461211	protein_coding	ENSRNOT00000078221	protein_coding	up	2.69487	6.47495	0.00011877	0.00731179	6.14196	3.4471	Cd47	Ensembl	1337	chr11:53515343-53575161:-	chr11	-	53515343	53575161	Cd47 molecule [Source:RGD Symbol;Acc:2308]	AGAGTCGAAAGGGATGATGAATGACGAATAACTGAAGGGAAGTGATGGACTGTAACTTGA			6.42503	5.93375	6.06711	3.55581	3.55081	3.23466
ASRN6AP1B10001160711	protein_coding	ENSRNOT00000009404	protein_coding	up	2.69272	6.4653	0.00358635	0.0267489	6.48378	3.79106	Ero1a	Ensembl	2333	chr15:19619973-19655381:-	chr15	-	19619973	19655381	endoplasmic reticulum oxidoreductase 1 alpha [Source:RGD Symbol;Acc:621713]	GGCACAGGAGATTTCTAGACATTGTAGAAAGATGAATGGATTATATATTTATTCTCATAA			7.13579	6.65378	5.66178	3.89435	3.81568	3.66316
ASRN6AP1B10111824711	protein_coding	NM_001034137	protein_coding	up	2.69259	6.46474	8.53732e-05	0.00652551	8.74241	6.04981	Sp110	Refseq	1783	chr9:92593909-92616165:-	chr9	-	92593909	92616165		AGTCTGGAGCAGGATGGATTTTTGTTCTGTACTTCCAAAAGTAAGCCTCAAAAAGAGTGT		Yes	8.81443	8.57383	8.83896	6.05963	6.293	5.79681
ASRN6AP1B10003734111	protein_coding	ENSRNOT00000015976	protein_coding	up	2.69101	6.45763	0.00110541	0.015949	2.4161	-0.274906	Cd79b	Ensembl	1208	chr10:94497448-94500591:-	chr10	-	94497448	94500591	CD79b molecule [Source:RGD Symbol;Acc:620012]	GACTTGTTGGAATCTGCAAATGGACTCAGCACATTGGCTTCCTGAGGAGTCCGGGAAGGA			2.46891	1.95047	2.82891	-0.0590224	-0.663628	-0.102068
ASRN6AP1B10733084611	protein_coding	ENSRNOT00000092301	protein_coding	up	2.68976	6.45205	0.000618541	0.0127752	2.73354	0.0437877	Sept6	Ensembl	1615	chrX:123525926-123601100:-	chrX	-	123525926	123601100	septin 6 [Source:RGD Symbol;Acc:1585082]	ACCCTGCTGTTTGCTGCATGCTGCATGACACCCAGGGTCCTGCTTTTTTTAACCTTGTCT			2.78623	2.3661	3.0483	0.404231	-0.246896	-0.0259718
ASRN6AP1B10623996711	protein_coding	ENSRNOT00000073042	protein_coding	up	2.68473	6.42962	0.00186702	0.0201727	9.53859	6.85386	C3	Ensembl	5188	chr9:9721105-9747167:+	chr9	+	9721105	9747167	complement C3 [Source:RGD Symbol;Acc:2232]	CGGCTGCCCCAACTGACCACAACCTCCAATAAAGCTTCAGTTGTATTTTACCCATCTTTC			8.9452	9.55611	10.1145	6.7485	6.67243	7.14064
ASRN6AP1B10001372411	protein_coding	ENSRNOT00000039909	protein_coding	up	2.67128	6.36993	0.00280158	0.0238184	3.01781	0.34653	Ankrd37	Ensembl	872	chr16:49462889-49465888:+	chr16	+	49462889	49465888	ankyrin repeat domain 37 [Source:RGD Symbol;Acc:1565715]	CCTGAGGAGGAAAGCTTTCTTCCAAGTGAAGAGAAATTCATTCATGCATGTGTTTACATG			3.06484	3.64634	2.34224	0.579147	0.405883	0.0545589
ASRN6AP1B10001599311	protein_coding	ENSRNOT00000016066	protein_coding	up	2.67077	6.36769	0.000979274	0.0152391	4.63494	1.96417	Ints12	Ensembl	1796	chr2:238257031-238269370:+	chr2	+	238257031	238269370	integrator complex subunit 12 [Source:RGD Symbol;Acc:1359136]	CTGGGACAAAAGATGTAACATACTGTAACTTAATAAAACTCTTGATCAAATCTCTATTGT		Yes	4.78043	5.07166	4.05273	2.00064	1.85071	2.04117
ASRN6AP1B10062982611	protein_coding	ENSRNOT00000073138	protein_coding	up	2.6669	6.35063	0.0073444	0.0378712	3.79036	1.12346	LOC497963	Ensembl	3444	chr10:66189786-66313190:+	chr10	+	66189786	66313190	similar to Nitric oxide synthase, inducible (NOS type II) (Inducible NO synthase) (Inducible NOS) (iNOS) [Source:RGD Symbol;Acc:1598227]	ACAACAACGTGGAGAAAACCCCAGGTGCTATTCCCAGCCCAACAACACAGGATGACCCTA			4.02876	4.54222	2.80009	1.12472	1.32936	0.916299
ASRN6AP1B10858883111	protein_coding	ENSRNOT00000060327	protein_coding	up	2.66224	6.33016	0.00167606	0.0191502	1.90594	-0.7563	RT1-Db1	Ensembl	1100	chr20:4087644-4097089:+	chr20	+	4087644	4097089	RT1 class II, locus Db1 [Source:RGD Symbol;Acc:1593282]	GCGGTGACCGAGCTGGGGCGGCGGGCCGCGGTGGACACGATCTGCAGACACAACTACGAG			1.93868	1.95283	1.82632	-0.87478	-0.0963004	-1.29782
ASRN6AP1B10387198111	protein_coding	ENSRNOT00000091731	protein_coding	up	2.66082	6.32394	0.00205168	0.0209613	5.56749	2.90666	Cdkn1a	Ensembl	825	chr20:6351458-6357756:+	chr20	+	6351458	6357756	cyclin-dependent kinase inhibitor 1A [Source:RGD Symbol;Acc:69328]	CGCCGATCCACAGCGATATCGAGACACTCAGAGCCACAGGCACCATGTCCGATCCTGGTG		Yes	5.05827	5.9168	5.7274	3.14493	3.20275	2.37231
ASRN6AP1B10111101011	protein_coding	ENSRNOT00000047527	protein_coding	up	2.65912	6.31648	0.000348465	0.0103646	9.82666	7.16754	RT1-CE7	Ensembl	1568	chr20:4694657-4698718:-	chr20	-	4694657	4698718	RT1 class I, locus CE7 [Source:RGD Symbol;Acc:1595786]	GGAGGAGACTACACCCCTGCTCCAGCATGAAGACAGCTGCATGGAGTGGACTGAGTGACA			9.72585	9.73706	10.0171	7.41636	7.34678	6.73948
ASRN6AP1B10522074211	protein_coding	ENSRNOT00000078434	protein_coding	up	2.65359	6.2923	0.000432982	0.0112973	8.79961	6.14602	Cd47	Ensembl	1927	chr11:53514595-53575175:-	chr11	-	53514595	53575175	Cd47 molecule [Source:RGD Symbol;Acc:2308]	GCTTCCAACCAGCGGACTATACAACCTCCTAGGAATAACTGAAGGGAAGTGATGGACTGT			8.71348	8.88623	8.79912	6.34857	6.42742	5.66208
ASRN6AP1B10003469411	protein_coding	ENSRNOT00000033719	protein_coding	up	2.6509	6.28058	3.10748e-05	0.00475866	8.75926	6.10836	Trex1	Ensembl	1019	chr8:117796128-117797427:-	chr8	-	117796128	117797427	three prime repair exonuclease 1 [Source:RGD Symbol;Acc:1311998]	CCTCACCTGGGCAGTAAGTCAAGAGGGAAGATATGATTAATAAAGACTACCATAGCACTG			8.79893	8.54548	8.93336	6.17873	6.14958	5.99677
ASRN6AP1B10004695011	protein_coding	ENSRNOT00000087748	protein_coding	up	2.64821	6.2689	0.000778596	0.0140047	2.69891	0.050698	Itga5	Ensembl	4395	chr7:144970444-144993652:-	chr7	-	144970444	144993652	integrin subunit alpha 5 [Source:RGD Symbol;Acc:2925]	TCTGGAACCCAATCTCAGATTCTAAGAACCTATGCTCGCAGACCCAGGATGACATTTGGG			2.49953	2.70005	2.89715	0.264643	0.362345	-0.474894
ASRN6AP1B10276359211	protein_coding	ENSRNOT00000087897	protein_coding	up	2.64791	6.2676	0.00109098	0.0158656	3.42094	0.773029	AABR07059663.1	Ensembl	4587	chr4:31229913-31299132:+	chr4	+	31229913	31299132		TGGTCAAGTTTACAAAAGTGAGATCAGACAGTGGGAAGTTGCTGAAAAGGCTTCGAAAGC			3.108	3.11438	4.04045	0.667707	0.798007	0.853372
ASRN6AP1B10005879911	protein_coding	ENSRNOT00000012141	protein_coding	up	2.64502	6.25506	1.43593e-05	0.00368331	6.56067	3.91564	Pdrg1	Ensembl	1192	chr3:148487059-148493225:-	chr3	-	148487059	148493225	p53 and DNA damage regulated 1 [Source:RGD Symbol;Acc:1305096]	CTGGCTTGAGATTACAGTGTGCGTGGTATGAGAGCAAAGCTGGCCTCTGTTCCCTGCAGC			6.59663	6.62512	6.46025	3.98018	4.03085	3.73591
ASRN6AP1B10005248511	protein_coding	ENSRNOT00000063930	protein_coding	up	2.63729	6.22162	0.0019304	0.0205352	7.95904	5.32175	Pstpip1	Ensembl	1832	chr8:60760078-60799361:+	chr8	+	60760078	60799361	proline-serine-threonine phosphatase-interacting protein 1 [Source:RGD Symbol;Acc:1307557]	GCTGGCTGCGCTGGGGATGGGATGGTTGCTGGCTACTCTCAATAAACTTCTCCCAGGAGT			8.10713	8.06354	7.70643	5.49163	5.8095	4.66411
ASRN6AP1B10002448211	protein_coding	ENSRNOT00000043042	protein_coding	up	2.63202	6.19894	5.2283e-05	0.00559224	6.10478	3.47276	AABR07028748.1	Ensembl	777	chr17:84613105-84614228:-	chr17	-	84613105	84614228		TCTCAATGACAACTTCGTAAAGCTCATTTCCTGGTATGAATTTAAATTTACCAATCAGGT			6.3778	5.95128	5.98526	3.55492	3.40517	3.45819
ASRN6AP1B10001845211	protein_coding	ENSRNOT00000003391	protein_coding	up	2.62514	6.16943	0.000107943	0.0071093	5.25644	2.6313	Insig2	Ensembl	991	chr13:37266312-37287458:-	chr13	-	37266312	37287458	insulin induced gene 2 [Source:RGD Symbol;Acc:631417]	AGGCGCACCAACAGAACTTTGGACTGGAAAATTTCGAGGACACAGTTTTTCCTTGATTGG			5.03554	5.54866	5.18511	2.77287	2.6259	2.49513
ASRN6AP1B10004532811	protein_coding	ENSRNOT00000025716	protein_coding	up	2.62194	6.15576	8.1175e-05	0.00643805	6.13037	3.50843	Znrf1	Ensembl	866	chr19:43750278-43832878:+	chr19	+	43750278	43832878	zinc and ring finger 1 [Source:RGD Symbol;Acc:1592195]	ATCTTGTCCAGAACACCCTGCTGATTGACCCTTCTGGGCCTGCTTACGGACTCCTCTCAA		Yes	6.0539	6.07362	6.26358	3.58397	3.71379	3.22753
ASRN6AP1B10003540111	protein_coding	ENSRNOT00000063878	protein_coding	up	2.62004	6.14769	0.000817413	0.0142405	3.53644	0.9164	Ccdc188	Ensembl	1556	chr11:86917667-86920094:-	chr11	-	86917667	86920094	coiled-coil domain containing 188 [Source:MGI Symbol;Acc:MGI:3647803]	CTGGAGGTGGACGACTTCCTGCCTTTCTAGAACAGAAGCCCAGTGGCCCCAGCAAGGAGG			3.02045	3.86217	3.72672	0.900961	1.1377	0.710538
ASRN6AP1B10008251911	protein_coding	ENSRNOT00000068452	protein_coding	up	2.6181	6.13943	0.000599379	0.0126804	7.3852	4.76709	Zfpm1	Ensembl	3088	chr19:55094585-55150686:+	chr19	+	55094585	55150686	zinc finger protein, multitype 1 [Source:RGD Symbol;Acc:1582810]	TATTACTGCTCTTCTCACGCTGCCGAGCACGTAAAGTGAGACTGTGGGGCCGCACCACCG		Yes	7.44624	7.47662	7.23273	4.90739	5.1214	4.27248
ASRN6AP1B10091378911	protein_coding	NM_031234	protein_coding	up	2.61559	6.12873	0.00278403	0.0237385	2.94113	0.325541	Hip1r	Refseq	4354	chr12:38024518-38053085:-	chr12	-	38024518	38053085		CCCCCAGGCCGGACAACCAGCTCGACAAGAAGGATGGTGTCTACCCAGCTCAACTTGTGA			3.0869	3.50602	2.23047	0.494	0.420544	0.062078
ASRN6AP1B10525182811	protein_coding	ENSRNOT00000007870	protein_coding	up	2.61321	6.11865	0.0150159	0.054688	3.87551	1.2623	Hsd11b1	Ensembl	1529	chr13:111946630-111972603:-	chr13	-	111946630	111972603	hydroxysteroid 11-beta dehydrogenase 1 [Source:RGD Symbol;Acc:2834]	TGTGTCCTCGGCTTCATAGACACAGAAACAGCTTTGAAAGAAACCTCTGGGATAATCTTG			3.05251	4.11449	4.45953	1.86721	1.60364	0.316045
ASRN6AP1B10002256311	protein_coding	ENSRNOT00000076508	protein_coding	up	2.61307	6.11805	0.000498325	0.0119089	7.63119	5.01812	Ube2j1	Ensembl	348	chr5:48290061-48290408:+	chr5	+	48290061	48290408	ubiquitin-conjugating enzyme E2, J1 [Source:RGD Symbol;Acc:1305067]	ATGACTTCAGAGCTGTGACTCAGTTGCGTCATTAAACATTCTGCATTGGGTATAACCTAA			7.64136	7.86075	7.39147	5.23356	5.23067	4.59013
ASRN6AP1B10004861711	protein_coding	ENSRNOT00000019234	protein_coding	up	2.61083	6.10855	0.000156567	0.00854047	6.06894	3.45811	Cks2	Ensembl	615	chr17:13587665-13593423:-	chr17	-	13587665	13593423	CDC28 protein kinase regulatory subunit 2 [Source:RGD Symbol;Acc:1562047]	TACTTGAAAAATGTACAAATCTTTCATCCATACCTGTGCATGAGCTGTATTCTTCACAGC			6.06506	6.38886	5.7529	3.52688	3.46369	3.38375
ASRN6AP1B10006035411	protein_coding	ENSRNOT00000036383	protein_coding	up	2.60181	6.0705	0.00159439	0.0187508	3.74946	1.14764	Tdrp	Ensembl	2413	chr16:80729400-80755182:+	chr16	+	80729400	80755182	testis development related protein [Source:RGD Symbol;Acc:1559733]	GAGGTGAAAATGCACTGTAAACCAGAAAGAGTAATTAAAAATAATTTTTCCTTCTGTTGT			3.78057	4.29617	3.17163	1.08689	1.0038	1.35224
ASRN6AP1B10408876911	protein_coding	ENSRNOT00000085931	protein_coding	up	2.60084	6.06638	1.40503e-05	0.00368331	3.41784	0.817006	AABR07012302.1	Ensembl	327	chr2:192538899-192567057:+	chr2	+	192538899	192567057		CCTCCTGCAAAGTGTCCAGAGCCTTGTTTTGTGCCATAGTGTCCTGAGCCATGCCTCCCT			3.41606	3.50592	3.33155	0.693189	0.768865	0.988964
ASRN6AP1B10357108311	protein_coding	ENSRNOT00000087669	protein_coding	up	2.59895	6.05844	0.00232027	0.0220465	6.14579	3.54684	Lilrb3a	Ensembl	2420	chr1:63759645-64013263:+	chr1	+	63759645	64013263	leukocyte immunoglobulin-like receptor, subfamily B (with TM and ITIM domains), member 3A [Source:RGD Symbol;Acc:1586827]	TGCTATGGCTCTCACGACTCATCTCTCTACCTGAAGGCTCTGATTGGAGTGTCCGTGGCC			5.65348	6.07471	6.70918	3.75127	3.78007	3.10918
ASRN6AP1B10008631011	protein_coding	ENSRNOT00000038429	protein_coding	up	2.59665	6.04878	0.000588585	0.0126804	6.41461	3.81797	AC107446.2	Ensembl	897	chr3:57770948-57772028:+	chr3	+	57770948	57772028		GGCTACAGCAAGAGAGTGGCAGATCTCATGACCTACATGGCCTCCAAGATGCAGAACCTA			6.06662	6.56997	6.60725	4.12196	3.88204	3.4499
ASRN6AP1B10001347911	protein_coding	ENSRNOT00000030373	protein_coding	up	2.59372	6.03652	0.000323665	0.0101671	6.78444	4.19072	Nmi	Ensembl	758	chr3:37458890-37480984:-	chr3	-	37458890	37480984	N-myc (and STAT) interactor [Source:RGD Symbol;Acc:1311721]	AAGTGGTATAACGTGACTGTTTCCCCATTTATAGAAAGACGCTTGGAAAAGTACCAGGTA			6.53829	6.62837	7.18665	4.21586	4.34581	4.01048
ASRN6AP1B10667899811	protein_coding	ENSRNOT00000066268	protein_coding	up	2.5876	6.011	0.000485557	0.0118514	3.55609	0.968486	Rnf19b	Ensembl	1331	chr5:147257678-147270892:+	chr5	+	147257678	147270892	ring finger protein 19B [Source:RGD Symbol;Acc:1305470]	CCAAGTGGACATTGAAGCCAAACCAAGTCACTATCAGTTGGTTTACCTGCTGCCTTGTGC			3.37964	3.38606	3.90257	1.05049	1.22945	0.625518
ASRN6AP1B10000160311	protein_coding	ENSRNOT00000030645	protein_coding	up	2.58088	5.98306	2.14859e-05	0.00424468	8.17348	5.5926	Tbc1d2b	Ensembl	5706	chr8:97577565-97647072:-	chr8	-	97577565	97647072	TBC1 domain family, member 2B [Source:RGD Symbol;Acc:1307436]	CTGTGCTCACCCTTGAGTTAAATGTTAGACTTTTAAAGGAAGAAATAAACTAATTTGTAT		Yes	8.35249	8.19424	7.97372	5.64233	5.56472	5.57074
ASRN6AP1B10343788011	protein_coding	ENSRNOT00000079694	protein_coding	up	2.57689	5.96652	0.000182661	0.00887739	7.40649	4.8296	Ube2d3	Ensembl	429	chr2:240642847-240652806:+	chr2	+	240642847	240652806	ubiquitin-conjugating enzyme E2D 3 [Source:RGD Symbol;Acc:619912]	TGCACGGATCTATAAAACAGACAGAGACAAGTACAATAGGTTAGCAAGAGAGTGGACAGA			7.03994	7.50377	7.67575	4.86868	4.86168	4.75843
ASRN6AP1B10005327611	protein_coding	ENSRNOT00000067503	protein_coding	up	2.57369	5.95328	7.40752e-05	0.00624777	2.53385	-0.0398399	Tmem116	Ensembl	1329	chr12:40557677-40590361:-	chr12	-	40557677	40590361	transmembrane protein 116 [Source:RGD Symbol;Acc:1596066]	CTTTCTATCTAAGAGACTCATTACTTTAACAAGTACTAGACTTATTTACATCTCTTGAAG			2.60983	2.51918	2.47253	0.143972	0.0693379	-0.33283
ASRN6AP1B10260248911	protein_coding	ENSRNOT00000065048	protein_coding	up	2.57125	5.94325	0.0025503	0.022881	1.75771	-0.813537	Enpp4	Ensembl	1092	chr9:19451630-19454691:+	chr9	+	19451630	19454691	ectonucleotide pyrophosphatase/phosphodiesterase 4 [Source:RGD Symbol;Acc:1308689]	TGTTTATTTCTTAGGTGACCATGGCTATGACAATTCACTGCCCAGCATGCATCCGTTTCT			1.52269	1.48236	2.26809	-0.379868	-0.710855	-1.34989
ASRN6AP1B10542668111	protein_coding	ENSRNOT00000078968	protein_coding	up	2.56561	5.92004	0.00202622	0.0208957	4.56464	1.99904	AABR07030590.1	Ensembl	804	chr10:94944436-94960960:+	chr10	+	94944436	94960960	allergin-1 [Source:RefSeq peptide;Acc:NP_067596]	TCCAACTCGTCGAAATACAGTCAGAATTTCAACTTCACAATCATCCACCCTAGAGACTGT			4.19876	4.45237	5.0428	1.63547	1.86498	2.49666
ASRN6AP1B10001705411	protein_coding	ENSRNOT00000029967	protein_coding	up	2.56391	5.91308	7.20326e-05	0.00623631	5.53625	2.97234	AABR07005667.1	Ensembl	771	chr1:193537137-193537946:+	chr1	+	193537137	193537946		CATTGAGGAAGACTTCAACAGCAACTCCTACTTTTCCATCTTTGATGCTGGGGCTGGCAT			5.36281	5.56615	5.67978	3.16623	2.99846	2.75232
ASRN6AP1B10118361411	protein_coding	NM_001013122	protein_coding	up	2.55751	5.88691	0.00248978	0.0226243	3.65226	1.09475	Kdelr2	Refseq	1809	chr12:13192534-13210758:-	chr12	-	13192534	13210758		CATCACAAAAGTACTCAAGGGAAAGAAGCTCAGCCTGCCAGCGTAAGTGCCAAAGACCGT			3.09064	3.99393	3.87222	1.32118	1.36878	0.59429
ASRN6AP1B10007046911	protein_coding	ENSRNOT00000019778	protein_coding	up	2.5532	5.86933	5.89869e-05	0.00582146	5.00615	2.45296	Csgalnact2	Ensembl	3636	chr4:150153844-150185044:-	chr4	-	150153844	150185044	chondroitin sulfate N-acetylgalactosaminyltransferase 2 [Source:RGD Symbol;Acc:1563660]	GCAGTGACCATGGTATTTAAAGTTAGGGTACTTAGTGATTTATAAAGGTGGTTTCAGCTT			4.95804	4.89913	5.1613	2.4444	2.66458	2.24989
ASRN6AP1B10640895011	protein_coding	ENSRNOT00000065909	protein_coding	up	2.55022	5.85722	3.79164e-05	0.00496139	3.99368	1.44347	Creb3	Ensembl	1183	chr5:59063558-59068188:+	chr5	+	59063558	59068188	cAMP responsive element binding protein 3 [Source:RGD Symbol;Acc:1308831]	AGGAACTTTCTACACTGATACTGACGGAGGAAGAGAAAAGGCTTTTGGAGTGTGCCCGCT		Yes	4.15539	4.05916	3.7665	1.52342	1.46385	1.34314
ASRN6AP1B10371495211	protein_coding	NM_001109176	protein_coding	up	2.54045	5.81769	2.17787e-05	0.00424468	6.25356	3.71312	Fyb1	Refseq	2707	chr2:55891542-55981400:+	chr2	+	55891542	55981400		TGTGCTTATAGGACGGAAAAACGGATGTAAAGTCCCTCATGGCGAAGTTCAACACCGGGA			6.20219	6.44147	6.11703	3.68844	3.81695	3.63396
ASRN6AP1B10006088811	protein_coding	ENSRNOT00000067780	protein_coding	up	2.5402	5.81668	0.00176428	0.0197768	4.02573	1.48554	Junb	Ensembl	1783	chr19:26092974-26094756:-	chr19	-	26092974	26094756	JunB proto-oncogene, AP-1 transcription factor subunit [Source:RGD Symbol;Acc:2944]	TGAATATAATATATTTGTGTATTTAACAGGGAGGGGAGAAGGGGGTTGTCGCGGCGGAGC		Yes	4.00857	4.55667	3.51196	1.59329	1.69659	1.16673
ASRN6AP1B10159511311	protein_coding	ENSRNOT00000068085	protein_coding	up	2.52553	5.75784	0.00093464	0.014932	2.56022	0.0346927	Cystm1	Ensembl	312	chr18:29191731-29221972:+	chr18	+	29191731	29221972	Cysteine-rich and transmembrane domain-containing protein 1 [Source:UniProtKB/Swiss-Prot;Acc:Q8K353]	AAGACCACAGTGTACATTTTGGAACGGGAAAGGAAGACGAACACGGATGCTGGGTGTCAG			2.30998	2.8664	2.50428	0.500761	-0.117779	-0.278904
ASRN6AP1B10156707111	protein_coding	ENSRNOT00000093715	protein_coding	up	2.52442	5.75341	0.00227527	0.0219249	3.81712	1.2927	Mocos	Ensembl	2876	chr18:16590408-16636064:+	chr18	+	16590408	16636064	molybdenum cofactor sulfurase [Source:RGD Symbol;Acc:1308496]	AGCTTTCTGAGAGCCGGGGGAGAAAGGTGAACTTTGGCGTGTACCTGATGCACTCGTCCT			3.22666	4.17233	4.05236	1.50017	1.5062	0.871726
ASRN6AP1B10187007511	protein_coding	ENSRNOT00000024992	protein_coding	up	2.52223	5.7447	0.000102542	0.00698673	4.15756	1.63533	Trim21	Ensembl	4079	chr1:167686173-167708714:-	chr1	-	167686173	167708714	tripartite motif-containing 21 [Source:RGD Symbol;Acc:1305795]	AGCTGAACTCGTACACAGATATTTTTGAGAACTTTGAAAATACTGTCAGAAGAGTTAGGA		Yes	4.14995	4.25576	4.06698	1.80801	1.76964	1.32835
ASRN6AP1B10005708511	protein_coding	ENSRNOT00000022194	protein_coding	up	2.52107	5.74008	0.000721357	0.013448	4.18497	1.6639	Serpinb9	Ensembl	1788	chr17:32650441-32661865:-	chr17	-	32650441	32661865	serpin family B member 9 [Source:RGD Symbol;Acc:1549730]	CCCAGCATCCTGTATAAGCATGTAACATCACTCAAAGTTATGCAGAAACAAGTAAATTTT			4.53387	4.28654	3.7345	1.52233	1.54905	1.92032
ASRN6AP1B10191488411	protein_coding	ENSRNOT00000024658	protein_coding	up	2.50747	5.68622	0.00254758	0.022878	1.40654	-1.10093	Slc28a2	Ensembl	2627	chr3:114355798-114647382:+	chr3	+	114355798	114647382	solute carrier family 28 member 2 [Source:RGD Symbol;Acc:61840]	CACAGCTGCAGAGACCCTGGCCGTGGCAGGAAACATCTTTGTGGGAATGACAGAGGCACC			1.52521	1.13417	1.56024	-1.42316	-0.407511	-1.47213
ASRN6AP1B10003851211	protein_coding	ENSRNOT00000029421	protein_coding	up	2.50578	5.67956	0.00213713	0.0214678	2.43425	-0.0715318	Vmo1	Ensembl	662	chr10:57120499-57121584:-	chr10	-	57120499	57121584	vitelline membrane outer layer 1 homolog [Source:RGD Symbol;Acc:1559861]	GCCTCCGAGATGACACTGCACTTAATGACGTCAGAATATTCTGCTGTAACAGCTGATGCT			2.49796	2.96461	1.84017	0.169334	-0.320822	-0.0631077
ASRN6AP1B10242282011	protein_coding	ENSRNOT00000076642	protein_coding	up	2.50339	5.67016	0.0227765	0.0691682	1.36414	-1.13925	Kmt2e	Ensembl	413	chr4:8212203-8214555:-	chr4	-	8212203	8214555	lysine methyltransferase 2E [Source:RGD Symbol;Acc:1309641]	ACAGACTGAATAACTGATTTAACTCACATATTTACTGATTCTAGAGCCATATACAGAAGA			0.877074	2.29559	0.919749	-0.507853	-0.746956	-2.16295
ASRN6AP1B10005088111	protein_coding	ENSRNOT00000001190	protein_coding	up	2.50242	5.66633	0.000220722	0.00916748	8.3646	5.86218	Sbds	Ensembl	1394	chr12:29921443-29930600:+	chr12	+	29921443	29930600	SBDS, ribosome maturation factor [Source:RGD Symbol;Acc:1311043]	GTTTTCAACAAACATGGTACCACAACTTAGATGATTCTTGGGAAAATATATAAAGTCATT			8.49092	8.53867	8.06421	5.93917	6.03249	5.61488
ASRN6AP1B10295946711	protein_coding	ENSRNOT00000031025	protein_coding	up	2.49334	5.63079	0.00022951	0.00927047	2.18094	-0.312395	Ifit3	Ensembl	2045	chr1:252906234-252911382:+	chr1	+	252906234	252911382	interferon-induced protein with tetratricopeptide repeats 3 [Source:RGD Symbol;Acc:1359681]	CCCACACCCAGCTTTTCACAGCAGCATAGAAACAGATCGCCGTCATGAGTGAGGTCAACA			2.02766	2.08765	2.42752	-0.521918	-0.0118047	-0.403461
ASRN6AP1B10249575011	protein_coding	NM_001168612	protein_coding	up	2.49224	5.62651	0.00162493	0.0188922	4.63478	2.14254	Crlf3	Refseq	1584	chr10:67383664-67401838:-	chr10	-	67383664	67401838		ACCCCGGATGGAAAGTGCTGGTATTTTAGCATTTGCAGGGCTTAGCTTTGGTGTGAGGGT			4.1226	4.54598	5.23577	2.24974	2.08168	2.09621
ASRN6AP1B10534509711	protein_coding	ENSRNOT00000088776	protein_coding	up	2.48728	5.60718	0.00062619	0.0128666	4.25284	1.76556	Mmp9	Ensembl	2324	chr3:161413410-161420812:+	chr3	+	161413410	161420812	matrix metallopeptidase 9 [Source:RGD Symbol;Acc:621320]	TGGCGTGCCCTGGAACTCACACAACGTCTTTCACTACCAAGACAAGGCCTATTTCTGCCA			4.31705	4.56037	3.88109	1.98529	1.85968	1.45171
ASRN6AP1B10001399811	protein_coding	ENSRNOT00000039910	protein_coding	up	2.47614	5.56405	0.00082362	0.0142835	7.67933	5.20319	AABR07065217.2	Ensembl	417	chr6:115769377-115769793:-	chr6	-	115769377	115769793		AATGTATATGGCTATAGCAACAGGGTGGTAGACCTCATGGCTTACATGGGTTCCAAGGAC			7.33743	7.88781	7.81275	5.52762	5.27809	4.80388
ASRN6AP1B10004067811	protein_coding	ENSRNOT00000042973	protein_coding	up	2.47276	5.55105	0.000747585	0.0136969	8.57647	6.10371	Tnfaip2	Ensembl	3797	chr6:135890931-135903647:+	chr6	+	135890931	135903647	TNF alpha induced protein 2 [Source:RGD Symbol;Acc:1594556]	GTGAATTATTTTTATAGTGTTGATTTTGTATGCATGTACTCAGGACAGAATCCAGATATA			8.59403	9.02833	8.10706	6.09866	6.09177	6.12071
ASRN6AP1B10114176211	protein_coding	ENSRNOT00000089185	protein_coding	up	2.47271	5.55084	8.70558e-05	0.00654583	2.35214	-0.120567	Eif2ak2	Ensembl	3827	chr6:1428834-1466201:-	chr6	-	1428834	1466201	eukaryotic translation initiation factor 2-alpha kinase 2 [Source:RGD Symbol;Acc:3402]	GCCATTGTCCGGATCCAGAAAGTCGGTCACCGGGGAAGAAAAATGGCCAGTGATACACCA		Yes	2.12617	2.30786	2.62238	-0.0370948	-0.212442	-0.112166
ASRN6AP1B10582045011	protein_coding	ENSRNOT00000057286	protein_coding	up	2.47015	5.54101	0.00144663	0.0179852	3.71059	1.24044	Copg1	Ensembl	1450	chr4:119842013-119864114:+	chr4	+	119842013	119864114	coatomer protein complex, subunit gamma 1 [Source:RGD Symbol;Acc:1565292]	GCTGGTTAAGAAGGAGCCCAAGGCAAGTGGCAGTAGTCAAAGGATGATGCAATGGCTGGC			3.32807	4.14372	3.65996	1.47699	1.42127	0.823047
ASRN6AP1B10004846011	protein_coding	ENSRNOT00000016885	protein_coding	up	2.46701	5.52897	6.5675e-06	0.00297146	8.60124	6.13423	Eif4ebp1	Ensembl	831	chr16:68954875-68968248:-	chr16	-	68954875	68968248	eukaryotic translation initiation factor 4E binding protein 1 [Source:RGD Symbol;Acc:620259]	CCACCCTTTACTTCTTTCCCTGAGAGGAAATAAAAGCCACATTTACCCTAGGCCCACAGC			8.54919	8.70662	8.54789	6.15187	6.22838	6.02242
ASRN6AP1B10007603311	protein_coding	ENSRNOT00000000628	protein_coding	up	2.467	5.52893	0.00318978	0.0251427	8.75656	6.28956	Cdkn1a	Ensembl	1860	chr20:6356423-6358864:+	chr20	+	6356423	6358864	cyclin-dependent kinase inhibitor 1A [Source:RGD Symbol;Acc:69328]	AGAACATGTATTTTGGTCCCTTCCCTGTCTCCGCTCAGATTGTAAACCTCCCACGTGTGG		Yes	8.47345	8.89971	8.89651	6.62095	6.68362	5.56411
ASRN6AP1B10005052511	protein_coding	ENSRNOT00000092145	protein_coding	up	2.46489	5.52083	0.00262714	0.0231714	2.8357	0.37081	Rhou	Ensembl	768	chr19:56435577-56441733:+	chr19	+	56435577	56441733	Rho-related GTP-binding protein RhoU [Source:UniProtKB/Swiss-Prot;Acc:Q9EQT3]	CACTCAGACTCCCAGCAACAGCCAAAGAAGTCTAAAAGCAGGACCCCGGATAAGGTGCGG			2.38717	3.52813	2.59179	0.562099	0.164134	0.386198
ASRN6AP1B10048474211	protein_coding	ENSRNOT00000080964	protein_coding	up	2.46077	5.50512	0.00451679	0.0296973	0.743155	-1.71762	Nod2	Ensembl	5191	chr19:19334619-19377492:-	chr19	-	19334619	19377492	nucleotide-binding oligomerization domain containing 2 [Source:RGD Symbol;Acc:1306368]	TCAACTTTGAAATTCTTGAAACTGTCCAACAATGGCATTACCTACCGGGGCGCAGAAGCC			0.617309	1.21251	0.399646	-1.01563	-2.02918	-2.10805
ASRN6AP1B10002081511	protein_coding	ENSRNOT00000043588	protein_coding	up	2.46019	5.50288	0.00120451	0.016591	4.62811	2.16792	AC114204.1	Ensembl	297	chr15:27407962-27408258:-	chr15	-	27407962	27408258		ATGTTCTTCGCTGGAATTAAGCAGAAGGGAGAAAGGGCAGATCTAATAGATTATCTTTAA			4.55823	4.30018	5.02592	2.07395	1.85712	2.57269
ASRN6AP1B10323349911	protein_coding	ENSRNOT00000015206	protein_coding	up	2.4546	5.4816	0.0016943	0.0192975	1.72584	-0.72876	Rpusd1	Ensembl	1866	chr10:15099009-15102960:+	chr10	+	15099009	15102960	RNA pseudouridylate synthase domain containing 1 [Source:RGD Symbol;Acc:1304934]	CTCCATGCCGGGAATGCCATTGGCCAGTACGACCATCCATTAGCCAGGTGGAATGGGCAG			1.1493	1.95784	2.07038	-0.843368	-0.915105	-0.427806
ASRN6AP1B10097725011	protein_coding	ENSRNOT00000084004	protein_coding	up	2.45298	5.47545	0.0136376	0.051775	1.57578	-0.877202	Mefv	Ensembl	2244	chr10:12046736-12055314:+	chr10	+	12046736	12055314	MEFV, pyrin innate immunity regulator [Source:RGD Symbol;Acc:61889]	ACAAAAGAAAATTTAAATCTTTCCTGAAGTGGAAACCTTCCTTCTCCAGAACCGACAGGT		Yes	0.917584	1.09797	2.71177	-0.914255	-0.649602	-1.06775
ASRN6AP1B10003990411	protein_coding	ENSRNOT00000003492	protein_coding	up	2.44934	5.46166	0.000314809	0.0101249	6.90365	4.45431	Heatr6	Ensembl	4066	chr10:71054344-71083536:+	chr10	+	71054344	71083536	HEAT repeat containing 6 [Source:RGD Symbol;Acc:1566204]	GAGGTCTTTTGAGTCTCAGAAAGAAAGACAATAAATTTAGAGATTAGAATCATACCAGAA			7.19268	6.89935	6.61894	4.44044	4.68738	4.23513
ASRN6AP1B10640843211	protein_coding	ENSRNOT00000088676	protein_coding	up	2.44789	5.45616	0.00424112	0.0288764	4.07394	1.62606	Vasp	Ensembl	1128	chr1:80171404-80178708:-	chr1	-	80171404	80178708	vasodilator-stimulated phosphoprotein [Source:RGD Symbol;Acc:1311542]	ACCACCCTACCTCAGATGAAGTCATCCTCTTCTGTGACTACCTCCGAGGCCCACCCCTCT			3.57455	3.95899	4.68829	1.91876	1.85359	1.10582
ASRN6AP1B10562261711	protein_coding	ENSRNOT00000024968	protein_coding	up	2.43893	5.42241	0.0022722	0.0219249	3.77914	1.34021	Cidea	Ensembl	546	chr18:63098144-63108051:+	chr18	+	63098144	63108051	cell death-inducing DFFA-like effector a [Source:RGD Symbol;Acc:1305106]	GTCGTATGATATCCGCTGCACAAGCTTCAAGGCCTTGTTAAGGAGTCTGCTGCGGTTCGC			4.09918	4.13532	3.10294	1.45729	1.41467	1.14868
ASRN6AP1B10349117911	protein_coding	ENSRNOT00000037800	protein_coding	up	2.43791	5.41855	0.0123388	0.0491755	0.619945	-1.81796	Rcbtb1	Ensembl	1593	chr15:39638510-39663499:+	chr15	+	39638510	39663499	RCC1 and BTB domain containing protein 1 [Source:RGD Symbol;Acc:1308467]	TGACGCAGAGGATTTAGAAGAATTCTGCTTTAAGTTTTGCATCAATCATTTGACAGAAGT			0.74004	0.482871	0.636924	-0.898444	-1.73034	-2.8251
ASRN6AP1B10225788711	protein_coding	ENSRNOT00000000025	protein_coding	up	2.4379	5.41853	0.000738546	0.0136094	6.34609	3.90819	Hebp1	Ensembl	1062	chr4:168903565-168933079:-	chr4	-	168903565	168933079	heme binding protein 1 [Source:RGD Symbol;Acc:1304581]	AGGAGCGGGAGGGCATCACTGTCTATTCTACGCAATTCGGTGGTTATGCCAAGGAAGCCG			5.97974	6.22214	6.83639	3.96487	3.96929	3.7904
ASRN6AP1B10002068611	protein_coding	ENSRNOT00000038888	protein_coding	up	2.43568	5.4102	0.000428452	0.0112973	4.24042	1.80474	Tmem35b	Ensembl	1032	chr5:145188323-145191953:+	chr5	+	145188323	145191953	transmembrane protein 35B [Source:RGD Symbol;Acc:2319741]	GGTCTCAGAGAAAGCAAAACACTCATGTACATAAAATAAATGTTTTTAAAGGATGAGTTA			4.35968	3.89332	4.46827	1.92421	1.97024	1.51976
ASRN6AP1B10588227911	protein_coding	ENSRNOT00000091561	protein_coding	up	2.43563	5.41002	0.00185665	0.0201274	3.59143	1.15579	Optn	Ensembl	3054	chr17:77185053-77218061:+	chr17	+	77185053	77218061	optineurin [Source:RGD Symbol;Acc:628886]	CCCCTCAGACCCTAGAAGCCATTAGATTAGATTCCTCCTCAGACCCTAGGAGCCATTAGA		Yes	3.42529	3.15747	4.19152	1.32918	1.21713	0.921075
ASRN6AP1B10005995811	protein_coding	ENSRNOT00000026286	protein_coding	up	2.43508	5.40795	0.00136698	0.0175699	6.64206	4.20698	Atg16l2	Ensembl	2097	chr1:166401271-166413564:-	chr1	-	166401271	166413564	autophagy related 16-like 2 [Source:RGD Symbol;Acc:1311400]	GAACTACAGTTCTTGAAAATCTGTTTACTCTCCTCAGTGTTAAAAACTATATGTAAGACA			6.74644	7.04904	6.1307	4.22103	4.45197	3.94792
ASRN6AP1B10000645911	protein_coding	ENSRNOT00000009716	protein_coding	up	2.43085	5.39212	0.0223935	0.0684789	1.62933	-0.801526	Calml4	Ensembl	896	chr8:67753279-67765358:+	chr8	+	67753279	67765358	calmodulin-like 4 [Source:RGD Symbol;Acc:1583918]	GCCTTTGGACCTCACAAAGATGACGATGATGACTTGAAAATAAATGCGTGGCAACTCAAG			1.26445	1.93738	1.68615	-0.855515	-1.88643	0.337365
ASRN6AP1B10508225311	protein_coding	ENSRNOT00000025020	protein_coding	up	2.42589	5.37359	0.000598533	0.0126804	3.79001	1.36412	Pcgf5	Ensembl	1538	chr1:254974789-255086207:+	chr1	+	254974789	255086207	polycomb group ring finger 5 [Source:RGD Symbol;Acc:1583513]	TGACAAGATGGCGGCTAAGAGGAGAAAATTCCTACCCGATGGTATTGCAGTATCGACCAA			3.45928	3.66826	4.24249	1.51029	1.33455	1.24752
ASRN6AP1B10175184811	protein_coding	ENSRNOT00000005574	protein_coding	up	2.42378	5.36575	0.000232417	0.00933901	3.21883	0.795047	Ndel1	Ensembl	2205	chr10:55411901-55444722:-	chr10	-	55411901	55444722	nudE neurodevelopment protein 1-like 1 [Source:RGD Symbol;Acc:621235]	AGGTCAGGGCGTGCAACTTTCTTCCATAAAGGGGCAGTAAACGGCTTTGATCCAGCTCCT		Yes	2.87489	3.53132	3.25026	0.832959	0.825746	0.726434
ASRN6AP1B10559036911	protein_coding	ENSRNOT00000020002	protein_coding	up	2.42139	5.35686	0.0297673	0.0807143	2.82281	0.401424	Anpep	Ensembl	3275	chr1:141561457-141579871:-	chr1	-	141561457	141579871	alanyl aminopeptidase, membrane [Source:RGD Symbol;Acc:2991]	GTTTGGGACTTTGTCCGAAGCAACTGGAAGAAACTGTTTGAAGATTACGGCGGAGGATCT			2.79127	3.28602	2.39114	1.00743	1.16285	-0.966006
ASRN6AP1B10216428511	protein_coding	ENSRNOT00000075978	protein_coding	up	2.41939	5.34947	0.000201669	0.00902941	3.13602	0.716626	Dync1li2	Ensembl	804	chr19:752151-760090:+	chr19	+	752151	760090	dynein, cytoplasmic 1 light intermediate chain 2 [Source:RGD Symbol;Acc:621130]	TGCTGTCAAACAGGACAAAAGACTGTGTTGTCAAACGTTCAGGAAGAACTGGATAGAATG			3.01823	3.42094	2.96889	0.953945	0.589153	0.606779
ASRN6AP1B10128811111	protein_coding	ENSRNOT00000067928	protein_coding	up	2.41909	5.34835	0.000141179	0.00809284	6.62388	4.20479	Ptpn18	Ensembl	1362	chr9:40972089-40988790:+	chr9	+	40972089	40988790	protein tyrosine phosphatase, non-receptor type 18 [Source:RGD Symbol;Acc:1311586]	GCAGACTGGTGGGCTAGGCTTCAACTTGCGCATTGGAAGACCTAAAGGGCCACGGGATCC			6.34391	6.71711	6.81063	4.3106	4.28298	4.02079
ASRN6AP1B10166731511	protein_coding	ENSRNOT00000041151	protein_coding	up	2.4164	5.33836	1.22367e-05	0.00368331	4.68439	2.26799	RT1-CE4	Ensembl	1694	chr20:4917824-4921350:-	chr20	-	4917824	4921350	RT1 class I, locus CE4 [Source:RGD Symbol;Acc:1598234]	GGGCAAGCGCTCTACCTCTGAGCTAAATCCCCAACCCTGACTGGATGGCTTTTTAATTAC			4.66075	4.82476	4.56767	2.21914	2.2124	2.37243
ASRN6AP1B10005658111	protein_coding	ENSRNOT00000047434	protein_coding	up	2.41561	5.33545	0.00305193	0.0247033	1.31927	-1.09633	Fcgr3a	Ensembl	1342	chr13:89385859-89396051:+	chr13	+	89385859	89396051	Fc fragment of IgG receptor IIIa [Source:RGD Symbol;Acc:1303067]	CAGAGTCCACAGTCAGGAGTCAGATGGTGTTTCTGGAAAAGGAAACTAGTGAGGTGGACT			0.981785	0.976149	1.99989	-0.878686	-1.41429	-0.996027
ASRN6AP1B10007022111	protein_coding	ENSRNOT00000016191	protein_coding	up	2.41411	5.3299	0.000284579	0.00994437	7.03607	4.62196	Slc39a13	Ensembl	2410	chr3:79884524-79892429:-	chr3	-	79884524	79892429	solute carrier family 39 member 13 [Source:RGD Symbol;Acc:1304695]	AACTGTGGACGTTAGAGAAGAGGCCACTGAAGAATCTGAATGATTGCACAGTTACTCTGT			7.28803	7.14699	6.67319	4.75777	4.62932	4.47879
ASRN6AP1B10724948411	protein_coding	ENSRNOT00000076894	protein_coding	up	2.41274	5.32486	0.000213885	0.0091454	8.81424	6.4015	Pgap2	Ensembl	1759	chr1:167309055-167334741:+	chr1	+	167309055	167334741	post-GPI attachment to proteins 2 [Source:RGD Symbol;Acc:619744]	AAGGTCCTAAAAAGCTGAGCTGGCAGGAAAGCCCTACCACTTGGTGCTAAGAAAAAAAAA			8.97161	8.65754	8.81357	6.55904	6.57394	6.07151
ASRN6AP1B10007369311	protein_coding	ENSRNOT00000030511	protein_coding	up	2.41083	5.3178	0.00442204	0.0294588	1.3451	-1.06573	Adgrg6	Ensembl	6855	chr1:8593075-8751198:-	chr1	-	8593075	8751198	adhesion G protein-coupled receptor G6 [Source:RGD Symbol;Acc:1308551]	ACGTTAGAGTTTCTCAGGATAACTAATGCAGAGCCAGTCTGTGTGGCAGCTTAACTTAGG			2.03396	1.25175	0.749595	-1.35973	-1.10934	-0.728119
ASRN6AP1B10005004711	protein_coding	ENSRNOT00000001637	protein_coding	up	2.40713	5.30419	0.000559072	0.0124137	7.29451	4.88738	Sumo3	Ensembl	1569	chr20:11726497-11737050:-	chr20	-	11726497	11737050	small ubiquitin-like modifier 3 [Source:RGD Symbol;Acc:1561022]	TTCACCGGTTTGTACCTGTTGTCCTTTACTACTGTAAACAGTAAATATAGTTTGGTATTC			7.72616	7.11341	7.04396	4.99872	4.98374	4.67968
ASRN6AP1B10205650111	protein_coding	ENSRNOT00000082985	protein_coding	up	2.40329	5.29009	0.00178892	0.0198074	1.99092	-0.41237	Prkar2b	Ensembl	933	chr6:51267423-51297712:-	chr6	-	51267423	51297712	protein kinase cAMP-dependent type 2 regulatory subunit beta [Source:RGD Symbol;Acc:3394]	GCCAAGAGCAGCATCTGCACACGCCATTGGGACTGTCAAATGCTTAGCCATGGATGTGCA			1.71876	2.08472	2.16929	-0.191872	-0.0497835	-0.995454
ASRN6AP1B10001661411	protein_coding	ENSRNOT00000025634	protein_coding	up	2.40231	5.28651	0.00233959	0.0221123	6.96375	4.56143	Mob3a	Ensembl	2471	chr7:11878943-11896223:+	chr7	+	11878943	11896223	MOB kinase activator 3A [Source:RGD Symbol;Acc:1308187]	GAGGGGTCCACCTGCCTCACTCCCACCTCCATACAAGCCTAGAATAAAGTGGTCCTCTCC			6.72343	7.48051	6.68729	4.82453	4.76649	4.09327
ASRN6AP1B10005051011	protein_coding	ENSRNOT00000080511	protein_coding	up	2.3979	5.27037	0.000499468	0.0119089	5.38175	2.98385	Casp7	Ensembl	2431	chr1:277190964-277242774:+	chr1	+	277190964	277242774	caspase 7 [Source:RGD Symbol;Acc:620944]	GTTTTCCCCTCCTAATAAGTGGTTGACAAATATTCCTATTTATTGATTAAAATGTGTTTC			5.79658	5.28526	5.06341	3.05584	3.07844	2.81726
ASRN6AP1B10007035611	protein_coding	ENSRNOT00000018500	protein_coding	up	2.39738	5.26845	0.000443808	0.0114209	2.02174	-0.375639	Trem3	Ensembl	893	chr9:14713935-14724093:-	chr9	-	14713935	14724093	triggering receptor expressed on myeloid cells 3 [Source:RGD Symbol;Acc:1305477]	CACTTCAAAATCTTATCTCCGTTTCTCTACTGCTAGCCAGGCCTGCCATGCTGTGGACTG			2.26106	1.87219	1.93197	-0.00539578	-0.483305	-0.638216
ASRN6AP1B10499429011	protein_coding	ENSRNOT00000041271	protein_coding	up	2.39234	5.25008	0.00224664	0.0218816	5.21875	2.82641	Ube2j1	Ensembl	1303	chr5:48274485-48290658:+	chr5	+	48274485	48290658	ubiquitin-conjugating enzyme E2, J1 [Source:RGD Symbol;Acc:1305067]	TTAAACCAGTCTTTCTCACTAAATGATTCACAAGACGATTACCTACAACATTCCAGGTGC			4.76285	5.65654	5.23687	2.97476	3.12454	2.37994
ASRN6AP1B10002449511	protein_coding	ENSRNOT00000065247	protein_coding	up	2.38973	5.2406	0.00248005	0.0225787	4.43917	2.04944	Grhl3	Ensembl	2480	chr5:153893039-153924896:-	chr5	-	153893039	153924896	grainyhead-like transcription factor 3 [Source:RGD Symbol;Acc:1308320]	TCGAGTATGCATTTTGTATATCATAGGGTTTAGTAATAAAAGCCTACCTGTGCACACTTC		Yes	4.34388	4.45207	4.52158	2.3259	2.46633	1.3561
ASRN6AP1B10248498711	protein_coding	NM_031032	protein_coding	up	2.38362	5.21845	0.000655734	0.0131051	3.54149	1.15787	Gmfb	Refseq	1424	chr15:23600518-23610890:-	chr15	-	23600518	23610890		CGGCAACCTCGCTTCATTGTGTATAGTTATAAATACCAGCACGACGATGGCCGGGTCTCC			3.41115	3.33823	3.87509	1.4546	1.19328	0.825733
ASRN6AP1B10000856511	protein_coding	ENSRNOT00000067835	protein_coding	up	2.38278	5.2154	0.00450592	0.0296972	2.46904	0.0862651	Gk5	Ensembl	1652	chr8:103938520-104000250:+	chr8	+	103938520	104000250	glycerol kinase 5 (putative) [Source:RGD Symbol;Acc:1311223]	CTGTGGCCAAGAGAAGATGTGAAACAGCCTTACGAGCTAAGAGAAGAAGCCTGGCTCTTT			2.4192	3.20445	1.78348	0.0889762	0.166564	0.00325468
ASRN6AP1B10386246311	protein_coding	NM_198134	protein_coding	up	2.38268	5.21506	0.00436311	0.0292699	5.66677	3.28409	Bst2	Refseq	809	chr16:19938784-19942353:-	chr16	-	19938784	19942353		GCTTGTGGCGGTACTGTTCCTGCACTTTTGAGGACCCAATAGTTGGCAGGTCACAGCCTG			5.76693	6.12196	5.11141	3.65647	3.46864	2.72714
ASRN6AP1B10135855311	protein_coding	ENSRNOT00000033112	protein_coding	up	2.38178	5.21179	0.0226856	0.068987	0.334798	-2.04698	C6	Ensembl	3001	chr2:54466280-54533797:+	chr2	+	54466280	54533797	complement C6 [Source:RGD Symbol;Acc:2238]	TGCCTTGAAATCCTTCACTGGAGGAATATGTAAATCCGTCAGGAGCAGCCGAACGAGTAA			1.00058	0.780385	-0.776576	-1.40701	-2.11223	-2.6217
ASRN6AP1B10006438411	protein_coding	ENSRNOT00000056644	protein_coding	up	2.37854	5.20012	0.0057115	0.033332	7.23773	4.85919	Exo5	Ensembl	2016	chr5:139849930-139853247:-	chr5	-	139849930	139853247	exonuclease 5 [Source:RGD Symbol;Acc:1309802]	GCAACTAATCACTAGTCACTGTCGGCTCAAGGAAGTTCTTTGGATTCTGATAAATCTTTA			7.84216	7.10954	6.7615	5.06279	5.25515	4.25962
ASRN6AP1B10880942511	protein_coding	NM_001271061	protein_coding	up	2.37831	5.19929	0.00254418	0.0228689	1.81855	-0.559762	Mx1	Refseq	3172	chr11:37891150-37914983:-	chr11	-	37891150	37914983		ACACTCAGTCACCAACCCAGGAGCTTGCCTGACCCCAGTGGCAAGGCTTCCAGATTCTTC			1.48841	1.76879	2.19846	-0.173514	-1.12064	-0.385132
ASRN6AP1B10612278011	protein_coding	ENSRNOT00000066204	protein_coding	up	2.37058	5.17147	2.428e-05	0.00430326	8.27922	5.90864	Ube2d3	Ensembl	1531	chr2:240627436-240655246:+	chr2	+	240627436	240655246	ubiquitin-conjugating enzyme E2D 3 [Source:RGD Symbol;Acc:619912]	CTCGGGAATGGACTCAGAAGTATGCCATGTGATGCTACCTTAAAGTCAGAATAACCTGCA			8.21481	8.22916	8.39368	5.97046	6.02402	5.73145
ASRN6AP1B10423201311	protein_coding	NM_001107425	protein_coding	up	2.36932	5.16696	0.00886783	0.0416545	2.17177	-0.197546	Nfat5	Refseq	13556	chr19:38446059-38533735:-	chr19	-	38446059	38533735		GCCAAGGGAACAATTTAACCGGCTCCTTTTAGTGAGATATAAATTCCCTGAAGAAAGTAA		Yes	2.51609	2.75061	1.24861	0.00458272	-0.0579249	-0.539295
ASRN6AP1B10582830211	protein_coding	ENSRNOT00000014301	protein_coding	up	2.36444	5.14953	0.00222681	0.0218191	1.92861	-0.435836	Lysmd2	Ensembl	1256	chr8:82560761-82576661:+	chr8	+	82560761	82576661	LysM domain containing 2 [Source:RGD Symbol;Acc:1304585]	AGGGCATCGCGCTCAAGTACGGAGTCACGATGGAACAGATCAAAAGGGCCAACAAACTGT			1.49849	1.87585	2.41147	-0.214865	-0.233166	-0.859477
ASRN6AP1B10374435211	protein_coding	ENSRNOT00000025327	protein_coding	up	2.36199	5.14078	0.000703335	0.0133493	4.51819	2.1562	Sec22b	Ensembl	2651	chr2:200076054-200098076:+	chr2	+	200076054	200098076	SEC22 homolog B, vesicle trafficking protein [Source:RGD Symbol;Acc:1309988]	GCGGGGAGAAGCACTCTCAGCATTGGATTCGAAGGCTAACAATTTGTCCAGTCTATCTAA			4.04124	4.7839	4.72942	2.30209	2.109	2.05751
ASRN6AP1B10952259211	protein_coding	ENSRNOT00000032158	protein_coding	up	2.36193	5.14059	0.00472473	0.0303487	3.03334	0.671405	Plxnd1	Ensembl	6105	chr4:147854309-147893992:-	chr4	-	147854309	147893992	plexin D1 [Source:RGD Symbol;Acc:1310796]	TCCCCACACCCCTCACAATGGTGGAGAGGGGGTCAGGCTGGGAGCTCCTGGTCCCCACGA		Yes	2.55521	3.62344	2.92136	0.578912	1.18307	0.252228
ASRN6AP1B10005934811	protein_coding	ENSRNOT00000019386	protein_coding	up	2.36055	5.13566	0.00770981	0.0387843	6.50525	4.1447	Sdc4	Ensembl	2488	chr3:160872503-160891190:-	chr3	-	160872503	160891190	syndecan 4 [Source:RGD Symbol;Acc:3650]	CCTCTTCTAGCCTTGTGCCTGCTCCTTTTCTGTATCCCTTACTCTGTCGTCTGTTACTGA			7.10681	6.82746	5.5815	4.05835	4.06715	4.30862
ASRN6AP1B10002976011	protein_coding	ENSRNOT00000057826	protein_coding	up	2.36006	5.13391	0.00078491	0.0140436	2.6227	0.262641	Dusp19	Ensembl	984	chr3:67849966-67862475:+	chr3	+	67849966	67862475	dual specificity phosphatase 19 [Source:RGD Symbol;Acc:1307457]	CAGTGGAAATGGAAGCTACTTTTGTCGACCGGAATTAATACATTTTTACATTTTACCTTT			2.76853	2.12666	2.97291	0.329377	0.210701	0.247845
ASRN6AP1B10429407011	protein_coding	ENSRNOT00000012792	protein_coding	up	2.35916	5.13073	0.00116838	0.0163715	2.71708	0.357918	Rapgef2	Ensembl	6311	chr2:177836202-177950517:-	chr2	-	177836202	177950517	Rap guanine nucleotide exchange factor 2 [Source:RGD Symbol;Acc:1306434]	GGGACTGCCTGGAGAAGGACCCGATAGACAGGACTGACGATGACATAGCTGGATTCCTGG			3.11596	2.74498	2.2903	0.646225	0.318517	0.10901
ASRN6AP1B10355788011	protein_coding	ENSRNOT00000075602	protein_coding	up	2.35875	5.12924	7.48199e-05	0.00625816	2.37939	0.020643	Gmfb	Ensembl	459	chr15:23601368-23606634:-	chr15	-	23601368	23606634	glia maturation factor, beta [Source:RGD Symbol;Acc:70910]	TACCTGAACGAAAAACCTTCATTGTGTATAGTTATAAATACCAGCACGACGATGGCCGGG			2.39003	2.22778	2.52035	0.122679	-0.204586	0.143836
ASRN6AP1B10005857111	protein_coding	ENSRNOT00000007790	protein_coding	up	2.35613	5.11994	0.0169315	0.058372	1.77496	-0.581166	Pgf	Ensembl	1561	chr6:108994018-109004598:-	chr6	-	108994018	109004598	placental growth factor [Source:RGD Symbol;Acc:619850]	TCCGGGACTGTCTAACTGCCAAGCCAGATTCTCTTGAATAAAGCATTCTAGTCTGGAACC			2.1486	2.52815	0.64813	-0.826323	-0.654388	-0.262786
ASRN6AP1B10007196911	protein_coding	ENSRNOT00000086293	protein_coding	up	2.35302	5.10893	0.0132758	0.0511299	5.35871	3.00568	LOC103690108	Ensembl	847	chr20:3791840-3794027:-	chr20	-	3791840	3794027	class I histocompatibility antigen, Non-RT1.A alpha-1 chain-like [Source:RGD Symbol;Acc:9113230]	AGTATTGGGAGCGGGAGACACGGAGAGTCAAGGAAAACGAGCAGTTGTTCCGAGGGAACC			4.9939	5.54599	5.53622	3.5332	3.52672	1.95713
ASRN6AP1B10736719911	protein_coding	ENSRNOT00000018477	protein_coding	up	2.34588	5.0837	0.000235238	0.00934384	4.01425	1.66837	Tnip2	Ensembl	1597	chr14:81488008-81504686:+	chr14	+	81488008	81504686	TNFAIP3 interacting protein 2 [Source:RGD Symbol;Acc:1307717]	GCTGGAGCGAGTGCAGATGCTGGAGCAGCAGATTCTTGCTTACAAGGATGACTTCAAATC			3.77871	4.11851	4.14552	1.66522	1.92248	1.4174
ASRN6AP1B10001544911	protein_coding	ENSRNOT00000032505	protein_coding	up	2.3385	5.05776	0.0210638	0.066114	1.05383	-1.28467	Krit1	Ensembl	3045	chr4:27438609-27473150:-	chr4	-	27438609	27473150	KRIT1, ankyrin repeat containing [Source:RGD Symbol;Acc:1305929]	ACCATTTCTTCTGTGATCTCTAAACATGTCTCAAGGTGTTTCTAAACGTCTTCACTAAAG			1.37161	0.667947	1.12193	-2.38021	-1.16003	-0.313757
ASRN6AP1B10005716711	protein_coding	ENSRNOT00000038964	protein_coding	up	2.33805	5.05619	0.00306937	0.0247033	7.07596	4.7379	Tatdn2	Ensembl	2875	chr4:145653602-145669343:+	chr4	+	145653602	145669343	TatD DNase domain containing 2 [Source:RGD Symbol;Acc:1586017]	ACACAGAGTACAATGAGATGGTACCAGTCTGGATCGCTGCCCTTTGGCCTGGGTTTCCCA			7.30593	7.37794	6.54401	4.87489	5.0858	4.25303
ASRN6AP1B10004553611	protein_coding	ENSRNOT00000055963	protein_coding	up	2.33781	5.05536	0.000463826	0.0116354	8.65378	6.31597	Slfn13	Ensembl	3371	chr10:70326158-70337532:-	chr10	-	70326158	70337532	schlafen family member 13 [Source:RGD Symbol;Acc:1359139]	ATCCCCTGTTAAAATCTGCTCCTGACATGTCAGAATTAAACTCTTCTTGCTTTTGCACTG			8.99359	8.46743	8.50032	6.03139	6.48804	6.42847
ASRN6AP1B10362329711	protein_coding	ENSRNOT00000076922	protein_coding	up	2.32458	5.0092	0.000341119	0.0102646	5.23618	2.9116	Vamp4	Ensembl	686	chr13:80460694-80479449:+	chr13	+	80460694	80479449	vesicle-associated membrane protein 4 [Source:RGD Symbol;Acc:1309753]	CCATCATGGCTTTGGCTGCAGCTATCCTTTTGCTAATGATTATCATTCTTATAGTTGTGA			4.90731	5.24315	5.55809	3.04795	2.91771	2.76914
ASRN6AP1B10429666111	protein_coding	ENSRNOT00000091573	protein_coding	up	2.32413	5.00763	0.00337836	0.0259247	1.68894	-0.635191	Pfkfb4	Ensembl	1413	chr8:117737467-117775051:+	chr8	+	117737467	117775051	6-phosphofructo-2-kinase/fructose-2,6-biphosphatase 4 [Source:RGD Symbol;Acc:3310]	CCGAAGGGCGAGGTTGTAAAGTGGAGTCCATATTCCTGAATGTGGCAGCTGTGAACACAC			1.20572	1.9112	1.94988	-0.439287	-0.271571	-1.19471
ASRN6AP1B10226936011	protein_coding	ENSRNOT00000003106	protein_coding	up	2.31794	4.98619	0.000279502	0.00987609	5.17511	2.85717	Hnrnpdl	Ensembl	1316	chr14:11199404-11202669:+	chr14	+	11199404	11202669	heterogeneous nuclear ribonucleoprotein D-like [Source:RGD Symbol;Acc:1309950]	GCTGGGAGAGCAGCGGGAACTTCATTGCAGGCCGTGTGTCACCCTGACCACGTCTATCTC		Yes	5.15677	5.46433	4.90423	2.96764	2.95921	2.64467
ASRN6AP1B10002003211	protein_coding	ENSRNOT00000022984	protein_coding	up	2.31687	4.98251	0.00484294	0.0307743	4.64998	2.33311	Galnt18	Ensembl	2508	chr1:176296193-176607466:-	chr1	-	176296193	176607466	polypeptide N-acetylgalactosaminyltransferase 18 [Source:RGD Symbol;Acc:1309623]	GAGGGTACAATATCCTGAACTATTTTACAATTGTAAATAGGGGACAAATGGAAAATATTT			4.95609	4.72074	4.27311	2.57192	2.79838	1.62904
ASRN6AP1B10820560711	protein_coding	ENSRNOT00000005085	protein_coding	up	2.31515	4.97657	0.00641216	0.0354	4.80398	2.48883	Atf3	Ensembl	1888	chr13:109817895-109849632:-	chr13	-	109817895	109849632	activating transcription factor 3 [Source:RGD Symbol;Acc:2165]	CGCCTCTAGCCGCTCTCTGGACCCTGGCCGCCCCGAGCGAAGACTGGAGCAAAATGATGC		Yes	4.50965	5.51683	4.38548	2.75111	2.74856	1.96683
ASRN6AP1B10065602011	protein_coding	ENSRNOT00000043230	protein_coding	up	2.31496	4.9759	0.000523578	0.0120363	7.05853	4.74358	Fam162a	Ensembl	646	chr11:67618706-67644742:+	chr11	+	67618706	67644742	family with sequence similarity 162, member A [Source:RGD Symbol;Acc:1590883]	CCCTAACAGTGGCAGGATGCGTCTATATGGTTATTGAGGGCAAGAAGGCTGCAAAAAGAC			7.23961	7.17881	6.75719	4.95285	4.86941	4.40847
ASRN6AP1B10253068911	protein_coding	NM_001108651	protein_coding	up	2.31142	4.96372	0.000405038	0.011025	5.72527	3.41385	Hebp1	Refseq	713	chr4:168920329-168933091:-	chr4	-	168920329	168933091		ACCAGAGCGTGAAAATCGAGGAGCGGGAGGGCATCACTGTCTATTCTACGTAAGGAGACA			5.54437	5.4958	6.13564	3.51912	3.37483	3.34759
ASRN6AP1B10535127811	protein_coding	ENSRNOT00000025531	protein_coding	up	2.30667	4.94738	0.000430742	0.0112973	5.02909	2.72242	Aurkaip1	Ensembl	2011	chr5:173256637-173275340:+	chr5	+	173256637	173275340	aurora kinase A interacting protein 1 [Source:RGD Symbol;Acc:1303211]	CCCTGTAAATGGCTTGCTAAAAGGGCAGGAGAGTCGAAGTCAAAGCAGGAGTCGTGAGCA			4.84087	5.15902	5.08738	2.60686	3.09848	2.46193
ASRN6AP1B10003420811	protein_coding	ENSRNOT00000082645	protein_coding	up	2.30333	4.93596	4.80034e-05	0.00553658	3.64755	1.34422	Trim5	Ensembl	1859	chr1:169447386-169534896:-	chr1	-	169447386	169534896	tripartite motif-containing 5 [Source:RGD Symbol;Acc:1304579]	AGTCCATCCCAGAGGAAGAACAGAAGGTGAATGTCTGTGCACAACATGGAGAGAAACTCC		Yes	3.65854	3.45202	3.83208	1.45389	1.27437	1.30439
ASRN6AP1B10416040711	protein_coding	ENSRNOT00000067011	protein_coding	up	2.29659	4.91295	0.0153699	0.0553352	3.55286	1.25627	Csrp2	Ensembl	881	chr7:53630621-53649295:+	chr7	+	53630621	53649295	cysteine and glycine-rich protein 2 [Source:RGD Symbol;Acc:61950]	AAGGTGAAATCTACTGTAAAGGGTGCTACGCAAAGAACTTTGGGCCCAAGGGATTCGGCT		Yes	2.4755	3.82477	4.35829	1.39267	1.25938	1.11675
ASRN6AP1B10198488011	protein_coding	ENSRNOT00000078116	protein_coding	up	2.29579	4.91023	0.0046943	0.0302508	7.53466	5.23887	Fam49b	Ensembl	975	chr7:104517063-104541392:-	chr7	-	104517063	104541392	family with sequence similarity 49, member B [Source:RGD Symbol;Acc:1307697]	TCTTCTCAATGCTCTCAGGTACACAACAAAACATTTGAACGATGAGACTACCTCCAAGCA			7.12883	7.19541	8.27974	5.42072	5.36037	4.93553
ASRN6AP1B10002251111	protein_coding	NM_001135718	protein_coding	up	2.29376	4.90334	0.00151029	0.0183651	4.85011	2.55635	Prex1	Refseq	5438	chr3:163329580-163477822:-	chr3	-	163329580	163477822		CACGGTTGGGCTGGCAGATTCTCCATACTTAACGCCTGAAACCTGAGGGCTGCTTGGGGC		Yes	4.67397	4.59975	5.27662	2.58497	2.8969	2.18719
ASRN6AP1B10003794511	protein_coding	ENSRNOT00000046746	protein_coding	up	2.28879	4.88647	0.00033466	0.0102646	6.48764	4.19885	Ezr	Ensembl	2945	chr1:47287874-47331412:-	chr1	-	47287874	47331412	ezrin [Source:RGD Symbol;Acc:621161]	CATTGTTGGACTGATACACCTAATGATCTTCTATAGAGAATAGTATTTATATATAAGCGA			6.66956	6.68075	6.1126	4.06425	4.30151	4.23078
ASRN6AP1B10006673711	protein_coding	ENSRNOT00000019660	protein_coding	up	2.28813	4.88424	0.000135998	0.0078665	3.0554	0.767269	Rpl3l	Ensembl	1347	chr10:14094754-14105308:+	chr10	+	14094754	14105308	ribosomal protein L3-like [Source:RGD Symbol;Acc:1306315]	GCCGGAGACCTCGGGAAACGTCTAAGATGCCTGGAATGGAGCACACCTGGGATGGAGTGC			3.03976	2.9838	3.14265	0.997017	0.479473	0.825317
ASRN6AP1B10308283011	protein_coding	ENSRNOT00000004243	protein_coding	up	2.28784	4.88324	0.000268863	0.009764	5.14674	2.85891	Vamp4	Ensembl	2492	chr13:80460890-80483471:+	chr13	+	80460890	80483471	vesicle-associated membrane protein 4 [Source:RGD Symbol;Acc:1309753]	TCATGGCTTTGGCTGCAGCTATCCTTTTGCTAATGATTATCACTCAGATCATCCTGCACT			4.90472	5.10576	5.42975	3.02154	2.90988	2.6453
ASRN6AP1B10004438811	protein_coding	ENSRNOT00000016137	protein_coding	up	2.28529	4.87462	0.000678966	0.0132507	5.74641	3.46112	Copg1	Ensembl	2625	chr4:119815246-119839683:+	chr4	+	119815246	119839683	coatomer protein complex, subunit gamma 1 [Source:RGD Symbol;Acc:1565292]	TTGTGCGTTCCCGGCTTCTGCTTTTGGACACAGTGACAATGCAGGTGACAGCCAGAAGCT			5.41714	5.84538	5.97671	3.60353	3.65814	3.1217
ASRN6AP1B10001599411	protein_coding	ENSRNOT00000016265	protein_coding	up	2.28201	4.86356	0.00492814	0.0310636	4.4956	2.21359	Snx10	Ensembl	1396	chr4:81311490-81374158:+	chr4	+	81311490	81374158	sorting nexin 10 [Source:RGD Symbol;Acc:1305782]	TAGATTTAGAAGTACATTCTCACTGCCCCAAATCAGCTTAAATAAACAAGGCTTCTGGTG			4.13864	4.35786	4.99031	2.47756	2.57841	1.5848
ASRN6AP1B10380265811	protein_coding	ENSRNOT00000039917	protein_coding	up	2.27596	4.84321	0.0101986	0.0446008	1.84622	-0.429743	Hmgn3	Ensembl	1401	chr8:90628209-90664554:-	chr8	-	90628209	90664554	high mobility group nucleosomal binding domain 3 [Source:RGD Symbol;Acc:1359106]	TCTCTCTCTAATTCACAGGCACAGAGAACTGATAACGAGGGAGAATGAATTGTCATGGAA		Yes	2.00005	2.60082	0.937795	-0.481209	-0.578145	-0.229874
ASRN6AP1B10007946811	protein_coding	NM_001170340	protein_coding	up	2.27023	4.824	0.0163115	0.0570791	2.16272	-0.107511	Catsperg	Refseq	3829	chr1:88131289-88162033:-	chr1	-	88131289	88162033		CTGGTTTGCTAGAATGTTCATGTCTCTCTCAGACCCTAATAAAGCCTCATTTCAGTACCA			2.24493	3.0529	1.19033	-0.292384	-0.288739	0.258589
ASRN6AP1B10008680211	protein_coding	ENSRNOT00000090499	protein_coding	up	2.26808	4.81681	0.000882589	0.014605	4.08827	1.82019	B4galt1	Ensembl	2291	chr5:57121769-57168610:-	chr5	-	57121769	57168610	beta-1,4-galactosyltransferase 1 [Source:RGD Symbol;Acc:620900]	GTGTTTTAAGTCGTGACTTTATTTTTCTGGGCATGCTATATAAACTTGAATTTCCTATGT			4.46489	4.04621	3.7537	1.99511	1.94322	1.52223
ASRN6AP1B10004675511	protein_coding	ENSRNOT00000074586	protein_coding	up	2.26543	4.80796	0.00305922	0.0247033	7.84343	5.578	Cebpd	Ensembl	1139	chr11:89008008-89009146:+	chr11	+	89008008	89009146	CCAAT/enhancer binding protein delta [Source:RGD Symbol;Acc:2328]	GAAGAGACTGCGCATGCTTTTTATATTCATTTTTACAGTATTTGTAAGAATAAAGAAGCA		Yes	8.0194	7.27214	8.23875	5.52859	5.94496	5.26046
ASRN6AP1B10000556611	protein_coding	ENSRNOT00000026235	protein_coding	up	2.26458	4.80513	3.80928e-05	0.00496139	6.88495	4.62038	Nfkb2	Ensembl	3070	chr1:266053002-266059256:+	chr1	+	266053002	266059256	nuclear factor kappa B subunit 2 [Source:RGD Symbol;Acc:1307189]	CTGTACAGCATCCCTGCCTAATTGAAATCTTATTTAAACTTCAAGCCCACACCTCAGTGG		Yes	6.93866	6.69766	7.01854	4.65513	4.70442	4.50159
ASRN6AP1B10003775411	protein_coding	ENSRNOT00000021534	protein_coding	up	2.26433	4.80432	0.00558214	0.0329863	6.14385	3.87952	Tgif1	Ensembl	1385	chr9:119181083-119190698:-	chr9	-	119181083	119190698	TGFB-induced factor homeobox 1 [Source:RGD Symbol;Acc:1310517]	TGGTAGTTTCTCATAATGTGAGACGTTCCCAGTATCATGTGATCTTCTCCTCCCAACTCC		Yes	5.86236	6.87347	5.69571	3.89052	4.21386	3.53417
ASRN6AP1B10001532311	protein_coding	ENSRNOT00000007630	protein_coding	up	2.26295	4.79972	0.000521842	0.0120363	5.20149	2.93854	AC130253.1	Ensembl	462	chr10:37582706-37583167:+	chr10	+	37582706	37583167		AGTGGCAGTTTATTCTATATGGTTATTGAGGGCAAGAAGGCTGTGAAAAGACGAGTCTTT			5.52639	5.23838	4.83969	3.09435	2.96428	2.75699
ASRN6AP1B10007318311	protein_coding	ENSRNOT00000008253	protein_coding	up	2.26162	4.7953	0.000114063	0.00719471	7.31561	5.05399	Traf2	Ensembl	2070	chr3:2746075-2770620:-	chr3	-	2746075	2770620	Tnf receptor-associated factor 2 [Source:RGD Symbol;Acc:1310457]	GCTGCACAGCCCTGCCAGGTGGCCTGTATGGAGGAGAAGTGATTAAACTATTCAGATGTC			7.32739	7.32157	7.29787	5.16965	5.23618	4.75613
ASRN6AP1B10000941611	protein_coding	ENSRNOT00000027362	protein_coding	up	2.26145	4.79473	0.000387511	0.0108028	3.47304	1.21159	Tinf2	Ensembl	1655	chr15:34360974-34364081:-	chr15	-	34360974	34364081	TERF1 interacting nuclear factor 2 [Source:RGD Symbol;Acc:1359192]	GCTACATTGCTAAAAGCTTTGTAACACTTGAAAATTAAATCTTGATTTCTTTCAGTGTCT			3.73726	3.52789	3.15396	1.31453	1.33738	0.982856
ASRN6AP1B10002873011	protein_coding	ENSRNOT00000085026	protein_coding	up	2.25097	4.76003	0.00804615	0.0395834	6.61543	4.36446	Ddit4	Ensembl	1720	chr20:29509289-29511382:-	chr20	-	29509289	29511382	DNA-damage-inducible transcript 4 [Source:RGD Symbol;Acc:621731]	TCCATCTAGAACTGTTTACATGAAGATACTCACGGTTCATGAATACACTTGATGTTCAAG			6.83054	7.23724	5.77852	4.54936	4.4742	4.06983
ASRN6AP1B10001019311	protein_coding	ENSRNOT00000054983	protein_coding	up	2.24942	4.75493	0.00436555	0.0292759	8.77228	6.52286	Itgax	Ensembl	4673	chr1:199555722-199576932:+	chr1	+	199555722	199576932	integrin subunit alpha X [Source:RGD Symbol;Acc:1561123]	AGGAAGTAAACCATTTTACGGATCCCTGGAGTGTCTTTTCCAATAAATGTAGTGTGTCTT			8.87281	9.06269	8.38133	6.73951	6.95374	5.87532
ASRN6AP1B10136919311	protein_coding	ENSRNOT00000082049	protein_coding	up	2.24687	4.74653	0.00084757	0.0144117	2.93437	0.687497	Tdrp	Ensembl	2606	chr16:80729959-80755415:+	chr16	+	80729959	80755415	testis development related protein [Source:RGD Symbol;Acc:1559733]	TCTTGCGTTTGAGACCTTTAGCGTGTATATTTATTGGTATGCTTCCAGGAGAACGTCTCT			2.6765	3.39453	2.73209	0.720188	0.506753	0.83555
ASRN6AP1B10606506311	protein_coding	ENSRNOT00000009491	protein_coding	up	2.24622	4.74439	0.00891479	0.0417366	4.79688	2.55066	Id2	Ensembl	733	chr6:44360077-44361908:-	chr6	-	44360077	44361908	inhibitor of DNA binding 2 [Source:RGD Symbol;Acc:2859]	TGAGCTTATGTCGAATGACAGCAAAGTACTCTGTGGCTAAATAAATGGCATTTGGGGACT		Yes	4.53942	5.46713	4.3841	2.80075	2.95344	1.89778
ASRN6AP1B10534270911	protein_coding	ENSRNOT00000084919	protein_coding	up	2.24396	4.73695	0.000293682	0.00995645	4.10753	1.86358	Arhgap12	Ensembl	2827	chr17:54298409-54392712:+	chr17	+	54298409	54392712	Rho GTPase activating protein 12 [Source:RGD Symbol;Acc:1310017]	AATGCAATTAAACAAGAACCAAGACAGCGTGTCACTGCGGTTAAGGACCTAATCAGACAA			4.26744	3.76756	4.2876	1.8746	2.0041	1.71203
ASRN6AP1B10000133211	protein_coding	ENSRNOT00000016447	protein_coding	up	2.23987	4.72353	0.000800812	0.0141704	9.90659	7.66672	Txn1	Ensembl	315	chr5:75049747-75057752:-	chr5	-	75049747	75057752	thioredoxin 1 [Source:RGD Symbol;Acc:621157]	GGGGAGTTCTCTGGTGCTAACAAGGAAAAGCTCGAAGCCACTATTACGGAGTTTGCCTAA			9.50094	10.1275	10.0913	7.8417	7.76396	7.39451
ASRN6AP1B10001006411	protein_coding	ENSRNOT00000040323	protein_coding	up	2.23815	4.71791	0.000688749	0.0132931	0.714543	-1.5236	AABR07066753.1	Ensembl	396	chr9:14779772-14780408:+	chr9	+	14779772	14780408		CGTAGAAACTTCATCAGTATTCTCAAAACGATCCGCCTAGTGGTGTCAAAAGGTGAGCTT			1.00634	0.54827	0.589024	-1.40672	-1.27801	-1.88608
ASRN6AP1B10007047811	protein_coding	ENSRNOT00000020822	protein_coding	up	2.23783	4.71686	0.00204689	0.0209516	5.61772	3.37989	Rhoq	Ensembl	3859	chr6:10533151-10568581:+	chr6	+	10533151	10568581	ras homolog family member Q [Source:RGD Symbol;Acc:621626]	TTACTTCAATAGCATCCCCTCCTGACATATGGAGTCATAATAAAATGAGATGCATAGTTT			5.48395	5.18287	6.18633	3.54819	3.39167	3.19981
ASRN6AP1B10422609111	protein_coding	ENSRNOT00000014235	protein_coding	up	2.23608	4.71115	2.24991e-05	0.00429339	3.15502	0.918946	Acsl1	Ensembl	3661	chr16:48937456-48981980:-	chr16	-	48937456	48981980	acyl-CoA synthetase long-chain family member 1 [Source:RGD Symbol;Acc:2015]	TGGCGCACCTCCACAATCCTCCTCGTACCAATGGCCTTTGAGTTGGTAACTCTGCCTGCA			3.19534	2.99024	3.2795	0.994868	0.933668	0.828301
ASRN6AP1B10277033711	protein_coding	ENSRNOT00000089713	protein_coding	up	2.23317	4.70165	0.00139018	0.017688	3.2713	1.03813	Tfpt	Ensembl	1146	chr1:64162672-64172470:+	chr1	+	64162672	64172470	TCF3 fusion partner [Source:RGD Symbol;Acc:620839]	TGGCCCCAGTGCAGATTAAGGTCGAGGAAGACTTTGGCTTTGAAGCAGATGAGGCCTTGG		Yes	2.8804	3.2558	3.6777	1.30629	1.06781	0.740282
ASRN6AP1B10063537311	protein_coding	ENSRNOT00000048076	protein_coding	up	2.23303	4.70121	0.000409333	0.0110336	9.55402	7.32099	AABR07044383.1	Ensembl	990	chr20:3791629-3796258:-	chr20	-	3791629	3796258		TCCCAGAGCCCCATCGACCGACTCCAACATGGAAACCTATGTCATTTATGTCATCCTTGG			9.29355	9.58958	9.77894	7.47232	7.46899	7.02166
ASRN6AP1B10008134811	protein_coding	ENSRNOT00000024010	protein_coding	up	2.22578	4.67762	0.000387628	0.0108028	4.60648	2.3807	Rrp36	Ensembl	732	chr9:16619040-16625609:+	chr9	+	16619040	16625609	ribosomal RNA processing 36 [Source:RGD Symbol;Acc:2321693]	AGTCGAAAGAGGCGCCGGAATGCAGGCAAAGACAGGAGACATCTCCCTCTGAGCAAGGAG			4.52205	4.37032	4.92705	2.50586	2.48593	2.15032
ASRN6AP1B10614833511	protein_coding	ENSRNOT00000091645	protein_coding	up	2.22568	4.67731	0.000699118	0.013332	4.14743	1.92175	Ccnt2	Ensembl	2201	chr13:44475973-44512388:+	chr13	+	44475973	44512388	cyclin T2 [Source:RGD Symbol;Acc:1309205]	AGCAAAAGTTCCAAAAGTTCAGGTGGGCTACGGACATCTCAGCACCCTCGTGAAACTGGA		Yes	3.9861	4.3294	4.12678	1.88594	2.30795	1.57136
ASRN6AP1B10004383311	protein_coding	ENSRNOT00000005619	protein_coding	up	2.22564	4.67718	0.00704442	0.0371512	5.75125	3.52561	Arhgap30	Ensembl	3672	chr13:89774764-89796113:+	chr13	+	89774764	89796113	Rho GTPase activating protein 30 [Source:RGD Symbol;Acc:1561419]	TTGTTTCCATGGAACTGTGTTATTAGCCAAAACATAGGGAAGGTAGAAGCTTACGGTTTT			5.51858	5.27026	6.4649	3.60176	3.90278	3.07228
ASRN6AP1B10301008411	protein_coding	ENSRNOT00000078936	protein_coding	up	2.22029	4.65986	0.00357371	0.0267474	5.40074	3.18045	Cd86	Ensembl	1776	chr11:67101714-67118795:+	chr11	+	67101714	67118795	CD86 molecule [Source:RGD Symbol;Acc:628714]	ACCCCAATTGCATCAGCAGTAAGTTCATTCAAAGAGCAACTCGGCCTCCTAGCCACCTCA			5.21554	5.12726	5.85941	3.31427	3.58206	2.64503
ASRN6AP1B10038003911	protein_coding	ENSRNOT00000068129	protein_coding	up	2.21609	4.64633	0.00242592	0.0223259	4.36543	2.14934	Sqor	Ensembl	1594	chr3:114900343-114939370:+	chr3	+	114900343	114939370	sulfide quinone oxidoreductase [Source:RGD Symbol;Acc:1564504]	GGCTGACATGATGCCGTTCCTGTATTGGAATATGATGCTAAGAGGCTACTGGGGAGGTCC			4.1611	4.54024	4.39494	2.34609	2.55275	1.54917
ASRN6AP1B10009767311	protein_coding	ENSRNOT00000092899	protein_coding	up	2.21593	4.64581	0.00380262	0.0275151	3.19002	0.974093	Zbtb5	Ensembl	2340	chr5:60540855-60559533:-	chr5	-	60540855	60559533	zinc finger and BTB domain containing 5 [Source:RGD Symbol;Acc:1307367]	CGGGGACGCTAGTCTGGACCTTCCCGCCTCCTTTCACAGGGTCGGTCCGAGCGGAGGAGG		Yes	2.55661	3.41612	3.59734	1.13248	1.17175	0.618057
ASRN6AP1B10553297611	protein_coding	ENSRNOT00000058195	protein_coding	up	2.21062	4.62875	0.00405465	0.0282909	2.62651	0.415889	Sipa1l1	Ensembl	3718	chr6:106084815-106163249:+	chr6	+	106084815	106163249	signal-induced proliferation-associated 1 like 1 [Source:RGD Symbol;Acc:708497]	GTCGCTGCATGGAGAGTTCTCTGCTTCCGACAGCTCCCTTACCGACATCCAGGAGACCCG			2.48679	2.33365	3.0591	0.863465	0.5393	-0.155098
ASRN6AP1B10559427011	protein_coding	NM_001105751	protein_coding	up	2.20662	4.61594	0.000337346	0.0102646	4.119	1.91238	Hivep1	Refseq	8895	chr17:22278103-22403362:-	chr17	-	22278103	22403362		TGCCTCGAACGAAGCAGATTCATCCTAGAAACCTCAGAGACAAAATTGAAGAAGCACAAA			4.38379	4.16905	3.80417	1.87452	2.09065	1.77196
ASRN6AP1B10688990011	protein_coding	ENSRNOT00000066169	protein_coding	up	2.20602	4.61402	0.00371132	0.027152	3.24897	1.04295	Svbp	Ensembl	661	chr5:138245639-138251353:+	chr5	+	138245639	138251353	small vasohibin binding protein [Source:RGD Symbol;Acc:1311232]	CGTGGCGGAGTTCGGGAGCCTGAGGCCGGGTCAGAGCTGATCAGGAAGCATTCGGAAGCC			3.07608	3.51669	3.15415	1.38185	1.37775	0.369241
ASRN6AP1B10002987511	protein_coding	ENSRNOT00000012388	protein_coding	up	2.20575	4.61314	0.00123925	0.0167414	2.66047	0.45472	Nrarp	Ensembl	2547	chr3:2396143-2398689:+	chr3	+	2396143	2398689	Notch-regulated ankyrin repeat protein [Source:RGD Symbol;Acc:1591939]	CACTCCTGAGCGTATGATATAGACTTGTAGCCCATCGTGAAAAATTTATAAATAAATTTT			2.39752	2.98997	2.59392	0.645244	0.67881	0.0401061
ASRN6AP1B10000331411	protein_coding	ENSRNOT00000082730	protein_coding	up	2.20317	4.6049	0.00010056	0.00693407	4.25616	2.05299	LOC102552527	Ensembl	1905	chr1:61268248-61276755:+	chr1	+	61268248	61276755	zinc finger protein 420-like [Source:RGD Symbol;Acc:7689541]	GACAGATCCTATATCTACCATTCGTCATTTAGAAGGCATCAGAAAATTCATTCTCCATAG			4.08583	4.48737	4.19527	1.99693	2.20346	1.95857
ASRN6AP1B10007152511	protein_coding	ENSRNOT00000043660	protein_coding	up	2.19633	4.58312	0.000591537	0.0126804	3.41561	1.21928	Rtp4	Ensembl	1928	chr11:80638945-80650802:-	chr11	-	80638945	80650802	receptor (chemosensory) transporter protein 4 [Source:RGD Symbol;Acc:1306974]	ACCAAAAATGCCCTTCCCCATATCCTCTAGAATTTGTTAATAAACTGCATTTGTTGGAAG			3.29416	3.29867	3.65399	1.40515	1.40929	0.843393
ASRN6AP1B10390076911	protein_coding	ENSRNOT00000006152	protein_coding	up	2.18809	4.55701	0.00139106	0.017688	3.34969	1.16161	Adgre5	Ensembl	3109	chr19:24855299-24875137:-	chr19	-	24855299	24875137	adhesion G protein-coupled receptor E5 [Source:RGD Symbol;Acc:1305595]	GGGGCGGAATCTTTTACTAATAAGAGTGAGAACACGTGTCAAGCATCCGTGGACACTGGG			3.38288	3.61182	3.05438	1.37447	1.39847	0.71188
ASRN6AP1B10194231511	protein_coding	ENSRNOT00000067702	protein_coding	up	2.18781	4.55612	7.65873e-05	0.00626641	8.0427	5.85489	Ube2d2	Ensembl	750	chr18:28594892-28603335:+	chr18	+	28594892	28603335	ubiquitin-conjugating enzyme E2D 2 [Source:RGD Symbol;Acc:1591897]	ACAAAACAGATAGAGAAAAGTACAACAGAATAGCTCGGGAATGGACTCAGAAGTATGCGA			7.91493	8.06422	8.14895	5.95977	5.97459	5.63031
ASRN6AP1B10003750411	protein_coding	ENSRNOT00000018684	protein_coding	up	2.1875	4.55517	0.00239756	0.0222809	4.75535	2.56785	Rnf149	Ensembl	1185	chr9:46286657-46309451:-	chr9	-	46286657	46309451	ring finger protein 149 [Source:RGD Symbol;Acc:1308460]	AAGATGCAGAGGAGGACACAGCATTGCTAGGAGCCGGCAGGAGTGACCCTCAGCATGGAG			4.54079	4.48342	5.24184	2.77656	2.77388	2.1531
ASRN6AP1B10042660111	protein_coding	NM_001271394	protein_coding	up	2.18198	4.53775	3.75876e-05	0.00496139	6.94991	4.76793	Dhrs7	Refseq	1285	chr6:95522577-95541393:-	chr6	-	95522577	95541393		AGGAATAATTTGGATCCAGACTCGCAATATACATTGTGGAAGCCAAAGAGGGATTGAAAG			6.97474	6.80748	7.06751	4.82387	4.86779	4.61215
ASRN6AP1B10000309111	protein_coding	ENSRNOT00000074341	protein_coding	up	2.17648	4.52049	0.000874066	0.014524	3.94821	1.77173	Bbip1	Ensembl	201	chr1:274649490-274650363:-	chr1	-	274649490	274650363	BBSome interacting protein 1 [Source:RGD Symbol;Acc:6498801]	CAGCAAACAGCACAGGACACAGTTCGCCAACAAGAAATGGCAGAAAAAGACAACCGGCAA			3.50646	4.07028	4.26789	1.91504	1.78475	1.6154
ASRN6AP1B10026393611	protein_coding	ENSRNOT00000085241	protein_coding	up	2.17631	4.51995	0.00832521	0.0402613	2.80999	0.633681	Vegfa	Ensembl	105	chr9:17341344-17353800:+	chr9	+	17341344	17353800	vascular endothelial growth factor A [Source:RGD Symbol;Acc:619991]	ACCCTGGCTTTACTGCTGTACCTCCACCATGCCAAGATGTGACAAGCCAAGGCGGTGAGC			2.55282	3.66423	2.21291	0.764129	0.688965	0.447948
ASRN6AP1B10008019511	protein_coding	ENSRNOT00000008566	protein_coding	up	2.17458	4.51455	0.000866035	0.0145194	4.21586	2.04128	Mtmr2	Ensembl	2269	chr8:12284528-12333316:+	chr8	+	12284528	12333316	myotubularin related protein 2 [Source:RGD Symbol;Acc:1311865]	CATAGCGGTGCAAGTGACAATGAAGATGATCTCATTTGTAATTAAAGATGACACTAATCT			4.07364	4.08263	4.49132	2.35455	2.10144	1.66787
ASRN6AP1B10000525311	protein_coding	ENSRNOT00000022341	protein_coding	up	2.16931	4.49809	0.000816697	0.0142405	7.88231	5.713	Ninj1	Ensembl	1160	chr17:15866237-15881327:-	chr17	-	15866237	15881327	ninjurin 1 [Source:RGD Symbol;Acc:3179]	GCCTTTGTTGTTTCCTGACCCAGGGACCTTGGACAGTCATCAGTACCTGCTGGCTCCAGC			7.58536	7.92785	8.13371	6.02869	5.69614	5.41416
ASRN6AP1B10023474711	protein_coding	ENSRNOT00000022635	protein_coding	up	2.1665	4.48933	0.000491174	0.0118514	3.37892	1.21242	Slc12a7	Ensembl	5003	chr1:32086755-32140137:-	chr1	-	32086755	32140137	solute carrier family 12 member 7 [Source:RGD Symbol;Acc:1359672]	AGACCTTTTCAGCCTAAAGCCGGACCAGTCCAACGTCAGAAGGATGCATACTGCTGTGAA			3.19158	3.44162	3.50355	1.44749	1.34514	0.844618
ASRN6AP1B10136395811	protein_coding	ENSRNOT00000039335	protein_coding	up	2.16355	4.48017	0.00118248	0.0165013	2.63779	0.474234	Igtp	Ensembl	4164	chr10:43613931-43653390:+	chr10	+	43613931	43653390	interferon gamma induced GTPase [Source:RGD Symbol;Acc:1306896]	GTTCTGGACCCCAGCCGGCAAGACGGTGAAGTCTACATCCAGGGTTGCTCCATTGCTCAC			2.29098	2.78884	2.83354	0.72699	0.60894	0.0867717
ASRN6AP1B10005866411	protein_coding	ENSRNOT00000009199	protein_coding	up	2.16035	4.47024	0.00667699	0.0361867	4.96713	2.80678	Amigo2	Ensembl	3096	chr7:138704126-138707221:-	chr7	-	138704126	138707221	adhesion molecule with Ig like domain 2 [Source:RGD Symbol;Acc:727911]	ATAGACCCCAATGTACTGTATTCCAGACATTTAAATCAGCGTAAATACACGTGCTCTGTG			5.72165	4.62705	4.5527	2.57121	2.69014	3.15899
ASRN6AP1B10353162211	protein_coding	ENSRNOT00000049536	protein_coding	up	2.15823	4.46365	5.35986e-05	0.00562134	2.80369	0.645464	Stat2	Ensembl	3433	chr7:2691369-2707150:+	chr7	+	2691369	2707150	signal transducer and activator of transcription 2 [Source:RGD Symbol;Acc:1311649]	AGTTGAAACGGGAGCACTGGAAGGAGCGGCACTTTACCCTCAGAAGAGTCCAAATGGCGC		Yes	2.74007	2.72662	2.94438	0.683528	0.464541	0.788321
ASRN6AP1B10116049111	protein_coding	ENSRNOT00000077322	protein_coding	up	2.15782	4.46241	0.00180505	0.0198503	6.45948	4.30166	Dnase1l1	Ensembl	1553	chrX:156429630-156438066:+	chrX	+	156429630	156438066	deoxyribonuclease 1-like 1 [Source:RGD Symbol;Acc:1359588]	CGGAACGTTTTGTTCTCTTAGGCTCTTCGCGTCAGTGACCATTATCCTGTGGAAGTGGAA			6.19877	6.53793	6.64174	4.41061	4.68821	3.80615
ASRN6AP1B10306172711	protein_coding	ENSRNOT00000000673	protein_coding	up	2.1552	4.45431	2.83201e-05	0.0044444	5.53483	3.37963	Ppa1	Ensembl	2625	chr20:31298269-31310674:+	chr20	+	31298269	31310674	pyrophosphatase (inorganic) 1 [Source:RGD Symbol;Acc:1589773]	GGCAAACCACAGGAAAGGGGAATGTGACTCTGAAGGAGCTGAACGCCCGCCCCATGGAAG			5.52885	5.60426	5.47139	3.55778	3.33802	3.2431
ASRN6AP1B10236317211	protein_coding	ENSRNOT00000018634	protein_coding	up	2.15394	4.45043	3.65271e-06	0.00268419	3.66115	1.5072	Fyb1	Ensembl	5149	chr2:55835151-55983804:+	chr2	+	55835151	55983804	FYN binding protein 1 [Source:RGD Symbol;Acc:1563421]	GCGGGGTCACAGAGTGCAAGGCGTATCGGTTCTTTCCAATAAACATGGACGGAAAAACGG			3.65653	3.75802	3.56889	1.46707	1.55413	1.50041
ASRN6AP1B10001952111	protein_coding	ENSRNOT00000017127	protein_coding	up	2.15289	4.44716	0.0161053	0.0567433	5.25594	3.10305	Cklf	Ensembl	666	chr19:906411-914880:-	chr19	-	906411	914880	chemokine-like factor [Source:RGD Symbol;Acc:620708]	GAACAGGTCTGCTACTGATGTAGATGACAGTTAATTTTATACTCATTTTTACTAGTTATT			5.65479	4.19171	5.92131	3.07301	3.1373	3.09885
ASRN6AP1B10887634111	protein_coding	ENSRNOT00000074889	protein_coding	up	2.15041	4.43955	0.00659199	0.0359444	0.325488	-1.82493	Gbp6	Ensembl	1431	chr14:5928737-5945321:+	chr14	+	5928737	5945321	guanylate binding protein family member 6 [Source:RGD Symbol;Acc:1561523]	TTGATCCCAGGACTGGGGACTCTGGTGACAACCTACGTGGATGCCATCAACAGTGGAGCG			0.901709	-0.365016	0.439771	-2.15469	-1.50549	-1.81459
ASRN6AP1B10005259511	protein_coding	ENSRNOT00000023152	protein_coding	up	2.14788	4.43176	2.70139e-05	0.0044444	6.08589	3.93801	Cyp27a1	Ensembl	2276	chr9:81968332-81998169:+	chr9	+	81968332	81998169	cytochrome P450, family 27, subfamily a, polypeptide 1 [Source:RGD Symbol;Acc:727915]	GGCACAATCTCTACTGAGCAGCACCCATTTAAGACATTAGAGCACCTCATATCACAGGAC			6.08156	6.21611	5.96002	3.86713	4.0704	3.87651
ASRN6AP1B10280831711	protein_coding	NM_001271060	protein_coding	up	2.14681	4.42846	0.00083551	0.0143468	2.52576	0.378957	Mx1	Refseq	3238	chr11:37891150-37914983:-	chr11	-	37891150	37914983		AGGATACCTTGTAAGGCTCCTTTGCAGACATTGTGCCTGACCCCAGTGGCAAGGCTTCCA			2.36581	2.28315	2.92832	0.490308	0.516336	0.130227
ASRN6AP1B10838831411	protein_coding	ENSRNOT00000082497	protein_coding	up	2.14623	4.42669	0.000523283	0.0120363	4.02551	1.87928	RT1-CE4	Ensembl	1573	chr20:4788989-4921348:-	chr20	-	4788989	4921348	RT1 class I, locus CE4 [Source:RGD Symbol;Acc:1598234]	CGCCCTGACCCCGACCAAGACGCGCGCCGGCTCACACTCGCTGCGGTATTTCCACACCGC			3.76142	3.90364	4.41147	1.9692	1.93603	1.73261
ASRN6AP1B10005492911	protein_coding	ENSRNOT00000006376	protein_coding	up	2.14554	4.42459	0.009834	0.0438477	5.25702	3.11147	Parp10	Ensembl	2868	chr7:117291877-117300662:-	chr7	-	117291877	117300662	poly (ADP-ribose) polymerase family, member 10 [Source:RGD Symbol;Acc:7744876]	ACCCAAGCTCTACCCACTCATCTAATCACCTGCAAGAACATACACTTGGGCACCCCCTGA			4.84643	4.85334	6.07129	3.28517	3.37863	2.67063
ASRN6AP1B10568242611	protein_coding	ENSRNOT00000040060	protein_coding	up	2.14114	4.41109	0.000614725	0.01276	2.70453	0.563393	Relb	Ensembl	1668	chr1:80517411-80544825:-	chr1	-	80517411	80544825	RELB proto-oncogene, NF-kB subunit [Source:RGD Symbol;Acc:2321078]	TGAGCAGCTCTGATCCACATGGAATTGAAAGCAAGCGACGGAAAAAGAAACCAGTGTTCT		Yes	2.3496	2.73882	3.02517	0.694942	0.624499	0.370738
ASRN6AP1B10273270511	protein_coding	ENSRNOT00000077185	protein_coding	up	2.13487	4.39198	0.000305876	0.00998182	3.18004	1.04517	P4ha2	Ensembl	2310	chr10:39435283-39464188:+	chr10	+	39435283	39464188	prolyl 4-hydroxylase subunit alpha 2 [Source:RGD Symbol;Acc:1309673]	TAGCGACGTTTCTTAACTATATGAGTGATGTTGAAGCTGGTGGCGCCACTGTCTTCCCCG			3.25813	3.24458	3.03741	1.29108	1.12057	0.723864
ASRN6AP1B10391502011	protein_coding	ENSRNOT00000064285	protein_coding	up	2.13352	4.38785	0.000784484	0.0140436	6.375	4.24148	Psmd11	Ensembl	3344	chr10:67810655-67857223:+	chr10	+	67810655	67857223	proteasome 26S subunit, non-ATPase 11 [Source:RGD Symbol;Acc:1306450]	CTTTTCCTTTTAGATCGAACACATATCTAGCCTCATCAAACTCTCCAAGGCCGACGTGGA		Yes	6.10086	6.37697	6.64716	4.35118	4.46713	3.90614
ASRN6AP1B10233702511	protein_coding	NM_001270549	protein_coding	up	2.13198	4.38319	0.00395489	0.0280643	0.945789	-1.18619	Panx1	Refseq	2173	chr8:13567186-13606040:-	chr8	-	13567186	13606040		GTTCCGGCAGAAGACGGACGTCCTCAAGATTTGGACCTGAGCAGCGAGACGGCAGCGAAC			0.602693	0.981703	1.25297	-1.22775	-0.641357	-1.68948
ASRN6AP1B10003099611	protein_coding	ENSRNOT00000030784	protein_coding	up	2.13121	4.38085	0.000401093	0.0109862	7.23895	5.10774	Alkbh3	Ensembl	1260	chr3:82874248-82906581:-	chr3	-	82874248	82906581	alkB homolog 3, alpha-ketoglutarate-dependent dioxygenase [Source:RGD Symbol;Acc:1359731]	TTTGCTTCTCAGGTCCTATTCCTCCTGAATGAGAGCTACCAACACTTCATGCTGTCCGCA			7.27579	7.07267	7.36839	5.24442	5.31803	4.76077
ASRN6AP1B10224442111	protein_coding	NM_001107216	protein_coding	up	2.13	4.37717	0.0030011	0.0245028	1.9836	-0.146405	Arap2	Refseq	7049	chr14:48726045-48922807:+	chr14	+	48726045	48922807		ATCCCAGGGTCAACAAAATCAATTTCAGGGAGCTATTTCCGTGACAGAAAGAGTATTACT			2.29678	1.64709	2.00691	0.108146	0.143739	-0.691098
ASRN6AP1B10525253111	protein_coding	ENSRNOT00000008760	protein_coding	up	2.12493	4.36181	0.000218045	0.00916748	2.41336	0.288433	Cd44	Ensembl	1437	chr3:92697833-92749121:-	chr3	-	92697833	92749121	CD44 molecule (Indian blood group) [Source:RGD Symbol;Acc:2307]	GGGACAAGGTCATCAAACAGAAAGCAAGGGACACTCAAGTGGGAATCAAGACAGTGGAGT			2.17553	2.60419	2.46036	0.478489	0.286385	0.100424
ASRN6AP1B10001188511	protein_coding	ENSRNOT00000091813	protein_coding	up	2.12373	4.35818	0.000191993	0.00898339	4.64839	2.52466	LOC102550598	Ensembl	228	chr2:192520733-192520960:+	chr2	+	192520733	192520960	small proline-rich protein 2I-like [Source:RGD Symbol;Acc:7690861]	AAATGCCCTCCTGTGCAACCTCATCCACCCTGCCAGCAGAAGTGTCCACCCAAGAGCAAG			4.51644	4.79055	4.63818	2.64521	2.68404	2.24474
ASRN6AP1B10006505211	protein_coding	ENSRNOT00000083876	protein_coding	up	2.12212	4.35334	0.00143572	0.0179289	10.2293	8.10721	Cebpb	Ensembl	1396	chr3:164424515-164425910:+	chr3	+	164424515	164425910	CCAAT/enhancer binding protein beta [Source:RGD Symbol;Acc:2327]	CGTATGTATATTTTGAGAACCTTTTCCGTTTCGAGCATTAAAGTGAAGACATTTTAATAA		Yes	10.5939	10.1048	9.98926	8.13668	8.43399	7.75098
ASRN6AP1B10003899311	protein_coding	ENSRNOT00000075440	protein_coding	up	2.11508	4.33215	0.00500986	0.0312995	0.999265	-1.11582	Cbx4	Ensembl	1446	chr10:108190995-108196217:-	chr10	-	108190995	108196217	chromobox 4 [Source:RGD Symbol;Acc:1587243]	CTGAGTGAATTTAAGCCCTTCTTTGGGAATATAATTATCACTGACGTCACGGCGAACTGC		Yes	0.881358	0.999343	1.1171	-0.63807	-0.861012	-1.84837
ASRN6AP1B10007333611	protein_coding	ENSRNOT00000064849	protein_coding	up	2.11441	4.33014	0.00308658	0.0247045	8.17546	6.06104	B4galt5	Ensembl	1831	chr3:164039731-164055561:-	chr3	-	164039731	164055561	beta-1,4-galactosyltransferase 5 [Source:RGD Symbol;Acc:1310062]	CAGAAATAGTCCTTGTCATTACATTGTTCACTCATGTGTTTGTACATTTTTGTATGTTAA			8.79853	7.78726	7.94058	5.86708	6.09749	6.21857
ASRN6AP1B10581015611	protein_coding	ENSRNOT00000087190	protein_coding	up	2.11411	4.32922	0.00563818	0.0331176	1.3101	-0.80401	Plscr1	Ensembl	1240	chr8:99632803-99725217:+	chr8	+	99632803	99725217	phospholipid scramblase 1 [Source:RGD Symbol;Acc:620521]	CCTACCCGGGACCATATTTGCCAGCTATCCAAGGACCACCAGAACATGCTGCTTACCCCA		Yes	1.17038	0.981277	1.77864	-0.670362	-1.39084	-0.350829
ASRN6AP1B10002884511	protein_coding	ENSRNOT00000086459	protein_coding	up	2.11046	4.3183	2.18114e-05	0.00424468	8.7218	6.61134	Rnf114	Ensembl	2142	chr3:164248731-164260497:+	chr3	+	164248731	164260497	ring finger protein 114 [Source:RGD Symbol;Acc:1303139]	ATGGCTATGTTCTGGCTTTTAGGAGGTGAAATATAAATAAATTTCATAATTTATGCAACC		Yes	8.84941	8.57951	8.73649	6.55578	6.70948	6.56876
ASRN6AP1B10326673711	protein_coding	ENSRNOT00000076340	protein_coding	up	2.11043	4.3182	0.0380258	0.0936871	1.21031	-0.90012	Slco3a1	Ensembl	2176	chr1:135799750-136073540:-	chr1	-	135799750	136073540	solute carrier organic anion transporter family, member 3a1 [Source:RGD Symbol;Acc:620227]	CCATGAGTGGTGTGAAAACATGGAATCCGTTTTATAGTGACTACAGGAGGGCTGAACTCT			2.24065	1.27058	0.119704	-0.705732	-1.52706	-0.467563
ASRN6AP1B10005223711	protein_coding	ENSRNOT00000019052	protein_coding	up	2.10987	4.31652	0.0067331	0.0362735	1.31955	-0.790317	Klf2	Ensembl	1056	chr16:19223087-19225037:-	chr16	-	19223087	19225037	Kruppel-like factor 2 [Source:RGD Symbol;Acc:1359220]	ACCTACACCAAGAGTTCGCACCTAAAGGCGCATCTGAGGACGCACACAGGTGAGAAGCCT		Yes	0.657258	2.02419	1.27721	-0.653925	-0.714905	-1.00212
ASRN6AP1B10000880911	protein_coding	ENSRNOT00000018864	protein_coding	up	2.10886	4.3135	0.000190155	0.00896725	7.63691	5.52805	Efhd2	Ensembl	2107	chr5:160407778-160423811:-	chr5	-	160407778	160423811	EF-hand domain family, member D2 [Source:RGD Symbol;Acc:1307585]	GTGGATATGTTTATACAGAGGAATATAAATTCCCTTTACTTTTGGCTGTTTGCATTTTAT			7.59807	7.658	7.65467	5.64233	5.72706	5.21476
ASRN6AP1B10000395611	protein_coding	ENSRNOT00000005349	protein_coding	up	2.10413	4.29937	0.00689789	0.0368388	3.08211	0.977985	Pi4k2b	Ensembl	1715	chr14:60567967-60594844:-	chr14	-	60567967	60594844	phosphatidylinositol 4-kinase type 2 beta [Source:RGD Symbol;Acc:1359515]	GGGCACTAGTCGCCAAAACCTCAAATAATTCAAGTCTTTAAATATATAGAAAATAATACT			2.56065	3.87536	2.81032	0.997918	1.10707	0.828964
ASRN6AP1B10007210011	protein_coding	ENSRNOT00000044198	protein_coding	up	2.10085	4.28961	0.000288171	0.00994437	2.6229	0.522058	Nat2	Ensembl	1385	chr16:23961067-23991570:-	chr16	-	23961067	23991570	N-acetyltransferase 2 [Source:RGD Symbol;Acc:70492]	ATACAGAATTTGTGCTAATAGTTAAGTAAAAGGAATAGTGTGAAAAGCATTCCCATTCAA			2.72634	2.56974	2.57263	0.855266	0.406748	0.304161
ASRN6AP1B10007983911	protein_coding	ENSRNOT00000002897	protein_coding	up	2.09863	4.28302	0.000372515	0.0105818	4.33051	2.23188	Lrrc8b	Ensembl	2731	chr14:5418741-5428757:-	chr14	-	5418741	5428757	leucine rich repeat containing 8 VRAC subunit B [Source:RGD Symbol;Acc:1563429]	ACCAAATGATCCAGGGTCTGAATCAAGTAATAAAAAGATATCAACACTGGGGTTTTGTGA			4.19374	4.57791	4.21989	2.32166	2.42107	1.95292
ASRN6AP1B10022090311	protein_coding	ENSRNOT00000068405	protein_coding	up	2.09862	4.283	0.00220187	0.021708	3.85096	1.75234	Abhd18	Ensembl	2475	chr2:127770676-127827796:+	chr2	+	127770676	127827796	abhydrolase domain containing 18 [Source:RGD Symbol;Acc:1563987]	AATCCTAGAGGGCAGGAAGCAGAGACAAGCAGATCTCTTAGATGAGTGTCCAGGCTGGGA			4.05823	4.04234	3.45231	1.89796	2.04713	1.31194
ASRN6AP1B10211262011	protein_coding	ENSRNOT00000020330	protein_coding	up	2.09092	4.2602	0.00252709	0.0227926	6.29355	4.20263	Nck1	Ensembl	1740	chr8:108787798-108847779:-	chr8	-	108787798	108847779	NCK adaptor protein 1 [Source:RGD Symbol;Acc:1310688]	AGTGAACAAGGAGAGAAATTGTATCTCGTCAAGCATTTGTCTTGATACTGCTCGTCAGCA			6.14035	6.29009	6.45022	4.47818	4.52078	3.60893
ASRN6AP1B10136435911	protein_coding	ENSRNOT00000064751	protein_coding	up	2.08979	4.25687	0.000113762	0.00719471	2.51242	0.422624	Morc3	Ensembl	3847	chr11:34052110-34094696:+	chr11	+	34052110	34094696	MORC family CW-type zinc finger 3 [Source:RGD Symbol;Acc:1307924]	TCATGGGTAAGAAGGGGACAAGAATCATCATTTGGAACCTTAGAAGGCTTACTGCAGTAT			2.5458	2.46668	2.52477	0.658422	0.425176	0.184273
ASRN6AP1B10030569711	protein_coding	ENSRNOT00000076181	protein_coding	up	2.08941	4.25574	0.005091	0.0315191	3.14936	1.05995	Msn	Ensembl	3801	chrX:65226748-65295810:+	chrX	+	65226748	65295810	moesin [Source:RGD Symbol;Acc:621260]	AGCGCATTGATGAATTTGAGTCCATGTAGTGGGCGGCAGCCGTTAGGGACCCCTCCTCCT			3.53384	3.14684	2.76739	1.47074	1.24023	0.46887
ASRN6AP1B10948968611	protein_coding	NM_001106496	protein_coding	up	2.08907	4.25475	0.0007419	0.013645	4.64848	2.5594	Emc7	Refseq	914	chr3:103945354-103955966:+	chr3	+	103945354	103955966		TGCCCACAGCTCGGAGGACAGATGGGAGCTTTGTGGTTCATGATATTCCCTCTGGCTCTT			4.64985	4.3224	4.97318	2.75347	2.59294	2.3318
ASRN6AP1B10001887411	protein_coding	ENSRNOT00000066618	protein_coding	up	2.08828	4.25242	0.0015084	0.0183651	6.19207	4.10379	Tor1b	Ensembl	2922	chr3:9792899-9798923:+	chr3	+	9792899	9798923	torsin family 1, member B [Source:RGD Symbol;Acc:1308431]	CTTTGGACTGCTGTTACTGATCTCCAACTTTGAAAGGCCTGGTGTGAACTGCCCCAGCCT			6.56141	6.05414	5.96066	4.27048	4.32642	3.71446
ASRN6AP1B10003416511	protein_coding	ENSRNOT00000021690	protein_coding	up	2.08804	4.2517	0.0080808	0.0396299	6.2954	4.20736	Il21r	Ensembl	2401	chr1:196996581-197024166:+	chr1	+	196996581	197024166	interleukin 21 receptor [Source:RGD Symbol;Acc:1304950]	GAATTCTCATGTTTACAAACTGGTTGTGTAAACCTTGTTCCTTAATTTAATACTATTGGT			6.47246	5.8213	6.59245	4.40084	4.69878	3.52247
ASRN6AP1B10511896511	protein_coding	ENSRNOT00000078743	protein_coding	up	2.08666	4.24763	0.00101602	0.0155126	3.82455	1.73789	Kat6a	Ensembl	8607	chr16:73943455-74023005:-	chr16	-	73943455	74023005	lysine acetyltransferase 6A [Source:RGD Symbol;Acc:1304892]	TGCTGCCGGCGTCCCCAAGCAGTCACTTAATGGACCTTACATGAGAAGATGAGCGAGGTG			3.97042	3.91914	3.58409	1.91699	1.97938	1.31731
ASRN6AP1B10004569711	protein_coding	ENSRNOT00000035523	protein_coding	up	2.08424	4.2405	0.00252282	0.0227773	7.86976	5.78552	Tmem106a	Ensembl	2376	chr10:89484468-89493283:+	chr10	+	89484468	89493283	transmembrane protein 106A [Source:RGD Symbol;Acc:1309043]	GTACCAACAAAACTGAGATCGAAGTGTATAAACCAACAAATGTAAAAGATTTCTAACAAT			8.41894	7.81658	7.37376	5.80884	5.66855	5.87918
ASRN6AP1B10001625911	protein_coding	ENSRNOT00000058805	protein_coding	up	2.07938	4.22626	0.00107147	0.0157578	2.70328	0.623902	Wrn	Ensembl	4618	chr16:62483761-62615375:+	chr16	+	62483761	62615375	Werner syndrome RecQ like helicase [Source:RGD Symbol;Acc:1564788]	TCCGTCTGCAGTGGAGATAAAGTATCCGGACCTTCTAAGACCCTGAGTGCAGTATAGAGT			2.50693	2.92343	2.67949	0.693305	0.955247	0.223153
ASRN6AP1B10539685611	protein_coding	ENSRNOT00000043197	protein_coding	up	2.07917	4.22564	0.0117581	0.0478668	6.65784	4.57867	Prr36	Ensembl	3153	chr12:2579887-2585233:+	chr12	+	2579887	2585233	proline rich 36 [Source:RGD Symbol;Acc:1566084]	CCCGCCTCTACCTGCTTCACTTCAAAACCTCCCCTCTCCACCAGCTACACCCCCTTTGCT			6.18867	6.49361	7.29123	5.0658	4.74742	3.92278
ASRN6AP1B10576313111	protein_coding	ENSRNOT00000093722	protein_coding	up	2.07208	4.20492	0.00269541	0.0234118	4.7845	2.71242	Pdxdc1	Ensembl	2789	chr10:3241933-3321404:-	chr10	-	3241933	3321404	pyridoxal-dependent decarboxylase domain containing 1 [Source:RGD Symbol;Acc:1562597]	AGATGACCACTCACAGGTAGAGGAGCTGGAGCGCTTAAGATAGAGCTCAGTTACACTGGG			4.6698	4.78065	4.90304	2.91077	3.11376	2.11273
ASRN6AP1B10006438511	protein_coding	ENSRNOT00000061973	protein_coding	up	2.06859	4.19476	0.000172021	0.00880619	6.34335	4.27477	Casp4	Ensembl	1223	chr8:2635851-2651652:+	chr8	+	2635851	2651652	caspase 4 [Source:RGD Symbol;Acc:621757]	GAATTCAAGACCAGCCTCAGCAATACTGTGGGATTCTGTCACATAAACAAGCAAACAAGC			6.5655	6.09157	6.37299	4.26245	4.39519	4.16665
ASRN6AP1B10559105111	protein_coding	ENSRNOT00000021178	protein_coding	up	2.06644	4.18853	0.00242173	0.0223259	2.70321	0.636772	Stxbp1	Ensembl	3499	chr3:11823785-11885417:-	chr3	-	11823785	11885417	syntaxin binding protein 1 [Source:RGD Symbol;Acc:3785]	GGCCAACGGCAAGTGGGAAGTGCTCATAGGATCCACGCACATTCTCACCCCACAGAAACT			2.7874	2.5987	2.72354	0.924408	0.945144	0.0407627
ASRN6AP1B10319693611	protein_coding	ENSRNOT00000030827	protein_coding	up	2.0634	4.1797	0.000504061	0.0119136	4.17598	2.11258	Trim5	Ensembl	1476	chr1:169447585-169456098:-	chr1	-	169447585	169456098	tripartite motif-containing 5 [Source:RGD Symbol;Acc:1304579]	AAAGACCCCCTAATGATTCACATTATCAACCTAAATATGGCTTCTGGGTTATAGGGCTGT		Yes	3.9856	4.06577	4.47656	2.00697	2.37279	1.95798
ASRN6AP1B10033918411	protein_coding	ENSRNOT00000037662	protein_coding	up	2.06258	4.17732	0.0021815	0.0216297	1.3892	-0.673372	LOC100911725	Ensembl	576	chr8:118402930-118414603:+	chr8	+	118402930	118414603	6-phosphofructo-2-kinase/fructose-2,6-bisphosphatase 4-like [Source:RGD Symbol;Acc:6491338]	TGGAATTTACAGGTGTCTGTGAGGAAATGACCTACGAAGAAATCCAGGACCACTACCCGC			0.827757	1.551	1.78886	-0.719602	-0.562951	-0.737564
ASRN6AP1B10003150511	protein_coding	ENSRNOT00000046886	protein_coding	up	2.05932	4.16791	0.000274443	0.00978489	7.17487	5.11555	Dazap1	Ensembl	1539	chr7:12290402-12311149:-	chr7	-	12290402	12311149	DAZ associated protein 1 [Source:RGD Symbol;Acc:1305280]	GGTTTTAAATATATTTCTTTTCTCTGACCCATCAGCACAATAAAAACACGTCACTGGTTC			7.08445	7.49769	6.94248	5.12082	5.18224	5.04358
ASRN6AP1B10272612311	protein_coding	NM_001201354	protein_coding	up	2.05546	4.15677	0.0161996	0.0568576	2.09636	0.0409022	Hmgn3	Refseq	857	chr8:90628203-90664554:-	chr8	-	90628203	90664554		GCAGGAAGCTGGAAAGGAAGGCACAGAGAACTGATAACGAGGGAGAATGAATTGTCATGG		Yes	2.20309	2.81186	1.27414	0.158421	-0.447017	0.411302
ASRN6AP1B10004784811	protein_coding	ENSRNOT00000076532	protein_coding	up	2.05307	4.14989	0.000579799	0.0125976	4.0144	1.96132	RGD1561796	Ensembl	1088	chr10:11877903-11880819:+	chr10	+	11877903	11880819	RGD1561796 [Source:RGD Symbol;Acc:1561796]	AATCGGGTTCCTGAGAGGCCAGGGAGTCCTCAGGTCTAATCTCAGTAAAAGCCAAGGCCT			3.95834	4.3498	3.73506	2.14777	1.94296	1.79325
ASRN6AP1B10473618811	protein_coding	ENSRNOT00000042798	protein_coding	up	2.05027	4.14184	0.00123033	0.0167206	5.56407	3.5138	Fnbp1	Ensembl	2099	chr3:9861237-9936405:-	chr3	-	9861237	9936405	formin binding protein 1 [Source:RGD Symbol;Acc:621350]	ACGTCCCCACTTCCTACGTCGAAGTCTATTTAGACAAAAACGCCAAAGGTTCCTAATGGC			5.31807	5.65094	5.7232	3.62499	3.82377	3.09264
ASRN6AP1B10008057111	protein_coding	ENSRNOT00000012699	protein_coding	up	2.04921	4.1388	0.00057013	0.012518	4.38455	2.33534	Tcf20	Ensembl	6502	chr7:123671028-123767797:-	chr7	-	123671028	123767797	transcription factor 20 [Source:RGD Symbol;Acc:1594486]	GGTGCGCTATCCCTTTTGATTCTATTTTAAAATTATCTAGTTAACTCAAAATTTGTTCCA		Yes	4.54115	4.57068	4.04181	2.48147	2.41253	2.11201
ASRN6AP1B10238693311	protein_coding	ENSRNOT00000092112	protein_coding	up	2.04749	4.13387	0.000607501	0.0127003	5.64043	3.59293	Rab13	Ensembl	760	chr2:189581644-189586039:+	chr2	+	189581644	189586039	RAB13, member RAS oncogene family [Source:RGD Symbol;Acc:620880]	TCGCTTTGCAGAGGACAACTTCAACAGCACTTACATCTCCACCATCGGAATTGATTTCAA			5.45443	5.6489	5.81796	3.68473	3.84956	3.24452
ASRN6AP1B10578683011	protein_coding	ENSRNOT00000008047	protein_coding	up	2.04733	4.1334	8.43246e-05	0.00651	5.10818	3.06085	LOC102554315	Ensembl	318	chr3:145640009-145641654:-	chr3	-	145640009	145641654	zinc finger protein 596-like [Source:RGD Symbol;Acc:7747897]	CTACAAAGATGTGATGCTGGAGACCTATCGGAATCTCGCTGCTATAGGCACGAAAGAAGT			5.21757	5.18316	4.92383	3.16605	3.1251	2.89142
ASRN6AP1B10342777911	protein_coding	ENSRNOT00000068353	protein_coding	up	2.04271	4.12018	0.00206725	0.0210641	3.52137	1.47867	Cdadc1	Ensembl	1020	chr15:39882478-39893979:-	chr15	-	39882478	39893979	cytidine and dCMP deaminase domain containing 1 [Source:RGD Symbol;Acc:1311845]	GCCCAAGGGCAAAAATCTCAGAAAACTGAAGAGGAAACCCGTGGTCCCTTAGGAGATAAT			3.07638	3.47845	4.00929	1.67407	1.38242	1.37951
ASRN6AP1B10276955611	protein_coding	ENSRNOT00000083763	protein_coding	up	2.0422	4.11874	0.000498874	0.0119089	2.27277	0.230568	Pus10	Ensembl	2877	chr14:108415068-108479781:+	chr14	+	108415068	108479781	pseudouridylate synthase 10 [Source:RGD Symbol;Acc:1306402]	TGCAGACATTGTTGAGCTAGATGTGGAGTCTGTAGATGTTGACTGGCCGCCAGCTCTGGA			2.38247	2.46082	1.97502	0.274277	0.428254	-0.0108276
ASRN6AP1B10027078011	protein_coding	ENSRNOT00000028640	protein_coding	up	2.0421	4.11845	0.00460132	0.0299698	1.69997	-0.342132	Lysmd1	Ensembl	2044	chr2:196304492-196309791:+	chr2	+	196304492	196309791	LysM domain containing 1 [Source:RGD Symbol;Acc:1561865]	GGCTGGATTAGCACTCAAATACGGGGTGACGATGGAGCAGATTAAACGTACAAACCGCCT			1.24318	1.98327	1.87346	-0.0110424	-0.133939	-0.881416
ASRN6AP1B10002015611	protein_coding	ENSRNOT00000025347	protein_coding	up	2.0402	4.11301	0.00985161	0.0438659	2.00087	-0.0393302	Insl3	Ensembl	595	chr16:20121352-20122696:+	chr16	+	20121352	20122696	insulin-like 3 [Source:RGD Symbol;Acc:620117]	GGATTGCCTTGGAGGATCCCTAGTTTATTCATAGATCCCAGAAACCAAGGACCACAGGTC			1.44887	1.8281	2.72562	-0.427043	-0.0488846	0.357937
ASRN6AP1B10206617411	protein_coding	ENSRNOT00000014502	protein_coding	up	2.03883	4.10912	0.00151394	0.0183687	6.49422	4.45539	Lcp1	Ensembl	3407	chr15:57221292-57277809:+	chr15	+	57221292	57277809	lymphocyte cytosolic protein 1 [Source:RGD Symbol;Acc:1308288]	CAACAATGCAAAGTATGCTATCTCCATGGCCAGAAAAATCGGAGCAAGAGTGTATGCCCT			6.37808	6.53846	6.56612	4.60012	4.81092	3.95512
ASRN6AP1B10003708411	protein_coding	ENSRNOT00000013719	protein_coding	up	2.03816	4.1072	0.00404543	0.0282781	1.59957	-0.438589	Eif4e3	Ensembl	2512	chr4:132068598-132111079:-	chr4	-	132068598	132111079	eukaryotic translation initiation factor 4E family member 3 [Source:RGD Symbol;Acc:1586185]	CTAAATGACGTGCATTTCTTTGAACAGTTTCTAAACTTGTTTTAAAACTATAACTCAAGG			2.21296	1.43067	1.15507	-0.700802	-0.27153	-0.343435
ASRN6AP1B10690895911	protein_coding	ENSRNOT00000057739	protein_coding	up	2.0363	4.10191	0.00534721	0.0322375	3.78823	1.75194	Usp3	Ensembl	2231	chr8:72207972-72284873:-	chr8	-	72207972	72284873	ubiquitin specific peptidase 3 [Source:RGD Symbol;Acc:1308852]	TCCACAAAAAAGTTTTGGATTCAAAAACTTCCCAAGGCGCTGTGCTTGCACCTGAAAAGG			3.52192	3.32758	4.5152	1.67988	1.8364	1.73952
ASRN6AP1B10001902111	protein_coding	ENSRNOT00000009233	protein_coding	up	2.03506	4.0984	0.00250552	0.0227	6.41919	4.38413	Insig1	Ensembl	2420	chr4:342302-350515:+	chr4	+	342302	350515	insulin induced gene 1 [Source:RGD Symbol;Acc:708457]	TCAGTGTCTAGCAGAAACCACAAGTGACTAGAAGAGCAAGTGATCTTGGTGATGCACTTG			6.70088	6.69163	5.86506	4.49023	4.51435	4.14781
ASRN6AP1B10448295211	protein_coding	ENSRNOT00000086409	protein_coding	up	2.03455	4.09694	0.00258039	0.0229709	3.68283	1.64828	Rin2	Ensembl	4379	chr3:140024043-140087672:+	chr3	+	140024043	140087672	Ras and Rab interactor 2 [Source:RGD Symbol;Acc:1305873]	AGGGGAGCAACTAAAGAGGATGGACCCATTTTGCATTCTCAGCATGGTGAGACACAAGGA			3.95366	3.90693	3.1879	1.68531	1.93185	1.32769
ASRN6AP1B10417910511	protein_coding	ENSRNOT00000080285	protein_coding	up	2.03314	4.09294	0.00111267	0.0160053	4.21927	2.18613	Ppp1r12a	Ensembl	5731	chr7:51404919-51515373:-	chr7	-	51404919	51515373	protein phosphatase 1, regulatory subunit 12A [Source:RGD Symbol;Acc:620013]	ACTGAGAAAACTTGTTTACAGCTCCAGCAAATAAAGAAAGTGTTCAAGGCCAGATACGCC			4.12324	4.53107	4.0035	2.24983	2.46627	1.8423
ASRN6AP1B10003273011	protein_coding	ENSRNOT00000091715	protein_coding	up	2.03259	4.09139	0.00124341	0.0167414	6.81685	4.78426	Psen2	Ensembl	1962	chr13:98513570-98529040:-	chr13	-	98513570	98529040	presenilin 2 [Source:RGD Symbol;Acc:621060]	AATACCAATACATAGATGTCCCTGCTGGAATGCTGGTGTTTGGTCCTTTTGTTCTCGCCA			6.75055	7.27501	6.425	4.73601	4.84975	4.76703
ASRN6AP1B10006829111	protein_coding	ENSRNOT00000079196	protein_coding	up	2.0322	4.09029	0.00110625	0.015949	6.04798	4.01577	Ensa	Ensembl	2296	chr2:197752544-197758162:+	chr2	+	197752544	197758162	endosulfine alpha [Source:RGD Symbol;Acc:62007]	TGTATAGTTTCTTCAGTGTCCAGCCTGTTGTACATAGATATGTCATGTCATTATATATAT			6.29422	6.13584	5.71386	4.23218	4.13353	3.68161
ASRN6AP1B10060682411	protein_coding	ENSRNOT00000072810	protein_coding	up	2.03165	4.08871	0.00109135	0.0158656	5.75296	3.72131	Eif2ak2	Ensembl	1542	chr6:1430961-1454480:-	chr6	-	1430961	1454480	eukaryotic translation initiation factor 2-alpha kinase 2 [Source:RGD Symbol;Acc:3402]	GCAAAACTGATTCAGAGAAAATAGAGTTTTTCCAACTTCTAAGAAATGGCGTCTTCTCCG		Yes	5.71436	5.63356	5.91096	3.78576	4.07815	3.30003
ASRN6AP1B10006982911	protein_coding	ENSRNOT00000011991	protein_coding	up	2.02762	4.07731	0.00141215	0.0177899	8.82052	6.79291	Csrp1	Ensembl	1745	chr13:52553775-52575051:+	chr13	+	52553775	52575051	cysteine and glycine-rich protein 1 [Source:RGD Symbol;Acc:62053]	GCTGTAGGCATGGGCTGTTGAAGCTGATTTATCATCTGATCAATAAAGCAATTTAGAACT		Yes	9.16935	8.92908	8.36314	6.66244	6.73455	6.98172
ASRN6AP1B10341822211	protein_coding	ENSRNOT00000014216	protein_coding	up	2.02704	4.07567	0.00135519	0.0175077	5.80606	3.77903	Lgals3	Ensembl	948	chr15:24153602-24165537:+	chr15	+	24153602	24165537	galectin 3 [Source:RGD Symbol;Acc:69356]	AGGAAAATGGCAGACGGCTTCTCACTTAATGATGCCTTAGCTGGCTCTGGAAACCCAAAC			5.45245	5.93228	6.03347	3.98357	3.93611	3.4174
ASRN6AP1B10000458711	protein_coding	ENSRNOT00000048784	protein_coding	up	2.02623	4.07339	0.000186312	0.00888687	6.61839	4.59216	Tceanc2	Ensembl	1553	chr5:126746172-126782726:-	chr5	-	126746172	126782726	transcription elongation factor A N-terminal and central domain containing 2 [Source:RGD Symbol;Acc:1359481]	CATTTGAATACAGGCTCTGTTGAAGATGCATAATGAAATTTCTCTTGCAGTGACTTACTG		Yes	6.75856	6.52798	6.56863	4.71163	4.74237	4.32248
ASRN6AP1B10006898711	protein_coding	ENSRNOT00000000308	protein_coding	up	2.02562	4.07167	0.00279203	0.0237742	5.00703	2.98141	Ess2	Ensembl	1726	chr11:87224421-87233326:+	chr11	+	87224421	87233326	ess-2 splicing factor homolog [Source:RGD Symbol;Acc:1308218]	CTGAAACTGCCTTCTAGTAAACCCCCAATTGAATCTCATTAAAGAACACCTGGCACTGTC			4.551	5.27374	5.19636	3.07444	3.28422	2.58559
ASRN6AP1B10004415811	protein_coding	ENSRNOT00000010022	protein_coding	up	2.02493	4.06971	0.0092531	0.0424919	5.69188	3.66695	Pcnx1	Ensembl	7969	chr6:105611456-105743404:+	chr6	+	105611456	105743404	pecanex homolog 1 [Source:RGD Symbol;Acc:1306115]	AGAATTCCTAGCTCTTGACATTACTCACATGAAGTTCAGTTTCACAAGTAAAATGTTTTC			5.94119	6.22183	4.91261	3.78303	3.87296	3.34486
ASRN6AP1B10003361611	protein_coding	ENSRNOT00000014603	protein_coding	up	2.02418	4.0676	0.000523202	0.0120363	4.41246	2.38828	Mthfd2	Ensembl	2061	chr4:115004448-115015965:-	chr4	-	115004448	115015965	methylenetetrahydrofolate dehydrogenase (NADP+ dependent) 2, methenyltetrahydrofolate cyclohydrolase [Source:RGD Symbol;Acc:1311313]	GCTTGAGTTAATGAGTCAGATTTTCTTATTAAAGGGTTTTGTTGCTGTTGTTGGGTTTTG			4.55281	4.18873	4.49585	2.4869	2.60881	2.06913
ASRN6AP1B10006731811	protein_coding	ENSRNOT00000027759	protein_coding	up	2.0236	4.06598	0.000916688	0.0148234	8.37913	6.35553	Ripk3	Ensembl	2002	chr15:34470796-34479741:-	chr15	-	34470796	34479741	receptor-interacting serine-threonine kinase 3 [Source:RGD Symbol;Acc:628899]	AGGAAATACACCATTCAGGCAGCCAGTATAAATAGAGTGAAAATAAAAGCACTTTCTAAG			8.65753	8.19406	8.2858	6.42963	6.62507	6.01188
ASRN6AP1B10001077511	protein_coding	ENSRNOT00000079546	protein_coding	up	2.02268	4.06339	0.000555015	0.0124079	3.63422	1.61153	Vkorc1l1	Ensembl	1031	chr12:30222701-30268990:-	chr12	-	30222701	30268990	vitamin K epoxide reductase complex, subunit 1-like 1 [Source:RGD Symbol;Acc:1303249]	CTTTACCTTGAAGATGTTTCTGAGATAATAAAATGTAGCCCTAGCCCCCGGTCCTTAACC			3.81356	3.79021	3.29888	1.71371	1.73262	1.38827
ASRN6AP1B10557133711	protein_coding	ENSRNOT00000017770	protein_coding	up	2.02052	4.05729	0.000444484	0.0114209	7.19899	5.17847	Sh3glb1	Ensembl	1769	chr2:250715868-250744196:-	chr2	-	250715868	250744196	SH3 domain -containing GRB2-like endophilin B1 [Source:RGD Symbol;Acc:1304859]	GGCAAAAGCTGCAGAAACTAAAAGTTCATCTGAACAGGAATTAAGAATAACTCAAAGTGA			7.14192	7.06415	7.3909	5.26183	5.40915	4.86445
ASRN6AP1B10803297311	protein_coding	NM_001107442	protein_coding	up	2.0184	4.05135	0.00124017	0.0167414	1.11422	-0.904185	Taf5l	Refseq	2879	chr19:56781859-56800798:-	chr19	-	56781859	56800798		GGCGCTCTGGCTCCGGCGTCGAGAGGTCATGAAACGAGTGCGCACGGAGCAGGTTCAGGT		Yes	1.13378	1.31924	0.889626	-0.569559	-0.838878	-1.30412
ASRN6AP1B10193481811	protein_coding	ENSRNOT00000043798	protein_coding	up	2.01626	4.04534	0.0121285	0.0486716	1.93026	-0.0859994	Ddx59	Ensembl	2058	chr13:53299872-53324824:+	chr13	+	53299872	53324824	DEAD-box helicase 59 [Source:RGD Symbol;Acc:1359520]	CAGCATGTGAAGGCTGACACCATGTTGAAGATGGGCTTTCAGCAGCAAGTACTGGATGTT			1.63789	1.78074	2.37216	0.147385	0.469043	-0.874426
ASRN6AP1B10636367711	protein_coding	ENSRNOT00000014684	protein_coding	up	2.01088	4.03027	0.0051199	0.0315804	2.29654	0.285665	Atad1	Ensembl	3229	chr1:251235508-251379593:-	chr1	-	251235508	251379593	ATPase family, AAA domain containing 1 [Source:RGD Symbol;Acc:1308570]	ACTCATCTTGAAAAATGAAAATGTGGATAGACATGTAGATCTTCTAGAAGTTGCCCAGGA			2.20172	1.7354	2.9525	0.305191	0.153836	0.397967
ASRN6AP1B10616350811	protein_coding	ENSRNOT00000047831	protein_coding	up	2.01052	4.02926	0.00274464	0.0236172	1.05575	-0.954768	Ppfibp2	Ensembl	3389	chr1:171820423-171966179:+	chr1	+	171820423	171966179	PPFIA binding protein 2 [Source:RGD Symbol;Acc:1565383]	AAAAGCAGAGGAGTTACTGCAAGAGCTCAAACACCTAAAAATCAAAGTGGAGGAGCTGGA			1.30877	1.3221	0.536376	-0.822538	-0.768526	-1.27324
ASRN6AP1B10762989311	protein_coding	ENSRNOT00000077963	protein_coding	up	2.00725	4.02015	0.000929017	0.014897	2.67078	0.663535	Mras	Ensembl	1540	chr8:107631488-107681512:-	chr8	-	107631488	107681512	muscle RAS oncogene homolog [Source:RGD Symbol;Acc:3111]	AGACTCCTTTGATTGTAGTCATCCTGGGGTCTGACTACCAGAAGCATGGCGACCAGCGCT			2.30537	2.98896	2.71802	0.841568	0.695446	0.453592
ASRN6AP1B10000868511	protein_coding	ENSRNOT00000049719	protein_coding	up	2.00575	4.01596	0.000645991	0.0130125	5.17435	3.16861	AABR07009572.1	Ensembl	558	chr2:103750787-103751344:+	chr2	+	103750787	103751344		GTTCATGGAGACGTCCGCGAAGACTGCAATGAATGTGAATGAAATTTTCATGGCAATAGC			4.95213	5.12699	5.44394	3.32494	3.31231	2.86858
ASRN6AP1B10001791811	protein_coding	ENSRNOT00000081980	protein_coding	up	2.00007	4.00018	0.00325162	0.0254312	5.87472	3.87466	Myadm	Ensembl	2850	chr1:64438472-64446818:-	chr1	-	64438472	64446818	myeloid-associated differentiation marker [Source:RGD Symbol;Acc:727835]	TGGGTTTCTATAGCACCTGCTGTCAGTCATCCTTTCCCACCCCTCACATCTATAATGTTC			5.49584	6.35095	5.77737	4.0441	4.09206	3.48781
ASRN6AP1B10557548111	protein_coding	NM_001172305	protein_coding	up	1.99707	3.99188	0.00785628	0.0391564	5.7054	3.70833	Prkcb	Refseq	2666	chr1:192233780-192575338:+	chr1	+	192233780	192575338		AACCCAGAGTTTGTCATTAATGTGTAGGTGAATGCAGATTCCATCGCTGAGCCTGTGTGT			5.55264	5.2695	6.29406	3.86844	4.06706	3.18949
ASRN6AP1B10004238311	protein_coding	ENSRNOT00000013852	protein_coding	up	1.99378	3.9828	0.000275077	0.00978925	7.4858	5.49201	Tmod3	Ensembl	1603	chr8:82432169-82492243:-	chr8	-	82432169	82492243	tropomodulin 3 [Source:RGD Symbol;Acc:1311030]	TCCATGAATTAGGCAAACGTTTACTTATTCCTTATTAGGGAAATAAAATGTTGGAATGTT			7.69297	7.46415	7.30028	5.46678	5.71254	5.29672
ASRN6AP1B10004597811	protein_coding	ENSRNOT00000039554	protein_coding	up	1.99309	3.98088	0.00925893	0.0424919	4.76157	2.76849	Mysm1	Ensembl	2546	chr5:113906803-113939127:-	chr5	-	113906803	113939127	myb-like, SWIRM and MPN domains 1 [Source:RGD Symbol;Acc:1311787]	AAGGAAGAAAATGGACTGGCAGAAGAAAACAGTGCAAAGGAATTGTTCATGTAATTATTT		Yes	5.06198	5.09542	4.12732	3.1185	2.97291	2.21405
ASRN6AP1B10000663311	protein_coding	ENSRNOT00000073926	protein_coding	up	1.99176	3.97721	0.000504319	0.0119136	10.1491	8.15737	Adgre1	Ensembl	3268	chr9:9431860-9585865:-	chr9	-	9431860	9585865	adhesion G protein-coupled receptor E1 [Source:RGD Symbol;Acc:1359214]	CAGAATAGCTCTCAATAAAGTATTTGTTGTCTGTCTGAATGACTTATCTTTTATTTACTC			10.4162	9.99677	10.0344	7.96311	8.08018	8.42883
ASRN6AP1B10006926311	protein_coding	ENSRNOT00000004404	protein_coding	up	1.99028	3.97314	0.00557708	0.0329768	2.18102	0.190737	Syce2	Ensembl	753	chr19:25983169-26001317:+	chr19	+	25983169	26001317	synaptonemal complex central element protein 2 [Source:RGD Symbol;Acc:1311867]	AATTATGTGTGTGCTAATTACCAAAGTGTGATAAGGTTAGACCCTGCCATAGGCCTAGCC			2.62787	2.44308	1.4721	0.298087	0.0431052	0.231017
ASRN6AP1B10001048111	protein_coding	ENSRNOT00000071698	protein_coding	up	1.98982	3.97189	0.00261975	0.0231688	3.45554	1.46571	Traf5	Ensembl	1677	chr13:110758761-110784209:-	chr13	-	110758761	110784209	TNF receptor-associated factor 5 [Source:MGI Symbol;Acc:MGI:107548]	AAAGACGACACCCTATTCTTGAAAGTGGCCGTGGATTTAACTGACTTGGAGGATCTGTAA			3.83443	3.28065	3.25154	1.4353	1.87855	1.0833
ASRN6AP1B10002543011	protein_coding	ENSRNOT00000087011	protein_coding	up	1.98899	3.9696	0.00236872	0.0221123	7.6078	5.61881	Jak2	Ensembl	4788	chr1:247398598-247458509:+	chr1	+	247398598	247458509	Janus kinase 2 [Source:RGD Symbol;Acc:2939]	AAGTGTGAGTAAGTGTTTTCCTCCATCTTAGACAGTGTCGTGTCAAAAATAAAACAAGAT		Yes	7.84092	7.72205	7.26042	5.79941	5.8945	5.16251
ASRN6AP1B10453155611	protein_coding	ENSRNOT00000022502	protein_coding	up	1.9886	3.96852	0.00650855	0.0356648	4.73519	2.74659	Xpo6	Ensembl	4353	chr1:197500514-197590277:-	chr1	-	197500514	197590277	exportin 6 [Source:RGD Symbol;Acc:1311491]	TGGGGCGGAATTTCAAGATGGATCGGGACCTACCCTCGTTTACCCAGAATGTGCACAGAC			4.51511	4.51581	5.17464	2.81591	3.25045	2.1734
ASRN6AP1B10364444911	protein_coding	ENSRNOT00000090673	protein_coding	up	1.98818	3.96736	0.00177094	0.0197953	3.78014	1.79196	Akap8l	Ensembl	1926	chr7:14340236-14364178:-	chr7	-	14340236	14364178	A-kinase anchoring protein 8 like [Source:RGD Symbol;Acc:1359200]	CTGACCCAAGAAATTGCTATGGAGCATTTTGTGAAGAAGGTGGAGGCGGCCCATTGTGCA		Yes	3.28206	4.08665	3.97171	1.74287	1.97423	1.65878
ASRN6AP1B10003913811	protein_coding	ENSRNOT00000073239	protein_coding	up	1.98736	3.96512	0.00122159	0.0167121	3.25218	1.26482	Nlrc5	Ensembl	5739	chr19:10905542-10976396:-	chr19	-	10905542	10976396	NLR family, CARD domain containing 5 [Source:RGD Symbol;Acc:1309166]	TCCATGGATCCTGCGTCCCAGTCATCCGCCTCTGGAACAACCCTATTCCTGCCTGTGTGG			3.0117	3.05437	3.69047	1.41937	1.31015	1.06493
ASRN6AP1B10389660011	protein_coding	ENSRNOT00000091261	protein_coding	up	1.98591	3.96113	3.15653e-05	0.00475866	4.64498	2.65907	Ribc1	Ensembl	2759	chrX:21698011-21710341:-	chrX	-	21698011	21710341	RIB43A domain with coiled-coils 1 [Source:RGD Symbol;Acc:1359621]	AGCCCAAACCTCTTTAATAACAATAAAGTTGTTCACCACAATGAACAGTACACAAACGGT			4.59817	4.71573	4.62105	2.8091	2.66517	2.50294
ASRN6AP1B10001199911	protein_coding	ENSRNOT00000013516	protein_coding	up	1.9849	3.95834	0.0314316	0.0835123	3.01395	1.02906	Tgfb3	Ensembl	2619	chr6:109913757-109935533:-	chr6	-	109913757	109935533	transforming growth factor, beta 3 [Source:RGD Symbol;Acc:3851]	GATGCACAGACTGAAGTATACAGACAAATACAAATATTACTCTCAGAATCTTTGTATAAA			3.79296	3.27453	1.97437	0.823119	0.672963	1.59109
ASRN6AP1B10643866011	protein_coding	ENSRNOT00000032879	protein_coding	up	1.98431	3.95674	0.00670429	0.0362703	4.72339	2.73907	Pla2g16	Ensembl	804	chr1:222844144-222877193:+	chr1	+	222844144	222877193	phospholipase A2, group XVI [Source:RGD Symbol;Acc:2829]	GGAAAGGAAAATGCCCATACCAGAACCCAAGCCTGGAGATCTGATTGAGATTTTCCGCCC			4.19957	4.54829	5.42231	2.71603	2.53445	2.96675
ASRN6AP1B10873884711	protein_coding	ENSRNOT00000092698	protein_coding	up	1.98431	3.95672	0.000572777	0.0125249	2.70651	0.722206	Cfb	Ensembl	3349	chr20:4536266-4561066:-	chr20	-	4536266	4561066	complement factor B [Source:RGD Symbol;Acc:2204]	GGTACTGTCGCCCCAACGGCGTGTGGGATGGAGAGACGGATCACGAAAATGCCACTGGCA			2.47032	2.67213	2.97708	0.988244	0.622637	0.555736
ASRN6AP1B10000351211	protein_coding	ENSRNOT00000086790	protein_coding	up	1.98308	3.95336	0.00234772	0.0221123	6.70237	4.71929	Cited2	Ensembl	1949	chr1:12823363-12825786:+	chr1	+	12823363	12825786	Cbp/p300-interacting transactivator, with Glu/Asp-rich carboxy-terminal domain, 2 [Source:RGD Symbol;Acc:620112]	GTGCTAATAGTTATATTCAGTACATGAAAAGATACTACTGTGTTGAAAGCTTTTTAGGAA		Yes	7.22779	6.5241	6.35523	4.83829	4.8178	4.5018
ASRN6AP1B10007735711	protein_coding	ENSRNOT00000017917	protein_coding	up	1.98012	3.94525	0.00284626	0.0239852	5.65603	3.67592	Gfer	Ensembl	1227	chr10:14059347-14061703:-	chr10	-	14059347	14061703	growth factor, augmenter of liver regeneration [Source:RGD Symbol;Acc:61845]	AGAATTGAAGCAGGGTTCCAGCTCTAGTTGGGTTTTTCTCTTAGGGTAAACCAACCATGG			5.2564	5.68191	6.02979	3.78388	3.96449	3.27938
ASRN6AP1B10001922811	protein_coding	ENSRNOT00000044956	protein_coding	up	1.9794	3.94329	0.000430101	0.0112973	4.56196	2.58256	Cdv3	Ensembl	1213	chr8:111840027-111850393:-	chr8	-	111840027	111850393	CDV3 homolog [Source:RGD Symbol;Acc:1359113]	ACATCTTATTAGGGACATGGATTTTCAAAAGTAAATAAAGTGGGAAGAAATGTAAATGGC			4.9095	4.43961	4.33677	2.52805	2.69312	2.52651
ASRN6AP1B10281493111	protein_coding	ENSRNOT00000004010	protein_coding	up	1.97878	3.94159	0.000210386	0.0091339	1.14729	-0.831488	Mapk9	Ensembl	3684	chr10:35333859-35374355:+	chr10	+	35333859	35374355	mitogen-activated protein kinase 9 [Source:RGD Symbol;Acc:628847]	TTCCCAGGAAGAGACTATATTGATCAATGGAATAAAGTTATTGAACAGCTAGGAACACCA			1.23943	0.880859	1.32158	-0.80297	-0.72157	-0.969924
ASRN6AP1B10505464711	protein_coding	ENSRNOT00000021073	protein_coding	up	1.97695	3.93661	0.00149931	0.0183073	6.39709	4.42013	Tpm4	Ensembl	1021	chr16:19385736-19399903:-	chr16	-	19385736	19399903	tropomyosin 4 [Source:RGD Symbol;Acc:3899]	GCGGAAAGGACAGTTTCTAAACTGGAGAAGACAATCGATGACCTGGAAGAAAAACTTGCC			6.206	6.28786	6.69739	4.44178	4.7642	4.05442
ASRN6AP1B10562840211	protein_coding	NM_001009704	protein_coding	up	1.9765	3.93537	0.00447997	0.0296384	1.30547	-0.671027	Sipa1l2	Refseq	6690	chr19:58236216-58399816:-	chr19	-	58236216	58399816		CCTTGTGTGTAGATCCCACCAGTGGCAAAGAATTCATGGATACACCAGGGGAGCGATCAC			0.959896	1.34818	1.60834	-0.119832	-0.813462	-1.07979
ASRN6AP1B10000173511	protein_coding	ENSRNOT00000022244	protein_coding	up	1.97563	3.93301	0.000557594	0.0124079	5.88618	3.91055	Kdm1b	Ensembl	4202	chr17:17987972-18028808:-	chr17	-	17987972	18028808	lysine demethylase 1B [Source:RGD Symbol;Acc:1310701]	AATAAGTAGACTCTTGCAAATACCCTTAATAAATGGTCATAGCATCAATATGTCAACCTC			6.21065	5.86302	5.58487	3.9948	3.98241	3.75443
ASRN6AP1B10000133711	protein_coding	ENSRNOT00000016984	protein_coding	up	1.97547	3.93255	0.0010336	0.0155577	4.3475	2.37203	Vamp5	Ensembl	306	chr4:100231561-100232559:-	chr4	-	100231561	100232559	vesicle-associated membrane protein 5 [Source:RGD Symbol;Acc:620419]	ATCCTGGTTGTGCTTCTGGTCATCTTTCTTCCGAGTGGAGAGGACAGTAGTAAACCATAG			4.27073	4.00246	4.7693	2.43409	2.26134	2.42066
ASRN6AP1B10248824111	protein_coding	ENSRNOT00000049540	protein_coding	up	1.97488	3.93096	3.25903e-05	0.00476702	4.62476	2.64987	LOC103690108	Ensembl	1047	chr20:3791407-3793985:-	chr20	-	3791407	3793985	class I histocompatibility antigen, Non-RT1.A alpha-1 chain-like [Source:RGD Symbol;Acc:9113230]	GGTCATGACCCCCACCTTCATTTCCTGTACCTGTCCTTCCCAGAGCCTTCTCCATCGACC			4.51407	4.75558	4.60462	2.65619	2.75882	2.53461
ASRN6AP1B10005104011	protein_coding	ENSRNOT00000055674	protein_coding	up	1.97457	3.9301	0.000557987	0.0124079	8.22903	6.25446	Trim25	Ensembl	2433	chr10:76343847-76362145:+	chr10	+	76343847	76362145	tripartite motif-containing 25 [Source:RGD Symbol;Acc:1594396]	TATTCTGCTCTCTGGGGTAGCAGCCCGCAGATCTTTGTGTTTTGATCATGATCTGGATTT		Yes	8.12301	8.01005	8.55402	6.37212	6.34973	6.04154
ASRN6AP1B10001403611	protein_coding	NM_022300	protein_coding	up	1.97199	3.92308	0.0135243	0.0516633	8.67446	6.70247	Basp1	Refseq	1024	chr2:77586424-77632626:-	chr2	-	77586424	77632626		CTCTATCCTATACTAACTTGTTTCAAATTGGAAGTGAGGATATGTATTGCCCAAGGGATT			9.48141	8.13236	8.40961	6.9548	6.89425	6.25836
ASRN6AP1B10508431811	protein_coding	ENSRNOT00000077726	protein_coding	up	1.97145	3.92163	0.000227673	0.00924388	2.56988	0.598431	Napg	Ensembl	1254	chr18:58325350-58341789:+	chr18	+	58325350	58341789	NSF attachment protein gamma [Source:RGD Symbol;Acc:1310109]	CCGAGGTCTGCAACTCGCCCCTGTTCAAATACATGGACAATGACTATGCTAAGCTGGGCC			2.60243	2.55071	2.5565	0.766046	0.741458	0.287788
ASRN6AP1B10808751311	protein_coding	ENSRNOT00000082675	protein_coding	up	1.96992	3.91745	0.00354553	0.0266578	6.7761	4.80618	Lgals3	Ensembl	759	chr15:24159647-24165418:+	chr15	+	24159647	24165418	galectin 3 [Source:RGD Symbol;Acc:69356]	CCCAACTGCCCCTGGAGCTTATCCTGGCCCAACTGCCCCCGGAGCCTACCCCAGTGCTCC			6.28858	7.05313	6.98659	5.03226	4.99328	4.39301
ASRN6AP1B10002210311	protein_coding	ENSRNOT00000003188	protein_coding	up	1.96814	3.91263	0.000247173	0.00952188	4.09017	2.12203	RGD1566265	Ensembl	1227	chrX:78870964-78911601:-	chrX	-	78870964	78911601	similar to RIKEN cDNA 2610002M06 [Source:RGD Symbol;Acc:1566265]	CTAGCACCAAAGTACTTCTAAGTAATTTTGTCCAAATAACATATAGAATAAAAGCCTTGT			4.29285	3.85714	4.12053	2.24053	2.19519	1.93038
ASRN6AP1B10006926411	protein_coding	ENSRNOT00000004560	protein_coding	up	1.96726	3.91025	0.00153818	0.0183834	7.47285	5.50558	Adprm	Ensembl	1333	chr10:53583276-53595827:-	chr10	-	53583276	53595827	ADP-ribose/CDP-alcohol diphosphatase, manganese-dependent [Source:RGD Symbol;Acc:1309906]	GGAATAAGCCTTGTGTTTTTGATCCTGTTATCTTGTTTGCTTTGTAGAAGTGAATGGCAC			7.82317	7.39128	7.20409	5.57856	5.77164	5.16655
ASRN6AP1B10031834111	protein_coding	ENSRNOT00000048782	protein_coding	up	1.96288	3.89841	0.000487128	0.0118514	8.03712	6.07423	Oas1b	Ensembl	2401	chr12:41255207-41307308:-	chr12	-	41255207	41307308	2-5 oligoadenylate synthetase 1B [Source:RGD Symbol;Acc:708393]	CCTCTGAACCTGTGTAAGCCAGCCCCAATTACATGTTGTTTTTATACGAGTTGCCTTGGT			8.10865	7.84185	8.16085	6.23667	6.23446	5.75156
ASRN6AP1B10635470611	protein_coding	ENSRNOT00000013625	protein_coding	up	1.95989	3.89031	0.00132291	0.0173482	6.88236	4.92248	Erap1	Ensembl	2917	chr2:1410934-1449733:+	chr2	+	1410934	1449733	endoplasmic reticulum aminopeptidase 1 [Source:RGD Symbol;Acc:708542]	ACAACAAACCAGTTTTCCACCAGAGCACGTCTTGAAGAGGTAAAAGGATTCTTCAGCTCC			6.9315	6.69634	7.01924	5.05846	5.22628	4.48268
ASRN6AP1B10212418111	protein_coding	ENSRNOT00000022627	protein_coding	up	1.95901	3.88796	0.0010072	0.0154517	6.64534	4.68633	Rab13	Ensembl	857	chr2:189582991-189586338:+	chr2	+	189582991	189586338	RAB13, member RAS oncogene family [Source:RGD Symbol;Acc:620880]	CCTGAGGGAGGTGGACTGAGGTAGACTGATGGAAAACAGAGGGGAGGAGCTGTGGTGGTG			6.65795	6.97477	6.30331	4.82142	4.79011	4.44744
ASRN6AP1B10007674711	protein_coding	ENSRNOT00000010031	protein_coding	up	1.95789	3.88492	0.0045051	0.0296972	8.89492	6.93704	Angptl4	Ensembl	1888	chr7:18627808-18634079:-	chr7	-	18627808	18634079	angiopoietin-like 4 [Source:RGD Symbol;Acc:735058]	ACTCAATGGTGCTCTTGTGGGTGCTGTGGATGAACAGGTGCCAACTGTGGTTCCAAGGCA			9.5228	8.36017	8.8018	6.98483	6.93311	6.89317
ASRN6AP1B10002025111	protein_coding	ENSRNOT00000027506	protein_coding	up	1.95749	3.88386	3.80619e-05	0.00496139	4.17333	2.21584	Per2	Ensembl	5783	chr9:98555169-98597359:-	chr9	-	98555169	98597359	period circadian regulator 2 [Source:RGD Symbol;Acc:61945]	ACCAAACGTACCTTCACCCAGTGCAATATATTTGTGTGACTGCTTGTGTCTTTTTATGAC		Yes	4.20811	4.31345	3.99843	2.14805	2.25555	2.24391
ASRN6AP1B10005061911	protein_coding	ENSRNOT00000093366	protein_coding	up	1.95445	3.87568	0.00224717	0.0218816	4.21323	2.25878	Ier5	Ensembl	2086	chr13:72742210-72744295:-	chr13	-	72742210	72744295	immediate early response 5 [Source:RGD Symbol;Acc:69252]	CTCATCAGCATCTTCGGGTCTAGCTTCTCGGGACTCTTACGGAAAAGCCCTGCGGCCGGG			3.95529	4.47635	4.20804	2.46639	2.52479	1.78516
ASRN6AP1B10020489511	protein_coding	ENSRNOT00000017071	protein_coding	up	1.95426	3.87517	0.00580112	0.0336492	1.91506	-0.0391987	Lgals9	Ensembl	1454	chr10:64737022-64760201:+	chr10	+	64737022	64760201	galectin 9 [Source:RGD Symbol;Acc:3005]	TTTCGGTCTCGGGATGCTTGCACCTGTCCTTCATCAACTTCCAGACTCAGGGCTTTCAGC			1.5315	1.84849	2.36519	0.234838	-0.580786	0.228352
ASRN6AP1B10001772311	protein_coding	ENSRNOT00000083578	protein_coding	up	1.95415	3.87488	0.00175814	0.0197349	4.76943	2.81528	Lamb2	Ensembl	5851	chr8:117268375-117280510:+	chr8	+	117268375	117280510	laminin subunit beta 2 [Source:RGD Symbol;Acc:2988]	AGATTGTGTTCCCAAGGCCATGGTGGAGAGTCTGTTAAGCCCTTGCCTGTGTCTCCATAG			4.38428	4.97783	4.94617	2.96175	3.02546	2.45862
ASRN6AP1B10001760011	protein_coding	ENSRNOT00000004637	protein_coding	up	1.95406	3.87463	0.00673098	0.0362735	1.06714	-0.88692	AABR07021804.1	Ensembl	402	chr13:91980114-91981432:-	chr13	-	91980114	91981432		CCAGAAGTAGAGCCAGCTAGGACGACGTCTTCATCAGAGGTACGCAGTCTAAGATCTCAC			0.601985	0.785746	1.81369	-0.849873	-0.968217	-0.842669
ASRN6AP1B10415855411	protein_coding	ENSRNOT00000004217	protein_coding	up	1.95231	3.86994	0.0141144	0.0527185	3.17684	1.22453	Bfar	Ensembl	2763	chr10:1464765-1497653:+	chr10	+	1464765	1497653	bifunctional apoptosis regulator [Source:RGD Symbol;Acc:1304791]	TGCAGGAAGACAGCTTTGGCGAGGACATCTTCACCAAGCTTCTGGACCTGAGGGAGCCCA			2.67973	2.92051	3.93029	1.40859	1.57321	0.691792
ASRN6AP1B10530552711	protein_coding	ENSRNOT00000085562	protein_coding	up	1.9523	3.86992	0.00267144	0.0233572	0.797712	-1.15459	Ciao1	Ensembl	1281	chr3:119671921-119678092:-	chr3	-	119671921	119678092	cytosolic iron-sulfur assembly component 1 [Source:RGD Symbol;Acc:1307285]	AACGGGCGGAGGTGACAGCTGGATTTGCAAGTCTGTCCTTTCTGAAGGCCATCAGCGCAC		Yes	0.427217	0.783133	1.18279	-0.785253	-1.21996	-1.45857
ASRN6AP1B10004846611	protein_coding	ENSRNOT00000017692	protein_coding	up	1.95034	3.86465	2.92787e-05	0.00455748	7.52474	5.5744	Arf4	Ensembl	1603	chr16:2338333-2354909:+	chr16	+	2338333	2354909	ADP-ribosylation factor 4 [Source:RGD Symbol;Acc:621275]	AGCATATGATAGTTCTGCTGGTATTTTACTGTTTACTGATGAACATATCTTCATTAAGAA			7.67187	7.43784	7.4645	5.50217	5.53933	5.6817
ASRN6AP1B10008292711	protein_coding	ENSRNOT00000083939	protein_coding	up	1.94908	3.86127	0.00241481	0.0223137	6.71011	4.76103	Gramd1b	Ensembl	2898	chr8:44165367-44327551:-	chr8	-	44165367	44327551	GRAM domain containing 1B [Source:RGD Symbol;Acc:1305443]	GGCAGGACCAGGGGTGGCTACAAGAGGCCTGTGCAATACATGTACATAGACCCTATAAAT			6.65295	6.89727	6.5801	4.89834	5.14314	4.24161
ASRN6AP1B10291396911	protein_coding	NM_001191632	protein_coding	up	1.94811	3.85868	0.000337776	0.0102646	4.81245	2.86434	Fcho2	Refseq	3051	chr2:28927918-29029271:-	chr2	-	28927918	29029271		TGGTACTGGCTATAGACTTTCTTTAGTAAAGAAGCGTTTTGCCACTGGACGATACTTGGC			4.63019	4.92333	4.88383	2.90215	3.0929	2.59798
ASRN6AP1B10565014611	protein_coding	ENSRNOT00000036156	protein_coding	up	1.9478	3.85786	0.00209447	0.0212306	2.94174	0.993936	Gbf1	Ensembl	6369	chr1:265904687-266033107:+	chr1	+	265904687	266033107	golgi brefeldin A resistant guanine nucleotide exchange factor 1 [Source:RGD Symbol;Acc:1307160]	TGGAGCACCCATATACCACTGGATGAAGAGCGGGATCCCCTTTTGCACAGTTTCAGCCAT			2.85288	2.84302	3.1293	1.33887	1.15472	0.488212
ASRN6AP1B10641699111	protein_coding	ENSRNOT00000087474	protein_coding	up	1.9452	3.8509	0.00936376	0.0428499	0.961446	-0.983751	Ddx19b	Ensembl	1437	chr19:43220576-43270841:+	chr19	+	43220576	43270841	DEAD-box helicase 19B [Source:RGD Symbol;Acc:1593382]	CAAACCAGATGCCAATGGTGCTGTTGTTAAGACCAGTGCTAACACAGAGAAGACAGAGGA			0.711333	0.954538	1.21847	-0.848114	-0.390138	-1.713
ASRN6AP1B10038823211	protein_coding	ENSRNOT00000001940	protein_coding	up	1.94423	3.84833	0.00331407	0.0256712	5.36463	3.4204	Lrwd1	Ensembl	2219	chr12:23574187-23587276:+	chr12	+	23574187	23587276	leucine-rich repeats and WD repeat domain containing 1 [Source:RGD Symbol;Acc:1359442]	CCATCGCCACCCTCTGCTTCAGCCCCACCCATGAGACTCACCTCTTCACTGCCTCCTATG		Yes	5.00407	5.16424	5.92559	3.59374	3.48888	3.17859
ASRN6AP1B10006016311	protein_coding	ENSRNOT00000030479	protein_coding	up	1.94242	3.84351	0.00298484	0.0244535	3.88013	1.9377	Fam69a	Ensembl	2232	chr14:2789650-2860333:+	chr14	+	2789650	2860333	family with sequence similarity 69, member A [Source:RGD Symbol;Acc:1308581]	TTTGACCCTTTCAAGTTATTTTCTTATGTACATTCGGGTCTGGCATGTACAATAAAGATG			4.1541	4.09972	3.38656	1.97959	2.21315	1.62036
ASRN6AP1B10158482511	protein_coding	ENSRNOT00000023033	protein_coding	up	1.94111	3.84002	0.009631	0.0434468	6.9236	4.98249	Klf6	Ensembl	2799	chr17:67887939-67945037:-	chr17	-	67887939	67945037	Kruppel-like factor 6 [Source:RGD Symbol;Acc:62389]	AGGCTCTAAGCTTTTCGCCGTGAGCATGCGCACTGAGAATGTTAATGGACATGGGTACAA		Yes	7.39525	7.19067	6.18489	4.98556	5.30046	4.66144
ASRN6AP1B10008250511	protein_coding	NM_001271222	protein_coding	up	1.93963	3.83607	0.0123891	0.0492952	3.94117	2.00154	Sf3b6	Refseq	711	chr6:29991232-29999668:-	chr6	-	29991232	29999668		CGACTGAGTTTTTAGAAATACCCAGAAGGATCTTACGGTAACCTACATCGGCCCGCCAAG			3.13157	4.09738	4.59456	2.25606	1.90799	1.84058
ASRN6AP1B10002947911	protein_coding	ENSRNOT00000030015	protein_coding	up	1.93888	3.83408	0.00155923	0.0185192	5.12782	3.18894	Vezt	Ensembl	2879	chr7:34888491-34951644:-	chr7	-	34888491	34951644	vezatin, adherens junctions transmembrane protein [Source:RGD Symbol;Acc:1359117]	GTGTGTAACTGCAGCGGTCATGTTAATACATTGTTCGTATTTTATTTTGTTTATACCGCT			5.53082	5.11783	4.73482	3.30053	3.28891	2.97737
ASRN6AP1B10897737711	protein_coding	ENSRNOT00000083811	protein_coding	up	1.93869	3.83357	0.0232015	0.0699632	2.95838	1.01969	Vegfa	Ensembl	3425	chr9:17340341-17355681:+	chr9	+	17340341	17355681	vascular endothelial growth factor A [Source:RGD Symbol;Acc:619991]	TGCACTGGACCCTGGCTTTACTGCTGTACCTCCACCATGCCAAGTGGTGAAGTTCATGGA			2.76367	3.96919	2.14227	1.16155	1.00009	0.897418
ASRN6AP1B10005975011	protein_coding	ENSRNOT00000029635	protein_coding	up	1.93642	3.82755	0.00199934	0.0207927	4.53911	2.60269	RGD1563917	Ensembl	863	chr9:92753957-92775816:-	chr9	-	92753957	92775816	similar to Nuclear autoantigen Sp-100 (Speckled 100 kDa) [Source:RGD Symbol;Acc:1563917]	GTGGCGTCCAGTCTCTGCACCTTACGTTTTCTGACCCTTGTGAAGATGTGGAGAGAGTAA			4.1858	4.5635	4.86802	2.76767	2.80544	2.23495
ASRN6AP1B10103981211	protein_coding	NM_133307	protein_coding	up	1.93563	3.82546	0.00427397	0.0289559	4.97114	3.03551	Prkcd	Refseq	2909	chr16:6655131-6675746:-	chr16	-	6655131	6675746		ACCCGCGCTGGATCACCAAGGAGTCCAAGGACATCATGGAGAAGCTCTTCGAGAGGGACC			4.41577	5.37889	5.11876	3.03929	3.31788	2.74935
ASRN6AP1B10252062811	protein_coding	ENSRNOT00000090784	protein_coding	up	1.93522	3.82438	0.00455914	0.0298527	5.31528	3.38005	Fam49b	Ensembl	1697	chr7:104516391-104556419:-	chr7	-	104516391	104556419	family with sequence similarity 49, member B [Source:RGD Symbol;Acc:1307697]	GCACTGGCTGAAGGTACCTTAACATGGGGAATCTTCTTAAAGTTTTGACATGCACAGACC			5.1271	4.9361	5.88263	3.51704	3.58756	3.03555
ASRN6AP1B10006516811	protein_coding	ENSRNOT00000091164	protein_coding	up	1.93494	3.82363	0.0137749	0.051998	3.87424	1.93929	AABR07053136.1	Ensembl	315	chr3:93648343-93648657:+	chr3	+	93648343	93648657		ATATTTTCAACTTGCTGCTTGTGCTGGATGTACAAAAGAATGAATGGTATTTTATTGCTG			4.24193	3.63138	3.74941	2.33891	2.38312	1.09586
ASRN6AP1B10561949711	protein_coding	ENSRNOT00000025510	protein_coding	up	1.93183	3.8154	0.000282323	0.00991808	6.26236	4.33052	Txnl1	Ensembl	1277	chr18:59059375-59086251:-	chr18	-	59059375	59086251	thioredoxin-like 1 [Source:RGD Symbol;Acc:621717]	ACTCCCGTCCAGGCAACAAATATGAATGACTTCAAACGAGTAGTTGGCAAAAAGGGGGAA			6.06546	6.16284	6.55877	4.42491	4.22295	4.34371
ASRN6AP1B10290984211	protein_coding	ENSRNOT00000020252	protein_coding	up	1.93178	3.81525	8.17114e-05	0.00643805	2.52551	0.593736	Gsr	Ensembl	1850	chr16:62197617-62239987:-	chr16	-	62197617	62239987	glutathione-disulfide reductase [Source:RGD Symbol;Acc:621747]	CACCGAGGAGCTGGAGAACGCTGGCGTGGAGGTGTTGAAGTTCTCACAGGTTAAGGAAGT			2.60828	2.56728	2.40098	0.764761	0.596767	0.41968
ASRN6AP1B10003827711	protein_coding	ENSRNOT00000014783	protein_coding	up	1.93114	3.81357	0.00143826	0.0179394	5.25844	3.3273	Dopey1	Ensembl	7697	chr8:94122728-94225031:+	chr8	+	94122728	94225031	dopey family member 1 [Source:RGD Symbol;Acc:1305534]	AATAAGAGCTTATGTCTGAATGTGGCCTGATCAAGTTTAAATATATAGGTGGCTCATACG			5.62913	5.29963	4.84657	3.39517	3.45078	3.13595
ASRN6AP1B10001279711	protein_coding	ENSRNOT00000024561	protein_coding	up	1.9304	3.81161	0.000165718	0.00869272	4.22629	2.29589	rnf141	Ensembl	975	chr1:175634551-175657485:-	chr1	-	175634551	175657485	ring finger protein 141 [Source:RGD Symbol;Acc:1303154]	CTTATTTTTGCTATTCTGATAATATGTCCCATTCTTAAATAAACTCCCATGTCTTCCATG		Yes	4.01392	4.36036	4.30458	2.34347	2.42539	2.11881
ASRN6AP1B10315807311	protein_coding	ENSRNOT00000077830	protein_coding	up	1.92781	3.80478	0.00536806	0.0322994	3.49068	1.56287	Dtnb	Ensembl	2011	chr6:27975417-28175458:+	chr6	+	27975417	28175458	dystrobrevin, beta [Source:RGD Symbol;Acc:1309579]	AAAAACAGGCAGCTCAAGCCACAGGGTCACCACATACATCACCCACTCACGGAGGTGGCC			2.9169	3.47559	4.07954	1.62216	1.70457	1.36187
ASRN6AP1B10579352111	protein_coding	ENSRNOT00000079113	protein_coding	up	1.92496	3.79726	0.00671207	0.0362735	4.05994	2.13498	Rab22a	Ensembl	6964	chr3:171743929-171790558:+	chr3	+	171743929	171790558	RAB22A, member RAS oncogene family [Source:RGD Symbol;Acc:1311959]	TGTAAATACATTAATAACTTCTGAGTTCCCTTCAGTACTCATTTAGTCCTGTGCCCAGTC			3.63103	3.83028	4.7185	2.0936	2.44116	1.87017
ASRN6AP1B10005406211	protein_coding	ENSRNOT00000073910	protein_coding	up	1.92483	3.79692	0.00718795	0.0374303	6.34864	4.4238	Ifrd1	Ensembl	1791	chr6:60132024-60151420:-	chr6	-	60132024	60151420	interferon-related developmental regulator 1 [Source:RGD Symbol;Acc:2867]	GTTCTTTATTCTGTAAAAATAACTGATAACCACAAATAAAAGTGTTTGTGATGCTTGGTC			7.07777	6.1102	5.85794	4.4827	4.52524	4.26347
ASRN6AP1B10669234711	protein_coding	NM_001258237	protein_coding	up	1.9234	3.79317	0.0150325	0.0547274	5.44192	3.51852	Ace3	Refseq	2583	chr10:94192581-94206274:+	chr10	+	94192581	94206274		GCCACCATGCAGACTGGAGACCGCCCTTGGCAGCCCTCTCATCTCTCAGCCACTGTGGCC			4.81498	5.82278	5.68801	3.98239	3.73853	2.83463
ASRN6AP1B10001504511	protein_coding	ENSRNOT00000005064	protein_coding	up	1.92194	3.78933	0.000203398	0.00902941	3.94858	2.02664	Rnft1	Ensembl	1194	chr10:73809157-73817982:+	chr10	+	73809157	73817982	ring finger protein, transmembrane 1 [Source:RGD Symbol;Acc:1562411]	CTGTGCAGAACTGTGATTTCAGAACGTATAAACAAATGGAAAGATGGGGCCACTTCATCT			3.79902	3.81344	4.23329	2.09155	1.9519	2.03646
ASRN6AP1B10517315111	protein_coding	ENSRNOT00000078688	protein_coding	up	1.91987	3.7839	0.00443516	0.0294948	3.16364	1.24376	Eif6	Ensembl	738	chr3:151359482-151362890:-	chr3	-	151359482	151362890	eukaryotic translation initiation factor 6 [Source:RGD Symbol;Acc:1305373]	TGTGGCCTTGGTCCACCCAGACTTGGATAGGGAGACAGAAGAAATCCTGGCTGATGTGCT			2.70195	3.08223	3.70674	1.52861	1.21154	0.991145
ASRN6AP1B10474439111	protein_coding	NM_001013925	protein_coding	up	1.91601	3.77379	0.00272361	0.02349	3.04158	1.12557	Nub1	Refseq	2569	chr4:6950870-6981400:-	chr4	-	6950870	6981400		CGTGGACAGGACCAGTTCTGCCACAAAGGACAACTGAGCGGAGGGACAGAAGGGCTACGC			2.68646	2.90593	3.53234	1.24648	1.2861	0.844122
ASRN6AP1B10436621011	protein_coding	ENSRNOT00000071540	protein_coding	up	1.91517	3.77157	0.00270991	0.0234503	2.34402	0.428858	Nicn1	Ensembl	2122	chr8:117062989-117068130:+	chr8	+	117062989	117068130	nicolin 1 [Source:RGD Symbol;Acc:1589574]	CCGCTTTGACGTGGACGGCTGTTATGATCTGAATTTACTCTCCTACACGTAAGCAGCAGC			1.86881	2.35301	2.81026	0.611447	0.267355	0.407772
ASRN6AP1B10052805611	protein_coding	NM_001113543	protein_coding	up	1.91437	3.7695	0.0050106	0.0312995	4.72342	2.80905	Wtap	Refseq	1686	chr1:47942500-47959696:+	chr1	+	47942500	47959696		CGCCTGATAGGTAAACAAATCATACTCCCCAGTCAAGACTTCCCTGACAGTCCCACCTCG			4.44136	4.40015	5.32876	2.82181	3.07823	2.52711
ASRN6AP1B10006104611	protein_coding	NM_133314	protein_coding	up	1.9132	3.76644	0.00305769	0.0247033	6.61251	4.69931	Steap3	Refseq	2707	chr13:36257220-36274146:-	chr13	-	36257220	36274146		CCCATGCTTTTGCCTCCCTCCCTCCCGGTTACAATCAACCATAAAAGTCTGCAAATATTG			6.28289	6.70896	6.84568	5.02429	4.85709	4.21656
ASRN6AP1B10199521511	protein_coding	ENSRNOT00000000334	protein_coding	up	1.91268	3.76509	0.00580153	0.0336492	5.87231	3.95963	Cd164	Ensembl	2822	chr20:46250415-46261994:+	chr20	+	46250415	46261994	CD164 molecule [Source:RGD Symbol;Acc:70942]	ACTCAACTGAAACCAAAATATTCCAGAAGTCCCACATGGAAGACGCTGTTCCAGGACCTT			5.42854	6.05128	6.13711	4.27964	4.1921	3.40715
ASRN6AP1B10001035411	protein_coding	ENSRNOT00000073535	protein_coding	up	1.9116	3.76227	0.00382573	0.0275885	3.16938	1.25778	Tlr8	Ensembl	3381	chrX:28539158-28562803:+	chrX	+	28539158	28562803	toll-like receptor 8 [Source:RGD Symbol;Acc:1590327]	GTGAATGGGCACATGGCTGCGCGAGGTGCTGAAAATAAGGGACAATTGGGTGTTCAGCCC			3.28054	2.91516	3.31244	1.41013	1.66735	0.695865
ASRN6AP1B10343892211	protein_coding	ENSRNOT00000091626	protein_coding	up	1.91138	3.76169	0.00562041	0.0331037	0.914428	-0.996954	Cyld	Ensembl	1365	chr19:19265164-19287643:-	chr19	-	19265164	19287643	CYLD lysine 63 deubiquitinase [Source:RGD Symbol;Acc:1308346]	ACTTTATTCTGGCAGTGCCGCATCTGTGGAGGACTCGCCATGTATGAGTGTAGAGAGTGC			0.521618	0.772876	1.44879	-0.68574	-1.41834	-0.88678
ASRN6AP1B10000485911	protein_coding	ENSRNOT00000017026	protein_coding	up	1.91074	3.76003	0.000168047	0.00872882	5.40681	3.49606	Slc25a43	Ensembl	2178	chrX:123350346-123384846:+	chrX	+	123350346	123384846	solute carrier family 25, member 43 [Source:RGD Symbol;Acc:1559928]	CACACATACTCCCCCAAAATGTCTTGAAATTAAAATCCTTTATAAAGTTTTGGTTTTGTT			5.63341	5.28939	5.29762	3.66125	3.41021	3.41672
ASRN6AP1B10004317411	protein_coding	ENSRNOT00000080887	protein_coding	up	1.90975	3.75743	0.0137552	0.0519648	10.3135	8.4038	G6pd	Ensembl	2380	chrX:156274800-156293926:+	chrX	+	156274800	156293926	glucose-6-phosphate dehydrogenase [Source:RGD Symbol;Acc:2645]	AACAATTCCATAGTCCATAGTCAACCTCATCCAACCCATGGGCAGCCTCCTTACCAAAGG			10.2494	10.1738	10.5174	8.58379	9.06544	7.56216
ASRN6AP1B10002045911	protein_coding	ENSRNOT00000035240	protein_coding	up	1.90757	3.75178	0.01007	0.0443247	8.07515	6.16757	S100a10	Ensembl	573	chr2:193892589-193901236:+	chr2	+	193892589	193901236	S100 calcium binding protein A10 [Source:RGD Symbol;Acc:628655]	GACAGAGGAGCTTTCGAGTTTTATATTGTTTGCATCCGGTTGCCCTCAATAAAGAAAGTC			8.57129	8.39324	7.26091	6.13058	6.0818	6.29034
ASRN6AP1B10007961211	protein_coding	ENSRNOT00000001113	protein_coding	up	1.90645	3.74884	0.00123799	0.0167414	6.6975	4.79106	Nfkbil1	Ensembl	1458	chr20:4824226-4839202:+	chr20	+	4824226	4839202	NFKB inhibitor like 1 [Source:RGD Symbol;Acc:1303310]	GGAAGGCTCTACCACTGCTCTGGACTGCCATTTCCTAATAAGACTTGGTTCCACACCTCA		Yes	6.65338	6.93311	6.50603	4.91551	5.05409	4.40358
ASRN6AP1B10005717411	protein_coding	ENSRNOT00000060121	protein_coding	up	1.90579	3.74713	0.00597663	0.0341456	3.48785	1.58206	Gpr31	Ensembl	960	chr1:53519829-53520788:-	chr1	-	53519829	53520788	G protein-coupled receptor 31 [Source:RGD Symbol;Acc:1305187]	CACTGAGCCCGGCCATTTACTGCTTCTCCAATCCAGCCTTCACCCACTCATACCGGAAGG			3.39961	2.92427	4.13967	1.63194	1.47377	1.64047
ASRN6AP1B10163921511	protein_coding	ENSRNOT00000078999	protein_coding	up	1.90391	3.74226	0.00480064	0.0306786	5.51025	3.60634	Akap17a	Ensembl	3114	chr12:18526422-18530724:-	chr12	-	18526422	18530724	A-kinase anchoring protein 17A [Source:RGD Symbol;Acc:1564640]	AAACGCCTGGAGTTGGAGATGTGTGACCCTGTCGCATCACATCCTGTCTGGGGTCGTGGG		Yes	5.5722	5.90656	5.05199	3.70455	3.94022	3.17425
ASRN6AP1B10001241611	protein_coding	ENSRNOT00000065111	protein_coding	up	1.90225	3.73796	0.0166029	0.0576594	4.83867	2.93642	Bcar3	Ensembl	3337	chr2:226563050-226679438:+	chr2	+	226563050	226679438	BCAR3, NSP family adaptor protein [Source:RGD Symbol;Acc:1311688]	CATTGAAGAGGGTATCAGTTATATGATATTCTTTGATATGAAACTGTAAATAGTGAATGG			5.38272	4.98202	4.15126	3.36408	3.12093	2.32424
ASRN6AP1B10094736211	protein_coding	ENSRNOT00000078326	protein_coding	up	1.90084	3.73432	0.00123534	0.0167387	2.83976	0.938917	Fbxl5	Ensembl	2305	chr14:71852682-71890634:+	chr14	+	71852682	71890634	F-box and leucine-rich repeat protein 5 [Source:RGD Symbol;Acc:1306887]	CTTACCCAGACTGACATTTCCGATTCTGCATTTGACAGTTGGTCTTGGCTTGGCTGCTGC			2.81587	2.52804	3.17538	1.16043	0.974193	0.682127
ASRN6AP1B10267006611	protein_coding	NM_178095	protein_coding	up	1.89894	3.72939	0.00420731	0.0288094	7.85888	5.95994	Abca1	Refseq	6801	chr5:69860747-69952466:-	chr5	-	69860747	69952466		AGACTACTCTGTCTCTCAGACAACACTTGACCAAGTATTCGTGAACTTTGCCAAGGACCA			7.50276	8.04739	8.02649	6.01652	6.3968	5.46651
ASRN6AP1B10005880311	protein_coding	ENSRNOT00000039730	protein_coding	up	1.8983	3.72774	0.00255845	0.0229042	6.5387	4.6404	Smad3	Ensembl	5037	chr8:68569530-68678349:-	chr8	-	68569530	68678349	SMAD family member 3 [Source:RGD Symbol;Acc:3032]	TCCCCTCTTCTTATAAGCGCCCTTCTAATAAACTTTTCACCGTAAAGCTCCTGAGCCAGG		Yes	6.04921	6.79225	6.77464	4.6417	4.88443	4.39508
ASRN6AP1B10360919711	protein_coding	ENSRNOT00000084928	protein_coding	up	1.89791	3.72673	0.00353524	0.0266578	4.34713	2.44922	Usp25	Ensembl	4426	chr11:15436382-15558646:+	chr11	+	15436382	15558646	ubiquitin specific peptidase 25 [Source:RGD Symbol;Acc:1309003]	TGCGCCCACAGCACAAGCAGGAGGACCAGACTATCTAGAGCAGCCATCAAGGAGTGACTT			4.30408	4.16334	4.57397	2.34538	2.98447	2.01782
ASRN6AP1B10254925911	protein_coding	ENSRNOT00000005479	protein_coding	up	1.89779	3.72643	0.00460208	0.0299698	1.84609	-0.0517011	Dnaja3	Ensembl	1290	chr10:11061492-11085142:-	chr10	-	11061492	11085142	DnaJ heat shock protein family (Hsp40) member A3 [Source:RGD Symbol;Acc:1306527]	TTTGATCAGCCTCAGGAGGAAACCATCAATACAGGGCCTTTTGTGATGCGTTCCACGTGT		Yes	1.48161	1.61841	2.43826	0.234498	-0.212798	-0.176804
ASRN6AP1B10645415311	protein_coding	ENSRNOT00000037389	protein_coding	up	1.89658	3.72329	0.00552154	0.0327663	6.27004	4.37346	Kat6a	Ensembl	5994	chr16:73945331-74020437:-	chr16	-	73945331	74020437	lysine acetyltransferase 6A [Source:RGD Symbol;Acc:1304892]	AGGAGTCAGACGATGCAGATGACACTCCTGTCCTAAAGCCAGTATCTCTCTTGAGAAAAT			6.91257	5.92478	5.97277	4.64088	4.23553	4.24398
ASRN6AP1B10004239311	protein_coding	ENSRNOT00000045153	protein_coding	up	1.89395	3.71652	0.00269331	0.0234118	8.86023	6.96627	LOC103689983	Ensembl	1223	chrX:158623240-158655198:-	chrX	-	158623240	158655198	hypoxanthine-guanine phosphoribosyltransferase [Source:RGD Symbol;Acc:9163824]	ATGTTTCAGCAGTGTGAATCGTTGTCAACCGTTCCTTTTAAATGCAAATAAATACATTCT			9.23415	8.41712	8.92941	6.82428	6.79308	7.28146
ASRN6AP1B10002677611	protein_coding	ENSRNOT00000018252	protein_coding	up	1.88916	3.70419	0.00420699	0.0288094	8.65161	6.76245	Gadd45g	Ensembl	1090	chr17:13391467-13393243:-	chr17	-	13391467	13393243	growth arrest and DNA-damage-inducible, gamma [Source:RGD Symbol;Acc:1311796]	TCTAAAGGACGCTATCGTGGAAGCTTTGAATTTCACAATAAACTTATTGAAACAAACTTA			8.26528	8.88171	8.80784	6.98002	7.0561	6.25124
ASRN6AP1B10008451711	protein_coding	ENSRNOT00000016291	protein_coding	up	1.88893	3.7036	0.0123764	0.0492944	6.0025	4.11357	Cd2ap	Ensembl	2155	chr9:20765296-20858504:+	chr9	+	20765296	20858504	CD2-associated protein [Source:RGD Symbol;Acc:727803]	GACGTTGTGTTGTGGTGAAGAAATAAGAGAACATGAACTGTGATATCTACCAAAAAGTTG			6.76035	5.77386	5.47328	4.34658	4.27559	3.71853
ASRN6AP1B10236320711	protein_coding	ENSRNOT00000018782	protein_coding	up	1.88766	3.70033	0.000452189	0.0115198	6.02653	4.13888	Zc3hav1	Ensembl	5081	chr4:66011915-66062089:-	chr4	-	66011915	66062089	zinc finger CCCH-type containing, antiviral 1 [Source:RGD Symbol;Acc:628694]	AGCGGATATGGAACCAAAAACTCTGGGACGCTTTTGAAAGGAAGAAGGAAAAGATGAAAA		Yes	6.13597	5.88647	6.05716	4.46248	3.94965	4.0045
ASRN6AP1B10000224411	protein_coding	ENSRNOT00000030065	protein_coding	up	1.88466	3.69267	0.0320496	0.0844395	1.83584	-0.0488266	Tmem62	Ensembl	1932	chr3:112916217-112949728:+	chr3	+	112916217	112949728	transmembrane protein 62 [Source:RGD Symbol;Acc:1305647]	CTGAACTCCACTGAACTTGGAATATTCATGGTGCAGTTAAAAAGTCATCTGAGCTCCTGA			1.37413	1.54505	2.58834	0.471804	0.313456	-0.931741
ASRN6AP1B10007737011	protein_coding	ENSRNOT00000037883	protein_coding	up	1.88263	3.68746	0.0102879	0.0448758	4.53527	2.65264	Tgfbr2	Ensembl	2784	chr8:124312754-124399494:-	chr8	-	124312754	124399494	transforming growth factor, beta receptor 2 [Source:RGD Symbol;Acc:69651]	TCTGGAAAACCAAGGACTTGCTCCCTTCTTCCCTAGTAGCTGCTCCATGTTCAGAAGCAG			4.00692	5.00646	4.59242	2.85623	3.02686	2.07484
ASRN6AP1B10032661311	protein_coding	ENSRNOT00000061284	protein_coding	up	1.88198	3.6858	0.0094249	0.0429776	2.04598	0.164005	Lbh	Ensembl	440	chr6:24163026-24181866:+	chr6	+	24163026	24181866	limb bud and heart development [Source:RGD Symbol;Acc:1584525]	GCAGGACAACTGTGAAGAGACAACAAAAGAAAAGAAGGATCAGTAGAGTCCCTCGCGGGC			2.19076	2.2557	1.69149	0.595561	0.4477	-0.551246
ASRN6AP1B10000188211	protein_coding	ENSRNOT00000024966	protein_coding	up	1.88112	3.68361	0.00263079	0.0231714	1.29448	-0.586639	Mon1a	Ensembl	2078	chr8:116657371-116682178:+	chr8	+	116657371	116682178	MON1 homolog A, secretory trafficking associated [Source:RGD Symbol;Acc:1308823]	TCGTCCATACACGTTCCTATGAAGACCTGACAGAGTTAGAAGATAGGGAAGCTTCTGGGG			0.820167	1.48427	1.57901	-0.334925	-0.569738	-0.855254
ASRN6AP1B10001903611	protein_coding	ENSRNOT00000056048	protein_coding	up	1.88067	3.68246	0.00173898	0.0196027	5.63898	3.75831	Ccdc134	Ensembl	1545	chr7:123364312-123376221:+	chr7	+	123364312	123376221	coiled-coil domain containing 134 [Source:RGD Symbol;Acc:1559657]	AGGCTGGTGAGAGAACTATTAGGGCAGCAGACACTTCTGGAGATGTTGGGACCAGCATGG			5.5837	5.72884	5.60438	3.99106	4.02228	3.26158
ASRN6AP1B10005879511	protein_coding	ENSRNOT00000011845	protein_coding	up	1.87991	3.68052	0.00290805	0.0242235	2.59915	0.719238	Tnfsf15	Ensembl	1051	chr5:79553742-79570073:-	chr5	-	79553742	79570073	TNF superfamily member 15 [Source:RGD Symbol;Acc:628735]	AACCCAAAGTTGATCCTTATATGCCTTATGGACTGAAATAGTAAATGAAGAACTCAGAAC			2.79993	2.68647	2.31105	0.677641	0.309902	1.17017
ASRN6AP1B10045985011	protein_coding	ENSRNOT00000080222	protein_coding	up	1.87576	3.66995	0.00170394	0.0193497	6.80673	4.93098	Erap1	Ensembl	5024	chr2:1410941-1449733:+	chr2	+	1410941	1449733	endoplasmic reticulum aminopeptidase 1 [Source:RGD Symbol;Acc:708542]	TGGGAACAACAAACCAGTTTTCCACCAGAGCACGTCTTGAAGAGGTAAAGGGGTGTATGT			6.94967	6.66264	6.80789	5.1034	5.22623	4.46329
ASRN6AP1B10000513911	protein_coding	ENSRNOT00000019861	protein_coding	up	1.87567	3.66972	0.0133509	0.0513078	1.88206	0.0063887	Tesmin	Ensembl	2045	chr1:218632764-218651053:+	chr1	+	218632764	218651053	testis expressed metallothionein like protein [Source:RGD Symbol;Acc:1309788]	CTTTCCAGATTCCCGGTTGGAACTAGGTTAGTAGCTGAAAATATATTTGTCTCAATACCC			2.01576	1.69882	1.9316	0.611329	0.240525	-0.832688
ASRN6AP1B10006619311	protein_coding	ENSRNOT00000012632	protein_coding	up	1.87514	3.66838	0.000597112	0.0126804	8.43969	6.56454	Epsti1	Ensembl	1602	chr15:60084918-60190363:+	chr15	+	60084918	60190363	epithelial stromal interaction 1 [Source:RGD Symbol;Acc:1563207]	GCAGGTTTAGGGTTACTTTGGGGTCGTTTAAAATTCCTACTTTTTAAAATCTAGGGTACC			8.37157	8.18603	8.76145	6.52533	6.73054	6.43776
ASRN6AP1B10097859511	protein_coding	ENSRNOT00000013124	protein_coding	up	1.87321	3.66347	0.00535442	0.0322478	4.40413	2.53092	Mkrn1	Ensembl	3067	chr4:67185138-67206426:-	chr4	-	67185138	67206426	makorin ring finger protein 1 [Source:RGD Symbol;Acc:1303251]	GGAGCCACAGAGACAGAAAGTGGGAACATCAAGCAGATACCGGGCCCAACGAAGGAGCCA		Yes	4.02432	4.3252	4.86288	2.59413	2.90611	2.09253
ASRN6AP1B10290586911	protein_coding	ENSRNOT00000018821	protein_coding	up	1.87312	3.66323	0.00256449	0.0229123	5.068	3.19488	Slc6a12	Ensembl	2643	chr4:153921115-153941391:+	chr4	+	153921115	153941391	solute carrier family 6 member 12 [Source:RGD Symbol;Acc:620255]	GCCTCACCCCTGCAGCAGTTAACAAGCCTGTGTGGATCACCCGCTACTACACGAGTGCCT			5.37454	5.16146	4.668	3.36169	3.39679	2.82616
ASRN6AP1B10008008411	protein_coding	ENSRNOT00000005997	protein_coding	up	1.8717	3.65964	1.46209e-05	0.00368331	4.36568	2.49398	Apool	Ensembl	1410	chrX:83678339-83750549:+	chrX	+	83678339	83750549	apolipoprotein O-like [Source:RGD Symbol;Acc:1549725]	TTCCCAATTATTGCCAGTTAACTTAGAATGGGGTCTAGAACAATATGTTTTTCACTTGAC			4.40303	4.2908	4.40321	2.51143	2.59506	2.37544
ASRN6AP1B10555494911	protein_coding	ENSRNOT00000086541	protein_coding	up	1.87135	3.65875	0.00123479	0.0167387	8.65276	6.78141	Ogfr	Ensembl	2117	chr3:176093640-176099987:+	chr3	+	176093640	176099987	opioid growth factor receptor [Source:RGD Symbol;Acc:69324]	GGTGCCAAGTGAGGCCTTTTCTGAATAAACTCTTTAGACTTTGTCTTTTGGCGTGGCCCA			8.91939	8.69888	8.34002	6.89861	6.97269	6.47294
ASRN6AP1B10000546411	protein_coding	ENSRNOT00000024924	protein_coding	up	1.87088	3.65755	0.00224973	0.0218816	2.5279	0.657024	Otud4	Ensembl	3832	chr19:31899087-31942180:-	chr19	-	31899087	31942180	OTU deubiquitinase 4 [Source:RGD Symbol;Acc:1305606]	TACTCAGAATCTGTTTATTGGGTTACTGCCCCCATAAGAAGTAAACATGACTTTTAAGTA			2.44238	2.94251	2.1988	0.879551	0.736503	0.355017
ASRN6AP1B10203560911	protein_coding	ENSRNOT00000008905	protein_coding	up	1.8662	3.64572	0.0286417	0.0790051	2.4978	0.631594	Trpc6	Ensembl	2793	chr8:6811543-6917535:+	chr8	+	6811543	6917535	transient receptor potential cation channel, subfamily C, member 6 [Source:RGD Symbol;Acc:619788]	ACGTACTGCAGGCCCAGATTGATAAGGAGAGTGATGAAGTGAACGAAGGGGAGCTGAAGG			3.01488	2.23332	2.24519	1.2504	0.989096	-0.344719
ASRN6AP1B10005573311	protein_coding	ENSRNOT00000066178	protein_coding	up	1.86518	3.64314	0.0165167	0.0574127	2.92938	1.06419	Gpsm2	Ensembl	2586	chr2:211480400-211527919:-	chr2	-	211480400	211527919	G-protein signaling modulator 2 [Source:RGD Symbol;Acc:1560967]	TGAAAGGTGCTTCTTCAACCTACCCGACCTTGAGACTCTGCTTGGGTGACTTAAGATTCC			2.49032	2.52217	3.77563	1.28689	1.24797	0.657715
ASRN6AP1B10003965711	protein_coding	ENSRNOT00000091499	protein_coding	up	1.86423	3.64074	0.00108127	0.0158192	6.64156	4.77733	Pelo	Ensembl	1598	chr2:47266738-47268625:-	chr2	-	47266738	47268625	pelota mRNA surveillance and ribosome rescue factor [Source:RGD Symbol;Acc:1359591]	CATGTATTCCAATTAAATAAACCACAACGATGTCCAAGCATTATGTCTTCTAGTTCCAGT			6.80408	6.69349	6.42712	4.77521	5.10846	4.44832
ASRN6AP1B10439129211	protein_coding	ENSRNOT00000085723	protein_coding	up	1.86393	3.63999	0.000438321	0.0113714	5.12744	3.26351	Mecp2	Ensembl	1774	chrX:156655960-156705233:+	chrX	+	156655960	156705233	methyl CpG binding protein 2 [Source:RGD Symbol;Acc:3075]	CAGCCGGACGCCCGTGACCGAGAGAGTTAGCTGACTTTACATAGAGCGGATTGCAAAGCA		Yes	4.89	5.42532	5.06701	3.15459	3.40968	3.22626
ASRN6AP1B10071956611	protein_coding	ENSRNOT00000013182	protein_coding	up	1.86163	3.63419	0.000491355	0.0118514	5.26064	3.39901	Acod1	Ensembl	2565	chr15:93612971-93622358:+	chr15	+	93612971	93622358	aconitate decarboxylase 1 [Source:RGD Symbol;Acc:1563454]	ACTTCAGGCTCCCTCCCACATATGCTGCTTTTGTTAACGGTGTTGCTATTCACTCCATGG			5.06187	5.34698	5.37308	3.54024	3.55696	3.09983
ASRN6AP1B10440970311	protein_coding	ENSRNOT00000000543	protein_coding	up	1.86066	3.63173	0.0282075	0.0782317	3.28907	1.42841	Ring1	Ensembl	1713	chr20:3812287-3815834:-	chr20	-	3812287	3815834	ring finger protein 1 [Source:RGD Symbol;Acc:3576]	AGCCAGACAGCAAGAGGACAGACAAGGGCAGACGGCTTTTATACAAAGTATCTATATTGA		Yes	2.77755	2.925	4.16466	1.4652	1.9901	0.829927
ASRN6AP1B10000738211	protein_coding	ENSRNOT00000080418	protein_coding	up	1.86039	3.63105	0.00158272	0.0186744	3.51571	1.65533	Naa25	Ensembl	3140	chr12:40630817-40680397:-	chr12	-	40630817	40680397	N(alpha)-acetyltransferase 25, NatB auxiliary subunit [Source:RGD Symbol;Acc:1305685]	CACAAATGCATGAAGGACTTTGATCGTGAATTAATTCTTGAGGTATTAAATATATACAAC			3.77475	3.6243	3.14808	1.91985	1.65999	1.38614
ASRN6AP1B10384539311	protein_coding	ENSRNOT00000082990	protein_coding	up	1.85897	3.6275	0.00871895	0.0412252	2.118	0.259023	Mocs2	Ensembl	1555	chr2:46981010-46992883:+	chr2	+	46981010	46992883	molybdenum cofactor synthesis 2 [Source:RGD Symbol;Acc:1359477]	ATCAAGGCATCACAGCTGTGGCAGGAGCTAGAGACTCTCCATCCTGGGTTGGCTGATGTT			2.0361	1.50167	2.81621	0.187399	0.189057	0.400612
ASRN6AP1B10004915011	protein_coding	ENSRNOT00000024794	protein_coding	up	1.85828	3.62574	0.000500945	0.0119136	6.40136	4.54308	Thap4	Ensembl	1928	chr9:100848598-100888107:-	chr9	-	100848598	100888107	THAP domain containing 4 [Source:RGD Symbol;Acc:1359473]	CTTGTAATGGCATAGAAAACCAAATAAAAGGCCTTTATTTTTATGGCTGAAGATTTTGAA		Yes	6.20762	6.38541	6.61106	4.56023	4.77226	4.29677
ASRN6AP1B10217491211	protein_coding	ENSRNOT00000035362	protein_coding	up	1.85779	3.62452	0.00252206	0.0227773	4.45066	2.59287	Ypel5	Ensembl	2113	chr6:24064738-24084757:+	chr6	+	24064738	24084757	yippee-like 5 [Source:RGD Symbol;Acc:1309657]	CTCGGTTCACAGGCGCCACTGGTAGAGCATTTCTTTTTAACAAGGTAGTTAACTTGCAGT			4.04018	4.47949	4.8323	2.7433	2.74853	2.28677
ASRN6AP1B10006072611	protein_coding	ENSRNOT00000046552	protein_coding	up	1.85513	3.61784	0.00155	0.0184439	2.64589	0.790758	Rnf207	Ensembl	2481	chr5:169486257-169499268:-	chr5	-	169486257	169499268	ring finger protein 207 [Source:RGD Symbol;Acc:1586262]	GCTTTCTCAAGACTGGTACACTGGCTGTGGGCACGGTTCAGAGGTTAGAAGCAATGCTGC			2.47491	2.99338	2.46937	1.08163	0.791155	0.499486
ASRN6AP1B10509629111	protein_coding	NM_001037337	protein_coding	up	1.8546	3.61651	0.00482516	0.0307429	0.976273	-0.878323	AABR07031735.1	Refseq	4738	chr18:30913655-30971113:+	chr18	+	30913655	30971113		TGGTCAGAGGCAGAATTGGAAATCATCCTCAACTGACAATGATCCCCATGCAAAGGCCGG	Pcdhga12		0.3696	1.42876	1.13046	-0.698247	-0.985967	-0.950755
ASRN6AP1B10214589311	protein_coding	ENSRNOT00000026358	protein_coding	up	1.85364	3.61411	0.000348627	0.0103646	7.59665	5.74301	Csk	Ensembl	2079	chr8:62405715-62410338:-	chr8	-	62405715	62410338	C-terminal Src kinase [Source:RGD Symbol;Acc:1308800]	AGCAAATGGGCATTTTACAAGAAGTACGAATCTTATTTTTCCTGTCCTGCCCCTGGGGGT			7.4869	7.54886	7.75419	5.84554	5.9223	5.46118
ASRN6AP1B10000880211	protein_coding	ENSRNOT00000018145	protein_coding	up	1.85277	3.61194	0.00398296	0.0281472	6.49203	4.63926	Mvd	Ensembl	1697	chr19:55258905-55268951:-	chr19	-	55258905	55268951	mevalonate diphosphate decarboxylase [Source:RGD Symbol;Acc:621292]	TGCAGTCGATGGACCCGATGACCACAGGAATAAAGTGTGCCACTGCTGCCTGCCAGTCTG			6.04272	6.52802	6.90536	4.89567	4.74291	4.27919
ASRN6AP1B10008111011	protein_coding	ENSRNOT00000020810	protein_coding	up	1.85257	3.61143	0.00204745	0.0209516	5.13235	3.27978	Ginm1	Ensembl	1248	chr1:1870388-1885981:-	chr1	-	1870388	1885981	glycoprotein integral membrane 1 [Source:RGD Symbol;Acc:1309759]	CTGTCTATCATCCCCAGACTCGCCATTTGAATACCATTTTATTTAAATTATTAATCAATT			4.90766	5.08242	5.40698	3.41578	3.56468	2.85888
ASRN6AP1B10008438411	protein_coding	ENSRNOT00000015793	protein_coding	up	1.85254	3.61135	0.000798493	0.0141604	5.54523	3.69269	Rrnad1	Ensembl	2033	chr2:187294109-187302691:-	chr2	-	187294109	187302691	ribosomal RNA adenine dimethylase domain containing 1 [Source:RGD Symbol;Acc:1311265]	GGATTCTGGCTCTTTGCAGACTTCAGATTTGTACCCTTTCTTTCCCTTCACTTGGAAAGT			5.58758	5.81813	5.22998	3.66813	3.89267	3.51727
ASRN6AP1B10173443611	protein_coding	ENSRNOT00000002727	protein_coding	up	1.85189	3.60972	0.00482292	0.0307429	3.6238	1.77191	Atp6v1a	Ensembl	4069	chr11:61531578-61584634:+	chr11	+	61531578	61584634	ATPase H+ transporting V1 subunit A [Source:RGD Symbol;Acc:1596464]	CGGTGAAAGAGGGAATGAGATGTCAGAAGTTCTCCGGGACTTCCCTGAGCTCACTATGGA			3.20289	4.1419	3.52661	1.93886	1.95948	1.41738
ASRN6AP1B10124887811	protein_coding	NM_001111098	protein_coding	up	1.85116	3.60789	0.00572184	0.033369	4.30863	2.45748	Lyn	Refseq	3367	chr5:16526058-16642646:+	chr5	+	16526058	16642646		TGACGATGGAGTAGATATGAAGACTCAACCAGTTCCTGAATCTCAACTTTTACCAGGACA			4.38976	4.34209	4.19404	2.69213	2.88956	1.79074
ASRN6AP1B10081419811	protein_coding	NM_001107265	protein_coding	up	1.85048	3.60621	0.0182459	0.0609131	4.88218	3.0317	Cenpj	Refseq	4514	chr15:36745672-36805608:-	chr15	-	36745672	36805608		ACAGAAATGTGAAAGGTCTTTGTGGGATTAATCATGAAGTAACACTAAATGGTTTTCTGT			5.34974	5.37263	3.92418	3.03608	3.08678	2.97224
ASRN6AP1B10414226511	protein_coding	ENSRNOT00000000443	protein_coding	up	1.84989	3.60472	0.000516551	0.0120363	4.57673	2.72684	Srgn	Ensembl	1286	chr20:32120320-32133431:-	chr20	-	32120320	32133431	serglycin [Source:RGD Symbol;Acc:619969]	AAAATGAAACACAGTGGCCTCCTACCGTGGCTATGTGATGTGGTTTACATGGTGAGGGGT			4.64816	4.7168	4.36523	2.7808	2.94761	2.45212
ASRN6AP1B10700506411	protein_coding	NM_024484	protein_coding	up	1.84789	3.59974	7.54751e-07	0.00156846	7.73831	5.89042	Alas1	Refseq	2178	chr8:114927706-114941038:-	chr8	-	114927706	114941038		AGTAGCCAGAATTGTCTTTATATGTGAAGTAAATTATATATTAAATCTTAATCTATAGTA			7.73943	7.72566	7.74985	5.95815	5.84951	5.86361
ASRN6AP1B10183513411	protein_coding	ENSRNOT00000067616	protein_coding	up	1.84436	3.59093	0.00018329	0.00887739	6.27922	4.43486	Ece1	Ensembl	4509	chr5:156215417-156318671:+	chr5	+	156215417	156318671	endothelin converting enzyme 1 [Source:RGD Symbol;Acc:620293]	TGGTGTGGCACCTATTATAATTAAAATAAAGTACTTATACCAAGAGCTGGGTGTCTGGGT			6.44118	6.34707	6.04941	4.49528	4.51824	4.29108
ASRN6AP1B10182798311	protein_coding	ENSRNOT00000077742	protein_coding	up	1.84201	3.58509	0.00308099	0.0247033	0.634234	-1.20778	Ece1	Ensembl	4469	chr5:156215434-156318648:+	chr5	+	156215434	156318648	endothelin converting enzyme 1 [Source:RGD Symbol;Acc:620293]	GCGGACAACGGGGGACTCAAGGCAGCCTACCGGGCGTACCAGAACTGGGTAAAGAAGAAC			0.339882	0.968403	0.594417	-0.905244	-1.0748	-1.64329
ASRN6AP1B10079752211	protein_coding	ENSRNOT00000051640	protein_coding	up	1.84035	3.58098	0.00488298	0.0309198	4.14754	2.30718	Pnkp	Ensembl	1665	chr1:100853906-100858917:+	chr1	+	100853906	100858917	polynucleotide kinase 3'-phosphatase [Source:RGD Symbol;Acc:1303331]	TGCGCCGGTATCAGACATGGTCATGTTTAGCTACAGGAAGCAGTTTGAGCCGCCCACACT			3.60273	4.46912	4.37076	2.49094	2.47936	1.95126
ASRN6AP1B10409325211	protein_coding	ENSRNOT00000071917	protein_coding	up	1.83929	3.57833	0.00138647	0.0176851	5.45145	3.61217	AABR07029581.1	Ensembl	1008	chr10:35537977-35610545:+	chr10	+	35537977	35610545		CTTCATTCAGAAGATCAGGTATACAAATGCTCGCGACAGGAACCAGAAGAACATAGGCCA			5.08036	5.40856	5.86543	3.64689	3.51664	3.67297
ASRN6AP1B10584999511	protein_coding	NM_024346	protein_coding	up	1.83883	3.5772	0.00151267	0.0183651	3.88998	2.05115	Stmn3	Refseq	1123	chr3:176808016-176816108:-	chr3	-	176808016	176816108		GCCGCCTCCAGCACCATGGCCAGCACCGTATCTGCCTACAAGGAGAAGATGAAGGAGCTA			3.42178	4.17728	4.07087	2.11117	2.03041	2.01186
ASRN6AP1B10004441211	protein_coding	ENSRNOT00000065997	protein_coding	up	1.83705	3.57278	0.00413697	0.0285634	7.00409	5.16705	Rabggtb	Ensembl	1326	chr2:260110309-260115577:-	chr2	-	260110309	260115577	Rab geranylgeranyltransferase, beta subunit [Source:RGD Symbol;Acc:3530]	ACCTGTAACAATGACGGGAAATGATTTCTGTTAATAAAGATGATCAAAGTGAGTGAAACT			7.39428	7.22596	6.39204	5.20036	5.10259	5.19819
ASRN6AP1B10093397711	protein_coding	ENSRNOT00000086167	protein_coding	up	1.83685	3.5723	0.000589286	0.0126804	2.28114	0.444291	Zcchc2	Ensembl	3507	chr13:25966810-26011355:+	chr13	+	25966810	26011355	zinc finger CCHC-type containing 2 [Source:RGD Symbol;Acc:1310626]	AGAAGGACAGAGATACAGACAGCAATTCTGAAGACTCTGGGAATCCATCGTCAGCCAGGT			2.03762	2.62957	2.17625	0.421709	0.542149	0.369016
ASRN6AP1B10099760611	protein_coding	ENSRNOT00000014979	protein_coding	up	1.8368	3.57217	0.0220064	0.067717	0.882931	-0.95387	Papss2	Ensembl	3490	chr1:251145363-251230715:+	chr1	+	251145363	251230715	3'-phosphoadenosine 5'-phosphosulfate synthase 2 [Source:RGD Symbol;Acc:1307012]	GCAAACTCTGCACTTCGACACCCTACTGGACGATGGAGTCATCAACATGAGCATTCCCAT			0.55003	0.828649	1.27011	-0.657208	-0.349229	-1.85517
ASRN6AP1B10044854311	protein_coding	ENSRNOT00000084643	protein_coding	up	1.83452	3.56654	0.000339213	0.0102646	4.3447	2.51017	Orc3	Ensembl	2318	chr5:50020815-50068706:-	chr5	-	50020815	50068706	origin recognition complex, subunit 3 [Source:RGD Symbol;Acc:1308457]	AGGCTCACATGGGGAGGCTGCTAAAAAGCAAATGTGTGAAGACAAGAGTTCTGCATCTAA			4.40384	4.08323	4.54703	2.66355	2.49527	2.3717
ASRN6AP1B10360919811	protein_coding	ENSRNOT00000002150	protein_coding	up	1.83339	3.56373	0.00364164	0.0269304	4.24645	2.41306	Usp25	Ensembl	4531	chr11:15436269-15558638:+	chr11	+	15436269	15558638	ubiquitin specific peptidase 25 [Source:RGD Symbol;Acc:1309003]	CTGCGCCCACAGCACAAGCAGGAGGACCAGACTATCTAGAGCAGCCATCAAGGAGTGACT			4.17694	4.08106	4.48135	2.29175	2.93824	2.0092
ASRN6AP1B10135829411	protein_coding	NM_001191802	protein_coding	up	1.8318	3.55982	0.000509546	0.0119556	0.439866	-1.39194	Zfp445	Refseq	6069	chr8:131885119-131904290:-	chr8	-	131885119	131904290		CCGCTGAGAGTAGTCTCTTACCAGTGACTTCTGATGACCTACCAAATAACACCACACACT		Yes	0.0893271	0.638523	0.591749	-1.33469	-1.3974	-1.44373
ASRN6AP1B10001363511	protein_coding	ENSRNOT00000048264	protein_coding	up	1.83158	3.55926	0.00404437	0.0282781	4.96013	3.12856	Cdc42ep4	Ensembl	2830	chr10:102244681-102269272:-	chr10	-	102244681	102269272	CDC42 effector protein 4 [Source:RGD Symbol;Acc:1311567]	CTACGCAGGTAGGCACTGACAGAACTGCAGAGCTGTGTCTCTAGCCAGCAGCACACACAC			5.20864	5.21646	4.4553	3.14098	3.42989	2.8148
ASRN6AP1B10001963311	protein_coding	ENSRNOT00000017867	protein_coding	up	1.82807	3.55063	0.00629025	0.0351322	2.43626	0.608183	Arhgap10	Ensembl	2618	chr19:34139997-34402436:+	chr19	+	34139997	34402436	Rho GTPase activating protein 10 [Source:RGD Symbol;Acc:1588859]	TGTCATTTGAAATAGGAGCCATTTTTGAGGATGTTCAGACCTCAAGGGAACCCGGATGGC			2.2316	3.04716	2.03002	0.863436	0.637367	0.323744
ASRN6AP1B10005414411	protein_coding	ENSRNOT00000084065	protein_coding	up	1.82774	3.54981	0.00020693	0.0090869	0.976468	-0.851273	1700020D05Rik	Ensembl	879	chr1:220882184-220883062:-	chr1	-	220882184	220883062	RIKEN cDNA 1700020D05 gene [Source:MGI Symbol;Acc:MGI:1922805]	AAGATCCCAAGGACTGGCCCACTCAATACTGTGAAGCCTTGGCAGATGAGCAGCGTAGGC			0.767035	1.03611	1.12626	-0.719611	-1.0271	-0.807108
ASRN6AP1B10004081511	protein_coding	ENSRNOT00000015387	protein_coding	up	1.82727	3.54865	0.000833328	0.0143399	1.50096	-0.326309	Tiparp	Ensembl	2354	chr2:157316266-157341469:+	chr2	+	157316266	157341469	TCDD-inducible poly(ADP-ribose) polymerase [Source:RGD Symbol;Acc:1306171]	TGAAATCTTGGTACTACTAAGTTATTTGATATGAACTCAATCCAGCATTTGTAGCAGGTT		Yes	1.598	1.78566	1.11923	-0.268527	-0.402752	-0.307649
ASRN6AP1B10516183111	protein_coding	ENSRNOT00000093312	protein_coding	up	1.82717	3.5484	0.00626582	0.0350776	1.98873	0.161557	Etv3	Ensembl	2344	chr2:186872572-186878320:+	chr2	+	186872572	186878320	ets variant 3 [Source:RGD Symbol;Acc:1311577]	ACCCTTTCATCAACATCCGCTCAAGTGGTAAGACTCCAGCGCTGTGGTGCAGAGTGGCTT		Yes	1.71756	1.74007	2.50854	0.353755	0.428605	-0.297689
ASRN6AP1B10007562311	protein_coding	ENSRNOT00000075783	protein_coding	up	1.82563	3.54462	0.00104057	0.0156071	3.19606	1.37043	RGD1561318	Ensembl	927	chrX:99389351-99390277:+	chrX	+	99389351	99390277	similar to SET domain-containing protein [Source:RGD Symbol;Acc:1561318]	TACGACTATGGTGACCGAAGCAAGGCCTCCATCGAAGCTTACCCTTGGCTGAAGCACTAA			2.94891	3.09503	3.54425	1.41511	1.54795	1.14824
ASRN6AP1B10158665411	protein_coding	ENSRNOT00000068093	protein_coding	up	1.82321	3.53869	0.00158384	0.0186744	6.09521	4.27199	Gmcl1	Ensembl	873	chr4:118478075-118487633:-	chr4	-	118478075	118487633	germ cell-less, spermatogenesis associated 1 [Source:RGD Symbol;Acc:1359265]	TGACTCCACAAAGGGAAAGAAGGTAGACGGCTCTGTAAATGCCTATGCCATCAACGTGTC		Yes	5.83475	5.94307	6.5078	4.47389	4.27143	4.07066
ASRN6AP1B10005710311	protein_coding	ENSRNOT00000057016	protein_coding	up	1.82275	3.53754	0.00116496	0.0163522	5.88862	4.06587	Ascc3	Ensembl	7446	chr20:55253686-55556473:+	chr20	+	55253686	55556473	activating signal cointegrator 1 complex subunit 3 [Source:RGD Symbol;Acc:1307995]	GGAAAATGTGAACACTGTAACTGGTGGAAATAAAATATATAGAGTGCTCCTTCCAGACAA		Yes	6.29852	5.67569	5.69164	4.12567	4.16584	3.90611
ASRN6AP1B10004915311	protein_coding	ENSRNOT00000025018	protein_coding	up	1.82071	3.53255	0.00194742	0.0205769	6.97687	5.15616	Cdk2ap2	Ensembl	1049	chr1:219345918-219347728:+	chr1	+	219345918	219347728	cyclin-dependent kinase 2 associated protein 2 [Source:RGD Symbol;Acc:1588883]	CTTTTACTAAATATGCCCTTTTTATATAAATAAAAGATGATTTGGAGCCATTCTCTCGGC			6.9999	6.53438	7.39633	5.14706	5.22672	5.0947
ASRN6AP1B10007696111	protein_coding	ENSRNOT00000012394	protein_coding	up	1.8195	3.52958	0.00192003	0.0204815	4.25171	2.43221	Osgin2	Ensembl	1946	chr5:29663685-29682005:-	chr5	-	29663685	29682005	oxidative stress induced growth inhibitor family member 2 [Source:RGD Symbol;Acc:1306323]	GTATTCAAGTGTGTCAAAGGTGTCGCTGCTCTCAGACAAACTCAAACACTGCCAACCTGG			4.29777	4.25222	4.20514	2.64184	2.71953	1.93526
ASRN6AP1B10115137611	protein_coding	ENSRNOT00000091424	protein_coding	up	1.81529	3.51931	1.76607e-07	0.00156846	2.96647	1.15118	Ttc39c	Ensembl	1915	chr18:3995921-4079942:+	chr18	+	3995921	4079942	tetratricopeptide repeat domain 39C [Source:RGD Symbol;Acc:1585423]	CAACAACGGCTTCAGGGAGTCGGATCAGCTTTTCAAACAATACAGAAATCATAGCCCACT			2.98737	2.95886	2.95317	1.12802	1.19372	1.13179
ASRN6AP1B10006293011	protein_coding	ENSRNOT00000017756	protein_coding	up	1.81484	3.51821	0.000326825	0.0101746	7.65594	5.8411	Dctn6	Ensembl	1079	chr16:61795432-61814733:+	chr16	+	61795432	61814733	dynactin subunit 6 [Source:RGD Symbol;Acc:1307549]	ATCCTAATGTAACCGTATGCTGTAACTAAATACAAGTCTGGCTACTCGCATTAACCTTCC			7.52713	7.75904	7.68166	5.89096	6.05898	5.57336
ASRN6AP1B10392323611	protein_coding	ENSRNOT00000010318	protein_coding	up	1.81388	3.51588	0.00579863	0.0336492	5.86892	4.05503	Cmpk1	Ensembl	1836	chr5:133759735-133786452:-	chr5	-	133759735	133786452	cytidine/uridine monophosphate kinase 1 [Source:RGD Symbol;Acc:1310116]	ATGGGCAAAGTCAAGAAAATAGACGCTTCTAAGTCTGTTGATGAAGTTTTTGGTGACGTT			5.53181	5.584	6.49095	4.29907	4.01339	3.85264
ASRN6AP1B10014037211	protein_coding	ENSRNOT00000090475	protein_coding	up	1.81382	3.51572	0.0034142	0.0261008	2.50403	0.69021	Sec24a	Ensembl	5115	chr10:37139806-37209881:-	chr10	-	37139806	37209881	SEC24 homolog A, COPII coat complex component [Source:RGD Symbol;Acc:1309451]	GCTCACAACGCACCCCAGTTTGTACAGAGTTGACAACCTCTCAGATGAGGGAGCTCTCAA			2.01858	2.83625	2.65726	0.803548	0.881028	0.386056
ASRN6AP1B10394356711	protein_coding	NM_001004233	protein_coding	up	1.81344	3.5148	0.000609999	0.0127223	4.00522	2.19178	Mkrn1	Refseq	1469	chr4:67188158-67206273:-	chr4	-	67188158	67206273		CGCAAGTGGAGAAGTGCTAAACAATTTGAGAGCAAGATCATAAAGTGAGACTCCTCCCCA		Yes	3.84669	3.96286	4.2061	2.37926	2.30521	1.89086
ASRN6AP1B10004583711	protein_coding	ENSRNOT00000020281	protein_coding	up	1.81233	3.5121	0.0154392	0.0554907	4.58904	2.77671	Zkscan2	Ensembl	6544	chr1:193437614-193459396:-	chr1	-	193437614	193459396	zinc finger with KRAB and SCAN domains 2 [Source:RGD Symbol;Acc:1359568]	GGTTTGTGTGATCCAAAGCCTCCACCTCCACCTGAATGCACTCCAAGTGTAAATGGACCT		Yes	3.71555	4.9129	5.13868	2.87985	2.8084	2.64189
ASRN6AP1B10531324411	protein_coding	ENSRNOT00000037399	protein_coding	up	1.81176	3.5107	0.00323194	0.0253809	5.08825	3.27649	Ciz1	Ensembl	4391	chr3:11396070-11410180:+	chr3	+	11396070	11410180	CDKN1A interacting zinc finger protein 1 [Source:RGD Symbol;Acc:1305336]	GCCCAGCCCCCAGGACACTGTGAAGATACCCAGCAAGTCATACAGCATGCCCGCATCAAC		Yes	4.64051	5.03862	5.58562	3.3924	3.3297	3.10737
ASRN6AP1B10154789511	protein_coding	ENSRNOT00000067623	protein_coding	up	1.81144	3.50994	0.000142807	0.00813876	3.48532	1.67388	Oard1	Ensembl	1215	chr9:14544677-14551519:-	chr9	-	14544677	14551519	O-acyl-ADP-ribose deacylase 1 [Source:RGD Symbol;Acc:1308299]	ACTGTTAAGTCAACGATTGGATGCGGTCTGGATCGTCTGCAGTGGGAAAATGTATCTGCA			3.23301	3.59778	3.62518	1.68734	1.69449	1.6398
ASRN6AP1B10004273311	protein_coding	ENSRNOT00000039850	protein_coding	up	1.81119	3.50932	0.000969833	0.0152029	9.45331	7.64212	Bcl2a1	Ensembl	834	chr8:96551245-96559483:+	chr8	+	96551245	96559483	BCL2-related protein A1 [Source:RGD Symbol;Acc:620621]	TTTCCATTTACAAACAGATAACATGGACAATGAAACTTGACTTTCCAGAGTTGCAGATAT			9.75417	9.51789	9.08786	7.70398	7.728	7.49437
ASRN6AP1B10293060911	protein_coding	ENSRNOT00000065304	protein_coding	up	1.81045	3.50752	0.00182593	0.0199768	4.01516	2.20471	Atf4	Ensembl	1401	chr7:121480723-121482772:+	chr7	+	121480723	121482772	activating transcription factor 4 [Source:RGD Symbol;Acc:621863]	AATGGCTGGCTATGGATGGGTTGGTCAGTGCCTCAGACACCGGCAAGGAGGATGCCTTTT		Yes	3.92426	4.44673	3.6745	2.29222	2.30605	2.01587
ASRN6AP1B10008056911	protein_coding	ENSRNOT00000012487	protein_coding	up	1.80788	3.50127	0.000316879	0.0101312	7.61338	5.80551	Pik3cg	Ensembl	6486	chr6:51465908-51498337:-	chr6	-	51465908	51498337	phosphatidylinositol-4,5-bisphosphate 3-kinase, catalytic subunit gamma [Source:RGD Symbol;Acc:1306468]	CATTCTATAGCATGATTTGGAAGCTGTTAGTCCTATATTCATGATAACTGATTATAATGT			7.89182	7.43771	7.51061	5.84054	5.90036	5.67562
ASRN6AP1B10615142611	protein_coding	ENSRNOT00000091065	protein_coding	up	1.80764	3.50068	0.00646062	0.0355455	0.0149654	-1.79267	Apobr	Ensembl	4017	chr1:197999037-198003530:+	chr1	+	197999037	198003530	apolipoprotein B receptor [Source:RGD Symbol;Acc:1565169]	CTGCAAGACAGGGAAGATACACAGACCGGTTACTTGGCTGATGAGATTATTGTGGGTACC			-0.261044	0.472722	-0.166781	-1.33876	-1.8031	-2.23615
ASRN6AP1B10381972911	protein_coding	ENSRNOT00000058907	protein_coding	up	1.80748	3.5003	0.00112347	0.0160642	4.13827	2.33079	AABR07029596.1	Ensembl	1587	chr10:39330731-39373437:-	chr10	-	39330731	39373437		TGTCTGGGGAGGTGGTGTGCTTCTCTTGGTCCAAGTGGTACCTGAAGGAACGTTCATCGT			3.90648	4.51088	3.99744	2.18517	2.26795	2.53924
ASRN6AP1B10371911711	protein_coding	ENSRNOT00000019377	protein_coding	up	1.80533	3.49509	0.000487957	0.0118514	0.463253	-1.34208	Vcam1	Ensembl	2220	chr2:219071921-219090874:-	chr2	-	219071921	219090874	vascular cell adhesion molecule 1 [Source:RGD Symbol;Acc:3952]	AGTGGACATCTACTCATTCCCTAAGGATCCAGAGATTCAATTCAGTGGCCCCCTGGAGGT			0.198078	0.680111	0.51157	-1.14677	-1.3902	-1.48927
ASRN6AP1B10274532711	protein_coding	ENSRNOT00000078368	protein_coding	up	1.80437	3.49276	0.000888724	0.0146559	3.13755	1.33318	Zfp707l1	Ensembl	1110	chr7:116997020-117007078:+	chr7	+	116997020	117007078	zinc finger protein 707-like 1 [Source:RGD Symbol;Acc:1562665]	TCAGCGGATTCACAGCGGAGAGAAGCCCTACACATGTGGCATGCAGGAGTTGGAGCCTGA			3.0342	3.07819	3.30027	1.55023	1.48583	0.963493
ASRN6AP1B10802810511	protein_coding	ENSRNOT00000091593	protein_coding	up	1.80194	3.4869	0.0425423	0.100844	0.593061	-1.20888	Nck1	Ensembl	1122	chr8:108788284-108801570:-	chr8	-	108788284	108801570	NCK adaptor protein 1 [Source:RGD Symbol;Acc:1310688]	TTCTAACTATGTGAAAGGAAAAAATAGTGCTCGGAAAGCATCTATTGTTAAACCTAAGGA			0.24471	0.686376	0.848098	-0.146659	-2.17122	-1.30877
ASRN6AP1B10588285711	protein_coding	ENSRNOT00000046311	protein_coding	up	1.80082	3.48417	3.64831e-05	0.00495036	3.48389	1.68307	Tmem242	Ensembl	740	chr1:46302970-46329682:-	chr1	-	46302970	46329682	transmembrane protein 242 [Source:RGD Symbol;Acc:1307262]	GGCGTGATCAGTTTTGCAGTGTGGAAAGCCTTGGGAGTTCACAGCATGAAGGACTTTCGG			3.49151	3.33396	3.6262	1.69032	1.73193	1.62696
ASRN6AP1B10375344811	protein_coding	ENSRNOT00000051701	protein_coding	up	1.8002	3.48268	0.00151971	0.0183725	3.56263	1.76243	Clcc1	Ensembl	3553	chr2:211450484-211479884:+	chr2	+	211450484	211479884	chloride channel CLIC-like 1 [Source:RGD Symbol;Acc:708359]	ACCTGACACAGAGGCACAAGAACATCCAGAAGTGGTTCCCAGCCATAAACCATCCATTGT			3.37844	3.50966	3.79977	1.94	1.97897	1.36832
ASRN6AP1B10793317811	protein_coding	ENSRNOT00000077563	protein_coding	up	1.80007	3.48237	0.00481336	0.0306984	3.29562	1.49555	Gstm6l	Ensembl	648	chr2:210698697-210703606:-	chr2	-	210698697	210703606	glutathione S-transferase, mu 6-like [Source:RGD Symbol;Acc:1311731]	CTGGGACAGTGGGTTGGGTCAAGCCATCCGTCTGCTCCTGGAATACACAGGTTCAAGCTA			3.32092	2.91202	3.65391	1.74109	1.71991	1.02564
ASRN6AP1B10000515211	protein_coding	ENSRNOT00000066525	protein_coding	up	1.79948	3.48095	0.0111642	0.046697	5.7587	3.95922	Cep95	Ensembl	2951	chr10:94988362-95016344:+	chr10	+	94988362	95016344	centrosomal protein 95 [Source:RGD Symbol;Acc:1309655]	CAGTAAACCGTCTAAACCAGAATATGCCTTATTTATGTATTCATGTTAAAAGTTAGAATG			5.7089	6.48098	5.08621	3.94067	3.97084	3.96613
ASRN6AP1B10889711811	protein_coding	ENSRNOT00000019038	protein_coding	up	1.79858	3.47877	0.00151179	0.0183651	1.91392	0.115346	Arfrp1	Ensembl	953	chr3:176859151-176865103:-	chr3	-	176859151	176865103	ADP-ribosylation factor related protein 1 [Source:RGD Symbol;Acc:621683]	CCTCCAAAATTTGAGCAGGGTGCCAAACAGGATGTACACGCTGCTTTCCGGGCTGTACAA			1.5619	1.84847	2.3314	0.0903142	0.023449	0.232274
ASRN6AP1B10600444711	protein_coding	ENSRNOT00000081553	protein_coding	up	1.79737	3.47586	0.032268	0.0847931	1.52453	-0.27284	Zbtb10	Ensembl	2508	chr2:94693600-94730308:-	chr2	-	94693600	94730308	zinc finger and BTB domain containing 10 [Source:RGD Symbol;Acc:708377]	TGGAAAGATGTTTACTAGAAGAGAACACGTGAAAAGACATTCCCTGGTGCATAAAAAGGA		Yes	1.79616	2.23572	0.541716	-0.0154358	-0.736282	-0.0668032
ASRN6AP1B10005708711	protein_coding	ENSRNOT00000041038	protein_coding	up	1.79617	3.47296	5.15841e-05	0.00557982	2.31357	0.517408	Kcnj5	Ensembl	4809	chr8:33433905-33463467:-	chr8	-	33433905	33463467	potassium voltage-gated channel subfamily J member 5 [Source:RGD Symbol;Acc:61971]	CTCTGAGGTCATTCCATCCCCCATGGCTACAAAGAACTGAGGCCGGGCTGGAGAAGAGGC			2.18166	2.40548	2.35359	0.635071	0.526035	0.391118
ASRN6AP1B10006444411	protein_coding	ENSRNOT00000012267	protein_coding	up	1.7917	3.46223	0.00315574	0.0249772	5.04044	3.24874	AABR07034657.1	Ensembl	327	chr11:82813691-82814017:+	chr11	+	82813691	82814017		CTTGTTGTGAACGGCAGGGTTTGTCAACGAGGCAGAGCAGATTCCGGTTTGATGGGCAAC			4.66003	4.93513	5.52617	3.48563	3.09746	3.16313
ASRN6AP1B10007736311	protein_coding	ENSRNOT00000018723	protein_coding	up	1.79115	3.4609	5.07012e-05	0.00557952	7.59008	5.79893	Ghitm	Ensembl	1399	chr16:14371531-14382641:-	chr16	-	14371531	14382641	growth hormone inducible transmembrane protein [Source:RGD Symbol;Acc:1359301]	CCTTCAGGCCTGCTTTTTCTTTTAGAGAATAAATGCAATAGATGTCTTCCAAATAAGCAC			7.77425	7.44948	7.5465	5.77989	5.82206	5.79484
ASRN6AP1B10220980411	protein_coding	ENSRNOT00000014481	protein_coding	up	1.78811	3.45362	0.00474347	0.0304213	3.03282	1.24471	Xrn1	Ensembl	5526	chr8:103774358-103878899:+	chr8	+	103774358	103878899	5'-3' exoribonuclease 1 [Source:RGD Symbol;Acc:1309713]	TGAACATGGACCCTCATCACATCCTAAGCCAAGTAAGAAGCTGGCAAGCCATGTGAGCCA			2.79079	2.85181	3.45587	1.37098	1.56921	0.793956
ASRN6AP1B10309673711	protein_coding	ENSRNOT00000077345	protein_coding	up	1.78789	3.45309	0.00248821	0.0226208	5.14283	3.35494	Sdccag8	Ensembl	2004	chr13:94888277-95013016:+	chr13	+	94888277	95013016	serologically defined colon cancer antigen 8 [Source:RGD Symbol;Acc:727781]	AGCCAAGAAACTGGAGAAAGTCTCACTGAAGAGCAGATCGGAAATAGTTCAACTCAGTCA			4.92536	5.17687	5.32626	3.43924	3.71658	2.909
ASRN6AP1B10004997211	protein_coding	ENSRNOT00000027937	protein_coding	up	1.78437	3.44467	0.00086947	0.014524	3.46621	1.68185	Psmd8	Ensembl	1519	chr1:88116812-88123643:-	chr1	-	88116812	88123643	proteasome 26S subunit, non-ATPase 8 [Source:RGD Symbol;Acc:1309842]	AATGACACATGAAACTGACTTTGTCTGTGGGCTACCATTTGAGCCTCTGTAATAAATGGT			3.73122	3.53332	3.1341	1.8285	1.50301	1.71403
ASRN6AP1B10006322611	protein_coding	ENSRNOT00000021475	protein_coding	up	1.78432	3.44456	0.0104162	0.0451031	5.44943	3.66512	Dcp1a	Ensembl	5768	chr16:6542216-6587619:+	chr16	+	6542216	6587619	decapping mRNA 1A [Source:RGD Symbol;Acc:1561298]	CCTTTTTAGTGGTGTGGATTTTATACCATCTGTGTATGTTTGCAAATATTAAGTTATTAC		Yes	5.8526	5.76346	4.73225	3.73598	3.89389	3.36548
ASRN6AP1B10514485511	protein_coding	ENSRNOT00000077823	protein_coding	up	1.78248	3.44017	0.0109735	0.0463848	2.36927	0.58679	Incenp	Ensembl	3432	chr1:225925773-225948626:-	chr1	-	225925773	225948626	inner centromere protein [Source:RGD Symbol;Acc:1305292]	GGTAGTTTAATAAAGTATATAGCCTGAAGCCTGCTGTGGATATTGTGAAAACTGGAGGCT			2.45439	2.92679	1.72663	0.754674	0.799218	0.206479
ASRN6AP1B10007486411	protein_coding	ENSRNOT00000030228	protein_coding	up	1.7822	3.4395	0.000577658	0.0125823	1.75906	-0.0231365	Nmt2	Ensembl	1855	chr17:78921793-78962476:-	chr17	-	78921793	78962476	N-myristoyltransferase 2 [Source:RGD Symbol;Acc:1303175]	CAATCAGAACAGATGGCCAGTTGTACACATTTCTAGTTAGGGTATTGGGAGCCAGTCTCC			1.62646	1.5541	2.09662	0.0436003	0.0243676	-0.137377
ASRN6AP1B10005788911	protein_coding	ENSRNOT00000080028	protein_coding	up	1.78198	3.43898	0.00403519	0.0282781	5.58493	3.80295	Arf1	Ensembl	897	chr10:45563547-45579029:-	chr10	-	45563547	45579029	ADP-ribosylation factor 1 [Source:RGD Symbol;Acc:621270]	GTAAATAGTTTCTGTTTCCACTGAGGCAGTTTCTGGTACTCCTATGCAATATTACTTAGC			5.26564	5.30578	6.18338	3.78312	3.78197	3.84378
ASRN6AP1B10003931511	protein_coding	ENSRNOT00000091095	protein_coding	up	1.7788	3.4314	0.00219077	0.0216559	6.57744	4.79865	Tes	Ensembl	2362	chr4:44321883-44360405:+	chr4	+	44321883	44360405	testin LIM domain protein [Source:RGD Symbol;Acc:1566346]	TGGATACTCTCTTGTGCTACCTCTGAGCTTGCTATAGACACAAAGGCTGTCTTCTTTGCC			6.65183	6.33325	6.74726	4.98265	5.05488	4.35842
ASRN6AP1B10002844811	protein_coding	ENSRNOT00000073790	protein_coding	up	1.77827	3.43014	0.000163815	0.00867768	7.36933	5.59106	Sri	Ensembl	847	chr4:23006243-23018983:-	chr4	-	23006243	23018983	sorcin [Source:RGD Symbol;Acc:1584485]	CTGTTGAATGGGATTATGCCTTTATCTAGAACCAAGGCTTCATTTTTAATTTTGATAATA			7.24114	7.29786	7.569	5.68133	5.66269	5.42917
ASRN6AP1B10006214911	protein_coding	ENSRNOT00000007963	protein_coding	up	1.77731	3.42788	0.00246122	0.0225036	5.12359	3.34627	Cdc27	Ensembl	3019	chr10:92554081-92602082:-	chr10	-	92554081	92602082	cell division cycle 27 [Source:RGD Symbol;Acc:1304921]	TAGGTTCTTCAAGAATGGTGTTAGCAAGTGCCAGATGGAACAATAAAAGACGTTGCCTGT			5.25326	5.39549	4.72202	3.60679	3.38586	3.04616
ASRN6AP1B10007984611	protein_coding	ENSRNOT00000044635	protein_coding	up	1.77276	3.41708	0.0120579	0.0484796	6.01685	4.24409	Arvcf	Ensembl	3760	chr11:86736142-86793791:-	chr11	-	86736142	86793791	ARVCF, delta catenin family member [Source:RGD Symbol;Acc:1306655]	GAAAACTGACAAAATGCATTAAAAACGAAACCAAAATGAGACTGTATCAACAAACATTGA			6.26131	6.53178	5.25747	4.2307	4.46278	4.03879
ASRN6AP1B10304700211	protein_coding	ENSRNOT00000086603	protein_coding	up	1.77144	3.41393	0.000807288	0.014185	4.86393	3.0925	Rbx1	Ensembl	327	chr7:122700854-122709935:+	chr7	+	122700854	122709935	ring-box 1 [Source:RGD Symbol;Acc:1308453]	GGCCTCAGCTACTTCGGAAGAGTGCACGGTTGCTTGGGGAGTCTGTAACCACGCTTTTCA			4.53859	4.85752	5.19569	3.17659	3.06758	3.03333
ASRN6AP1B10227242611	protein_coding	ENSRNOT00000087023	protein_coding	up	1.77096	3.41281	0.00308042	0.0247033	5.68859	3.91763	Tgfb2	Ensembl	1255	chr13:105042274-105140473:-	chr13	-	105042274	105140473	transforming growth factor, beta 2 [Source:RGD Symbol;Acc:70491]	CGACATGCCGTCCCACTTCCCCTCCGAAAATGCCATCCCGCCCACTTTCTACAGACCCTA			5.34939	5.81674	5.89962	4.11265	4.1577	3.48253
ASRN6AP1B10233306211	protein_coding	ENSRNOT00000013392	protein_coding	up	1.76996	3.41044	0.00734796	0.0378712	5.45712	3.68716	Slc33a1	Ensembl	1970	chr2:154520175-154542557:-	chr2	-	154520175	154542557	solute carrier family 33 member 1 [Source:RGD Symbol;Acc:620653]	AAGTGCAAAAGGACCAACTGATGCCAACATTACTGGACATTCTAGAAGGTTTACATATGA			5.47591	4.9841	5.91135	3.83983	3.98389	3.23776
ASRN6AP1B10626377111	protein_coding	ENSRNOT00000086646	protein_coding	up	1.76974	3.40993	0.0173673	0.0590257	1.56364	-0.206104	Arap2	Ensembl	7045	chr14:48726045-48922807:+	chr14	+	48726045	48922807	ArfGAP with RhoGAP domain, ankyrin repeat and PH domain 2 [Source:RGD Symbol;Acc:1306452]	ACTCTATCCTAACCAAGTTAAGCATATATGATAGCAGGAAGGAAAAAGTGAGTGAAGACA			1.93018	1.34181	1.41891	0.248385	0.164021	-1.03072
ASRN6AP1B10472456711	protein_coding	ENSRNOT00000009517	protein_coding	up	1.76962	3.40965	0.0224724	0.0685984	3.09653	1.3269	Prex1	Ensembl	4929	chr3:163329975-163477715:-	chr3	-	163329975	163477715	phosphatidylinositol-3,4,5-trisphosphate-dependent Rac exchange factor 1 [Source:RGD Symbol;Acc:1306534]	GCCTCAGGCTGCACACCGTGCTATTCACAAAAGCTCTGGAGAATGTGGAAGGGCCGTCGC		Yes	3.01742	2.67474	3.59742	1.74118	1.73047	0.509057
ASRN6AP1B10008398311	protein_coding	ENSRNOT00000009516	protein_coding	up	1.76345	3.39509	0.00476548	0.0305048	6.63674	4.87328	Oma1	Ensembl	1839	chr5:122847645-122900475:+	chr5	+	122847645	122900475	OMA1 zinc metallopeptidase [Source:RGD Symbol;Acc:1304821]	ACTTTAAAATACTGCCAACGAGGACAATGTCACAGAATAAATCGATGTTACGCATTTCAC			6.51327	6.26083	7.13611	5.0332	5.05374	4.53291
ASRN6AP1B10006982511	protein_coding	ENSRNOT00000011557	protein_coding	up	1.76117	3.38973	0.000163015	0.00866968	6.89247	5.1313	Lsm3	Ensembl	709	chr4:123162086-123168330:+	chr4	+	123162086	123168330	LSM3 homolog, U6 small nuclear RNA and mRNA degradation associated [Source:RGD Symbol;Acc:1305971]	GCCCATTGTTCTTGCAGTTACTTTCAGGATGTTTTTCTTTAAATTAAATTTGATGTTTCC			6.78371	7.0695	6.82419	5.19323	5.25055	4.95011
ASRN6AP1B10002037211	protein_coding	ENSRNOT00000032535	protein_coding	up	1.76092	3.38914	0.00345951	0.0263154	3.18962	1.4287	Rasip1	Ensembl	2328	chr1:101610773-101621646:+	chr1	+	101610773	101621646	Ras interacting protein 1 [Source:RGD Symbol;Acc:1305291]	TGACTTGTTGGGTTGGTAGATGATCGGACAATGGGAAGATGGGCTTGGGATGTGAATTCC			3.52845	3.33344	2.70695	1.6018	1.53181	1.15248
ASRN6AP1B10001024811	protein_coding	ENSRNOT00000031118	protein_coding	up	1.76044	3.38802	0.00456422	0.029871	1.91159	0.151147	AC126960.1	Ensembl	483	chr4:26253329-26255639:-	chr4	-	26253329	26255639		ATGAATGATAAAGACGGACAGGAGAAGACCAGCACCCTTCAGACCCAACAACATCAGGTA			1.78941	2.38788	1.55747	0.242378	-0.19837	0.409432
ASRN6AP1B10002923711	protein_coding	ENSRNOT00000005258	protein_coding	up	1.75943	3.38563	6.7878e-05	0.00617276	6.65077	4.89134	Rab21	Ensembl	1483	chr7:58261992-58286770:-	chr7	-	58261992	58286770	RAB21, member RAS oncogene family [Source:RGD Symbol;Acc:1303150]	GTCTACTACTTTGATATAATCTATAAACATCCTGTATGCTGAGCTGATAAAATACATTGT			6.82282	6.55589	6.5736	4.981	4.9038	4.78923
ASRN6AP1B10010895711	protein_coding	ENSRNOT00000076149	protein_coding	up	1.75908	3.38482	0.000511216	0.0119801	2.015	0.255918	Bud31	Ensembl	569	chr12:11234561-11240383:-	chr12	-	11234561	11240383	BUD31 homolog [Source:RGD Symbol;Acc:621103]	AGACCGAAAGGGGCAGAGACAACACGTGGTTACTCAAGGGCAGAACGTACGTCACACTCC		Yes	1.74257	2.12094	2.18148	0.438075	0.0815583	0.248119
ASRN6AP1B10007969211	protein_coding	ENSRNOT00000001403	protein_coding	up	1.75807	3.38245	0.00027903	0.00987609	9.81812	8.06005	Rilpl2	Ensembl	1289	chr12:37544918-37556453:+	chr12	+	37544918	37556453	Rab interacting lysosomal protein-like 2 [Source:RGD Symbol;Acc:1303140]	GCTTTTACTGATATTTGGTGAATACTTGATTTCTCTCACTCAACTTTCTTTATATGACTT			10.0305	9.68344	9.74041	8.0552	8.23579	7.88915
ASRN6AP1B10208641111	protein_coding	ENSRNOT00000016442	protein_coding	up	1.75724	3.38051	0.0214295	0.0666624	5.00455	3.24731	Prkcb	Ensembl	2010	chr1:192233910-192574831:+	chr1	+	192233910	192574831	protein kinase C, beta [Source:RGD Symbol;Acc:3396]	ACCAAAAGCTAGAGACAAGCGAGACACCTCCAACTTCGACAAAGAGTTCACCAGGCAGCC			4.66723	4.56728	5.77914	3.39839	3.63968	2.70386
ASRN6AP1B10225240511	protein_coding	ENSRNOT00000090081	protein_coding	up	1.75522	3.37577	0.000864003	0.0145057	2.46844	0.713227	RGD1560281	Ensembl	4771	chr12:20667601-20677689:+	chr12	+	20667601	20677689	similar to cell surface receptor FDFACT [Source:RGD Symbol;Acc:1560281]	TTCCTGGGACAAAACTCAATATTACACATGCTCTCAGTACTACCATGAGGACCCCCTCCA			2.50291	2.67397	2.22844	0.854608	0.866162	0.418913
ASRN6AP1B10008167611	protein_coding	ENSRNOT00000028734	protein_coding	up	1.75508	3.37545	0.000874657	0.014524	6.5724	4.81732	Nudt22	Ensembl	1070	chr1:222247502-222250980:-	chr1	-	222247502	222250980	nudix hydrolase 22 [Source:RGD Symbol;Acc:735224]	CATCCTAGCGTCCCAGCCCTGTCGCTACAGCTCTGAAGACAATAAAAGACTTTATTCTTG			6.36158	6.77256	6.58304	4.88071	5.05191	4.51933
ASRN6AP1B10547732611	protein_coding	NM_173116	protein_coding	up	1.75332	3.37133	0.00334923	0.0257942	3.96278	2.20946	Sgpl1	Refseq	2033	chr20:30702005-30749940:-	chr20	-	30702005	30749940		TCGGTCACACAAATCATGAAGAATCCTAAAGCTAAGACCACAGGAATGGGTGCCATCTAT			3.5521	4.09088	4.24536	2.34774	2.43964	1.841
ASRN6AP1B10056032411	protein_coding	ENSRNOT00000080950	protein_coding	up	1.75268	3.36984	0.00729454	0.0377157	1.82531	0.0726347	Ttc7b	Ensembl	1755	chr6:124317278-124429701:-	chr6	-	124317278	124429701	tetratricopeptide repeat domain 7B [Source:RGD Symbol;Acc:1305920]	CCTGAGACAGGCTCCGTCCATGCCACGTCAGTAGCAGCCTCAAGAGTGGAGCAAGCACTG			1.58417	1.47495	2.41682	0.18989	0.309723	-0.281709
ASRN6AP1B10004631811	protein_coding	ENSRNOT00000041590	protein_coding	up	1.75268	3.36983	0.00122452	0.0167206	9.8852	8.13252	RT1-A1	Ensembl	1557	chr20:5351621-5418012:+	chr20	+	5351621	5418012	RT1 class Ia, locus A1 [Source:RGD Symbol;Acc:1595924]	TGCTACCCTGAGCTTCTGCCCCTCATTTCCACATTGAGAATAAGAATCTGAGTGTGAACT			9.89432	9.87228	9.889	8.37591	8.31685	7.70481
ASRN6AP1B10281369011	protein_coding	NM_001105978	protein_coding	up	1.75217	3.36865	1.30554e-05	0.00368331	2.55716	0.80499	Gpr137b	Refseq	849	chr17:90691110-90701534:+	chr17	+	90691110	90701534		CCTTGGATCCTCTTCTAAAGCCAGAGAATATATGAACAATTATCAGTAGAGTATATATTA			2.44287	2.60825	2.62037	0.873556	0.75359	0.787824
ASRN6AP1B10176564111	protein_coding	ENSRNOT00000066767	protein_coding	up	1.7519	3.36803	0.00220046	0.0217053	3.18266	1.43076	Mdm2	Ensembl	2855	chr7:60719066-60743328:-	chr7	-	60719066	60743328	MDM2 proto-oncogene [Source:RGD Symbol;Acc:1305332]	TGCTGCAGGCACCTCACAGATTCCAGCGTCGGAACAAGAGACTCTGATTATATTTTATAT		Yes	3.11644	3.59319	2.83835	1.51718	1.57978	1.19531
ASRN6AP1B10005021111	protein_coding	ENSRNOT00000070994	protein_coding	up	1.75125	3.36651	0.0019306	0.0205352	5.36577	3.61451	Rbm15	Ensembl	3286	chr2:210081770-210088949:-	chr2	-	210081770	210088949	RNA binding motif protein 15 [Source:RGD Symbol;Acc:1592713]	TCTGCTATTGTGATGCCAATGCCGGTGTTTTAAGTGGAAAAATGACCTCTTTGCTTTGTG			5.5566	5.59346	4.94724	3.76026	3.7085	3.37478
ASRN6AP1B10007722811	protein_coding	ENSRNOT00000017301	protein_coding	up	1.74105	3.34278	0.00761473	0.0384979	7.17491	5.43386	Vamp8	Ensembl	300	chr4:100250301-100252755:-	chr4	-	100250301	100252755	vesicle-associated membrane protein 8 [Source:RGD Symbol;Acc:620421]	ATTGTCCTTATCATTCTCATCCTCATCATACTCTTTGCTACGGGCACCATCCCCACTTAA			6.65051	7.16803	7.7062	5.66034	5.5443	5.09695
ASRN6AP1B10716170211	protein_coding	ENSRNOT00000092091	protein_coding	up	1.74093	3.34251	0.00116321	0.0163395	2.81133	1.07039	Samd4a	Ensembl	1830	chr15:23792931-23877153:+	chr15	+	23792931	23877153	sterile alpha motif domain containing 4A [Source:RGD Symbol;Acc:1310361]	AGGCTGGAGTCCTTGTGCCTCAGTATGACGGAGCATGCCCTGGGAGACGGGTTGACGCGG			2.51617	3.04627	2.87153	1.20866	1.2144	0.78811
ASRN6AP1B10004083911	protein_coding	NM_012713	protein_coding	up	1.74093	3.3425	0.0167504	0.0579724	6.9868	5.24587	Prkcb	Refseq	3010	chr1:192233780-192569547:+	chr1	+	192233780	192569547		ACCCTCATCCCCCAAACTACTCCAGAATGACATTTGGCACTGTTCTTAGAACCACATGGT			7.00409	6.59975	7.35657	5.42713	5.79812	4.51237
ASRN6AP1B10302598411	protein_coding	ENSRNOT00000040132	protein_coding	up	1.74047	3.34144	5.07041e-05	0.00557952	1.23792	-0.502552	AABR07028989.1	Ensembl	1941	chr10:1622573-1674701:+	chr10	+	1622573	1674701		ACTGTATGTCGTAGAGAGCTCCACATGCATCAGATTGACAAAGTGGGTGTCTTTCTGTGG			1.08826	1.40449	1.22101	-0.476561	-0.484646	-0.546449
ASRN6AP1B10003683611	protein_coding	ENSRNOT00000010271	protein_coding	up	1.73944	3.33906	0.0011997	0.016591	7.75813	6.01869	Pnrc1	Ensembl	1610	chr5:48501472-48504511:-	chr5	-	48501472	48504511	proline-rich nuclear receptor coactivator 1 [Source:RGD Symbol;Acc:628753]	CAAACTTGACTTCTGGATATCAGTATATTGCCATTATTGAAAAGATTTAAAACACCTCTA		Yes	7.76329	8.10981	7.40131	6.03119	6.10756	5.91733
ASRN6AP1B10004833611	protein_coding	ENSRNOT00000014749	protein_coding	up	1.73779	3.33524	0.00370248	0.027152	0.826013	-0.91178	Cmtm4	Ensembl	1446	chr19:784618-824420:+	chr19	+	784618	824420	CKLF-like MARVEL transmembrane domain containing 4 [Source:RGD Symbol;Acc:1565098]	TACCTTACATATCATGGGGCTGAATTGCAGTTTTGGCAACTTTTACCTTCTCAGGTGAAA			1.10862	0.284239	1.08518	-0.736409	-0.956029	-1.0429
ASRN6AP1B10007058311	protein_coding	ENSRNOT00000022527	protein_coding	up	1.7366	3.33248	0.00530116	0.032119	3.10675	1.37015	LOC102547287	Ensembl	1620	chr1:37928102-37932084:-	chr1	-	37928102	37932084	zinc finger protein 728-like [Source:RGD Symbol;Acc:7718701]	GTGGAAAAGGCTTTTCTACTCATTCATACCTTACTCTGCACAAATTACTTCATACTGAAG			2.57607	3.10902	3.63515	1.37828	1.49942	1.23275
ASRN6AP1B10001831411	protein_coding	ENSRNOT00000000448	protein_coding	up	1.7347	3.3281	0.0013113	0.017311	7.41541	5.68072	Zufsp	Ensembl	2019	chr20:32471672-32501722:-	chr20	-	32471672	32501722	zinc finger with UFM1-specific peptidase domain [Source:RGD Symbol;Acc:1307672]	TGTTGTACTCCTTAGCATTTCGTTGTCTGGTAATCAGTTGAATAAATTCCTTGTTTACAT		Yes	7.73393	7.3426	7.1697	5.67252	5.923	5.44663
ASRN6AP1B10646160611	protein_coding	NM_199403	protein_coding	up	1.73367	3.32573	0.000992069	0.0153384	1.47771	-0.255967	Suco	Refseq	3934	chr13:79737839-79801116:-	chr13	-	79737839	79801116		ACACTGTGGATGAACAAAATATGGAAACAGCGAAGTTAAGTCTACCTGTGGTTGAAGCAC			1.36227	1.77512	1.29572	0.00866886	-0.354441	-0.422128
ASRN6AP1B10832081011	protein_coding	ENSRNOT00000083861	protein_coding	up	1.73133	3.32033	0.00149628	0.0182831	4.14289	2.41157	Ube2a	Ensembl	1096	chrX:123486989-123497094:+	chrX	+	123486989	123497094	ubiquitin-conjugating enzyme E2A [Source:RGD Symbol;Acc:1359534]	GGCCCGAAGGGACCCCATTTGAGGATGGAACATTTAAACTTACAATTGAATTCACTGAAG			4.05671	3.83146	4.54051	2.55492	2.39641	2.28337
ASRN6AP1B10003939211	protein_coding	ENSRNOT00000089638	protein_coding	up	1.73009	3.31748	5.54545e-05	0.00564751	6.96859	5.2385	Derl2	Ensembl	1156	chr10:57644207-57653359:-	chr10	-	57644207	57653359	derlin 2 [Source:RGD Symbol;Acc:6496100]	GGCCGTGGTGTAAATGGAAGTTACAGAGAGGACAAAATAAAACTGAATTCCATCTCTCTC			7.14979	6.84874	6.90725	5.26836	5.26138	5.18576
ASRN6AP1B10006882311	protein_coding	NM_031591	protein_coding	up	1.72839	3.31358	0.0074812	0.0382758	5.89352	4.16513	Pecam1	Refseq	3244	chr10:94850971-94913202:-	chr10	-	94850971	94913202		GCCTCCATTTTGCCATGGAATCTCATACCTAACCCCCATTGCCTTCCCTCAGCCACCCGG			5.55539	5.63363	6.49154	4.31189	4.36069	3.82281
ASRN6AP1B10008057511	protein_coding	ENSRNOT00000013220	protein_coding	up	1.72575	3.30752	6.34702e-05	0.00607194	7.21442	5.48867	Tmem199	Ensembl	1344	chr10:65775715-65780349:-	chr10	-	65775715	65780349	transmembrane protein 199 [Source:RGD Symbol;Acc:1566425]	GTCTTCATTTTGTTATACTTTTCAGAACTTAGGTAAGTTAGAGAATCTGTTTAAGGCACT			7.25684	7.16242	7.22401	5.49227	5.65141	5.32235
ASRN6AP1B10006105511	protein_coding	NM_001037660	protein_coding	up	1.72521	3.30628	0.00873566	0.0412576	7.73823	6.01303	Csf2ra	Refseq	1413	chr14:1462358-1467264:+	chr14	+	1462358	1467264		CTCTCACAGGGAATCCCGCCTCCGCTGGGACCAATTGACATCACGGACAGGAATACCCGC			7.26101	7.94925	8.00444	6.30632	6.25842	5.47434
ASRN6AP1B10004607311	protein_coding	ENSRNOT00000050533	protein_coding	up	1.72063	3.29581	0.000311297	0.0100677	2.31914	0.598501	AABR07033023.1	Ensembl	1713	chr11:1835185-1836897:-	chr11	-	1835185	1836897		CACCTTGCACAAAAGAAATGTCAGACACTCTTTGGATTTGATTCAGATGATGAAAGTAAG			2.19731	2.43725	2.32284	0.695067	0.760336	0.340101
ASRN6AP1B10434063411	protein_coding	ENSRNOT00000081843	protein_coding	up	1.72039	3.29526	0.00272447	0.02349	4.07018	2.34978	AABR07054186.1	Ensembl	378	chr3:143803968-143807323:-	chr3	-	143803968	143807323		ATCATATTGTAGGTCTGCTATCCAGAACCTCCACTCTTTCAACCCCTCTGATGATGCAAG			3.55554	4.31364	4.34135	2.40912	2.27411	2.36612
ASRN6AP1B10005615311	protein_coding	ENSRNOT00000022900	protein_coding	up	1.72018	3.29477	0.00146611	0.0181481	8.00833	6.28815	Nadk	Ensembl	3443	chr5:172986291-173015494:+	chr5	+	172986291	173015494	NAD kinase [Source:RGD Symbol;Acc:1642420]	CCAGACTGATCTCAAACACATGGAATTTTCACGTAAATTCTTAATGTTTCATATTGTTAA			7.90551	7.83097	8.28851	6.37255	6.53013	5.96178
ASRN6AP1B10208766311	protein_coding	ENSRNOT00000036658	protein_coding	up	1.71735	3.28833	0.001465	0.0181481	4.19282	2.47546	Gpbp1	Ensembl	3305	chr2:43002044-43068677:-	chr2	-	43002044	43068677	GC-rich promoter binding protein 1 [Source:RGD Symbol;Acc:1305492]	CCCAAGCTCCTCTCTTAGAATATCCCCCGAATCCTAAATCTAGAACTCCAAGAATGCTGG		Yes	4.03984	4.0882	4.45042	2.6073	2.69665	2.12243
ASRN6AP1B10180194111	protein_coding	ENSRNOT00000087513	protein_coding	up	1.71648	3.28634	0.00844263	0.0405539	4.4603	2.74382	Sypl1	Ensembl	1175	chr6:52265930-52285029:+	chr6	+	52265930	52285029	synaptophysin-like 1 [Source:RGD Symbol;Acc:1359569]	TGGCTTTTTCAGTAAATTGTGGGTTTAAAAATTTGCTGCTTTTCTACATAAAACGTGCCT			4.44332	4.0245	4.91309	2.7202	2.33092	3.18034
ASRN6AP1B10672509311	protein_coding	ENSRNOT00000087323	protein_coding	up	1.71483	3.28258	0.00247311	0.0225642	0.0787414	-1.63609	Suco	Ensembl	3771	chr13:79738004-79801112:-	chr13	-	79738004	79801112	SUN domain containing ossification factor [Source:RGD Symbol;Acc:735185]	GGATGAGTCCTCATCCTGGTTTGAGTCTGAGACACAAATACTTTGTAGTGAACTGACTTC			-0.322742	0.412361	0.146606	-1.37461	-1.81381	-1.71984
ASRN6AP1B10007080811	protein_coding	ENSRNOT00000024452	protein_coding	up	1.71417	3.28109	0.00153839	0.0183834	7.19918	5.485	Lactb	Ensembl	2081	chr8:72750171-72766389:-	chr8	-	72750171	72766389	lactamase, beta [Source:RGD Symbol;Acc:1304788]	AATTGCCTTTTTATTGGACAATTAGTTCTTTACACTCAGGGAAATAGCAGTTGTTTCTAC			7.47525	6.9727	7.14958	5.51695	5.75769	5.18036
ASRN6AP1B10150067711	protein_coding	ENSRNOT00000076680	protein_coding	up	1.71257	3.27743	0.0123225	0.0491617	1.50695	-0.205615	LOC108349244	Ensembl	1627	chrX:115561332-115569259:+	chrX	+	115561332	115569259	putative bifunctional UDP-N-acetylglucosamine transferase and deubiquitinase ALG13 [Source:RGD Symbol;Acc:11453602]	TCCAGTTCATGGAATATGACTAAATCAAAATAAACTGACGACATGTATTTGTAGAACAGT			1.9532	1.06589	1.50176	-0.144108	-0.755016	0.282279
ASRN6AP1B10007069011	protein_coding	ENSRNOT00000024120	protein_coding	up	1.71003	3.27168	0.0021177	0.0213735	6.11103	4.401	Fam192a	Ensembl	1713	chr19:10827371-10856745:+	chr19	+	10827371	10856745	family with sequence similarity 192, member A [Source:RGD Symbol;Acc:1307433]	CCACCTTCTCTCCCTGAGAAATTGTTTTGATTTTGTTTTTGAAATAAAAGATTTAGTTTG			6.28771	6.12602	5.91938	4.73059	4.48159	3.99083
ASRN6AP1B10561577411	protein_coding	ENSRNOT00000024602	protein_coding	up	1.70977	3.27109	0.00241465	0.0223137	4.07557	2.3658	Ccnt2	Ensembl	5653	chr13:44475970-44515739:+	chr13	+	44475970	44515739	cyclin T2 [Source:RGD Symbol;Acc:1309205]	CGGTGGTGCCACTGCTTCCGTATTTGTAAGTGCTGCTTTGTTCTTCATTCTGAAAGAAGA		Yes	4.1405	4.44774	3.63849	2.27955	2.53545	2.2824
ASRN6AP1B10001533511	protein_coding	ENSRNOT00000009260	protein_coding	up	1.70861	3.26847	0.00533535	0.032221	6.8582	5.14958	Tbk1	Ensembl	2987	chr7:63655247-63687978:-	chr7	-	63655247	63687978	TANK-binding kinase 1 [Source:RGD Symbol;Acc:1588588]	GTCTTAAGATGTATATTTCTGTACTTTAATTCTGCTGTTTCATGAAAAATTCTGCCTACT			7.32477	6.89569	6.35413	5.18395	5.36101	4.90379
ASRN6AP1B10418083711	protein_coding	ENSRNOT00000008057	protein_coding	up	1.70606	3.26269	0.00138128	0.0176523	4.4284	2.72233	C1d	Ensembl	2488	chr14:100415668-100427260:+	chr14	+	100415668	100427260	C1D nuclear receptor co-repressor [Source:RGD Symbol;Acc:1560600]	GGCAACTCAAGGAGTTAATCCCAAGGAGCATCCAGTGAAGCAGGAGTTGGAAAGAATCCG		Yes	4.08426	4.38631	4.81462	2.80181	2.69227	2.67292
ASRN6AP1B10727623411	protein_coding	ENSRNOT00000089040	protein_coding	up	1.70527	3.2609	0.000487559	0.0118514	6.79495	5.08968	Tmem189	Ensembl	1565	chr3:164376630-164388281:-	chr3	-	164376630	164388281	transmembrane protein 189 [Source:RGD Symbol;Acc:1309093]	ATCTTTCTGTAACATGGAGTAATATTTTAATGTCATGTTTTGGATGTATATAATATATTT			6.86703	6.88889	6.62895	5.25497	5.20653	4.80756
ASRN6AP1B10006402111	protein_coding	ENSRNOT00000029845	protein_coding	up	1.7049	3.26006	0.00133219	0.017408	6.65479	4.94989	Tmem140	Ensembl	1371	chr4:62380914-62391912:+	chr4	+	62380914	62391912	transmembrane protein 140 [Source:RGD Symbol;Acc:1549759]	GGTAACGAGTTCTTCACTCTGTGCTCATCAGTAAGCCAAAGTGAACCCAAAGAAACGTGG			6.58869	7.05292	6.32275	4.93708	4.95933	4.95325
ASRN6AP1B10006159511	protein_coding	ENSRNOT00000001196	protein_coding	up	1.70448	3.25911	0.000791022	0.0140883	5.00968	3.3052	Rabgef1	Ensembl	2826	chr12:29961120-29988959:-	chr12	-	29961120	29988959	RAB guanine nucleotide exchange factor 1 [Source:RGD Symbol;Acc:1307295]	CTGTGCTCATAGCTTCCTTTCCCTAATTCATCCAATAAACTTCCCCCACAATGTTATGGG		Yes	5.0304	5.02471	4.97394	3.43455	3.54141	2.93964
ASRN6AP1B10001783011	protein_coding	ENSRNOT00000070897	protein_coding	up	1.70422	3.25854	0.000957772	0.0151338	7.92177	6.21755	P4ha1	Ensembl	2121	chr20:28920616-28971966:+	chr20	+	28920616	28971966	prolyl 4-hydroxylase subunit alpha 1 [Source:RGD Symbol;Acc:621000]	ACAGGATATTTAAAATGAGGAACCTAGTTCTGTTGTTTAAAAGAGCTTTTTGGTTGATTT			8.15015	7.9074	7.70777	6.27753	6.43882	5.9363
ASRN6AP1B10002509711	protein_coding	ENSRNOT00000078321	protein_coding	up	1.70387	3.25773	0.00292463	0.0242507	3.71481	2.01094	Atp11b	Ensembl	3381	chr2:122368265-122444878:+	chr2	+	122368265	122444878	ATPase phospholipid transporting 11B (putative) [Source:RGD Symbol;Acc:1561719]	TTCTATACCAATGACAGGAGCATCTTGACTCTCTCGCCAATGGACTCATCAACTTGTTAG			3.39483	3.96656	3.78304	2.20938	2.21623	1.60721
ASRN6AP1B10450064011	protein_coding	ENSRNOT00000016758	protein_coding	up	1.70364	3.25722	0.0111167	0.0465939	2.39322	0.689577	Snrpa1	Ensembl	1040	chr1:126961389-126974453:+	chr1	+	126961389	126974453	small nuclear ribonucleoprotein polypeptide A' [Source:RGD Symbol;Acc:2320494]	CCGTGAGCTGGACCTCCGCGGATATAAAATTCCTGTTATTGAAAATCTGGGTGCCACCTT			2.26397	1.82262	3.09307	0.667261	0.558159	0.84331
ASRN6AP1B10115038511	protein_coding	ENSRNOT00000084765	protein_coding	up	1.70296	3.25567	0.00631448	0.0351805	0.685393	-1.01756	Gbe1	Ensembl	1968	chr11:7265828-7485211:+	chr11	+	7265828	7485211	1,4-alpha-glucan-branching enzyme [Source:UniProtKB/Swiss-Prot;Acc:Q9D6Y9]	GGGAGCAATTGATACGATTACTTAAGGAATTCAAAGATGAAGACTGGAACATGGGCAATA			1.02586	0.607452	0.42287	-0.481864	-1.35926	-1.21157
ASRN6AP1B10007783711	protein_coding	ENSRNOT00000025933	protein_coding	up	1.70193	3.25336	0.000374694	0.0106123	6.22095	4.51902	Hsd3b7	Ensembl	1795	chr1:199248470-199251740:+	chr1	+	199248470	199251740	hydroxy-delta-5-steroid dehydrogenase, 3 beta- and steroid delta-isomerase 7 [Source:RGD Symbol;Acc:628727]	TTTCCATGTCTTGCCTTCTTAACAAATTCAGCTATGATATTGTTAGCTTCCTCCCTGAGG			5.98342	6.3787	6.30075	4.62975	4.59592	4.3314
ASRN6AP1B10007697411	protein_coding	ENSRNOT00000014317	protein_coding	up	1.70141	3.25218	0.0272191	0.0766806	1.70102	-0.000385183	Slc7a11	Ensembl	8894	chr2:139453774-139528162:-	chr2	-	139453774	139528162	solute carrier family 7 member 11 [Source:RGD Symbol;Acc:1309275]	CTGTATGTCTGTCTTCTCTATATTTTTACTTGAAAACCCTTCAAATGGACATTTGAATAA			2.52869	1.76667	0.807712	0.0524854	0.0399101	-0.0935511
ASRN6AP1B10003982611	protein_coding	ENSRNOT00000084617	protein_coding	up	1.70048	3.25009	0.00160582	0.0188127	5.01308	3.31261	Mrpl1	Ensembl	1110	chr14:14951495-15008150:-	chr14	-	14951495	15008150	mitochondrial ribosomal protein L1 [Source:RGD Symbol;Acc:1306850]	TGTTGTGTCAAGAAACAACAAAGACATCTATAAAACTGTTTAATTTCTCTTTTGGCTCAT			5.43605	4.80094	4.80227	3.33889	3.42345	3.17548
ASRN6AP1B10924147511	protein_coding	ENSRNOT00000089107	protein_coding	up	1.69867	3.24602	0.000408957	0.0110336	4.50554	2.80687	Tcirg1	Ensembl	2425	chr1:219127740-219139464:-	chr1	-	219127740	219139464	T-cell immune regulator 1, ATPase H+ transporting V0 subunit A3 [Source:RGD Symbol;Acc:735136]	GCATCTTCAACCATGTGTAGTGGTACAGTATGCGCTGGTGGTCCTGGCTTTGGCCACAGT			4.36714	4.76229	4.38721	2.63345	2.85632	2.93084
ASRN6AP1B10078985011	protein_coding	ENSRNOT00000084268	protein_coding	up	1.69745	3.24327	0.00243419	0.0223673	5.56578	3.86833	Picalm	Ensembl	2248	chr1:154377447-154457287:+	chr1	+	154377447	154457287	phosphatidylinositol binding clathrin assembly protein [Source:RGD Symbol;Acc:621054]	TGCATTTTCCACAATACGCACCCCCTGTAATGGCCTATCCTGCTACTACACCAACGGGCA		Yes	5.50774	5.25853	5.93108	3.92834	4.0996	3.57706
ASRN6AP1B10008167311	protein_coding	ENSRNOT00000028475	protein_coding	up	1.69655	3.24124	0.00202175	0.0208807	3.05563	1.35908	Mrpl49	Ensembl	509	chr1:221417336-221420115:-	chr1	-	221417336	221420115	mitochondrial ribosomal protein L49 [Source:RGD Symbol;Acc:1309920]	TTCGCAAGGTAGAAGGTGACATCTGGGCTCTACAGAAGGATGTGGAAGAATTTTTGAGCC			2.72723	2.93293	3.50673	1.44537	1.31662	1.31525
ASRN6AP1B10259579511	protein_coding	ENSRNOT00000011073	protein_coding	up	1.69575	3.23946	0.011104	0.0465915	1.7578	0.0620481	Mefv	Ensembl	3178	chr10:12046701-12056222:+	chr10	+	12046701	12056222	MEFV, pyrin innate immunity regulator [Source:RGD Symbol;Acc:61889]	TCTTCCTGCAGTTGTCGTGACTGGGACCTAGCAGCTGTTCACCCCAGCCTCATCTTCTGT		Yes	1.47772	1.40072	2.39496	0.198587	0.329148	-0.341591
ASRN6AP1B10003689811	protein_coding	ENSRNOT00000051121	protein_coding	up	1.69575	3.23945	0.00300555	0.0245081	3.55414	1.85839	Mitf	Ensembl	2153	chr4:130172727-130422735:+	chr4	+	130172727	130422735	melanogenesis associated transcription factor [Source:RGD Symbol;Acc:3092]	GGAGTTTCACGAAGAACCCAAAACCTATTACGAACTCAAAAGTCAACCTCTGAAGAGCAG		Yes	3.21704	4.0594	3.38599	1.95098	1.87143	1.75277
ASRN6AP1B10005054311	protein_coding	ENSRNOT00000088996	protein_coding	up	1.69553	3.23897	0.000220709	0.00916748	4.82608	3.13055	LOC102548286	Ensembl	2309	chr13:90514336-90523911:+	chr13	+	90514336	90523911	peroxisomal biogenesis factor 19-like [Source:RGD Symbol;Acc:7538513]	ATTCTTTTTAGGTCACCTAGCTGTCCTGGTTCACCTGGAAAATAACGTTTTAAAAATATA			4.65429	4.85169	4.97227	3.24378	3.2081	2.93977
ASRN6AP1B10001831111	protein_coding	ENSRNOT00000000092	protein_coding	up	1.69541	3.23868	8.89636e-05	0.00660192	2.29809	0.602686	Antxr2	Ensembl	1467	chr14:13192347-13274978:+	chr14	+	13192347	13274978	anthrax toxin receptor 2 [Source:RGD Symbol;Acc:1561294]	TTGATCTTGAAGCAGTACGACCGGGTGTCCTTGATGAGACCCCAGGAAGGCGATGAGGGT			2.3261	2.17921	2.38897	0.649129	0.722399	0.436531
ASRN6AP1B10581844011	protein_coding	ENSRNOT00000080797	protein_coding	up	1.69344	3.23427	0.00151975	0.0183725	0.567233	-1.12621	Mapk6	Ensembl	3659	chr8:82328160-82339937:-	chr8	-	82328160	82339937	mitogen-activated protein kinase 6 [Source:RGD Symbol;Acc:62087]	ACTGGGAAAGGTACCACGATTGTCAGTTCTCGGAGCATGACTGGCCTATTCATAACAACT			0.730149	0.461431	0.510119	-0.730806	-1.24142	-1.40639
ASRN6AP1B10002016411	protein_coding	ENSRNOT00000055002	protein_coding	up	1.69298	3.23323	0.00392851	0.0280021	4.40521	2.71223	AABR07005779.1	Ensembl	1659	chr1:198911911-198916184:+	chr1	+	198911911	198916184		AACCATCTTTGAGGACCACAGGAGCGCAATGGGAACTCTGATTTTTACCAGCTCTAAGCT			3.95006	4.62873	4.63682	2.68916	3.01463	2.43289
ASRN6AP1B10000810911	protein_coding	ENSRNOT00000045192	protein_coding	up	1.69244	3.23202	0.00346586	0.0263427	1.42818	-0.264257	Zfp597	Ensembl	1260	chr10:11912543-11917898:+	chr10	+	11912543	11917898	zinc finger protein 597 [Source:RGD Symbol;Acc:628674]	GAGCCCTTTAAATGTACAGTGTGTGGGAAGAGCTTCAGAGTAAACGTGCAGCTCATCGCT		Yes	1.21147	1.7712	1.30187	0.0808394	-0.648425	-0.225186
ASRN6AP1B10007294311	protein_coding	ENSRNOT00000005144	protein_coding	up	1.69243	3.232	0.00708808	0.0371512	4.66542	2.97299	Slc25a11	Ensembl	1207	chr10:57265704-57268081:-	chr10	-	57265704	57268081	solute carrier family 25 member 11 [Source:RGD Symbol;Acc:708476]	TGTGGTAAAGAACTTTAGTCTGTTCTACCCCTGCTCCAGCTTGCTGTGCCTGGCCTGATA			4.13477	4.74886	5.11262	3.13563	3.15446	2.62888
ASRN6AP1B10086402411	protein_coding	ENSRNOT00000063786	protein_coding	up	1.69222	3.23153	0.000857256	0.0144899	4.7689	3.07669	Gon7	Ensembl	928	chr6:126631950-126636484:-	chr6	-	126631950	126636484	GON7, KEOPS complex subunit [Source:RGD Symbol;Acc:2302582]	CGGAGGACGCTTTGGATGGTGATGAAGATGATGCAGAAGATGAAAATAACTCTGGTAGAA			5.05972	4.58184	4.66515	3.2302	3.15516	2.8447
ASRN6AP1B10175043711	protein_coding	ENSRNOT00000089841	protein_coding	up	1.69187	3.23075	0.0125888	0.0497114	1.70737	0.0155042	Atf3	Ensembl	2756	chr13:109817728-109844359:-	chr13	-	109817728	109844359	activating transcription factor 3 [Source:RGD Symbol;Acc:2165]	TGAGACCTGGTAAACCTTAGCGTGGCACTGGTTTCTGCTGAGTGTTGAAATGGTGATGAT		Yes	1.97585	2.20329	0.94297	0.0782227	0.0794578	-0.111168
ASRN6AP1B10002221911	protein_coding	ENSRNOT00000004609	protein_coding	up	1.69081	3.22838	0.0021314	0.0214439	3.19179	1.50098	Myo1d	Ensembl	5277	chr10:67866940-68142864:-	chr10	-	67866940	68142864	myosin ID [Source:RGD Symbol;Acc:621321]	GAGTTCATGAAATGCAGTTTATGGTTTGGTGCATATATTCCTATTTTCCATTAAATTAAC			3.63963	2.93212	3.00361	1.41999	1.41575	1.66719
ASRN6AP1B10214116111	protein_coding	ENSRNOT00000065802	protein_coding	up	1.68966	3.22581	0.00127631	0.0170034	1.73696	0.0472923	Napg	Ensembl	3571	chr18:58325319-58344070:+	chr18	+	58325319	58344070	NSF attachment protein gamma [Source:RGD Symbol;Acc:1310109]	TTGATTTAAAAATGTATAGGCCAAATTCCAGATAAATGATATCATCAGCAAAGCAGGAAA			2.03197	1.83804	1.34085	0.031318	0.118608	-0.0080494
ASRN6AP1B10399759111	protein_coding	NM_053588	protein_coding	up	1.68956	3.22559	0.000242947	0.00943502	4.71883	3.02926	AABR07031480.1	Refseq	2753	chr18:15146925-15167361:-	chr18	-	15146925	15167361		TTCCAAGTTAACATGTGATGTGTGTAGACATCTCTGCCTCCTTGCTACCTACAAGTGCCA	Rnf138		4.74538	4.51035	4.90074	3.09352	3.11523	2.87903
ASRN6AP1B10535296311	protein_coding	ENSRNOT00000081881	protein_coding	up	1.68886	3.22402	0.0132343	0.0510614	0.523589	-1.16527	Scrn3	Ensembl	3016	chr3:60026747-60048746:+	chr3	+	60026747	60048746	secernin 3 [Source:RGD Symbol;Acc:1305064]	ACCAAAACCATCAACAGGCCTTGGAAATGATAAGTAACCATAAGGAAAAAGGCAAGACAA			0.421393	0.933443	0.215932	-0.626752	-1.08624	-1.78282
ASRN6AP1B10027665911	protein_coding	ENSRNOT00000079106	protein_coding	up	1.68841	3.22301	0.000509169	0.0119556	3.79602	2.10761	Dnajb1	Ensembl	2191	chr19:24747216-24750904:+	chr19	+	24747216	24750904	DnaJ heat shock protein family (Hsp40) member B1 [Source:RGD Symbol;Acc:1304725]	CCTTCGGGAGGCTCTCTGTGGTTGCACTGTGAATGTTCCTACTCTGGACGGCAGGACCAT			3.55065	3.75254	4.08485	2.20462	2.09724	2.02097
ASRN6AP1B10242019111	protein_coding	ENSRNOT00000056199	protein_coding	up	1.68839	3.22296	0.00363811	0.0269162	3.79054	2.10215	Shisa5	Ensembl	1454	chr8:117793289-117795919:+	chr8	+	117793289	117795919	shisa family member 5 [Source:RGD Symbol;Acc:1359661]	GTGCTGGTTGGGACCAATCTGTTTTCTTCCTCACTTGAAATTGTAATTTCTGAAATTTCA			3.30467	4.02014	4.0468	2.32273	2.11662	1.8671
ASRN6AP1B10035496411	protein_coding	ENSRNOT00000091176	protein_coding	up	1.68797	3.22203	0.00650796	0.0356648	6.18142	4.49345	Hist1h2bo	Ensembl	565	chr17:44756557-44758170:-	chr17	-	44756557	44758170	histone cluster 1 H2B family member o [Source:RGD Symbol;Acc:1311828]	ACCAAGGCGGTCACCAAGTACACCAGCTCCAAAATCCTGTGGAACAAATTCTATTATCTT		Yes	5.8984	6.48557	6.16028	4.80558	4.73272	3.94204
ASRN6AP1B10162294511	protein_coding	ENSRNOT00000082198	protein_coding	up	1.68733	3.22061	0.00088401	0.0146159	5.95565	4.26832	Ppp2r3c	Ensembl	1700	chr6:76056499-76079283:-	chr6	-	76056499	76079283	protein phosphatase 2, regulatory subunit B'', gamma [Source:RGD Symbol;Acc:1309207]	GGAAGCAGAACCCCTAGAAACATAAATAAAACTCATCACATGCCTGTACACCACAGCAGG			5.80198	6.06944	5.99554	4.33585	4.52702	3.94209
ASRN6AP1B10316264711	protein_coding	NM_001011979	protein_coding	up	1.68532	3.21611	0.000323677	0.0101671	5.64246	3.95714	Tardbp	Refseq	2040	chr5:165432096-165442059:-	chr5	-	165432096	165442059		CTTTGTTTTGCAGCCCTGAATGCAAAGAATTCATAGCAGTTAATTCCCCTTTTTGACCCT		Yes	5.70333	5.52751	5.69654	4.05424	4.12575	3.69143
ASRN6AP1B10006649611	protein_coding	ENSRNOT00000016699	protein_coding	up	1.68518	3.2158	0.000503405	0.0119136	8.39256	6.70739	Rnf181	Ensembl	1776	chr4:100222106-100228809:-	chr4	-	100222106	100228809	ring finger protein 181 [Source:RGD Symbol;Acc:1359698]	ACCCTCCCTGATTCTCCAGAACAGACTGCAAACATGCAAATTAGAATTCTTTTAATAGAT			8.41275	8.25925	8.50569	6.80875	6.89606	6.41735
ASRN6AP1B10399626711	protein_coding	ENSRNOT00000085311	protein_coding	up	1.68415	3.2135	7.93269e-05	0.00640841	5.16808	3.48393	Creb3	Ensembl	1538	chr5:59063531-59068148:+	chr5	+	59063531	59068148	cAMP responsive element binding protein 3 [Source:RGD Symbol;Acc:1308831]	AGTGGCAGCACTTGCGTTCTGGTCCTCCTGCTGTCCTTCTGCCTTCTTCTGGTACCTGCT		Yes	5.13591	5.16751	5.20081	3.56817	3.59975	3.28388
ASRN6AP1B10001695111	protein_coding	ENSRNOT00000031951	protein_coding	up	1.68199	3.20869	0.000679538	0.0132507	4.75874	3.07675	Apol9a	Ensembl	1611	chr7:118927008-118933812:-	chr7	-	118927008	118933812	apolipoprotein L 9a [Source:RGD Symbol;Acc:1562332]	GAGAAAAGTGTGTGCTCTCTAAACAAGTCGTGGCCCCCAGTTCCCCAGCCCACTCCCACC			4.87241	4.52863	4.87517	3.21333	3.20829	2.80863
ASRN6AP1B10322255411	protein_coding	ENSRNOT00000055187	protein_coding	up	1.68197	3.20865	0.0143161	0.0531508	5.25855	3.57658	Hdac5	Ensembl	2931	chr10:90140183-90151042:-	chr10	-	90140183	90151042	histone deacetylase 5 [Source:RGD Symbol;Acc:619980]	CCCAGCATCAATGCAGTTGCCACACTAGAGAAAGTCATCGAGATCCAGAGCAAACACTGG			4.61077	5.55848	5.60641	3.67001	3.94471	3.11503
ASRN6AP1B10006792211	protein_coding	ENSRNOT00000042208	protein_coding	up	1.68135	3.20728	0.000658368	0.0131084	4.95219	3.27083	Ccdc58	Ensembl	1216	chr11:67598419-67618704:-	chr11	-	67598419	67618704	coiled-coil domain containing 58 [Source:RGD Symbol;Acc:1564582]	CCGGTCATCTCGTCGCCTGAGCATGACAGATGTCAGCAGGCCAACTTCTGAGAGTGGTCT			4.99132	5.00542	4.85981	3.45847	3.42031	2.93373
ASRN6AP1B10629322811	protein_coding	ENSRNOT00000068134	protein_coding	up	1.68074	3.20591	0.0163246	0.057091	8.83961	7.15888	Anxa3	Ensembl	3385	chr14:14371928-14426437:-	chr14	-	14371928	14426437	annexin A3 [Source:RGD Symbol;Acc:2119]	AGCCATCCAATCAGATACTTCTGGAGACTACAGAACTGTGCTGTTGAAGATCTGTGGAGG			8.3989	8.754	9.36594	7.39459	7.54355	6.53849
ASRN6AP1B10008314611	protein_coding	ENSRNOT00000078827	protein_coding	up	1.67974	3.20371	0.0105709	0.0454137	4.39058	2.71084	AABR07028795.1	Ensembl	225	chr17:86655353-86657473:-	chr17	-	86655353	86657473		AGGTTTGGAATCGACGACCAAGATTTCCAGGTGAGCTGCTTCTGCGAGGTGGGTTTGCTC			4.14782	4.04024	4.98369	2.73068	3.08213	2.31971
ASRN6AP1B10380795911	protein_coding	ENSRNOT00000087919	protein_coding	up	1.67971	3.20363	4.96443e-05	0.00557952	1.89367	0.213962	Gk	Ensembl	1572	chrX:54233646-54303729:-	chrX	-	54233646	54303729	glycerol kinase [Source:RGD Symbol;Acc:70893]	GGAAATTCTTCCCAATGTTCGGAGTTCTTCTGAGATCTATGGCCTAATGAAAGCTGGGGC			2.02524	1.81977	1.83601	0.1206	0.18995	0.331334
ASRN6AP1B10004015011	protein_coding	ENSRNOT00000005770	protein_coding	up	1.67959	3.20336	0.00483186	0.0307549	6.90533	5.22575	Pkn1	Ensembl	3087	chr19:24803524-24831500:-	chr19	-	24803524	24831500	protein kinase N1 [Source:RGD Symbol;Acc:69308]	CTACACTTTCGGGGCGCACAGACGTCAGCAACTTCGATGAGGAGTTCACTGGGGAGGCCC		Yes	6.53154	6.89676	7.28769	5.26828	5.5519	4.85706
ASRN6AP1B10000750811	protein_coding	ENSRNOT00000002574	protein_coding	up	1.67906	3.2022	0.0106196	0.0454786	3.74618	2.06712	Dgcr6	Ensembl	1509	chr11:87076381-87081950:-	chr11	-	87076381	87081950	DiGeorge syndrome critical region gene 6 [Source:RGD Symbol;Acc:1309390]	TGCCACCCACTGATCAGATTTGGAGGGGAAGGTCCAAGCAATAGGAATGGTGTCATGAGA			3.24999	3.76284	4.22572	2.38022	2.22895	1.5922
ASRN6AP1B10555976311	protein_coding	ENSRNOT00000072538	protein_coding	up	1.67729	3.19828	0.00513122	0.0316299	6.7181	5.04081	Ipo5	Ensembl	2457	chr15:106257650-106292112:+	chr15	+	106257650	106292112	importin 5 [Source:RGD Symbol;Acc:1308715]	ACCCCTGTGCCAAACGCCTGGCCAATGTAGTTCGCCAAGTACAGACTTCTGGAGGATTGT			6.70893	6.36436	7.08101	5.05331	5.41492	4.6542
ASRN6AP1B10239585011	protein_coding	ENSRNOT00000023468	protein_coding	up	1.67666	3.19686	0.00111024	0.0159824	5.31119	3.63453	Hikeshi	Ensembl	834	chr1:154147099-154165524:-	chr1	-	154147099	154165524	Hikeshi, heat shock protein nuclear import factor [Source:RGD Symbol;Acc:1359455]	CCCAGCAAATGTGGTTCTGAAATGGTATGAAAACTTTCAAAGACGACTAGCACAGAACCC			5.42596	4.94613	5.56147	3.75372	3.50456	3.64531
ASRN6AP1B10505439911	protein_coding	ENSRNOT00000020748	protein_coding	up	1.67591	3.1952	0.00977374	0.0436909	4.66822	2.99231	Rab8a	Ensembl	1743	chr16:19355048-19376776:-	chr16	-	19355048	19376776	RAB8A, member RAS oncogene family [Source:RGD Symbol;Acc:621144]	GGAGCGGTTTCGGACAATCACGACAGCCTACTACAGGGGTGCCATGGGTATCATGCTGGT			4.30628	4.67274	5.02563	3.25604	3.31951	2.40138
ASRN6AP1B10311524611	protein_coding	NM_001346470	protein_coding	up	1.67583	3.19503	0.00384326	0.0276452	5.08749	3.41166	Setd3	Refseq	2773	chr6:132023128-132090072:-	chr6	-	132023128	132090072		ACGGAAGAGTCTTCAGGAAGCATGGATGCGGTGAAGGAGCGACTCTGAGATGCTCACGGA			4.76215	5.29895	5.20136	3.53205	3.72577	2.97716
ASRN6AP1B10000916011	protein_coding	ENSRNOT00000024272	protein_coding	up	1.6757	3.19475	0.00245373	0.0224532	1.68316	0.00745525	Apbb1ip	Ensembl	3118	chr17:90099025-90149894:-	chr17	-	90099025	90149894	amyloid beta precursor protein binding family B member 1 interacting protein [Source:RGD Symbol;Acc:1304795]	TGGTGTCAACACTACTTTATATTTGACTCTCAAAAAGTTTCAAATTCCTATGCCTCCTTA			1.97207	1.67683	1.40058	0.289148	0.0700898	-0.336872
ASRN6AP1B10476455211	protein_coding	ENSRNOT00000085981	protein_coding	up	1.67486	3.19289	0.00934018	0.0427918	6.77854	5.10367	Psmb7	Ensembl	971	chr3:22890073-22951718:-	chr3	-	22890073	22951718	proteasome subunit beta 7 [Source:RGD Symbol;Acc:621093]	AATGGACACTTCGTGAATGGTGCTGCGGGCAGTTGGATAGCTCTCTGGGTGACTCGGTGT			6.38803	6.9434	7.00418	5.53582	5.24306	4.53214
ASRN6AP1B10002686611	protein_coding	ENSRNOT00000020750	protein_coding	up	1.67412	3.19126	0.00282887	0.0239102	6.97206	5.29793	Actr8	Ensembl	2054	chr16:6048004-6062550:+	chr16	+	6048004	6062550	ARP8 actin-related protein 8 homolog [Source:RGD Symbol;Acc:1311878]	ATGTCTCTGGACATAAAGACTTAAAGAGTGTATGTATTTTAAGTTATTGAGCTTGAAGCT			7.10826	7.1912	6.61671	5.37602	5.56829	4.94948
ASRN6AP1B10002631811	protein_coding	ENSRNOT00000012245	protein_coding	up	1.67167	3.18584	0.00188282	0.0203076	6.60479	4.93312	Tnfaip1	Ensembl	3858	chr10:65791003-65805693:-	chr10	-	65791003	65805693	TNF alpha induced protein 1 [Source:RGD Symbol;Acc:3877]	CGCTTACCCTCAGTGAGAGAAGTAAACACTAACTTGTAATAAAATTGTTTTACACTGCTG			6.67237	6.85571	6.2863	5.04409	5.13075	4.62452
ASRN6AP1B10005463311	protein_coding	ENSRNOT00000038736	protein_coding	up	1.67136	3.18514	0.000200415	0.00902941	8.87839	7.20704	Slc8b1	Ensembl	2665	chr12:41566981-41590244:-	chr12	-	41566981	41590244	solute carrier family 8 member B1 [Source:RGD Symbol;Acc:1565818]	AAAATACCACTCATTCCCTGACCGCCTTCAGCTGTAACTAGGAGACTTGACTTGTTGTTG			9.12424	8.78666	8.72428	7.19936	7.15576	7.26599
ASRN6AP1B10293741211	protein_coding	ENSRNOT00000024813	protein_coding	up	1.6707	3.18369	0.00036115	0.0104766	3.09466	1.42395	Pisd	Ensembl	1218	chr14:83298674-83346738:+	chr14	+	83298674	83346738	phosphatidylserine decarboxylase [Source:RGD Symbol;Acc:1596729]	TCCGCATCCACTTTGACCAAGACCTGCACACAAACAGCCCCAGTTACAGCAAGGGTTCCT			2.90605	3.05886	3.31905	1.40296	1.5853	1.28361
ASRN6AP1B10007466811	protein_coding	ENSRNOT00000058626	protein_coding	up	1.67026	3.18272	4.88876e-05	0.00553847	7.33354	5.66327	Herc6	Ensembl	3589	chr4:88607518-88649216:-	chr4	-	88607518	88649216	HECT and RLD domain containing E3 ubiquitin protein ligase family member 6 [Source:RGD Symbol;Acc:1561739]	CTCAATTCCCAGCACCCACATAGCTGCTTACATCCTGTCTGTAATCCCAGTCTTAGGGGA			7.42347	7.28348	7.29366	5.61074	5.81586	5.56323
ASRN6AP1B10342588011	protein_coding	ENSRNOT00000016376	protein_coding	up	1.66921	3.18041	0.0030067	0.0245081	3.26768	1.59847	Cyfip1	Ensembl	4387	chr1:114258793-114347137:+	chr1	+	114258793	114347137	cytoplasmic FMR1 interacting protein 1 [Source:RGD Symbol;Acc:1310332]	TCATCGAGAATCATTCTTCTACACTCACTTGATAAATTTCAGTGAAACACTGCAGCAGTG			3.39332	3.06881	3.34091	1.75738	1.90994	1.12809
ASRN6AP1B10008561711	protein_coding	ENSRNOT00000039344	protein_coding	up	1.66905	3.18006	0.00408684	0.028412	2.82959	1.16054	Bora	Ensembl	2281	chr15:83442144-83463717:+	chr15	+	83442144	83463717	bora, aurora kinase A activator [Source:RGD Symbol;Acc:1309522]	AAAGCTGCAAAGGAAATTATGACAGGACCAGATGCTCCAAGTTGTTAAAGTACACATTTA			3.03325	3.15867	2.29686	1.27476	0.993115	1.21374
ASRN6AP1B10490078111	protein_coding	ENSRNOT00000074420	protein_coding	up	1.66874	3.17937	0.00515041	0.0316972	3.44686	1.77812	Exosc1	Ensembl	588	chr1:261170229-261179790:-	chr1	-	261170229	261179790	exosome component 1 [Source:RGD Symbol;Acc:1591855]	AGATATTCGAGCAACTGAAAAAGACAAGGTAGAAATTTACAAGAGTTTCCGGCCAGGTGA			3.24178	3.12792	3.97089	1.94724	1.89452	1.49261
ASRN6AP1B10106767411	protein_coding	NM_013017	protein_coding	up	1.66765	3.17697	0.0101746	0.0445286	4.05678	2.38912	Rab12	Refseq	1984	chr9:114683985-114709613:-	chr9	-	114683985	114709613		ATGCTCTCGATGTTTGAGAAGCGAGTTATCCAATAGCATCCTCTCTCTACAACCAGAGCC			3.52498	4.03386	4.61149	2.47134	2.65939	2.03664
ASRN6AP1B10000963911	protein_coding	ENSRNOT00000039377	protein_coding	up	1.66672	3.17491	0.00580901	0.0336722	8.56767	6.90096	Riok3	Ensembl	3843	chr18:3565166-3590739:+	chr18	+	3565166	3590739	RIO kinase 3 [Source:RGD Symbol;Acc:1310833]	TTCTTGACATATTCTTTCTCAAACCATTGCCTGGAGTGTGCTATGAACTTGCCTTTCAAG			8.95645	8.54253	8.20404	6.96143	7.25058	6.49085
ASRN6AP1B10008222911	protein_coding	ENSRNOT00000046438	protein_coding	up	1.66604	3.17343	0.0025396	0.0228492	0.49038	-1.17566	RGD1559575	Ensembl	2750	chr10:34232615-34242985:-	chr10	-	34232615	34242985	similar to novel protein [Source:RGD Symbol;Acc:1559575]	TGCGCGTGTCTGACCACACTGAATACTGGGAGGCAGGGATGGAACTATAAGGTTCTAACC			0.836488	0.291578	0.343074	-1.42085	-1.27276	-0.833375
ASRN6AP1B10196814511	protein_coding	NM_001008357	protein_coding	up	1.66564	3.17254	0.00967143	0.0434934	2.34671	0.681073	Hcfc2	Refseq	2384	chr7:27107931-27136658:-	chr7	-	27107931	27136658		ATCTGATACCGAGAAACCTCCAGCACCATCACAAGTCCAGTTAATCAAAGCTACTACCAA		Yes	2.23075	1.90076	2.90862	0.728081	1.00321	0.311926
ASRN6AP1B10003818711	protein_coding	ENSRNOT00000028413	protein_coding	up	1.6646	3.17025	0.00892859	0.0417758	5.64795	3.98336	Lin37	Ensembl	998	chr1:89010257-89014189:-	chr1	-	89010257	89014189	lin-37 DREAM MuvB core complex component [Source:RGD Symbol;Acc:1308901]	GTATGATCGGCAGTGATCTCCCCAGGACCCACCCCAATAAACCTGCCCCAACCCACACTG			5.0644	5.83777	6.04169	4.19808	4.13494	3.61704
ASRN6AP1B10253792611	protein_coding	ENSRNOT00000034888	protein_coding	up	1.66459	3.17024	0.00204137	0.0209234	4.96008	3.29549	Rab3gap2	Ensembl	4284	chr13:103157806-103228409:+	chr13	+	103157806	103228409	RAB3 GTPase activating non-catalytic protein subunit 2 [Source:RGD Symbol;Acc:1311518]	CCTGGCTGAAGGCAATGAACCCCCAGGATCTTCAGAACACTGGTGTACCTGTGGCAGCAA			4.76317	4.99716	5.11992	3.32788	3.63942	2.91918
ASRN6AP1B10007035211	protein_coding	ENSRNOT00000018006	protein_coding	up	1.66349	3.16782	0.0107376	0.0457779	1.98988	0.326393	Gnrh1	Ensembl	467	chr15:44441856-44446064:+	chr15	+	44441856	44446064	gonadotropin releasing hormone 1 [Source:RGD Symbol;Acc:2720]	TCTATACCCAGCAGCGTAGATTTCATAATAAAGTAATGTGTTGTGGATCAAGACCTGTAA			2.13269	2.50041	1.33655	0.401029	0.512609	0.0655409
ASRN6AP1B10002046511	protein_coding	ENSRNOT00000039593	protein_coding	up	1.66264	3.16596	0.00445244	0.0295163	4.74689	3.08425	Msl2	Ensembl	2259	chr8:109455786-109478584:+	chr8	+	109455786	109478584	MSL complex subunit 2 [Source:RGD Symbol;Acc:1310355]	TGTTAGTGTCGGGGAAATAGTTTGCAGATAATGGAGGAGTAACCCTACAACTGTATGTTC			4.48022	4.57678	5.18368	3.15399	3.3644	2.73436
ASRN6AP1B10321549011	protein_coding	NM_001270703	protein_coding	up	1.66247	3.16558	0.0257002	0.0741167	1.84397	0.181504	Kcnn4	Refseq	1759	chr1:81230847-81245980:+	chr1	+	81230847	81245980		GGCCACATAGCTGCCTGTTATCGATCTACATTCTACTCAGGACCCACAGAAGAATCAGGC			1.09756	2.34061	2.09375	0.345096	0.586976	-0.38756
ASRN6AP1B10006257911	protein_coding	ENSRNOT00000013585	protein_coding	up	1.66166	3.1638	0.00101538	0.0155126	6.40164	4.73998	Pdcd10	Ensembl	1242	chr2:173967080-174012676:-	chr2	-	173967080	174012676	programmed cell death 10 [Source:RGD Symbol;Acc:1359329]	CTTACAAGAAATGTAAATATTGGTGTTTGTTTCTGACATTTTAACTTGAAAGCGATATGC			6.6832	6.14691	6.37481	4.85966	4.50856	4.85173
ASRN6AP1B10001503811	protein_coding	ENSRNOT00000004163	protein_coding	up	1.66075	3.1618	0.000332059	0.0102646	5.73459	4.07385	Acbd4	Ensembl	1786	chr10:91187593-91196572:+	chr10	+	91187593	91196572	acyl-CoA binding domain containing 4 [Source:RGD Symbol;Acc:1308404]	TCAGGACTTCACTGAAGATTCACGTGCAATTGAACACTTCATTAAACAAAAGAAAACCTC			5.63973	5.83244	5.73162	4.21514	4.20031	3.80609
ASRN6AP1B10585151011	protein_coding	ENSRNOT00000066948	protein_coding	up	1.66055	3.16138	0.000454249	0.0115499	3.69251	2.03196	P2ry14	Ensembl	1432	chr2:149332105-149333597:-	chr2	-	149332105	149333597	purinergic receptor P2Y14 [Source:RGD Symbol;Acc:70912]	ATGGACCTTGTTACACGGTAATTAAGATGTATGAAGTGAAAAGCAGAAAAGTATAATAAA			3.76529	3.42778	3.88447	2.17423	1.90763	2.01401
ASRN6AP1B10008167711	protein_coding	ENSRNOT00000028787	protein_coding	up	1.66031	3.16085	0.00692936	0.0368676	2.08029	0.419972	Atl3	Ensembl	2021	chr1:222746023-222786942:+	chr1	+	222746023	222786942	atlastin GTPase 3 [Source:RGD Symbol;Acc:1309871]	CTGCTAATGCCATCACGGGTTCAGTTCCAGGGGAATGGCAGATCTGAGACAGGGCACTGT			1.91404	1.99636	2.33046	0.81688	0.608557	-0.16552
ASRN6AP1B10588254211	protein_coding	ENSRNOT00000022814	protein_coding	up	1.65905	3.15808	0.0324843	0.0851162	0.487681	-1.17137	Zbtb43	Ensembl	1512	chr3:12493179-12502859:-	chr3	-	12493179	12502859	zinc finger and BTB domain containing 43 [Source:RGD Symbol;Acc:1310287]	CCACCAAAGTCCAACTTGTCGAACCACACTAAACAAGATTGGTGATGAAATGGAGCCTGG		Yes	0.132486	0.988289	0.342269	-0.963512	-0.521426	-2.02916
ASRN6AP1B10717126611	protein_coding	ENSRNOT00000086706	protein_coding	up	1.65842	3.1567	0.0350546	0.0890008	1.20983	-0.448591	Coro6	Ensembl	1781	chr10:62692729-62699723:-	chr10	-	62692729	62699723	coronin 6 [Source:RGD Symbol;Acc:708560]	CTCCGCAGAGGAGTCGCATCGTGAGCACCTCCGCCCGGCTTAGGACCAGCTCACAGGATT			0.203206	1.56718	1.8591	-0.315579	-0.728642	-0.301553
ASRN6AP1B10424347611	protein_coding	ENSRNOT00000082718	protein_coding	up	1.65748	3.15465	0.00593204	0.034035	1.42714	-0.230346	Ldhc	Ensembl	357	chr1:102915655-102930272:+	chr1	+	102915655	102930272	lactate dehydrogenase C [Source:RGD Symbol;Acc:69366]	TGCATGGCAGCCTTTTCCTCAGCACTCCAAAAATCGTCTTTGGAAAAGTGCCCATATGGA			0.913227	1.52456	1.84362	-0.0196089	-0.515645	-0.155784
ASRN6AP1B10049180811	protein_coding	NM_001009966	protein_coding	up	1.65739	3.15446	0.00133644	0.017408	4.00386	2.34646	Pacsin3	Refseq	1778	chr3:80072489-80081054:+	chr3	+	80072489	80081054		GCACCCTCTTTTGTGACTTCTTGTAGTGTGTATTAAATTTGATCAAGAATAAAAACTCCA			4.04465	4.21978	3.74714	2.53662	2.46396	2.03881
ASRN6AP1B10256235911	protein_coding	ENSRNOT00000089891	protein_coding	up	1.65517	3.1496	0.000621562	0.0128099	3.01008	1.35491	Sos2	Ensembl	3800	chr6:91883425-92007957:-	chr6	-	91883425	92007957	SOS Ras/Rho guanine nucleotide exchange factor 2 [Source:RGD Symbol;Acc:620435]	TCCTCCAAAGGGGTGATGACATAGAAGACTTGATGTCACCAGACTACATATTAATGGCGG			2.81836	2.93176	3.28013	1.49988	1.39604	1.16881
ASRN6AP1B10008928911	protein_coding	NM_001034004	protein_coding	up	1.65468	3.14854	0.0217935	0.0672997	6.35894	4.70426	Jam2	Refseq	4225	chr11:24235310-24285279:+	chr11	+	24235310	24285279		GCCCCTCTGCTTCCACCTCTCAGGGACCTCCTCTGCTCCGCCACCCCGCGAAGTGCTGGG			5.64025	6.42229	7.01429	4.97426	4.86465	4.27387
ASRN6AP1B10948894811	protein_coding	ENSRNOT00000009073	protein_coding	up	1.65468	3.14854	0.000233158	0.00933901	2.66334	1.00866	Cd44	Ensembl	1380	chr3:92697571-92783569:-	chr3	-	92697571	92783569	CD44 molecule (Indian blood group) [Source:RGD Symbol;Acc:2307]	TGGGAGCACCCTGGCCACCAGTGATGGAGACTCATCCATGGACCCCAGGGGTGGTTTCGA			2.53094	2.81909	2.64001	1.06962	1.14651	0.809846
ASRN6AP1B10071301811	protein_coding	ENSRNOT00000012534	protein_coding	up	1.65297	3.14481	0.00539828	0.0323593	0.0853578	-1.56761	Abcg4	Ensembl	1953	chr8:48606403-48619592:-	chr8	-	48606403	48619592	ATP binding cassette subfamily G member 4 [Source:RGD Symbol;Acc:1305840]	CCCCACTTACCTGCAATGGAGCTCCTACCTTTCCTATGTCAGGTATGGCTTTGAGGGTCT			-0.0763268	-0.0716359	0.404036	-1.07103	-1.70716	-1.92465
ASRN6AP1B10004807511	protein_coding	ENSRNOT00000063876	protein_coding	up	1.65275	3.14433	0.00145249	0.0180341	8.63385	6.98109	Gga1	Ensembl	2740	chr7:120106901-120119737:+	chr7	+	120106901	120119737	golgi associated, gamma adaptin ear containing, ARF binding protein 1 [Source:RGD Symbol;Acc:1307770]	AGTAGGGTCAGTAAGGGTGACCATGGGAGTATTTATGAAAATAAAATGACTTTTTCCTGG			8.50802	8.66681	8.7267	7.02003	7.30882	6.61444
ASRN6AP1B10007047911	protein_coding	ENSRNOT00000020972	protein_coding	up	1.64985	3.13801	0.000657678	0.0131084	7.04488	5.39503	Ctbs	Ensembl	1616	chr2:252305874-252320387:+	chr2	+	252305874	252320387	chitobiase [Source:RGD Symbol;Acc:621338]	CTAGTAGACAAGTGAAGATACTGGAGAAGGGAGTGCACATGACCATAGTGTGTTACACAC			7.27434	6.74379	7.11649	5.39452	5.51511	5.27546
ASRN6AP1B10451150311	protein_coding	NM_001039609	protein_coding	up	1.64909	3.13637	0.00141387	0.0177975	2.29181	0.642717	Fnbp1l	Refseq	1830	chr2:226691435-226779266:-	chr2	-	226691435	226779266		TCGATGAAGATGGGCCCAGCACTAGAAGATTTCAGTCATTTGCCACCAGAGCAGAGGCGT			2.52765	2.25627	2.0915	0.908467	0.684466	0.335216
ASRN6AP1B10255090911	protein_coding	ENSRNOT00000085230	protein_coding	up	1.64808	3.13416	0.00280554	0.0238388	3.19344	1.54537	Dnaja3	Ensembl	2068	chr10:11060313-11085210:-	chr10	-	11060313	11085210	DnaJ heat shock protein family (Hsp40) member A3 [Source:RGD Symbol;Acc:1306527]	TTACTTCCTGATACCCCTGCTGAGGAAAACGGTCAACTGGAAACTAGATGGAGCAGCAGC		Yes	3.06022	2.95881	3.5613	1.79147	1.62312	1.22151
ASRN6AP1B10119283211	protein_coding	ENSRNOT00000067135	protein_coding	up	1.64731	3.13248	0.0274524	0.0771131	2.68862	1.04131	Rgl1	Ensembl	3996	chr13:69909874-70174565:-	chr13	-	69909874	70174565	ral guanine nucleotide dissociation stimulator,-like 1 [Source:RGD Symbol;Acc:1308947]	TGCAGTTGGCTACATGCAATCATTCCGAGCCTGTAAAAGATTTATGGGAACAATAGTGCT			2.08029	2.37767	3.60789	1.13969	1.20174	0.782497
ASRN6AP1B10585973711	protein_coding	ENSRNOT00000020003	protein_coding	up	1.64727	3.1324	0.00541702	0.0324513	0.887633	-0.759634	RGD621098	Ensembl	2059	chr19:37179846-37207714:+	chr19	+	37179846	37207714	similar to RIKEN cDNA D230025D16Rik [Source:RGD Symbol;Acc:621098]	TGGTCTTCAGCGGATGATCTTTGAGGTCATGCAGAACAACCACATTGCCTCAGTGACCCT			0.359105	0.934735	1.36906	-0.627365	-0.783351	-0.868186
ASRN6AP1B10321434811	protein_coding	ENSRNOT00000083764	protein_coding	up	1.64624	3.13017	0.00289953	0.0241788	1.33661	-0.309629	Gtpbp2	Ensembl	2385	chr9:17199385-17209220:-	chr9	-	17199385	17209220	GTP binding protein 2 [Source:RGD Symbol;Acc:1306367]	GAAGGCAGTGGTACGTTTCCGTTTCCTGAAACACCCAGAATACCTGAAGGCCACGTAAGT			1.10861	1.78207	1.11917	-0.0844926	-0.345306	-0.499087
ASRN6AP1B10505525611	protein_coding	ENSRNOT00000057472	protein_coding	up	1.64598	3.1296	0.00180159	0.0198362	3.86559	2.21962	Slc11a1	Ensembl	2006	chr9:81655696-81666701:+	chr9	+	81655696	81666701	solute carrier family 11 member 1 [Source:RGD Symbol;Acc:1601463]	GGAACACCTACCTGAGTGAGAAGATTCCCATCCCCAGCACGGAACAGCTGCTCTGGGTGC			3.64222	4.15547	3.7991	2.38234	2.38402	1.89249
ASRN6AP1B10000099011	protein_coding	ENSRNOT00000012301	protein_coding	up	1.64484	3.12712	0.000697184	0.0133114	6.71723	5.07239	Fbxo6	Ensembl	1036	chr5:164956280-164959851:-	chr5	-	164956280	164959851	F-box protein 6 [Source:RGD Symbol;Acc:620418]	TCACACAGCGCTGACATTTTGTTGTAATAAATGTTTTCAGTAAATCCAGCCTATTTGGGG			7.03799	6.44496	6.66873	5.06063	5.10916	5.04739
ASRN6AP1B10008398711	protein_coding	ENSRNOT00000009994	protein_coding	up	1.6446	3.12662	8.55481e-05	0.00652551	9.79809	8.15349	Rac2	Ensembl	1362	chr7:119783849-119797098:-	chr7	-	119783849	119797098	Rac family small GTPase 2 [Source:RGD Symbol;Acc:1307568]	GCTTATGCAGAAAATAAATGTGTTGATTCTCGGTGGACGTGCTATGAGTTCAGGCGCAGC			9.94183	9.69948	9.75296	8.03893	8.14023	8.2813
ASRN6AP1B10008524811	protein_coding	ENSRNOT00000027129	protein_coding	up	1.64428	3.12592	0.000601917	0.0126804	5.4128	3.76852	Kctd13	Ensembl	1698	chr1:198360627-198378934:+	chr1	+	198360627	198378934	potassium channel tetramerization domain containing 13 [Source:RGD Symbol;Acc:735189]	GACCTGTACCAGCTCGGCTATCTTCATCTGTTTCATATTATTTATTATTTTAATTTTCTA			5.34875	5.17243	5.71722	3.71543	3.86326	3.72687
ASRN6AP1B10008451811	protein_coding	ENSRNOT00000016431	protein_coding	up	1.64382	3.12492	0.0235788	0.0705855	4.23077	2.58695	Bpifb2	Ensembl	2072	chr3:149358881-149377867:+	chr3	+	149358881	149377867	BPI fold containing family B, member 2 [Source:RGD Symbol;Acc:1310866]	ACTGGATGTAAGCTGTGCAGACCTGCTTCCCTCAGCATTAAATGTCTTCTCTTGAGCTGC			3.73391	4.02613	4.93227	2.8706	2.87957	2.01068
ASRN6AP1B10391632011	protein_coding	ENSRNOT00000007112	protein_coding	up	1.64204	3.12107	0.012319	0.0491579	3.06611	1.42407	Rapgef5	Ensembl	5426	chr6:145546595-145625236:+	chr6	+	145546595	145625236	Rap guanine nucleotide exchange factor 5 [Source:RGD Symbol;Acc:1561668]	GGACTGGCTGCATGAAGATGAGCACTCAAAGATGTTTCTAAAGACCATATACAGGAATGT		Yes	3.14553	3.07879	2.97401	1.72411	1.87054	0.677549
ASRN6AP1B10005974311	protein_coding	ENSRNOT00000023521	protein_coding	up	1.64176	3.12046	0.00635803	0.0352741	3.71471	2.07295	Zfp335	Ensembl	4259	chr3:161357278-161376119:-	chr3	-	161357278	161376119	zinc finger protein 335 [Source:RGD Symbol;Acc:628751]	TGCAGCATCAGGGCATCGAGTACGACGTCATCACCCTCTCGGATGACTGAGCCTCAAAGG		Yes	3.22135	3.81945	4.10334	2.19783	2.29434	1.72669
ASRN6AP1B10005866611	protein_coding	ENSRNOT00000009483	protein_coding	up	1.64071	3.11819	5.43167e-05	0.00562134	5.93481	4.2941	Med6	Ensembl	1086	chr6:105302558-105316024:-	chr6	-	105302558	105316024	mediator complex subunit 6 [Source:RGD Symbol;Acc:1310296]	CAGTGCACCTAACTCACAGATATGCCAGTATATATCTTTAAAACAATAAAGTTATTTGTA		Yes	5.98578	5.98426	5.83437	4.27128	4.4343	4.17671
ASRN6AP1B10005635311	protein_coding	ENSRNOT00000026106	protein_coding	up	1.63977	3.11617	0.000461359	0.0116257	6.9481	5.30833	Trak1	Ensembl	4788	chr8:130009573-130106382:+	chr8	+	130009573	130106382	trafficking kinesin protein 1 [Source:RGD Symbol;Acc:1307844]	ACCGGTGACAAGATTTCATTCACTAACGAATATCAATAAAACAAGCTCAAAGGATGGAAA		Yes	7.04604	7.00213	6.79613	5.34981	5.51946	5.05571
ASRN6AP1B10007268211	protein_coding	NM_173837	protein_coding	up	1.63894	3.11436	0.0378419	0.0934263	7.72601	6.08707	Bbc3	Refseq	1823	chr1:78261505-78267802:+	chr1	+	78261505	78267802		ATACTGTACATGCACTGCTGTAGATATACTGGAATGAATTTTCTGTACATGTTTGGTTAA			7.73051	8.62625	6.82126	6.24885	6.17723	5.83513
ASRN6AP1B10399383011	protein_coding	ENSRNOT00000022203	protein_coding	up	1.63812	3.11259	0.00946581	0.0430516	2.24889	0.610769	Card19	Ensembl	840	chr17:15852548-15858750:+	chr17	+	15852548	15858750	caspase recruitment domain family, member 19 [Source:RGD Symbol;Acc:1306058]	TTGGAGGCGCCCTTGCTCCATTCCTCTTACACTTGATCAGACCTACTGTGACCGGCTGGT			1.64656	2.83388	2.26622	0.569206	0.749879	0.513221
ASRN6AP1B10513040311	protein_coding	ENSRNOT00000039953	protein_coding	up	1.6365	3.1091	0.00147532	0.0181553	2.50489	0.868387	Gsap	Ensembl	3088	chr4:10423183-10517832:-	chr4	-	10423183	10517832	gamma-secretase activating protein [Source:RGD Symbol;Acc:1563271]	AGCATCATTGTCCGGCTTCCTCCGCCTCAGAGCTCTATGATTGACAAGTCATCATTTCCA			2.18869	2.46226	2.8637	1.02149	0.799086	0.784582
ASRN6AP1B10003750211	protein_coding	ENSRNOT00000018420	protein_coding	up	1.63371	3.10309	0.0268863	0.0760587	5.44929	3.81559	Semg1	Ensembl	1468	chr3:160627610-160630457:-	chr3	-	160627610	160630457	semenogelin I [Source:RGD Symbol;Acc:3790]	CTTTCGCTTTTCTGTAGGACTTCTGCCCCTGGAGCTTCCCCCAGACACTAGCTTTCCAAT			4.72591	5.73855	5.88343	4.22303	4.01693	3.2068
ASRN6AP1B10006279311	protein_coding	ENSRNOT00000016263	protein_coding	up	1.6332	3.102	0.00514606	0.0316907	4.19687	2.56367	Fdx1	Ensembl	877	chr8:56373723-56393233:-	chr8	-	56373723	56393233	ferredoxin 1 [Source:RGD Symbol;Acc:62036]	GCTGTGCTGTCTTAGTTCAGTTTTGTAGTACTGAAAATTTGCAGTTTTTATTTTGATTAA			4.64438	3.68506	4.26118	2.50232	2.44109	2.7476
ASRN6AP1B10007013211	protein_coding	ENSRNOT00000078351	protein_coding	up	1.6327	3.10094	0.0165121	0.0574127	3.27704	1.64434	S100a3	Ensembl	898	chr2:189955836-189996029:+	chr2	+	189955836	189996029	S100 calcium binding protein A3 [Source:RGD Symbol;Acc:620260]	GTTGCAGGGGTCAGCACAGAATGAGCCTCATCCTGGAAAACCACCTCCCTGATAATGGTT			3.4657	3.21641	3.14901	2.06304	2.02456	0.845408
ASRN6AP1B10340821811	protein_coding	ENSRNOT00000077807	protein_coding	up	1.63268	3.10089	0.00157197	0.0185865	5.44406	3.81137	Wasf2	Ensembl	2259	chr5:151343493-151380055:+	chr5	+	151343493	151380055	WAS protein family, member 2 [Source:RGD Symbol;Acc:1307299]	GCAGCTGCATTGTTGTTTTTCATCACTGAGAACCTTGCCTGAAGCAGGTCCACTATGCCC			5.40207	5.62035	5.30975	3.97927	4.02777	3.42708
ASRN6AP1B10005655311	protein_coding	ENSRNOT00000028948	protein_coding	up	1.63011	3.09537	0.00120115	0.016591	5.60357	3.97346	Snap47	Ensembl	1768	chr10:45757197-45798715:-	chr10	-	45757197	45798715	synaptosome associated protein 47 [Source:RGD Symbol;Acc:735194]	CACAAGTCACATCATACTGTCATTTTTGCCAAGCAGTAAAGAAAAATGTCAGTCATTCTG			5.52053	5.68901	5.60118	4.12637	4.20314	3.59088
ASRN6AP1B10004415511	protein_coding	ENSRNOT00000009691	protein_coding	up	1.62983	3.09477	0.0138938	0.052244	6.58604	4.95621	Zfp691	Ensembl	1459	chr5:138217845-138222534:-	chr5	-	138217845	138222534	zinc finger protein 691 [Source:RGD Symbol;Acc:1308150]	GGTTTTCTTACCCCGACTTGTGTCTCTCTCCTCAGTAATCACCAGTAAAACACTTCAGTG		Yes	6.37471	6.70274	6.68067	5.2223	5.43053	4.21579
ASRN6AP1B10400135211	protein_coding	NM_022855	protein_coding	up	1.62792	3.09067	0.00425278	0.0289044	3.61136	1.98343	Csnk1g3	Refseq	4344	chr18:48853171-48913340:+	chr18	+	48853171	48913340		ACGAAGGAAAAGGAAAACCATACAACGTCACAAGTGACTGGACACAGACAGAGCCTGGGG			3.48127	3.46492	3.88788	2.15085	2.29176	1.5077
ASRN6AP1B10482914611	protein_coding	ENSRNOT00000028699	protein_coding	up	1.62788	3.09058	0.00496152	0.0311454	3.38018	1.7523	Cers2	Ensembl	2012	chr2:196487656-196495904:+	chr2	+	196487656	196495904	ceramide synthase 2 [Source:RGD Symbol;Acc:1310059]	TTCATTGTGCGCATGGCCCACAAGTTCATAACTGGAAAGCTGGTAGAAGATGAACGCAGT		Yes	2.94738	3.30274	3.89041	1.8151	1.8721	1.5697
ASRN6AP1B10759494511	protein_coding	NM_001126300	protein_coding	up	1.62758	3.08994	0.00375675	0.0273655	5.79722	4.16965	Islr	Refseq	2081	chr8:62946732-62948977:-	chr8	-	62946732	62948977		GGGGTCCACGTCCATCCTGTCTTCACCCTGCCTGCCTGCACGACCTTGGACGTACCATGC			5.54782	5.53216	6.31169	4.25346	4.24169	4.0138
ASRN6AP1B10008648511	protein_coding	ENSRNOT00000078390	protein_coding	up	1.62461	3.08358	0.00389646	0.0278738	5.4571	3.83249	Wapl	Ensembl	3597	chr16:11032531-11106589:+	chr16	+	11032531	11106589	WAPL cohesin release factor [Source:RGD Symbol;Acc:1590924]	GCCAGGAAAGTCCAATCAATGTAACTACAGTAAGAGAATATCTTCCAGAAGGAGATTTCT			5.13488	5.61255	5.62387	4.04428	4.0565	3.3967
ASRN6AP1B10424567911	protein_coding	ENSRNOT00000017722	protein_coding	up	1.62456	3.08349	0.00951859	0.0431958	3.591	1.96643	Ccdc115	Ensembl	1793	chr9:37775311-37779967:+	chr9	+	37775311	37779967	coiled-coil domain containing 115 [Source:RGD Symbol;Acc:1304653]	AGGAGTTGGACCCTGGGCCCGCCTGACCTGCATCTACTTTTCGAGGCATTGAGCATAGCT			3.22567	3.27311	4.27421	1.99683	2.05944	1.84302
ASRN6AP1B10003626811	protein_coding	ENSRNOT00000003438	protein_coding	up	1.62448	3.08331	0.000336919	0.0102646	2.55336	0.928881	Gpr137b	Ensembl	573	chr17:90696019-90701515:+	chr17	+	90696019	90701515	G protein-coupled receptor 137B [Source:RGD Symbol;Acc:1307342]	CCAGGCAGACACCTTGGATCCTCTTCTAAAGCCAGAGAATATATGAACAATTATCAGTAG			2.36513	2.6311	2.66385	1.02498	1.04538	0.716285
ASRN6AP1B10277566911	protein_coding	ENSRNOT00000082790	protein_coding	up	1.62422	3.08276	0.00329002	0.0256268	5.19581	3.57159	Fam120b	Ensembl	3023	chr1:57345577-57390470:+	chr1	+	57345577	57390470	family with sequence similarity 120B [Source:RGD Symbol;Acc:1310304]	AGGTGCTGTACAGACGTTGCTCCTGACTCCCATGACCCAGAACACGAGACACTAACGTCA			5.02372	5.32614	5.23759	3.74261	3.87954	3.09263
ASRN6AP1B10007686011	protein_coding	ENSRNOT00000011907	protein_coding	up	1.62399	3.08225	0.000118029	0.00731179	6.62149	4.9975	Chmp5	Ensembl	1320	chr5:57267312-57284448:+	chr5	+	57267312	57284448	charged multivesicular body protein 5 [Source:RGD Symbol;Acc:1305968]	GTTCCCTCGGTAAATAGCCTGACTTGTAATGAATAATGAATATTTCTTGATATTTAATGT			6.71425	6.54159	6.60861	5.12852	5.05514	4.80884
ASRN6AP1B10067863411	protein_coding	ENSRNOT00000040440	protein_coding	up	1.62298	3.08011	0.00946099	0.0430516	4.01477	2.39179	Zc3h14	Ensembl	3422	chr6:122729874-122767462:+	chr6	+	122729874	122767462	zinc finger CCCH type containing 14 [Source:RGD Symbol;Acc:621850]	ACCCAGATGGTAGCTTTTCCAACGCCGAGATGACTGACCTGAGTGTGGCACAGAAACCAG		Yes	3.65867	3.74533	4.6403	2.51751	2.56106	2.0968
ASRN6AP1B10002698211	protein_coding	ENSRNOT00000021705	protein_coding	up	1.62286	3.07984	0.000601022	0.0126804	6.07312	4.45026	Rpf1	Ensembl	1395	chr2:252368329-252382955:-	chr2	-	252368329	252382955	ribosome production factor 1 homolog [Source:RGD Symbol;Acc:1559755]	GTGTTTGAAGAAATGACCAAGTGCTATGAGTTTCCACTGCATATAGTAAATATAAATAAA			6.24714	5.79267	6.17955	4.51923	4.55032	4.28123
ASRN6AP1B10475181011	protein_coding	ENSRNOT00000090919	protein_coding	up	1.62255	3.07919	0.0103984	0.0450946	1.76814	0.145592	Plagl2	Ensembl	5430	chr3:148709531-148722710:-	chr3	-	148709531	148722710	PLAG1 like zinc finger 2 [Source:RGD Symbol;Acc:1307999]	AGTTGTTTATTAAAAACTTCTGAATGATGTGCTTTGCAGTTTTGAGTCTGTTTATTTGGG		Yes	2.41524	1.657	1.23219	0.312385	0.0948362	0.0295542
ASRN6AP1B10757200011	protein_coding	ENSRNOT00000024583	protein_coding	up	1.62147	3.07689	0.00824596	0.0400665	2.25934	0.637872	Zfand5	Ensembl	2147	chr1:238843338-238852566:+	chr1	+	238843338	238852566	zinc finger AN1-type containing 5 [Source:RGD Symbol;Acc:1310776]	GCCCCGCAGGCACAAAAATATGGCTCAGGAGACTAACCAGACCCCAGGGCCCATGCTGTG		Yes	1.94954	2.62711	2.20138	1.03198	0.756074	0.125562
ASRN6AP1B10002067811	protein_coding	ENSRNOT00000032926	protein_coding	up	1.62074	3.07532	0.0171509	0.0587112	8.69602	7.07529	Cxcl16	Ensembl	1705	chr10:57060007-57064600:-	chr10	-	57060007	57064600	C-X-C motif chemokine ligand 16 [Source:RGD Symbol;Acc:1562928]	TCAACCTGCCCATTAACAGATTAATTTTAAAAAGTGTCTGCTTTTTACATTGTGTAACAA			8.53957	8.5934	8.9551	7.3988	7.53121	6.29585
ASRN6AP1B10000299611	protein_coding	ENSRNOT00000073176	protein_coding	up	1.62044	3.07469	0.00179313	0.0198074	4.20313	2.58269	LOC103694506	Ensembl	1560	chrX:119160959-119162518:-	chrX	-	119160959	119162518	ubiquitin-conjugating enzyme E2 W [Source:RGD Symbol;Acc:9288456]	TGTTCTTCAATACTGTACCCTAAAATGAGAAATACATTTTTGACAGAGGCTTAATGTTTT			4.46787	3.78108	4.36046	2.59931	2.66258	2.48619
ASRN6AP1B10004287911	protein_coding	ENSRNOT00000073569	protein_coding	up	1.62036	3.07452	0.0085725	0.0408721	4.11659	2.49623	MGC105649	Ensembl	1151	chr3:114772603-114776155:+	chr3	+	114772603	114776155	hypothetical LOC302884 [Source:RGD Symbol;Acc:1359583]	TGTTTAATTCTTTCCAGAATGTGCCCCCAACCCCATTCCTTGCCGACTCCTAAAAATGGG			3.93229	4.50987	3.90762	2.78916	2.74933	1.9502
ASRN6AP1B10005557111	protein_coding	ENSRNOT00000014309	protein_coding	up	1.61827	3.07006	0.00195582	0.0205974	7.70916	6.09089	Ptpn1	Ensembl	1711	chr3:164665532-164711848:+	chr3	+	164665532	164711848	protein tyrosine phosphatase, non-receptor type 1 [Source:RGD Symbol;Acc:61965]	CCAAATACTCTTCTTGCTCTCACCTCACTCCTCCCCTTTCTCTGGTTCGTTTGTTTTTGG			7.61899	7.76285	7.74564	6.22325	6.38744	5.66199
ASRN6AP1B10651824111	protein_coding	ENSRNOT00000086915	protein_coding	up	1.61814	3.06979	0.000442107	0.0114078	2.23297	0.61483	Ache	Ensembl	2825	chr12:22473963-22478753:-	chr12	-	22473963	22478753	acetylcholinesterase [Source:RGD Symbol;Acc:69313]	GCTAAATGCCCAACCCTAGAATTTTTATTTTAAAATAGGATCTCACTATGTAGCACTGGC			2.05158	2.11225	2.53508	0.621741	0.61125	0.611499
ASRN6AP1B10002555111	protein_coding	ENSRNOT00000000168	protein_coding	up	1.61762	3.06869	0.00101352	0.0155126	3.04458	1.42695	Cog3	Ensembl	2848	chr15:57755189-57805184:-	chr15	-	57755189	57805184	component of oligomeric golgi complex 3 [Source:RGD Symbol;Acc:1304555]	AGCCCTGGTTCACAGTGAAATGTTCCTTCACACAGATTGTGCAATAAAGTAGGCTACCAT			2.93139	3.26362	2.93872	1.69219	1.42802	1.16065
ASRN6AP1B10762994811	protein_coding	ENSRNOT00000084470	protein_coding	up	1.61619	3.06564	0.00259829	0.0230737	4.79081	3.17462	Ptpn18	Ensembl	552	chr9:40975836-40987098:+	chr9	+	40975836	40987098	protein tyrosine phosphatase, non-receptor type 18 [Source:RGD Symbol;Acc:1311586]	TCCCGCACTCTCCAGAACAACAGTCCCCTCTACCAGAACCTCAAGGAGGCTGTCCCCTCC			4.4112	4.73372	5.2275	3.23293	3.08569	3.20523
ASRN6AP1B10486891211	protein_coding	ENSRNOT00000046355	protein_coding	up	1.61574	3.06468	0.00295215	0.024379	7.573	5.95726	AABR07054186.1	Ensembl	366	chr3:143803864-143807287:-	chr3	-	143803864	143807287		GGACTGGCTAAGGACGATCAGCTGAAGATTCATGGATTGTTTAGAAACCTTACAGCTTGT			7.24954	7.87278	7.59667	6.2187	6.02331	5.62977
ASRN6AP1B10018425411	protein_coding	ENSRNOT00000014289	protein_coding	up	1.61415	3.06131	0.00169911	0.0193389	3.33116	1.71701	Nsmaf	Ensembl	2785	chr5:19499664-19559244:-	chr5	-	19499664	19559244	neutral sphingomyelinase activation associated factor [Source:RGD Symbol;Acc:727868]	AGGGCCACACAGGTGCCGTGACGTGCATATGGATGAATGAACAGTGTAGCAGCATCATCA			3.36746	3.0763	3.54972	1.8618	1.90264	1.3866
ASRN6AP1B10030830811	protein_coding	ENSRNOT00000047634	protein_coding	up	1.6141	3.0612	0.0301981	0.0812728	0.749126	-0.86497	Zfand2a	Ensembl	3194	chr12:17252093-17263477:+	chr12	+	17252093	17263477	zinc finger AN1-type containing 2A [Source:RGD Symbol;Acc:1310991]	CGAAGGACTCTGCCAGGCGAGTGGGACTCCGACTACCCGTGAATGCCAGGCGATACTTAA			0.90407	1.39055	-0.0472441	-0.367948	-1.15497	-1.07199
ASRN6AP1B10182676611	protein_coding	ENSRNOT00000019465	protein_coding	up	1.61081	3.05422	0.009546	0.0432586	4.41621	2.80541	Stat1	Ensembl	4085	chr9:54287541-54327958:-	chr9	-	54287541	54327958	signal transducer and activator of transcription 1 [Source:RGD Symbol;Acc:3771]	GGCTCTGAATTTGACAGTATGATGAGCGCAGTATAAACACGAATTTCTCTCTTCTCTGGC		Yes	4.33614	3.93333	4.97917	2.91639	3.01455	2.48529
ASRN6AP1B10594049011	protein_coding	ENSRNOT00000079279	protein_coding	up	1.61038	3.05333	0.0105869	0.0454274	4.14725	2.53687	Ppm1b	Ensembl	2569	chr6:8220228-8271054:+	chr6	+	8220228	8271054	protein phosphatase, Mg2+/Mn2+ dependent, 1B [Source:RGD Symbol;Acc:3374]	AGTGGTCCTGCTGAATTAGACAGCCCTAAATGAAGATGCAGGGACAAAGACGAGTGCTGA			3.68658	4.5019	4.25326	2.78589	2.81009	2.01461
ASRN6AP1B10402087611	protein_coding	ENSRNOT00000026646	protein_coding	up	1.60993	3.05237	0.00198874	0.0207501	5.89263	4.2827	Eif4e2	Ensembl	1035	chr9:94310921-94326889:+	chr9	+	94310921	94326889	eukaryotic translation initiation factor 4E family member 2 [Source:RGD Symbol;Acc:1307790]	CCTCCCAACACCATTATGGAATACAAAACTCACACCGACAGCATCAAAATGCCAGGCAGG			5.56477	5.91041	6.2027	4.5267	4.22421	4.09718
ASRN6AP1B10089485411	protein_coding	ENSRNOT00000080421	protein_coding	up	1.60944	3.05134	0.00268975	0.0234082	6.81673	5.20729	Morf4l1	Ensembl	972	chr8:97474092-97494834:-	chr8	-	97474092	97494834	mortality factor 4 like 1 [Source:RGD Symbol;Acc:1307938]	CCCATGTCCCAGGTGTATGGAGCGCCACACTTACTGAGATTGTTTGTGCGAATTGGAGCG		Yes	6.49632	6.66429	7.28959	5.24914	5.21626	5.15647
ASRN6AP1B10002381811	protein_coding	ENSRNOT00000024671	protein_coding	up	1.60915	3.05071	0.000193326	0.0090059	6.82186	5.21271	Sra1	Ensembl	1096	chr18:29494014-29497410:-	chr18	-	29494014	29497410	steroid receptor RNA activator 1 [Source:RGD Symbol;Acc:621148]	TACTGCAAGATCACTTGTTACTCATGTGTACATTTCAATAAACTTCTCAATGGTGGGAAG		Yes	6.90079	6.86031	6.70447	5.25757	5.37109	5.00948
ASRN6AP1B10001886411	protein_coding	ENSRNOT00000008062	protein_coding	up	1.60872	3.04982	0.00236198	0.0221123	5.59466	3.98594	Aasdhppt	Ensembl	1073	chr8:1439340-1450138:-	chr8	-	1439340	1450138	aminoadipate-semialdehyde dehydrogenase-phosphopantetheinyl transferase [Source:RGD Symbol;Acc:1311360]	GGAAAATAAATGAAAAGGATAATCTTGTGTATTCACTGAAATAAATTACCTGATGTGGTC			5.84076	5.14765	5.79558	3.9167	3.91606	4.12507
ASRN6AP1B10424312911	protein_coding	ENSRNOT00000077994	protein_coding	up	1.60681	3.04579	0.00295283	0.024379	4.45431	2.8475	Ssr1	Ensembl	1196	chr17:27496353-27510918:+	chr17	+	27496353	27510918	signal sequence receptor subunit 1 [Source:RGD Symbol;Acc:1310961]	TGATGTTGACATGAGTTGGATTCCTCAGGAAACTTTGAATCAGATCATGCAGAGTAGAAG			4.22356	4.25746	4.88192	3.07636	2.82664	2.63949
ASRN6AP1B10440762211	protein_coding	NM_001108560	protein_coding	up	1.60626	3.04462	0.00768257	0.038708	3.20461	1.59835	Rnf115	Refseq	1080	chr2:198852413-198920000:+	chr2	+	198852413	198920000		TGCAACCACTTCTTTCACAGCAGCTGCATCGTGCCCTGGTTAGAACTGTTCTAGCTGTAC			2.76491	3.01626	3.83267	1.6537	1.58287	1.5585
ASRN6AP1B10665316611	protein_coding	ENSRNOT00000093745	protein_coding	up	1.60619	3.04448	0.000991083	0.0153384	0.801151	-0.805043	RGD1565685	Ensembl	1345	chrX:11084317-11105588:+	chrX	+	11084317	11105588	similar to RIKEN cDNA 1810030O07 [Source:RGD Symbol;Acc:1565685]	CCTGAAAGGAAGACTTGAGTAAACCTGGACTACTCTTGCAGGAAACCTGGACTATTCCTT			0.616567	0.84262	0.944267	-0.487254	-0.969353	-0.958521
ASRN6AP1B10001611011	protein_coding	ENSRNOT00000018620	protein_coding	up	1.60529	3.04256	0.00112716	0.0160965	7.61018	6.00489	Acp2	Ensembl	2040	chr3:80021440-80030363:+	chr3	+	80021440	80030363	acid phosphatase 2, lysosomal [Source:RGD Symbol;Acc:2021]	ACCTTGACTGTGGCCCGAAACAGAGCTGAAGTAACTCCGAGGAAATGAAGGTTTTGACTG			7.61821	7.53617	7.67616	6.12685	6.25199	5.63584
ASRN6AP1B10006754111	protein_coding	ENSRNOT00000032859	protein_coding	up	1.60453	3.04096	8.96985e-05	0.00663076	6.57145	4.96692	RGD1304567	Ensembl	1102	chr5:171242897-171247346:+	chr5	+	171242897	171247346	similar to RIKEN cDNA A430005L14 [Source:RGD Symbol;Acc:1304567]	CTGAGTGAAGCTAACCATTTACCTTGTTTTTGCAAAGTATATATGAGAAGGAAATAAAAT			6.71615	6.49828	6.49991	5.05556	5.01563	4.82957
ASRN6AP1B10004916111	protein_coding	ENSRNOT00000025956	protein_coding	up	1.60396	3.03977	0.00430914	0.0290401	6.00066	4.3967	Arrdc2	Ensembl	2318	chr16:20352480-20356612:+	chr16	+	20352480	20356612	arrestin domain containing 2 [Source:RGD Symbol;Acc:1309659]	CTTGCCATTTTCACGGTCTGAAGAATGGACCACTTTTGTATATTAATAAATAAATAAACA			5.84603	6.5328	5.62317	4.40952	4.34496	4.43563
ASRN6AP1B10051367211	protein_coding	ENSRNOT00000078532	protein_coding	up	1.60389	3.03963	0.00402181	0.0282367	6.79892	5.19502	Klf6	Ensembl	852	chr17:67899033-67904674:-	chr17	-	67899033	67904674	Kruppel-like factor 6 [Source:RGD Symbol;Acc:62389]	TGGTGCCAAGCCTTTTAAATGCTCTCACTGTGACAGGTGTTTCTCCAGGTCTGACCACCT		Yes	7.09454	6.91634	6.38588	5.18762	5.48614	4.91131
ASRN6AP1B10043630511	protein_coding	NM_001100509	protein_coding	up	1.60351	3.03882	0.000368739	0.0105658	6.20548	4.60196	Psmc6	Refseq	2388	chr15:19667453-19688916:+	chr15	+	19667453	19688916		TGGAGCAGACCTGAGAAATGTTTGTACTGAAGCAGGTATGTTTGCAATTCGTGCTGATCA			6.38939	6.06969	6.15735	4.76279	4.64566	4.39744
ASRN6AP1B10271744811	protein_coding	ENSRNOT00000080770	protein_coding	up	1.60291	3.03754	0.00874506	0.0412803	4.71182	3.10892	Dhx16	Ensembl	756	chr20:3368930-3372070:-	chr20	-	3368930	3372070	DEAH-box helicase 16 [Source:RGD Symbol;Acc:1302963]	AGCTTGTCTTGACCACCAAGGAGTTCATGAGACAGGTATTGGAGATCGAAAGCAGCTGGC			4.41311	4.45724	5.26513	3.29609	3.29872	2.73194
ASRN6AP1B10637760011	protein_coding	ENSRNOT00000085355	protein_coding	up	1.60225	3.03617	0.00030212	0.00998182	3.51821	1.91596	Rhoc	Ensembl	907	chr2:207271853-207279314:+	chr2	+	207271853	207279314	ras homolog family member C [Source:RGD Symbol;Acc:1304965]	CCTTGAGTGCTCAGCCAAGACTAAGGAAGGGGTGCGGGAGAACTCCAGGAATCTGTGGGG			3.45168	3.71302	3.38994	1.97195	2.04355	1.73239
ASRN6AP1B10001255611	protein_coding	ENSRNOT00000043146	protein_coding	up	1.6022	3.03605	0.00245259	0.0224532	4.41444	2.81225	Trim45	Ensembl	2314	chr2:203301838-203310532:+	chr2	+	203301838	203310532	tripartite motif-containing 45 [Source:RGD Symbol;Acc:1309168]	CAGAGCTTGAGTAGTTCCAAAGAGACTGACAGAATTAAAGACAAAGTGCTTTCTAACGTC			4.64371	4.32731	4.27231	3.04945	2.98435	2.40294
ASRN6AP1B10000206411	protein_coding	ENSRNOT00000068543	protein_coding	up	1.60189	3.0354	0.00416502	0.0286744	0.791626	-0.810259	Tbx6	Ensembl	1726	chr1:198214797-198218706:+	chr1	+	198214797	198218706	T-box 6 [Source:RGD Symbol;Acc:1307716]	GCCACGCCAATTTGTTCTCAGGATCAGAGTATTTTTGTTAATAAAACTCCAAAGACATTA		Yes	0.868242	1.19039	0.316246	-0.699772	-0.99822	-0.732785
ASRN6AP1B10612682911	protein_coding	ENSRNOT00000033512	protein_coding	up	1.60169	3.03498	0.000409742	0.0110336	1.62461	0.0229222	Ankdd1a	Ensembl	1398	chr8:71035675-71052529:-	chr8	-	71035675	71052529	ankyrin repeat and death domain containing 1A [Source:RGD Symbol;Acc:1586052]	CCATTGGCAGGAGAGACTTGGCAGAAAGCACCAGGAAGATGGCAAACGGTGAGCCCACGG			1.67735	1.81112	1.38535	-0.0260395	0.174647	-0.0798408
ASRN6AP1B10005268511	protein_coding	ENSRNOT00000025495	protein_coding	up	1.60157	3.03474	0.00389733	0.0278738	3.19035	1.58877	Cystm1	Ensembl	306	chr18:29191731-29232978:+	chr18	+	29191731	29232978	Cysteine-rich and transmembrane domain-containing protein 1 [Source:UniProtKB/Swiss-Prot;Acc:Q8K353]	GTGGTAGAAGACCAAAGAAGAGATGACCTGGGCCCATCCACCTGCCTCACAGCCTGCTGG			2.78567	3.27892	3.50645	1.81527	1.67542	1.27564
ASRN6AP1B10002799111	protein_coding	ENSRNOT00000050398	protein_coding	up	1.60067	3.03283	0.00246612	0.0225365	4.859	3.25833	Fam216a	Ensembl	1238	chr12:39679688-39688823:+	chr12	+	39679688	39688823	family with sequence similarity 216, member A [Source:RGD Symbol;Acc:1310861]	CCGTGTTATATCTGTAATGTATGCTTGTTTCTAGCTAGAACAATTAAAATTTTACTTGCC			5.30202	4.63993	4.63503	3.39974	3.25731	3.11794
ASRN6AP1B10161395211	protein_coding	ENSRNOT00000028175	protein_coding	up	1.59865	3.02859	0.000476235	0.0117636	4.1729	2.57425	Nadsyn1	Ensembl	2681	chr1:216985714-217013702:-	chr1	-	216985714	217013702	NAD synthetase 1 [Source:RGD Symbol;Acc:727801]	CCCCAAGGACCCCTAATATGAATTCACATCACCAGTGGCCCCTGACACAGCCCGCCTTGG			4.09106	3.99624	4.43139	2.67198	2.62964	2.42113
ASRN6AP1B10008266211	protein_coding	ENSRNOT00000072487	protein_coding	up	1.59761	3.02641	4.49414e-05	0.0053778	7.48167	5.88406	AABR07013776.1	Ensembl	444	chr2:256154141-256154584:-	chr2	-	256154141	256154584		ATGGATGGGGATGGTCAGGTAATCTATGAAGAGTTTGTGCAAATGGTGACAGCGAAGTGA			7.37362	7.44158	7.6298	5.95222	5.84285	5.8571
ASRN6AP1B10340303811	protein_coding	NM_199109	protein_coding	up	1.59648	3.02405	0.00053827	0.0121961	0.373332	-1.22315	Flvcr2	Refseq	3445	chr6:109617348-109681495:+	chr6	+	109617348	109681495		GCCAGCACTTAGATTTTCACGGAGAAACTTTTGGAAGCCACTGGAAGATGTGTGCATGCC			0.478636	0.170566	0.470795	-1.09346	-1.46495	-1.11104
ASRN6AP1B10257294511	protein_coding	ENSRNOT00000085626	protein_coding	up	1.59534	3.02165	0.00844509	0.0405542	0.252846	-1.34249	Klf10	Ensembl	1395	chr7:77157458-77159457:-	chr7	-	77157458	77159457	Kruppel-like factor 10 [Source:RGD Symbol;Acc:621652]	GTTCCCATCTGAAGGCCCACGTGAGAACACACACAGGGGAAAAACCTTTCAGCTGCAGCT		Yes	0.159628	0.0686372	0.530274	-0.921952	-1.18602	-1.9195
ASRN6AP1B10439272511	protein_coding	ENSRNOT00000079456	protein_coding	up	1.59489	3.02071	0.0181758	0.0608157	1.65697	0.0620861	Ahnak	Ensembl	17592	chr1:225184939-225215015:+	chr1	+	225184939	225215015	AHNAK nucleoprotein [Source:RGD Symbol;Acc:619779]	CCAGCTTCCTGAGGTAGAAATATCAGTTTCCACAAAGAAAGAGTAGTGGGCCTTCATGCA			1.85282	2.25409	0.864013	0.071388	0.0301781	0.0846923
ASRN6AP1B10346051911	protein_coding	NM_053926	protein_coding	up	1.59336	3.01752	0.0209322	0.0658617	4.43198	2.83861	AABR07028769.1	Refseq	3507	chr17:85533056-85748843:-	chr17	-	85533056	85748843		AAGATTTCCAGAATTCCTTGACCAGAAGTGCGCCCCTTCCCAATGACTCGCAGGCTCGCA	Pip4k2a		4.12756	4.036	5.13236	2.94004	3.21243	2.36337
ASRN6AP1B10185647811	protein_coding	ENSRNOT00000024162	protein_coding	up	1.59325	3.01729	0.00174055	0.0196027	1.65226	0.0590101	Optn	Ensembl	1752	chr17:77176716-77216243:+	chr17	+	77176716	77216243	optineurin [Source:RGD Symbol;Acc:628886]	TGGAGATCAGTTACAGGAAGGAGAGGCGGAAGGGGCAATGAAGGAGATGAGGAACAGCGC		Yes	1.54718	1.93018	1.47943	-0.044874	0.376109	-0.154205
ASRN6AP1B10007770111	protein_coding	ENSRNOT00000023744	protein_coding	up	1.59202	3.0147	0.0213936	0.0665962	7.15755	5.56553	Kmt5c	Ensembl	2411	chr1:72666665-72674271:-	chr1	-	72666665	72674271	lysine methyltransferase 5C [Source:RGD Symbol;Acc:1305226]	AATGGGGTATGATGGGGGATTGGAAGAACTTGAACTTTTTATTAAAACATTGTAAGCCCT			7.45656	7.71305	6.30304	5.58943	5.54621	5.56096
ASRN6AP1B10008154511	protein_coding	ENSRNOT00000026439	protein_coding	up	1.59192	3.0145	5.7412e-05	0.00572505	5.41314	3.82122	Dvl1	Ensembl	2955	chr5:173296270-173307945:+	chr5	+	173296270	173307945	dishevelled segment polarity protein 1 [Source:RGD Symbol;Acc:620632]	TCTCGGCACAGCAGCCCCACACATCTACACGAGACACTGTGTCAAGAAGTCTGAGCGACT		Yes	5.38071	5.38839	5.47032	3.86936	3.93699	3.6573
ASRN6AP1B10524689411	protein_coding	ENSRNOT00000006584	protein_coding	up	1.59087	3.01231	0.000164978	0.00867768	4.52822	2.93735	Syap1	Ensembl	2270	chrX:33528081-33562589:+	chrX	+	33528081	33562589	synapse associated protein 1 [Source:RGD Symbol;Acc:1303113]	AGGATATTGTATGTAACATTTCATATAAATAAAATTAGCGTTCTTATAGGCGGCAGAGCT			4.65185	4.63209	4.30072	2.90127	2.98045	2.93033
ASRN6AP1B10002416011	protein_coding	ENSRNOT00000039423	protein_coding	up	1.58997	3.01043	0.000214349	0.0091454	7.47008	5.88011	Ndfip2	Ensembl	2110	chr15:89407426-89458983:+	chr15	+	89407426	89458983	Nedd4 family interacting protein 2 [Source:RGD Symbol;Acc:1309716]	CTCATTTGCATTTGTCTTTCCAAAAGCCAATAAAAGTATCTTTCAGTATTACTGTAATCA			7.60632	7.22442	7.57948	5.89752	5.89556	5.84725
ASRN6AP1B10650255911	protein_coding	NM_001106631	protein_coding	up	1.58935	3.00915	0.00819738	0.0399402	5.59365	4.00429	Rbpj	Refseq	4279	chr14:59658935-59735450:-	chr14	-	59658935	59735450		TTGAGGCAGGCATTCTACAGGAAGTTTGGTGAGCGGCCTCCACCTAAACGACTTACTAGG		Yes	5.85966	5.75849	5.16279	4.08668	4.37801	3.54819
ASRN6AP1B10557975911	protein_coding	ENSRNOT00000079339	protein_coding	up	1.58828	3.00691	0.0115732	0.0474613	1.98896	0.400677	Rhov	Ensembl	1716	chr3:111078619-111080705:-	chr3	-	111078619	111080705	ras homolog family member V [Source:RGD Symbol;Acc:628824]	ATCGGCCTACAGCACTGGACACTTTCTCCGTGCAAGTCCTGGTAGATGGAGCCCCTGTGC			1.40635	2.52471	2.03581	0.678169	0.390441	0.133421
ASRN6AP1B10471736511	protein_coding	ENSRNOT00000086116	protein_coding	up	1.58615	3.00246	0.00369711	0.027152	3.33962	1.75347	Mdm2	Ensembl	2191	chr7:60719631-60742660:-	chr7	-	60719631	60742660	MDM2 proto-oncogene [Source:RGD Symbol;Acc:1305332]	GCTGCAGGCACCTCACAGATTCCAGCGTCGGAACAAGAGACTCTGGTTAGACCAAAACCA		Yes	3.2294	3.70372	3.08573	1.88597	1.98113	1.39331
ASRN6AP1B10003388211	protein_coding	ENSRNOT00000019172	protein_coding	up	1.58465	2.99934	0.000367548	0.0105503	5.32398	3.73933	Slc30a7	Ensembl	2032	chr2:218888431-218951030:-	chr2	-	218888431	218951030	solute carrier family 30 member 7 [Source:RGD Symbol;Acc:1307873]	CCTTTGTATCAGAAATATATTTGCCAGCATAGAAATGTACCAACAAAGGTCATATGTATG			5.40976	5.21325	5.34893	3.92001	3.81004	3.48796
ASRN6AP1B10499027311	protein_coding	ENSRNOT00000079173	protein_coding	up	1.58211	2.99408	0.00090097	0.0146986	3.51788	1.93576	Pole4	Ensembl	1959	chr4:113492229-113497396:-	chr4	-	113492229	113497396	DNA polymerase epsilon 4, accessory subunit [Source:RGD Symbol;Acc:1307793]	CCCTTTACCTTGTATTTCAGATAATGCCATAGAAGCTGTGGATGAATTCGCTTTTCTAGA		Yes	3.52859	3.22906	3.79598	1.99588	2.01874	1.79266
ASRN6AP1B10513948911	protein_coding	ENSRNOT00000057572	protein_coding	up	1.58198	2.99379	0.00412406	0.0285399	3.14058	1.5586	Abi1	Ensembl	3003	chr17:89951752-90033328:+	chr17	+	89951752	90033328	abl-interactor 1 [Source:RGD Symbol;Acc:621008]	GCTAAAAGCCAAGCACGGAAATAACCAGCCTGCAAGAACTGGCACATTGTCGAGAACAAA			3.05463	2.78801	3.5791	1.73507	1.64414	1.29661
ASRN6AP1B10005725311	protein_coding	ENSRNOT00000070962	protein_coding	up	1.58011	2.98992	0.0079932	0.0395023	1.55797	-0.0221356	Jarid2	Ensembl	4227	chr17:20184245-20364714:-	chr17	-	20184245	20364714	jumonji and AT-rich interaction domain containing 2 [Source:RGD Symbol;Acc:1591663]	TGGAGTACTTGCTGTAGGATACAAGCTGTCTTTGCACTAGCTCTAAAGAAGAATTTCTTC			0.980362	1.80554	1.88802	0.0969223	0.138074	-0.301403
ASRN6AP1B10856912411	protein_coding	ENSRNOT00000084809	protein_coding	up	1.57996	2.98961	0.0111238	0.0466058	0.691191	-0.888767	Ambra1	Ensembl	656	chr3:80676820-80732084:+	chr3	+	80676820	80732084	autophagy and beclin 1 regulator 1 [Source:RGD Symbol;Acc:621330]	CCCAGACCCAGCGAGGGACAATGGTGACAGATCTAGGCACCGAGCTCCCCGAAATGCCCG			0.191969	0.54887	1.33273	-0.784312	-0.776515	-1.10547
ASRN6AP1B10006323111	protein_coding	ENSRNOT00000021926	protein_coding	up	1.57956	2.98878	0.00702982	0.0371512	3.08613	1.50658	Il10ra	Ensembl	1992	chr8:49560035-49573742:-	chr8	-	49560035	49573742	interleukin 10 receptor subunit alpha [Source:RGD Symbol;Acc:620138]	AAAAGGCCTTCCTGCTGTGCAAGTGTCCGGTACATGAGAGGTTGTGGCTAGTCTGCTGTA			2.75931	3.23529	3.26379	1.77235	1.76812	0.979253
ASRN6AP1B10523291111	protein_coding	NM_001009539	protein_coding	up	1.57889	2.9874	0.0040741	0.0283506	2.39989	0.820999	B4galt3	Refseq	2007	chr13:89643880-89649868:+	chr13	+	89643880	89649868		GGTGAAGCACAGAGGGGATAAAGGAAATGAGGAAAACCCCCACAGATTTGACCTCCTGGT			2.09106	2.35921	2.7494	0.932166	1.07268	0.458148
ASRN6AP1B10181694011	protein_coding	ENSRNOT00000017412	protein_coding	up	1.57885	2.98731	0.00828306	0.0401589	3.69619	2.11734	Epb41l2	Ensembl	2409	chr1:20893995-20962526:-	chr1	-	20893995	20962526	erythrocyte membrane protein band 4.1-like 2 [Source:RGD Symbol;Acc:1563977]	GGACGGCAAGAGCCCAACTAAAGTCACACCCCTGCTCGCTGAGGGAAAGAGTTCACATGA			3.52528	4.14055	3.42272	2.29914	2.40218	1.6507
ASRN6AP1B10529077211	protein_coding	ENSRNOT00000089666	protein_coding	up	1.5777	2.98494	0.0065919	0.0359444	4.8429	3.2652	Nsmaf	Ensembl	3118	chr5:19499480-19559393:-	chr5	-	19499480	19559393	neutral sphingomyelinase activation associated factor [Source:RGD Symbol;Acc:727868]	CAGACAAGTTATGTTCTGGAAACTGCAGTATTAAGTGCCTTTTCCTCTCTATCAAGTTCA			4.95169	4.36649	5.21053	3.34525	3.51874	2.93162
ASRN6AP1B10290689311	protein_coding	NM_001109452	protein_coding	up	1.57766	2.98486	0.00407264	0.0283506	5.21709	3.63943	Mplkip	Refseq	1529	chr17:49955060-49990982:-	chr17	-	49955060	49990982		AGGAAATGATAGGGTAATTTACAGTATTTAGCTATCTGGGAGTGTGTACCACGGAACACA		Yes	4.87179	5.12439	5.6551	3.80533	3.73654	3.37642
ASRN6AP1B10004914811	protein_coding	ENSRNOT00000024582	protein_coding	up	1.57631	2.98205	1.36156e-05	0.00368331	7.26486	5.68855	Unc50	Ensembl	1170	chr9:44025020-44032888:+	chr9	+	44025020	44032888	unc-50 inner nuclear membrane RNA binding protein [Source:RGD Symbol;Acc:621749]	GAGGTGATATTAACACTTGTCTAGACCATTCCTTAAAACGAATTAAATGTACATTTCTAA			7.3651	7.17379	7.25569	5.7037	5.72458	5.63739
ASRN6AP1B10006393011	protein_coding	ENSRNOT00000035812	protein_coding	up	1.57567	2.98075	0.0149728	0.0545766	2.0028	0.427125	Ms4a14	Ensembl	3813	chr1:227471436-227486976:-	chr1	-	227471436	227486976	membrane spanning 4-domains A14 [Source:RGD Symbol;Acc:727900]	CTTTTTAAATGAAAATGACAACAAGCTAAATGTTAACACTATATCAGAACCTTCTGGGGT			2.4951	2.09979	1.41351	0.0511638	0.415891	0.814319
ASRN6AP1B10098940111	protein_coding	ENSRNOT00000062054	protein_coding	up	1.57483	2.97901	0.00178367	0.0197971	5.20401	3.62917	Cast	Ensembl	4505	chr2:1452116-1561464:-	chr2	-	1452116	1561464	calpastatin [Source:RGD Symbol;Acc:2278]	TTCCTCCAAGAAGACAGAGGAAGTGCCCAAGCCAAAGGTGGATGAAGATGCAACATAAAG			5.21088	5.05267	5.34847	3.64036	3.96131	3.28584
ASRN6AP1B10266980111	protein_coding	ENSRNOT00000024614	protein_coding	up	1.57363	2.97653	0.00459664	0.0299579	3.62267	2.04904	Bin3	Ensembl	1549	chr15:51779839-51818699:+	chr15	+	51779839	51818699	bridging integrator 3 [Source:RGD Symbol;Acc:1308253]	ACCTGACCCAGCAGCTTGACCAGCCAGGCCATTCGGATGAGCATCGAGAACGGGAAAATG			3.25859	3.54932	4.06008	2.1202	2.25413	1.77278
ASRN6AP1B10003799211	protein_coding	ENSRNOT00000025138	protein_coding	up	1.57207	2.97331	0.00173922	0.0196027	2.71677	1.1447	Leng9	Ensembl	1458	chr1:73721114-73722631:+	chr1	+	73721114	73722631	leukocyte receptor cluster member 9 [Source:RGD Symbol;Acc:6488215]	CAAGCCTGAGTATATCCTGAATGAGGAGCTAGGAAGGCAGCCCCTAGAGAAACTCTGGCT			2.67257	2.58319	2.89455	1.34131	1.32763	0.765148
ASRN6AP1B10491254711	protein_coding	NM_001107928	protein_coding	up	1.57088	2.97085	4.04295e-05	0.00523015	1.02731	-0.54357	Ubap2	Refseq	4356	chr5:57534059-57632182:-	chr5	-	57534059	57632182		TGTATGTAATGTATTTATGTATGTATTTGTAAATGTGATAGAAGCCTGGAAGAGCTGGGC			0.911534	1.06529	1.1051	-0.543138	-0.638314	-0.449258
ASRN6AP1B10654625011	protein_coding	ENSRNOT00000001098	protein_coding	up	1.57069	2.97048	0.00051794	0.0120363	3.52501	1.95431	Flot1	Ensembl	1697	chr20:3427892-3438389:-	chr20	-	3427892	3438389	flotillin 1 [Source:RGD Symbol;Acc:70991]	AGTCTGTGCGGATGCGAGGGGAAGCTGAGGCCTTTGCCGTAGGGGCCCGCGCTCGTGCTG			3.46762	3.45941	3.648	2.15215	2.0293	1.68149
ASRN6AP1B10558043611	protein_coding	ENSRNOT00000088246	protein_coding	up	1.57045	2.96998	0.00696805	0.0369478	5.72132	4.15086	Arpc2	Ensembl	550	chr9:81518251-81537230:+	chr9	+	81518251	81537230	actin related protein 2/3 complex, subunit 2 [Source:RGD Symbol;Acc:1305848]	GCGCTCAAGTTCGAGAACGCGGCCGCCGGAAACAAACCAGAAGCTGTAGAAGTAACATTT			5.36216	5.56601	6.23578	4.28978	4.32791	3.8349
ASRN6AP1B10369784411	protein_coding	ENSRNOT00000017294	protein_coding	up	1.56856	2.96609	0.00119765	0.016591	2.44429	0.875725	March8	Ensembl	4368	chr4:148286858-148398144:+	chr4	+	148286858	148398144	membrane associated ring-CH-type finger 8 [Source:RGD Symbol;Acc:1309339]	TGCTAGAGTCTACAGGAGCAAGACCAAAGATAAGGAGCAGAATGAGAAGACTTTGGGACA			2.38988	2.52397	2.41901	1.03877	1.0849	0.503505
ASRN6AP1B10149694711	protein_coding	ENSRNOT00000079437	protein_coding	up	1.56818	2.9653	0.0146703	0.0538905	2.81937	1.25118	Clint1	Ensembl	3676	chr10:30833943-31007820:+	chr10	+	30833943	31007820	clathrin interactor 1 [Source:RGD Symbol;Acc:1303328]	TCAACAACAGAATATGCAACAGCCTCTGAATGTGATGACTCAAAGCTTCGGAGCCGTGAA			2.45851	2.62162	3.37797	1.45895	1.55054	0.744066
ASRN6AP1B10000314711	protein_coding	ENSRNOT00000074404	protein_coding	up	1.56722	2.96333	0.00304699	0.0246903	6.26742	4.7002	Zwint	Ensembl	1831	chr20:17075771-17091766:-	chr20	-	17075771	17091766	ZW10 interacting kinetochore protein [Source:RGD Symbol;Acc:628671]	AGAACAGAAAAATGCTGTGTAGATAATAAATAAACACGGCTATAAGATTATCCAGCGTCC			6.61804	6.35579	5.82842	4.59174	4.6601	4.84875
ASRN6AP1B10240113011	protein_coding	ENSRNOT00000024854	protein_coding	up	1.56636	2.96156	0.00368801	0.0271371	0.555987	-1.01037	AABR07027567.1	Ensembl	930	chr17:36956385-37295069:+	chr17	+	36956385	37295069		GCCGCTGGCCAAGGGAGAAGTCTCAGGTTTGACAACGGCTCTGGATTATTTATGAAGGCA			0.359173	0.4048	0.903987	-0.641837	-1.26944	-1.11983
ASRN6AP1B10638497411	protein_coding	ENSRNOT00000018843	protein_coding	up	1.56534	2.95947	0.000650421	0.0130125	0.343225	-1.22211	Arhgap26	Ensembl	2730	chr18:31816155-32207801:-	chr18	-	31816155	32207801	Rho GTPase activating protein 26 [Source:RGD Symbol;Acc:1310923]	CGGCAGGCACCGTCTTCGATAATGGTTTGATGGGAGACACTGTCTCAGGAAATAAGATGG			0.38916	0.121504	0.519011	-1.22902	-1.414	-1.02332
ASRN6AP1B10518712711	protein_coding	NM_031359	protein_coding	up	1.56376	2.95624	0.00738751	0.0379708	5.83105	4.26728	Mkln1	Refseq	2452	chr4:58693384-58817924:+	chr4	+	58693384	58817924		GGGCAACCTGGTAGACCTCATCACACTGTAACTGGGCGTGGATTGAGGAGTTACTGGGCT			5.48946	5.67518	6.3285	4.3757	4.50993	3.91622
ASRN6AP1B10001979911	protein_coding	ENSRNOT00000021052	protein_coding	up	1.56284	2.95436	0.00419329	0.0288068	4.75087	3.18802	Zswim3	Ensembl	2691	chr3:161272385-161287667:+	chr3	+	161272385	161287667	zinc finger, SWIM-type containing 3 [Source:RGD Symbol;Acc:1309789]	GGATTGTCGACTGTTGCTGCTCTTTAGAAAATAATATGTTATGTATTTTTATTCACACTA			4.90975	5.01748	4.32537	3.32691	3.36176	2.8754
ASRN6AP1B10004902911	protein_coding	ENSRNOT00000023927	protein_coding	up	1.56261	2.95388	0.00359609	0.0267902	8.38433	6.82172	Cog4	Ensembl	2773	chr19:43358057-43391828:-	chr19	-	43358057	43391828	component of oligomeric golgi complex 4 [Source:RGD Symbol;Acc:1310549]	AGGCAAGGCTATGATGTTCACAAATAAACATCAGAATAAAGACACTACCTGGAGACATGC			8.23722	8.51057	8.4052	6.93836	7.17076	6.35603
ASRN6AP1B10013857711	protein_coding	ENSRNOT00000093181	protein_coding	up	1.56235	2.95335	0.00773951	0.0388461	2.03167	0.469315	Med14	Ensembl	6715	chrX:10964067-11082565:+	chrX	+	10964067	11082565	mediator complex subunit 14 [Source:RGD Symbol;Acc:1560170]	AGAAATGGTTTTGGGAGCTGTTAGACATATCCCAGAAAAGCAATATTTAATAAAACAAGG		Yes	2.28265	2.39867	1.41369	0.553122	0.485095	0.369729
ASRN6AP1B10003989011	protein_coding	ENSRNOT00000001792	protein_coding	up	1.56219	2.95303	0.00891802	0.0417366	5.04354	3.48135	Il3ra	Ensembl	1403	chr12:18534767-18540166:-	chr12	-	18534767	18540166	interleukin 3 receptor subunit alpha [Source:RGD Symbol;Acc:628728]	TTGAGATGGTATATGAGACAGAATTCAAGGTCCCGACCCTGGACACGGTTTCTGTGCGTG			4.67978	5.19149	5.25936	3.89764	3.57821	2.9682
ASRN6AP1B10166365511	protein_coding	ENSRNOT00000061398	protein_coding	up	1.56202	2.95268	0.00834859	0.0403013	6.78094	5.21891	Ctsll3	Ensembl	993	chr17:4256311-4259381:+	chr17	+	4256311	4259381	cathepsin L-like 3 [Source:RGD Symbol;Acc:1560071]	TGGCAGGAAATACTGGCTGGTCAAGAACAGCTGGGGTCGAGACTGGGGCATGGATGGCTA			7.34349	6.26198	6.73734	5.34522	5.23037	5.08114
ASRN6AP1B10004793711	protein_coding	ENSRNOT00000010142	protein_coding	up	1.56162	2.95186	0.000620261	0.0127969	5.96649	4.40486	Cry2	Ensembl	3970	chr3:81314149-81344110:-	chr3	-	81314149	81344110	cryptochrome circadian regulator 2 [Source:RGD Symbol;Acc:620935]	TCCTACAGTGTGTGAATACTTACCTGTTTTATAAATGTCTGATCCTGTCTGAGTAAAACT			6.18016	6.05761	5.66169	4.47315	4.37856	4.36288
ASRN6AP1B10155858511	protein_coding	ENSRNOT00000089736	protein_coding	up	1.56149	2.95158	0.00547939	0.032641	3.62552	2.06403	Ssr1	Ensembl	954	chr17:27496472-27523912:+	chr17	+	27496472	27523912	signal sequence receptor subunit 1 [Source:RGD Symbol;Acc:1310961]	TGGATTCCTCAGGAAACTTTGAATCAGATCAGTAAGAGTTTGGAAAGGAGAACTGAGACT			3.40921	3.39382	4.07352	2.21277	2.26968	1.70963
ASRN6AP1B10002133111	protein_coding	ENSRNOT00000070978	protein_coding	up	1.56056	2.94969	0.00296685	0.0244086	4.49637	2.93581	Plin3	Ensembl	1317	chr9:10773901-10781109:+	chr9	+	10773901	10781109	perilipin 3 [Source:RGD Symbol;Acc:1595854]	ATGTGGCTGGTGGGCCCCTTTGCTCCTGGAATCACTGAGAAAGCCCCTGAAGAGAAGTAG			4.10573	4.69506	4.68832	3.13502	3.01274	2.65966
ASRN6AP1B10208036711	protein_coding	ENSRNOT00000015131	protein_coding	up	1.56038	2.94931	0.0117935	0.0479198	0.108922	-1.45145	Hivep2	Ensembl	9395	chr1:8310577-8333885:+	chr1	+	8310577	8333885	human immunodeficiency virus type I enhancer binding protein 2 [Source:RGD Symbol;Acc:61988]	TGGGGCAGTATCTGCAAACAGAGCCAATTGTATTGGGGCCTCCTAATCTAAGAAGAGGAT		Yes	0.0471059	0.553759	-0.274098	-1.34936	-1.94657	-1.05843
ASRN6AP1B10786054911	protein_coding	ENSRNOT00000015986	protein_coding	up	1.56	2.94854	5.07925e-05	0.00557952	3.69945	2.13945	LOC108348048	Ensembl	4483	chr8:42443442-42466907:+	chr8	+	42443442	42466907	von Willebrand factor A domain-containing protein 5A [Source:RGD Symbol;Acc:11476240]	GGGAAAAAATAAAATCATTGAACCTCTGCTTCTTCCATCTCCAAATATGTATGTATATAT			3.86464	3.64086	3.59285	2.11617	2.15001	2.15218
ASRN6AP1B10349105411	protein_coding	ENSRNOT00000030186	protein_coding	up	1.55991	2.94836	0.00084614	0.0144094	4.76119	3.20128	Lsm14a	Ensembl	2774	chr1:90200936-90246297:-	chr1	-	90200936	90246297	LSM14A mRNA processing body assembly factor [Source:RGD Symbol;Acc:1305695]	TTGAATATAGGACAACAAAGTTGCTGCATAGTCTACAAACAAGTCTCTGAACATAGGTGA			4.58912	4.6362	5.05827	3.28619	3.29337	3.02429
ASRN6AP1B10002754411	protein_coding	ENSRNOT00000038547	protein_coding	up	1.55938	2.94726	0.0302785	0.0813973	1.99004	0.430669	Icoslg	Ensembl	2771	chr20:11329992-11340296:-	chr20	-	11329992	11340296	inducible T-cell co-stimulator ligand [Source:RGD Symbol;Acc:1562791]	CGGTCACTCTTTATCTAAGTTTGTAGATGGGGCATAGTGACTTCCAGAAACCCGGCAAGG			2.44259	2.45761	1.06993	0.631704	0.232495	0.427808
ASRN6AP1B10007330811	protein_coding	ENSRNOT00000010227	protein_coding	up	1.55879	2.94607	0.000564398	0.0124335	3.10904	1.55025	Dbil5	Ensembl	564	chr10:64375924-64376938:+	chr10	+	64375924	64376938	diazepam binding inhibitor-like 5 [Source:RGD Symbol;Acc:68360]	TGGCTCCACTGGTAGGGGATGGGCTTAAGAGTTCCTGACGGCTGAAACACACTGAAAGGG			2.91064	3.07394	3.34253	1.73249	1.48343	1.43483
ASRN6AP1B10004287311	protein_coding	ENSRNOT00000071407	protein_coding	up	1.55777	2.94399	0.00974981	0.0436042	3.33705	1.77928	AABR07062583.1	Ensembl	2934	chr4:183476093-183544850:-	chr4	-	183476093	183544850		ATTCCTTATCCGCATTCTGCAGACCATTCAGGATTTCACCATAGTCTTGGAAGGATCCAA			3.05194	3.37696	3.58225	1.90568	2.22102	1.21113
ASRN6AP1B10000069311	protein_coding	ENSRNOT00000045980	protein_coding	up	1.55266	2.93357	0.00353921	0.0266578	5.76415	4.21149	AC099137.1	Ensembl	987	chr8:20132900-20134007:+	chr8	+	20132900	20134007		GCTCAGTATCTAATCAGTGTCAGGCTTTCCTCGGAGACAGGTGGAATGGGGAACAGCTAG			5.29478	5.88124	6.11643	4.29933	4.24616	4.08899
ASRN6AP1B10126719711	protein_coding	ENSRNOT00000084005	protein_coding	up	1.55116	2.93052	0.0231309	0.0698634	8.22477	6.67361	Elf1	Ensembl	1740	chr15:61826937-61866924:+	chr15	+	61826937	61866924	E74 like ETS transcription factor 1 [Source:RGD Symbol;Acc:620697]	GCAGACTCCCCTGGAGCCTCCTCCCCAGAGCAGCCCAAGAGAAAGAAGGGAAGAAAAACA		Yes	7.8311	8.38782	8.45538	7.13787	6.97405	5.90892
ASRN6AP1B10002036911	protein_coding	ENSRNOT00000028720	protein_coding	up	1.55079	2.92977	0.00133038	0.017408	3.0203	1.46951	Plcb3	Ensembl	3792	chr1:222209575-222224910:-	chr1	-	222209575	222224910	phospholipase C beta 3 [Source:RGD Symbol;Acc:61993]	AAACACAAGAAGGAGGTGGAACTGACAGAGATCAATCGGAGGCACATCACTGAGTCAGTG			2.8951	3.03109	3.13471	1.52851	1.7498	1.13022
ASRN6AP1B10697953311	protein_coding	NM_031626	protein_coding	up	1.54999	2.92816	0.0195828	0.0634222	0.246778	-1.30321	Nr1h2	Refseq	1959	chr1:100554591-100559896:-	chr1	-	100554591	100559896		TCTGCCTACATCGTGGAGCCAGAGGATGAACCTGAGCGCAAGCGGAAGAAGGGTCCGGCC		Yes	-0.0124215	0.167902	0.584855	-0.589374	-1.48482	-1.83544
ASRN6AP1B10003088411	protein_coding	ENSRNOT00000026376	protein_coding	up	1.54963	2.92742	0.00166456	0.019118	3.39385	1.84423	Ttc9c	Ensembl	2005	chr1:225005017-225014538:-	chr1	-	225005017	225014538	tetratricopeptide repeat domain 9C [Source:RGD Symbol;Acc:1359253]	TGTAGCACTGGCTAGCCATATCTTAATATTTACTAGATACATTTCTAAAGTGTGTTCACT			3.19141	3.24748	3.74267	1.93933	1.96456	1.62878
ASRN6AP1B10000976611	protein_coding	ENSRNOT00000036753	protein_coding	up	1.54956	2.92727	0.0016364	0.018908	1.73803	0.188475	AABR07045485.1	Ensembl	2856	chr20:48927914-48969499:-	chr20	-	48927914	48969499		TCAGTTAATATTCAAATGAATAAATTACAAAACAGCACGTTGTCCTTTGAAGTCAACCTG			1.6864	1.76849	1.75921	0.290584	0.478038	-0.203196
ASRN6AP1B10728727311	protein_coding	ENSRNOT00000006924	protein_coding	up	1.54951	2.92717	0.000473408	0.0117381	3.04287	1.49336	Tp53i3	Ensembl	1559	chr13:75111778-75143441:+	chr13	+	75111778	75143441	tumor protein p53 inducible protein 3 [Source:RGD Symbol;Acc:1304982]	ATGTATCAACTTTAAGGCCATTCTACATGAAATAGAACATATTAAAAAAAGAAAATGACA			3.26773	2.88495	2.97593	1.34196	1.66259	1.47554
ASRN6AP1B10004399511	protein_coding	ENSRNOT00000008788	protein_coding	up	1.54906	2.92626	0.000506479	0.0119136	4.14468	2.59563	Tbc1d10a	Ensembl	1518	chr14:84417320-84445034:+	chr14	+	84417320	84445034	TBC1 domain family, member 10a [Source:RGD Symbol;Acc:1311641]	GCCTACCACCATTCCCAAGAGAGCCTGACCTCCCAGGAGAGTGAGGACACCTACTTGTAA			3.85305	4.26995	4.31105	2.56002	2.66878	2.55808
ASRN6AP1B10008452011	protein_coding	ENSRNOT00000016692	protein_coding	up	1.54844	2.925	0.0312262	0.083149	5.34935	3.80091	Dnajc17	Ensembl	991	chr3:110980074-111013589:-	chr3	-	110980074	111013589	DnaJ heat shock protein family (Hsp40) member C17 [Source:RGD Symbol;Acc:1308015]	TAGCCCCGACTTCAGCCTTCCCACCCCACACCCTTTTGAGTCATCACCAATAAACTTTTT			4.75645	5.14226	6.14933	3.9043	4.14122	3.35722
ASRN6AP1B10311712711	protein_coding	ENSRNOT00000010753	protein_coding	up	1.54839	2.9249	0.00307916	0.0247033	3.34162	1.79323	Psma3	Ensembl	3209	chr6:93423002-93444240:+	chr6	+	93423002	93444240	proteasome subunit alpha 3 [Source:RGD Symbol;Acc:61844]	CCTGCCGGGTCAGCACCATGAGCTCCATTGGCACTGGGTATGACCTGTCAGCCTCTACAT			3.23648	3.00754	3.78085	1.94753	1.69348	1.73869
ASRN6AP1B10430359511	protein_coding	ENSRNOT00000088188	protein_coding	up	1.54796	2.92404	0.0136291	0.051775	0.341878	-1.20608	Lrba	Ensembl	8352	chr2:185590986-186109464:+	chr2	+	185590986	186109464	LPS responsive beige-like anchor protein [Source:RGD Symbol;Acc:1311428]	AGGATCGACACATCCTGAAGCGACACTAAAAACAGCCGTGGAACATGTTTGTGATGAAAT			-0.0562366	0.298351	0.783518	-0.691972	-1.28882	-1.63746
ASRN6AP1B10196230111	protein_coding	NM_053474	protein_coding	up	1.5475	2.9231	0.00457057	0.0298867	3.93836	2.39087	Ppp1r9b	Refseq	4505	chr10:82800704-82816735:+	chr10	+	82800704	82816735		AGTCGGAGCTAGCCAGGAAGGAGGAAATGGACAAACTTCTGGATAAGATCTCAGAACTGG			3.76367	4.17406	3.87736	2.60872	2.65305	1.91083
ASRN6AP1B10369747411	protein_coding	ENSRNOT00000016828	protein_coding	up	1.54705	2.9222	0.00346964	0.0263505	1.93085	0.383796	Prim2	Ensembl	2016	chr9:38544398-38745099:+	chr9	+	38544398	38745099	DNA primase subunit 2 [Source:RGD Symbol;Acc:631433]	ACCAGGTGGCCTGTCAGAAGTACTTCGAGATGACGCACAATGTGGACGATTGTGGCTTTT			1.84715	1.72588	2.21953	0.513133	0.649104	-0.0108494
ASRN6AP1B10006700211	protein_coding	ENSRNOT00000023459	protein_coding	up	1.54682	2.92172	0.0110261	0.046436	0.470415	-1.0764	Rnf214	Ensembl	2429	chr8:50166505-50199978:-	chr8	-	50166505	50199978	ring finger protein 214 [Source:RGD Symbol;Acc:1307500]	TAGAAAGTCTGTATTCAGATGTTCGTAATGAAAGTATGTATATAATGCAGAAGCACCCCT			0.887914	0.44252	0.0808097	-0.623992	-1.09919	-1.50603
ASRN6AP1B10006913011	protein_coding	ENSRNOT00000002524	protein_coding	up	1.54625	2.92057	0.00137937	0.0176523	5.94225	4.396	Top3b	Ensembl	2958	chr11:88346313-88374679:-	chr11	-	88346313	88374679	DNA topoisomerase III beta [Source:RGD Symbol;Acc:1309468]	GTCGTGGTGATCTTTGAGCCACTGAAACCATTAAAATGCTTTTTATTTTGTATTCTCTGG			5.97705	6.10393	5.74576	4.45663	4.64637	4.08501
ASRN6AP1B10003987211	protein_coding	NM_145879	protein_coding	up	1.54616	2.92038	0.000360254	0.0104665	2.97028	1.42412	Socs1	Refseq	1190	chr10:4956793-4958471:+	chr10	+	4956793	4958471		GTATCTTTGCACAAACCAGGGGTGGGGGAGGGTCTCTGGCTTCATTTTTCTGCTGTGCAG			2.82858	3.24391	2.83834	1.43955	1.39027	1.44254
ASRN6AP1B10004792911	protein_coding	ENSRNOT00000009115	protein_coding	up	1.54581	2.91968	0.00254712	0.022878	6.33048	4.78467	Ubr5	Ensembl	7293	chr7:76789531-76853840:-	chr7	-	76789531	76853840	ubiquitin protein ligase E3 component n-recognin 5 [Source:RGD Symbol;Acc:621236]	TTCCTCTAAACAGATTCTCAAACAAAAATTACTACTCGCCATTAAGACCAAGAATTTTGG			6.35563	6.06516	6.57065	4.76883	5.09917	4.48602
ASRN6AP1B10006051611	protein_coding	ENSRNOT00000028184	protein_coding	up	1.54506	2.91816	0.00631982	0.0351844	6.3387	4.79364	Zfp251	Ensembl	3979	chr7:117909961-117940007:-	chr7	-	117909961	117940007	zinc finger protein 251 [Source:RGD Symbol;Acc:1311138]	GTATTCACATTGGCTAAGGAATTCTTACACCCAGTTTCCTTCGACTTAATGATGCCAATT		Yes	6.0398	6.23656	6.73974	4.83665	5.13083	4.41344
ASRN6AP1B10004026111	protein_coding	ENSRNOT00000007498	protein_coding	up	1.54455	2.91713	0.0133302	0.0512799	3.88864	2.34409	Gna11	Ensembl	1316	chr7:11033317-11047437:+	chr7	+	11033317	11047437	G protein subunit alpha 11 [Source:RGD Symbol;Acc:619749]	ATCTGAACCCCGACAGCGACAAGATCATCTACTCGCACTTCACCTGCGCCACGGACACCG			3.25653	4.3908	4.01859	2.3732	2.58319	2.07588
ASRN6AP1B10004721411	protein_coding	ENSRNOT00000001468	protein_coding	up	1.54404	2.9161	0.00160787	0.0188127	6.59703	5.053	N4bp2l2	Ensembl	1983	chr12:628488-650376:-	chr12	-	628488	650376	NEDD4 binding protein 2-like 2 [Source:RGD Symbol;Acc:1359603]	TGTCGTGACTTTCAAATAGCTTCAAATAAAACCACTCTGTTGCTCCACAAGGGTATTCCC			6.47163	6.69474	6.62473	5.19233	5.29353	4.67312
ASRN6AP1B10004946911	protein_coding	ENSRNOT00000057022	protein_coding	up	1.54215	2.91228	0.000896613	0.0146778	2.96	1.41785	Cd5l	Ensembl	1965	chr2:186685104-186696117:+	chr2	+	186685104	186696117	Cd5 molecule-like [Source:RGD Symbol;Acc:1308526]	TGCATATCTTAGCTACTGCGTGTGAATTATACTACAATAAACATGATGAGTGTTCAGGTA			2.80345	2.89551	3.18104	1.64197	1.18548	1.4261
ASRN6AP1B10001266511	protein_coding	ENSRNOT00000021001	protein_coding	up	1.54203	2.91205	0.00329709	0.0256402	5.68723	4.1452	Fam212b	Ensembl	3380	chr2:208170652-208185965:+	chr2	+	208170652	208185965	family with sequence similarity 212, member B [Source:RGD Symbol;Acc:1306526]	GGCAAACTGTCCATATTTGCTCCACAGCCAGATCCAGAATAACATTTGTCTCCTGAGATT			5.8146	5.70358	5.54352	4.58496	4.05832	3.79231
ASRN6AP1B10390360111	protein_coding	ENSRNOT00000077995	protein_coding	up	1.54154	2.91104	0.00460831	0.0299798	3.52866	1.98712	Sdccag8	Ensembl	2437	chr13:94888078-95112033:+	chr13	+	94888078	95112033	serologically defined colon cancer antigen 8 [Source:RGD Symbol;Acc:727781]	CCTGGAGCGACAGAACCTGTCAGAGGAAGTGGACCAGCTGCGAGCCCAGGTTGGTTTTAT			3.3012	3.6262	3.65858	2.25893	2.20199	1.50044
ASRN6AP1B10632066911	protein_coding	ENSRNOT00000006366	protein_coding	up	1.54139	2.91075	0.0111159	0.0465939	5.36086	3.81946	Fbxo7	Ensembl	1783	chr7:23815263-23843505:-	chr7	-	23815263	23843505	F-box protein 7 [Source:RGD Symbol;Acc:1305648]	ACTCCCTCTTACCAGGAAGAGCTAGCCCCAACAACAGATTTCCCTTCAGACCCGGCAGGG		Yes	4.98968	5.1632	5.92969	4.0231	3.99367	3.44162
ASRN6AP1B10000941211	protein_coding	ENSRNOT00000027125	protein_coding	up	1.54075	2.90945	0.00324646	0.0254234	3.66997	2.12923	Taf7	Ensembl	1766	chr18:30779150-30781292:-	chr18	-	30779150	30781292	TATA-box binding protein associated factor 7 [Source:RGD Symbol;Acc:1309935]	TAAGTTTCTAGTCCTATTCTTCGGTGCTAAGATCAGTAAGAAGCTAGCTAGCCTACAGGC		Yes	3.63157	3.79365	3.5847	2.34186	2.38837	1.65745
ASRN6AP1B10035978011	protein_coding	ENSRNOT00000079524	protein_coding	up	1.54053	2.90901	0.00830965	0.0401962	4.69007	3.14954	Asap1	Ensembl	3261	chr7:104670076-104801045:-	chr7	-	104670076	104801045	ArfGAP with SH3 domain, ankyrin repeat and PH domain 1 [Source:RGD Symbol;Acc:1307379]	ACTCCAGCACGCTCTAGACCAAGATAGAACAGCCCTCCAGAAAGTGAAGAAATCTGTGAA			4.41274	4.66694	4.99053	3.32278	3.50529	2.62055
ASRN6AP1B10008649611	protein_coding	ENSRNOT00000089949	protein_coding	up	1.54045	2.90886	0.000963005	0.015137	2.75892	1.21846	Ccpg1os	Ensembl	737	chr8:79655973-79660439:-	chr8	-	79655973	79660439	cell cycle progression 1, opposite strand [Source:RGD Symbol;Acc:1594626]	GACAGAGAAAATGTCCTGAGGATATTAGTTTTTAAGTCTAGAATACCTAATTTTGAACAT			2.48491	3.01245	2.7794	1.04785	1.25445	1.35309
ASRN6AP1B10001717411	protein_coding	ENSRNOT00000067479	protein_coding	up	1.54036	2.90867	0.00129578	0.0171807	6.45958	4.91922	Tmem141	Ensembl	780	chr3:2843635-2845593:-	chr3	-	2843635	2845593	transmembrane protein 141 [Source:RGD Symbol;Acc:1561492]	CCCAAAATCCAAGGAGAATGTTGGAGAGTTGTAGCTAATAAATGGCTTGTCCTTTTTCCT			6.60809	6.24093	6.52974	5.0601	5.08898	4.60858
ASRN6AP1B10003387311	protein_coding	ENSRNOT00000018425	protein_coding	up	1.54029	2.90853	0.00295681	0.0243908	1.49604	-0.0442481	Avl9	Ensembl	2382	chr4:87026530-87066356:+	chr4	+	87026530	87066356	AVL9 cell migration associated [Source:RGD Symbol;Acc:1564615]	AAGACGACAAACTGTTTACATGGACGGTTGCACTCTGTCTAAATGAAAGTTGCAGGATGC			1.23886	1.86301	1.38626	0.167353	0.0247142	-0.324811
ASRN6AP1B10377962211	protein_coding	ENSRNOT00000063866	protein_coding	up	1.54007	2.90808	0.00167418	0.0191502	5.15787	3.6178	Prpf3	Ensembl	2331	chr2:197947010-197971456:-	chr2	-	197947010	197971456	pre-mRNA processing factor 3 [Source:RGD Symbol;Acc:1310555]	AGCCTGGTGCTACCCTTCCTCCTGTATGTGCATATGATTAAAGAGTTATTTTTAAAATTA			5.09383	5.19133	5.18845	3.76561	3.87004	3.21776
ASRN6AP1B10191564711	protein_coding	NM_024159	protein_coding	up	1.53995	2.90783	0.0315989	0.0837199	6.41025	4.87031	Dab2	Refseq	3170	chr2:55747356-55768847:+	chr2	+	55747356	55768847		AGCTTCCCTACCAAATCCTTGTCTGTCGTGCTCCTAGAACCTTCCAGAATATTCTCCGTT		Yes	5.9657	6.07158	7.19348	4.73966	5.38394	4.48733
ASRN6AP1B10371985711	protein_coding	ENSRNOT00000086756	protein_coding	up	1.53977	2.90748	0.00230197	0.0219928	3.69624	2.15647	Hbs1l	Ensembl	2040	chr1:16819249-16895650:+	chr1	+	16819249	16895650	HBS1-like translational GTPase [Source:RGD Symbol;Acc:1308509]	TCCCATCACTAAAGGCTTTCCTGTGCTGTTACACTACCAAACCGTCAGTGAGCCTGCTGT			3.52488	3.46154	4.10229	2.29669	2.18429	1.98842
ASRN6AP1B10001224211	protein_coding	ENSRNOT00000076300	protein_coding	up	1.5396	2.90714	0.0204812	0.064955	6.53393	4.99433	Chd2	Ensembl	8964	chr1:134757934-134871167:-	chr1	-	134757934	134871167	chromodomain helicase DNA binding protein 2 [Source:RGD Symbol;Acc:1310056]	GAAAAATGCCACTGTCCTGGTGATTTCTGATGTAAATAATGTTGTTTATATAGTATGTAT		Yes	7.09103	6.75171	5.75906	4.99426	5.18109	4.80764
ASRN6AP1B10007390911	protein_coding	ENSRNOT00000017707	protein_coding	up	1.53918	2.90628	0.0171149	0.0586495	6.77773	5.23856	Zcchc7	Ensembl	1995	chr5:60250546-60429708:+	chr5	+	60250546	60429708	zinc finger CCHC-type containing 7 [Source:RGD Symbol;Acc:1310467]	CAGATATAATTCATCTACAATGTTTGAGGACTTAAAAGCTCATTGGAAGAGAGTTTATTA		Yes	7.15166	7.14118	6.04035	5.15305	5.49822	5.0644
ASRN6AP1B10005492611	protein_coding	ENSRNOT00000006074	protein_coding	up	1.539	2.90593	0.00146637	0.0181481	5.08614	3.54714	Ofd1	Ensembl	3552	chrX:29562165-29602925:+	chrX	+	29562165	29602925	OFD1, centriole and centriolar satellite protein [Source:RGD Symbol;Acc:1562231]	TGGACATGATGATACCTAGTGACAAGGATGACAGTTCTCCAGGCTTTTCCCATGAAGAGC			5.15508	5.11865	4.98468	3.57897	3.86039	3.20206
ASRN6AP1B10081862811	protein_coding	ENSRNOT00000081913	protein_coding	up	1.53625	2.9004	0.0016106	0.0188258	3.24441	1.70815	Rp2	Ensembl	3142	chrX:2064486-2116656:-	chrX	-	2064486	2116656	RP2, ARL3 GTPase activating protein [Source:RGD Symbol;Acc:1565124]	TCCAGATGGGGATATGAAGCGGATTGTGGTTCAACAAGCACATTAAGATCACTTGGAGCA			3.53289	2.94111	3.25922	1.76257	1.86188	1.50001
ASRN6AP1B10755788911	protein_coding	ENSRNOT00000014630	protein_coding	up	1.53477	2.89741	0.00667235	0.0361792	3.84809	2.31332	Nek6	Ensembl	1315	chr3:22854768-22887770:+	chr3	+	22854768	22887770	NIMA-related kinase 6 [Source:RGD Symbol;Acc:727779]	AGCCCTGTGCCTACTGGCCCACACTGTCAGGAGACCTGAAGGGAGCTGGGTGACTGGTGT			3.33052	4.08255	4.1312	2.4838	2.43189	2.02428
ASRN6AP1B10004625911	protein_coding	ENSRNOT00000028815	protein_coding	up	1.53423	2.89634	0.00337299	0.0258975	6.03229	4.49806	Polr3c	Ensembl	2365	chr2:198836285-198852161:-	chr2	-	198836285	198852161	RNA polymerase III subunit C [Source:RGD Symbol;Acc:1311545]	ACACCTCCTCTCATCAAATCCTCATGGTACGATGAACCTTAAATAAATGACAACAATCAT		Yes	5.94416	5.83718	6.31552	4.57691	4.79629	4.12097
ASRN6AP1B10920330511	protein_coding	ENSRNOT00000084674	protein_coding	up	1.53413	2.89614	0.00811601	0.0397521	4.17502	2.64089	Tmbim6	Ensembl	898	chr7:141053876-141068789:+	chr7	+	141053876	141068789	transmembrane BAX inhibitor motif containing 6 [Source:RGD Symbol;Acc:3842]	TCCGGTTTTAGCCGAGCGGGGAAGCTCCGAAGAGGTGGGCTAAGAAGCGGAGGCTGCGCT			3.74201	4.39946	4.38358	2.89931	2.83538	2.18796
ASRN6AP1B10002015111	protein_coding	ENSRNOT00000024884	protein_coding	up	1.53345	2.89478	0.00342073	0.0261346	3.95298	2.41953	Nfu1	Ensembl	1109	chr4:118814284-118834955:+	chr4	+	118814284	118834955	NFU1 iron-sulfur cluster scaffold [Source:RGD Symbol;Acc:1307823]	TTAATCATTTATGCTGCCCTGAGCCTTATCCCCACACTTTCTTTCATGCTGGGAGAAGCA			3.61632	3.88	4.36262	2.55876	2.50845	2.19137
ASRN6AP1B10005261611	protein_coding	NM_134363	protein_coding	up	1.53273	2.89332	0.0349926	0.0889218	2.4941	0.96137	Slc12a5	Refseq	5566	chr3:161433303-161465078:+	chr3	+	161433303	161465078		AGTTCTTTCCTTTACTGTTGAATGCTCCCATTTACTGCTTTAAGGCTTTTACTGTGTTCA			2.81741	3.06513	1.59975	0.977126	1.27185	0.635133
ASRN6AP1B10353148111	protein_coding	ENSRNOT00000083814	protein_coding	up	1.53241	2.8927	0.00265037	0.0232771	1.85894	0.326529	Zfand2a	Ensembl	516	chr12:17253791-17261049:+	chr12	+	17253791	17261049	zinc finger AN1-type containing 2A [Source:RGD Symbol;Acc:1310991]	CCGGGAGGAACAGAAACAAGGTTTTCACACACCGCTGCTCCAAAGAGGGATGCAGGAAGA			1.75027	2.20383	1.62274	0.569042	0.352817	0.0577276
ASRN6AP1B10005394111	protein_coding	ENSRNOT00000081770	protein_coding	up	1.5321	2.89207	0.0113377	0.0469278	4.88728	3.35518	Safb	Ensembl	2708	chr9:10450235-10462491:-	chr9	-	10450235	10462491	scaffold attachment factor B [Source:RGD Symbol;Acc:620613]	TTCACCCGCCGCTATTGAGCACCTAAACCACCCAACCATGACCTCCAAGTCCTCTTAGGA		Yes	4.40213	4.85812	5.40159	3.32215	3.69742	3.04597
ASRN6AP1B10415123711	protein_coding	ENSRNOT00000091675	protein_coding	up	1.52981	2.88747	0.0126426	0.0498158	4.40197	2.87216	Klhl22	Ensembl	2471	chr11:87678295-87718826:+	chr11	+	87678295	87718826	kelch-like family member 22 [Source:RGD Symbol;Acc:1306288]	TTTGCCTCTGAGCCTGGTCCCTGACGGGTTAAGTAAGGTCCTTCCTGCAAGAGGTCCTGG			4.04756	4.23762	4.92072	3.082	3.13573	2.39876
ASRN6AP1B10599783011	protein_coding	ENSRNOT00000078576	protein_coding	up	1.52895	2.88575	0.0042063	0.0288094	4.80714	3.27819	Abhd16a	Ensembl	468	chr20:5094468-5094935:+	chr20	+	5094468	5094935	abhydrolase domain containing 16A [Source:RGD Symbol;Acc:1303164]	CCCGGCCTTTTCTCCTCAGGCTCGGAAGCATCTGCACAACTTTGAGGCCACACACTGCAC			4.47618	4.7913	5.15394	3.42084	3.47749	2.93625
ASRN6AP1B10579743911	protein_coding	ENSRNOT00000009749	protein_coding	up	1.52693	2.88172	2.1353e-05	0.00424468	7.54086	6.01393	Plin2	Ensembl	1860	chr5:104984414-105010857:-	chr5	-	104984414	105010857	perilipin 2 [Source:RGD Symbol;Acc:728889]	ACACGCCTCTCAACTGGCTGATGCTTGATTTCTCTGCTTTTGACTCGACATCTGACACTG			7.50828	7.55121	7.56309	5.97282	6.14022	5.92876
ASRN6AP1B10138161511	protein_coding	ENSRNOT00000051362	protein_coding	up	1.52602	2.8799	0.0084429	0.0405539	0.283877	-1.24214	Rock1	Ensembl	4110	chr18:1276391-1389929:-	chr18	-	1276391	1389929	Rho-associated coiled-coil containing protein kinase 1 [Source:RGD Symbol;Acc:620424]	TGCCTGCATTCCTTATTTATTTATCTTCTACTCTTCTGAGTCAAGAATTGAAGGTTGGCT		Yes	-0.153175	0.13864	0.866166	-1.09642	-1.22792	-1.40209
ASRN6AP1B10002318111	protein_coding	ENSRNOT00000065275	protein_coding	up	1.5245	2.87687	0.001548	0.0184431	4.27144	2.74694	RGD1559786	Ensembl	1394	chr5:127489418-127497293:+	chr5	+	127489418	127497293	similar to RIKEN cDNA 0610037L13 [Source:RGD Symbol;Acc:1559786]	CGCAATCATGGTCCACTGAGTCTCGTGGAACCGAAGATCCCCACACAGCAGACAGAGCTG			4.07178	4.27404	4.4685	2.88495	2.93223	2.42365
ASRN6AP1B10533202711	protein_coding	ENSRNOT00000089293	protein_coding	up	1.52387	2.87562	0.00134104	0.017408	0.215124	-1.30875	Tmem171	Ensembl	1180	chr2:28791875-28799266:-	chr2	-	28791875	28799266	transmembrane protein 171 [Source:RGD Symbol;Acc:1359492]	CTGAGTCATCCCCACCGTGAGCTATGGACTCAGGCAGATGATGGACAGTTTTATATATAT			0.106803	0.45242	0.0861477	-1.30202	-1.57138	-1.05285
ASRN6AP1B10327500111	protein_coding	ENSRNOT00000003129	protein_coding	up	1.52341	2.8747	0.0018242	0.0199693	2.78484	1.26143	Cd86	Ensembl	942	chr11:67082193-67117948:+	chr11	+	67082193	67117948	CD86 molecule [Source:RGD Symbol;Acc:628714]	GGGAATCCTTTTCTCGGTGTTGGCCTATCTGCTCTCAGATGCTGTTCCTGTGAAGAGGCA			2.81215	2.57051	2.97187	1.46978	1.39278	0.921744
ASRN6AP1B10569592211	protein_coding	ENSRNOT00000012067	protein_coding	up	1.52272	2.87332	0.000335033	0.0102646	3.82002	2.2973	AABR07012302.1	Ensembl	315	chr2:192565920-192566975:+	chr2	+	192565920	192566975		CCCCAAAGTGCCCTGAGCCTTGTCTTCCTCCAAAGTGTCCTGAGCAGTGTCCTGAGCCAT			3.8196	3.90866	3.73179	2.53558	2.12429	2.23203
ASRN6AP1B10003028811	protein_coding	ENSRNOT00000018508	protein_coding	up	1.5218	2.8715	0.014027	0.0525214	5.34199	3.82019	Snrnp48	Ensembl	1200	chr17:27243781-27279260:-	chr17	-	27243781	27279260	small nuclear ribonucleoprotein U11/U12 subunit 48 [Source:RGD Symbol;Acc:1309020]	AAAATGGCTGTTAGGGTAGTGTAATGCTTATTACTTTAATAAATTCTTGAACCCACGGGT			5.75287	5.65321	4.61988	3.86457	3.86461	3.73137
ASRN6AP1B10006360011	protein_coding	ENSRNOT00000027116	protein_coding	up	1.52147	2.87083	0.000679879	0.0132507	6.39327	4.87181	Mlx	Ensembl	1929	chr10:88997399-89002152:+	chr10	+	88997399	89002152	MLX, MAX dimerization protein [Source:RGD Symbol;Acc:1308590]	GGTTTGATATCTGGGAGGTTTGATCATCCAGAGGAAATTAAGTATTTTTATATCAAATTA		Yes	6.64415	6.16329	6.37238	4.87976	5.00367	4.73198
ASRN6AP1B10004093911	protein_coding	ENSRNOT00000065827	protein_coding	up	1.52131	2.87052	0.00165369	0.0190618	7.0692	5.54788	Zfp598	Ensembl	3275	chr10:14035149-14047096:+	chr10	+	14035149	14047096	zinc finger protein 598 [Source:RGD Symbol;Acc:1304900]	CAAGTTAAATCTAAGATCTCAAGTTGCCTCTGACATTTTATAAAAGACAGTTTATCTTCA		Yes	7.33531	7.00814	6.86413	5.53756	5.80526	5.30083
ASRN6AP1B10575387911	protein_coding	ENSRNOT00000002933	protein_coding	up	1.52126	2.87042	0.0111565	0.0466911	5.87455	4.35329	Tlr6	Ensembl	7118	chr14:45033309-45046446:+	chr14	+	45033309	45046446	toll-like receptor 6 [Source:RGD Symbol;Acc:1303030]	GCTCTCATGGCACAGCGGACTTACTTGGAATGGCCTATTGAGAAGGGAAAGAACTTTGAA			5.8137	5.96105	5.84889	4.61374	4.76358	3.68255
ASRN6AP1B10201443011	protein_coding	ENSRNOT00000081596	protein_coding	up	1.52003	2.86797	0.00250586	0.0227	3.18808	1.66805	Dnaja3	Ensembl	1697	chr10:11060499-11085142:-	chr10	-	11060499	11085142	DnaJ heat shock protein family (Hsp40) member A3 [Source:RGD Symbol;Acc:1306527]	TGTGGAGGGGACAGTGAATGGAGTCACCCACACAAGCACTGGAAAACGGTCAACTGGAAA		Yes	2.99895	3.0396	3.52569	1.70402	1.90517	1.39495
ASRN6AP1B10009799611	protein_coding	ENSRNOT00000082310	protein_coding	up	1.51999	2.86788	0.00607329	0.0344623	1.08811	-0.431875	Gabrb3	Ensembl	131	chr1:113033098-113033228:+	chr1	+	113033098	113033228	gamma-aminobutyric acid type A receptor beta 3 subunit [Source:RGD Symbol;Acc:2651]	CCTGCTACTGCCAATCTGGCTTTCCTGGACCCTGGGGATCCGAGGATCTGAGTCCAGCAG			0.657351	1.04869	1.55829	-0.19825	-0.511155	-0.586221
ASRN6AP1B10008581511	protein_coding	ENSRNOT00000045850	protein_coding	up	1.51896	2.86584	0.000397339	0.0109357	3.20059	1.68163	Xrcc4	Ensembl	1437	chr2:18677220-18927365:-	chr2	-	18677220	18927365	X-ray repair cross complementing 4 [Source:RGD Symbol;Acc:1359573]	CACATCATTGTAACTTTCTAATGACTCTTGGAAGATTTTGGAAATATAGCAAAGAAAAAC			3.44426	3.15978	2.99774	1.77639	1.6423	1.62621
ASRN6AP1B10230434711	protein_coding	ENSRNOT00000086928	protein_coding	up	1.51864	2.86521	0.029562	0.0803615	2.24633	0.727684	Srgap2	Ensembl	3509	chr13:48070362-48284990:-	chr13	-	48070362	48284990	SLIT-ROBO Rho GTPase activating protein 2 [Source:RGD Symbol;Acc:1566016]	GCTTCAATAACCATCGGCCCATGGACCCCGAAGTCATTGCACAGAAGCCCAACCTGACCT			1.86029	2.03881	2.83988	0.980151	1.15843	0.0444663
ASRN6AP1B10007968711	protein_coding	ENSRNOT00000000510	protein_coding	up	1.51752	2.86298	0.00142512	0.0178572	7.48356	5.96604	Gpsm3	Ensembl	1299	chr20:4355175-4357107:+	chr20	+	4355175	4357107	G-protein signaling modulator 3 [Source:RGD Symbol;Acc:1303014]	CACCCTACTGCCGAGTCTGTCTGATGTTTTGGTTGTACGAATAAATATAATTCCCCTCTG			7.35322	7.61276	7.4847	6.09555	6.18903	5.61355
ASRN6AP1B10729296511	protein_coding	NM_001351983	protein_coding	up	1.51679	2.86153	0.00834731	0.0403013	2.60795	1.09116	Txnrd1	Refseq	3357	chr7:26946124-26993363:-	chr7	-	26946124	26993363		CAGAGTTCCTGAGAGTTTTAAAGACCAAACAAAAAAGGCCTACTTCGAAAGCTGTCAACA			2.4304	2.66229	2.73116	1.20996	1.53986	0.523664
ASRN6AP1B10005996211	protein_coding	ENSRNOT00000026697	protein_coding	up	1.51673	2.86142	0.00916285	0.042278	4.56273	3.046	Wdr24	Ensembl	2738	chr10:15191078-15195860:+	chr10	+	15191078	15195860	WD repeat domain 24 [Source:RGD Symbol;Acc:1304803]	TGGTGTCAAGGTTGCAGTCATGGTGGCCATCTTCAGCACATCATGAAATGGCTGGAAGGC			4.25708	4.32835	5.10278	3.21708	3.22058	2.70036
ASRN6AP1B10005918411	protein_coding	ENSRNOT00000050764	protein_coding	up	1.51588	2.85973	0.000265938	0.00971962	1.06662	-0.449252	Mfsd8	Ensembl	1920	chr2:127708375-127781003:-	chr2	-	127708375	127781003	major facilitator superfamily domain containing 8 [Source:RGD Symbol;Acc:1310132]	GGTCTGTAGGTATGAAACTACACTCAATATTAACTGTACAAAGTTCTATATTAATTAACC			1.15857	0.975064	1.06625	-0.57666	-0.223247	-0.547849
ASRN6AP1B10006712511	protein_coding	ENSRNOT00000025664	protein_coding	up	1.51452	2.85704	0.00500876	0.0312995	6.66524	5.15072	Stx5	Ensembl	1778	chr1:224939497-224955657:+	chr1	+	224939497	224955657	syntaxin 5 [Source:RGD Symbol;Acc:68426]	CACAAACCTGACTTTGGCTACTGGTGACTCTCAATCTGCCAAACATGCTGCAGCCTGTTT			6.28162	6.76567	6.94843	5.26833	5.39314	4.79069
ASRN6AP1B10440345111	protein_coding	ENSRNOT00000000446	protein_coding	up	1.51447	2.85694	0.000631154	0.0129103	2.12143	0.60696	Ddx50	Ensembl	2521	chr20:32239748-32269145:-	chr20	-	32239748	32269145	DExD-box helicase 50 [Source:RGD Symbol;Acc:1310934]	TGGAAAAATGACTCAAAAAGCTGCAACCACTGTGGAACATTTGGCTATCCAGTGCCACTG			1.93673	2.0851	2.34246	0.638236	0.765062	0.417581
ASRN6AP1B10119080211	protein_coding	ENSRNOT00000002906	protein_coding	up	1.51432	2.85663	0.0030477	0.0246903	5.83062	4.3163	Atg3	Ensembl	1412	chr11:60585185-60613718:-	chr11	-	60585185	60613718	autophagy related 3 [Source:RGD Symbol;Acc:708464]	CCATCCTCACCTCCCACCACCTCCTATGTGTTCAGTTCACCCCTGCAGGCATGCTGAAGT			5.62197	5.65165	6.21824	4.47451	4.42663	4.04777
ASRN6AP1B10005804811	protein_coding	ENSRNOT00000000039	protein_coding	up	1.51375	2.8555	0.00135633	0.0175106	5.01199	3.49824	Nuak2	Ensembl	2875	chr13:49092306-49109050:+	chr13	+	49092306	49109050	NUAK family kinase 2 [Source:RGD Symbol;Acc:1359167]	GTCTTGAGCACTGTCTGGATTGGGTCTCCTGTCCCCTCACACCAGAGGCTGTCCACCCTC			4.83746	5.0805	5.11801	3.69037	3.64281	3.16154
ASRN6AP1B10849436211	protein_coding	ENSRNOT00000066114	protein_coding	up	1.51273	2.8535	0.00219439	0.0216789	2.8298	1.31707	Stard7	Ensembl	1389	chr3:119698655-119725891:+	chr3	+	119698655	119725891	StAR-related lipid transfer domain containing 7 [Source:RGD Symbol;Acc:1307613]	AGGAGTTGCAGAGCTGGATACAGAGTACAGGAAAAAATGGGATGCCCTTGTGATCAAGCT			2.93691	2.45952	3.09298	1.26352	1.51446	1.17324
ASRN6AP1B10006347611	protein_coding	ENSRNOT00000025098	protein_coding	up	1.51214	2.85234	0.00264598	0.0232551	4.60012	3.08797	Txndc9	Ensembl	1242	chr9:44647707-44657779:-	chr9	-	44647707	44657779	thioredoxin domain containing 9 [Source:RGD Symbol;Acc:708355]	GAAATTCAGCCCACTCTTGTAGGCCCTACTGAGTGCTGACTATACACCAGGTTGGACACC			4.42442	4.40488	4.97105	3.33016	3.05377	2.87998
ASRN6AP1B10542675211	protein_coding	ENSRNOT00000082267	protein_coding	up	1.51202	2.85209	0.00359594	0.0267902	2.47528	0.963262	Arfgap1	Ensembl	1212	chr3:176479335-176489594:+	chr3	+	176479335	176489594	ADP-ribosylation factor GTPase activating protein 1 [Source:RGD Symbol;Acc:708452]	AGAATGTTCTCAAGCCTGCACAGGAGAAGGGAGTTGGCAGTAAGGGATGGCGTGATGTCA			2.4039	2.7001	2.32185	1.00465	1.3192	0.565944
ASRN6AP1B10292903911	protein_coding	ENSRNOT00000023240	protein_coding	up	1.51187	2.8518	0.00068032	0.0132507	3.46106	1.94919	Zfp384	Ensembl	2911	chr4:157523771-157552596:+	chr4	+	157523771	157552596	zinc finger protein 384 [Source:RGD Symbol;Acc:708346]	CAGCAGCACACCCGAATCCACACTGGCGATAGACCATACAAATGTGCACACCCGGGCTGC		Yes	3.20149	3.50667	3.67502	1.84941	2.10209	1.89606
ASRN6AP1B10625432411	protein_coding	ENSRNOT00000090775	protein_coding	up	1.5116	2.85125	0.00299315	0.0244901	5.07472	3.56312	Haus8	Ensembl	1466	chr16:19654798-19669196:-	chr16	-	19654798	19669196	HAUS augmin-like complex, subunit 8 [Source:RGD Symbol;Acc:1311565]	TGAATCCCAAGTCCCTATCCTGTCCTTGCTGTATGTAAATAAATGTAAATAAAAACATGT			5.08554	4.9855	5.15311	3.67859	3.8904	3.12038
ASRN6AP1B10008395211	protein_coding	ENSRNOT00000056221	protein_coding	up	1.51134	2.85074	0.00133276	0.017408	8.92058	7.40924	Cyth4	Ensembl	2654	chr7:119820540-119845003:+	chr7	+	119820540	119845003	cytohesin 4 [Source:RGD Symbol;Acc:1564842]	TCCTGTTGTAACACTTAGAAGCAAGAATAAAAGCTCATGACTCAACTCGTGGCAGAAAGC			9.20395	8.80604	8.75173	7.53604	7.53137	7.16031
ASRN6AP1B10272494311	protein_coding	ENSRNOT00000074896	protein_coding	up	1.51084	2.84975	0.0263135	0.0751489	1.26578	-0.24506	Hmgn3	Ensembl	965	chr8:90628209-90664554:-	chr8	-	90628209	90664554	high mobility group nucleosomal binding domain 3 [Source:RGD Symbol;Acc:1359106]	AGGGGCAGATTGAAACAGTGAGAGTTAAGGGCACAGAGAACTGATAACGAGGGAGAATGA		Yes	1.35453	1.88051	0.562294	-0.324679	-0.571136	0.160635
ASRN6AP1B10004546111	protein_coding	ENSRNOT00000026416	protein_coding	up	1.51049	2.84906	0.000973806	0.0152076	2.46005	0.949561	Hnrnpul2	Ensembl	2554	chr1:225015616-225027710:+	chr1	+	225015616	225027710	heterogeneous nuclear ribonucleoprotein U-like 2 [Source:RGD Symbol;Acc:1562784]	CACCACCAACAGGACAGAGACCGATACTACAGGAATTACTACGGTTACCAAGGGTATCGG			2.4854	2.37344	2.52129	0.92944	1.25083	0.668413
ASRN6AP1B10474456711	protein_coding	ENSRNOT00000012887	protein_coding	up	1.51024	2.84857	0.00417819	0.0287435	6.19651	4.68627	Kras	Ensembl	1295	chr4:179486105-179515558:-	chr4	-	179486105	179515558	KRAS proto-oncogene, GTPase [Source:RGD Symbol;Acc:2981]	TGGGATTCCATTCATTGAGACCTCAGCGAAGACAAGACAGGGTGTTGACGATGCCTTCTA			6.19232	6.38321	6.01398	4.81027	5.01442	4.23411
ASRN6AP1B10859423911	protein_coding	ENSRNOT00000075708	protein_coding	up	1.51021	2.84852	0.00781292	0.0390666	1.66754	0.157329	Gnb5	Ensembl	1053	chr8:82257849-82285184:+	chr8	+	82257849	82285184	G protein subunit beta 5 [Source:RGD Symbol;Acc:620759]	GGGGCTGACGTCCTCTGCTTGGATCTGGCCCCTCCAGAAACTGGAAACACCTTCGTGTCC			1.07197	1.88972	2.04094	0.0580078	0.173057	0.240921
ASRN6AP1B10005283711	protein_coding	ENSRNOT00000026739	protein_coding	up	1.51012	2.84834	0.00305816	0.0247033	3.60302	2.09289	Dph2	Ensembl	2155	chr5:136723406-136726358:-	chr5	-	136723406	136726358	DPH2 homolog [Source:RGD Symbol;Acc:1304634]	ATGTCATGTAACTGCTCCTGATTGAGAACCACTGGTCTAGACCTGCACTGTCCAAGACAG			3.39622	3.64654	3.76629	2.34119	2.26037	1.67711
ASRN6AP1B10001305211	protein_coding	ENSRNOT00000026725	protein_coding	up	1.50998	2.84806	0.00746207	0.0382206	3.90542	2.39544	Ints11	Ensembl	1982	chr5:173318479-173336930:+	chr5	+	173318479	173336930	integrator complex subunit 11 [Source:RGD Symbol;Acc:1306841]	GGATCCTGGTACTAAAGTGCTTCTGGTCTCCTGGACTTACCAAGATGAGGAGCTGGGAAG			3.45152	3.92027	4.34447	2.54076	2.56293	2.08262
ASRN6AP1B10680873511	protein_coding	NM_001126267	protein_coding	up	1.50988	2.84786	0.0156602	0.0558712	3.98152	2.47164	Fam49b	Refseq	1913	chr7:104516389-104641795:-	chr7	-	104516389	104641795		CCGAGGCCCGGAATCTGGGTAATCCTTTCAAGGCTGCCGCATTGATAGAAGGACGAGGAC			3.70292	3.68103	4.56063	2.76809	2.64339	2.00345
ASRN6AP1B10280485811	protein_coding	ENSRNOT00000045050	protein_coding	up	1.50953	2.84717	0.00469507	0.0302508	2.34989	0.840362	Fip1l1	Ensembl	1894	chr14:36150437-36208278:-	chr14	-	36150437	36208278	factor interacting with PAPOLA and CPSF1 [Source:RGD Symbol;Acc:1309336]	TGCCACCAAGCAGGAGATTACCTGGAGCAATCGATGTCATTGGTCAAACAATAACCATCA			2.13029	2.28502	2.63436	0.981173	1.12938	0.41053
ASRN6AP1B10312627711	protein_coding	ENSRNOT00000044275	protein_coding	up	1.50943	2.84697	0.0128869	0.0503433	4.24595	2.73652	Bsg	Ensembl	1315	chr7:12875537-12882753:-	chr7	-	12875537	12882753	basigin [Source:RGD Symbol;Acc:2220]	TGCAGGAAGACACGCTGCCCGATCTACAGATGAAGTACACGGTGGATGCAGATGACCGCT			3.67662	4.49075	4.57047	2.96207	2.92533	2.32215
ASRN6AP1B10006826411	protein_coding	ENSRNOT00000073016	protein_coding	up	1.50921	2.84653	0.00184628	0.0200732	1.14363	-0.365573	Zfp182	Ensembl	2209	chrX:984798-999834:+	chrX	+	984798	999834	zinc finger protein 182 [Source:RGD Symbol;Acc:6490591]	GTGTAATTTCTTTGAAACCACTGGAATCATAGGGCTACCAGAGGAAGCGGCAATCGAGCA			0.956601	1.29847	1.17582	-0.0767289	-0.323708	-0.696284
ASRN6AP1B10567655411	protein_coding	NM_001108371	protein_coding	up	1.50916	2.84644	0.00286479	0.0240641	1.11433	-0.394829	AABR07017046.1	Refseq	914	chr15:7402247-7927939:+	chr15	+	7402247	7927939		CAGTGCCAAAAGTGCTGGACCCAAAGGAGACAACATTTATGAATGGAGGTCAACTATATT	Ube2e2		1.28077	0.855395	1.20683	-0.0801966	-0.739391	-0.364898
ASRN6AP1B10247263411	protein_coding	ENSRNOT00000090013	protein_coding	up	1.50817	2.8445	0.00293286	0.0242911	2.57023	1.06205	Ctsll3	Ensembl	990	chr17:4256311-4273170:+	chr17	+	4256311	4273170	cathepsin L-like 3 [Source:RGD Symbol;Acc:1560071]	AAGAATCAGACGGCGGGAAGTACTGGCTGGTCAAGAACAGCTGGGGTGAAGACTGGGGCA			2.74385	2.23798	2.72885	1.27614	1.16849	0.741524
ASRN6AP1B10450936111	protein_coding	ENSRNOT00000017907	protein_coding	up	1.50814	2.84444	0.0258202	0.07435	3.80433	2.29619	Ptpn12	Ensembl	3167	chr4:10631129-10702386:+	chr4	+	10631129	10702386	protein tyrosine phosphatase, non-receptor type 12 [Source:RGD Symbol;Acc:620894]	GTCACAGACATTGGTTTTGGTAATCGCTGTGGAAAACCTAAAGGACCAAGAGATCCACCT			3.69088	3.20695	4.51516	2.2856	2.66537	1.93759
ASRN6AP1B10110573511	protein_coding	NM_182951	protein_coding	up	1.50628	2.84076	0.00141722	0.0178162	4.94889	3.44262	Serinc1	Refseq	2717	chr20:38966018-38985056:-	chr20	-	38966018	38985056		TTGTGTTAGAAACATTAAGTGTATGGCTGCCTTTTGAAATACTGGACGTGTTGTTGCCTT			4.73035	4.79146	5.32486	3.50631	3.42642	3.39512
ASRN6AP1B10002277311	protein_coding	ENSRNOT00000011112	protein_coding	up	1.50531	2.83886	0.00143397	0.017922	3.08939	1.58408	Galnt12	Ensembl	1740	chr5:62718787-62750145:+	chr5	+	62718787	62750145	polypeptide N-acetylgalactosaminyltransferase 12 [Source:RGD Symbol;Acc:1562001]	CAAGCAGAGCGGGAAATGTGTGGAGGCCACGGAGAAGGAGTTCGACACTTCCTTTGCTCC			2.75919	3.34352	3.16545	1.57542	1.73339	1.44342
ASRN6AP1B10000557111	protein_coding	ENSRNOT00000026812	protein_coding	up	1.50333	2.83497	0.0259261	0.0745094	0.912454	-0.590879	Actn3	Ensembl	2877	chr1:220120533-220136470:-	chr1	-	220120533	220136470	actinin alpha 3 [Source:RGD Symbol;Acc:621792]	CTTCAAATCATCCAGCACCAACCACATTTCTGAATAAAGATCGGGTTGTGGGCCTCTCCC			0.946753	1.3411	0.449514	-0.312501	-0.173187	-1.28695
ASRN6AP1B10004984611	protein_coding	ENSRNOT00000043890	protein_coding	up	1.50328	2.83486	0.00922042	0.0424157	0.915663	-0.587614	Dsel	Ensembl	4010	chr13:1942499-1946508:-	chr13	-	1942499	1946508	dermatan sulfate epimerase-like [Source:RGD Symbol;Acc:1307724]	CCTTTCGAAACTAGTTATCTATCTTGGGACCTCAAACACTGCAAAAGGCCTTGCAATTGC			1.18928	1.13376	0.423947	-0.510956	-0.281384	-0.970501
ASRN6AP1B10008189511	protein_coding	ENSRNOT00000032202	protein_coding	up	1.50223	2.83281	0.000405246	0.011025	6.04761	4.54538	Mbd1	Ensembl	2466	chr18:70248713-70263164:+	chr18	+	70248713	70263164	methyl-CpG binding domain protein 1 [Source:RGD Symbol;Acc:1305980]	AACTAAAGCCAATACCCTCAGTTCCTTCAACCCTGTAAGAATTTTGTCAACCTCAAAGGT		Yes	6.14555	6.0105	5.98677	4.57893	4.75001	4.30719
ASRN6AP1B10003776011	protein_coding	ENSRNOT00000022014	protein_coding	up	1.50217	2.83268	0.00160382	0.0188127	5.10254	3.60037	Fam136a	Ensembl	1607	chr4:118160147-118166062:+	chr4	+	118160147	118166062	family with sequence similarity 136, member A [Source:RGD Symbol;Acc:1304825]	GTTAAGCCTGCAATATATTTTCCAAGTGGTTTGGTTTTTAAATAAAGTTTCATTGTCTCC			5.35192	5.20688	4.74881	3.72922	3.60996	3.46193
ASRN6AP1B10004965911	protein_coding	ENSRNOT00000037857	protein_coding	up	1.50186	2.83208	0.00492392	0.0310621	2.79308	1.29121	Stam2	Ensembl	1883	chr3:38230618-38277440:-	chr3	-	38230618	38277440	signal transducing adaptor molecule 2 [Source:RGD Symbol;Acc:1311497]	AAAGAACCATAAGTAAATAAAGCACAAAACCCCACCTTACCCTGAAGGCCATAAAAGGGT			2.50766	2.91588	2.9557	1.48038	1.55133	0.841932
ASRN6AP1B10003532111	protein_coding	ENSRNOT00000058581	protein_coding	up	1.50155	2.83147	0.000517616	0.0120363	4.73306	3.23151	Tigd2	Ensembl	1581	chr4:89536647-89538227:+	chr4	+	89536647	89538227	tigger transposable element derived 2 [Source:RGD Symbol;Acc:1559612]	CGGAGGCTTCGGACCATTATAAGAAGAAAACAGAGAATACAAACTAAAAGTCATCTATAG			4.7358	4.76008	4.70329	3.41159	3.34069	2.94224
ASRN6AP1B10053703211	protein_coding	ENSRNOT00000080324	protein_coding	up	1.50152	2.83141	0.00633584	0.0352531	3.30355	1.80203	Cers2	Ensembl	1729	chr2:196487684-196496986:+	chr2	+	196487684	196496986	ceramide synthase 2 [Source:RGD Symbol;Acc:1310059]	ACTTCATTGTGCGCATGGCCCACAAGTTCATAACTGGAAAGGAGCTGGGGAGAAGCCAGA		Yes	2.87974	3.24951	3.78141	1.91081	1.92629	1.56898
ASRN6AP1B10462934111	protein_coding	ENSRNOT00000073550	protein_coding	up	1.49928	2.82701	0.000921897	0.0148615	0.813461	-0.685815	AABR07034438.1	Ensembl	1693	chr11:71634392-71695000:-	chr11	-	71634392	71695000		GCAAGCTAAATTACTGGCTCTGGTGAAGCATGTCCAGTCTAAAGGATATCCAAATGAACG			0.82052	0.951217	0.668645	-0.475206	-0.975276	-0.606962
ASRN6AP1B10001674011	protein_coding	ENSRNOT00000027260	protein_coding	up	1.49924	2.82693	0.00198385	0.0207158	2.36132	0.862088	Atf5	Ensembl	1030	chr1:100808241-100810522:-	chr1	-	100808241	100810522	activating transcription factor 5 [Source:RGD Symbol;Acc:628902]	GCCTATCCCCATTATGGGTTATTTGGCATAGTCAGTTTCTGTACCCCTTCAGTGCAACTG		Yes	2.1646	2.40421	2.51516	1.14155	0.921886	0.522831
ASRN6AP1B10525165711	protein_coding	ENSRNOT00000007645	protein_coding	up	1.49804	2.82458	0.000318491	0.0101312	3.87184	2.3738	Dhrs7	Ensembl	1291	chr6:95522577-95541393:-	chr6	-	95522577	95541393	dehydrogenase/reductase 7 [Source:RGD Symbol;Acc:1565002]	CGACATTCAACTGGGCTGGGTGGATACTGGAGCATCAAGCGGCATTGGTGAGGAGCTGGC			3.90302	3.77602	3.93648	2.51855	2.46693	2.13593
ASRN6AP1B10054288311	protein_coding	ENSRNOT00000032467	protein_coding	up	1.49597	2.82055	0.00370439	0.027152	4.06885	2.57287	Tti2	Ensembl	1923	chr16:64737340-64745207:-	chr16	-	64737340	64745207	TELO2 interacting protein 2 [Source:RGD Symbol;Acc:1310414]	TTCTCAGGGGCAGGTGAAGGGTCTTCTGGCTAACATCGCCCTGTCCTGTGACGACAGCAC			3.79253	4.13089	4.28312	2.73465	2.80678	2.17719
ASRN6AP1B10084926211	protein_coding	NM_001011665	protein_coding	up	1.49542	2.81946	0.000537309	0.0121888	1.00452	-0.490906	Trim26	Refseq	3204	chr20:2203176-2224463:-	chr20	-	2203176	2224463		GACCGGTTGTCATGTCTGTCACTCAGGTACCCACGGAAGAAGTTCTGGATTGGGAAAGCC		Yes	0.980109	1.17284	0.860599	-0.39638	-0.722637	-0.353701
ASRN6AP1B10250963311	protein_coding	ENSRNOT00000085650	protein_coding	up	1.4944	2.81747	0.00662894	0.036005	0.98893	-0.505472	Asap1	Ensembl	3042	chr7:104670076-104800536:-	chr7	-	104670076	104800536	ArfGAP with SH3 domain, ankyrin repeat and PH domain 1 [Source:RGD Symbol;Acc:1307379]	ACCGCCTAGGAATGCCGGGAAAGGTAACGATGTGGGCCCATCATCTTCAAGTAAAACAGC			0.736568	1.20509	1.02513	-0.203869	-0.301192	-1.01135
ASRN6AP1B10086570611	protein_coding	NM_001037653	protein_coding	up	1.49429	2.81725	0.00851819	0.0406909	2.53078	1.03649	Fubp1	Refseq	2380	chr2:257425729-257448650:+	chr2	+	257425729	257448650		CCTGCTGGAGCACCAACCACAACCCAGACTAATGGACAAGGAGATCAGCAGAATCCAGCT		Yes	2.10736	2.45488	3.03009	1.06133	1.28977	0.758367
ASRN6AP1B10007475611	protein_coding	ENSRNOT00000030229	protein_coding	up	1.49324	2.8152	0.00276099	0.0236943	5.75938	4.26614	Ccdc102a	Ensembl	2299	chr19:10519493-10535162:+	chr19	+	10519493	10535162	coiled-coil domain containing 102A [Source:RGD Symbol;Acc:1308684]	ATGTTCATATTAAGACACTATGAACTCAGACTTTTGTAATAAATGGACTTCAATCTCTCA			5.66072	5.73158	5.88586	4.37127	4.57819	3.84897
ASRN6AP1B10004259811	protein_coding	ENSRNOT00000022097	protein_coding	up	1.49096	2.81077	0.00589832	0.0339331	6.45313	4.96217	Plekha2	Ensembl	5263	chr16:71738718-71787787:+	chr16	+	71738718	71787787	pleckstrin homology domain containing A2 [Source:RGD Symbol;Acc:1586710]	CGCTCCTAATTGGTATGTAGCAAAACGTAATTTTCTAAAACTGGTTGCTTGTTTTGTAAT			6.77823	6.10056	6.48061	5.07463	5.2352	4.57668
ASRN6AP1B10013972811	protein_coding	ENSRNOT00000005647	protein_coding	up	1.49061	2.81009	0.00629548	0.0351334	3.67265	2.18203	Sdccag8	Ensembl	2534	chr13:94888174-95076568:+	chr13	+	94888174	95076568	serologically defined colon cancer antigen 8 [Source:RGD Symbol;Acc:727781]	CTGGAGCGACAGAACCTGTCAGAGGAAGTGGACCAGCTGCGAGCCCAGTTACCCAGCATG			3.5181	3.63557	3.86427	2.29004	2.57755	1.67851
ASRN6AP1B10558025911	protein_coding	ENSRNOT00000019040	protein_coding	up	1.49043	2.80972	0.0107687	0.0458782	4.20153	2.71111	Ssr1	Ensembl	2417	chr17:27496406-27512207:+	chr17	+	27496406	27512207	signal sequence receptor subunit 1 [Source:RGD Symbol;Acc:1310961]	CTCAGGAAACTTTGAATCAGATCAATAAAGCTTCTCCGAGAAGGCTGCCCAGGAAGCGGG			3.76933	4.08901	4.74625	2.92858	2.81351	2.39123
ASRN6AP1B10424362511	protein_coding	ENSRNOT00000084090	protein_coding	up	1.48981	2.80852	0.00605857	0.034441	4.30692	2.81711	Ssr1	Ensembl	1000	chr17:27492220-27523912:+	chr17	+	27492220	27523912	signal sequence receptor subunit 1 [Source:RGD Symbol;Acc:1310961]	TGATGTTGACATGAGTTGGATTCCTCAGGAAACTTTGAATCAGATCAGCGCAGGAAGAGA			4.04931	4.05402	4.81744	3.00046	2.85088	2.60001
ASRN6AP1B10531151011	protein_coding	ENSRNOT00000086878	protein_coding	up	1.4882	2.80538	0.000456845	0.0115698	2.75491	1.26671	Dnajb4	Ensembl	2215	chr2:257394818-257418425:-	chr2	-	257394818	257418425	DnaJ heat shock protein family (Hsp40) member B4 [Source:RGD Symbol;Acc:1305826]	ACTGGCAGTTTGACTGATGTGAATTCTGTATAAAGATGTGTAGACTCTTCTGAGGGCTCA			2.61292	2.96043	2.69138	1.45376	1.1891	1.15728
ASRN6AP1B10636383111	protein_coding	ENSRNOT00000014859	protein_coding	up	1.48785	2.80471	0.0108459	0.0461048	3.63109	2.14324	Ipo5	Ensembl	3294	chr15:106257650-106292112:+	chr15	+	106257650	106292112	importin 5 [Source:RGD Symbol;Acc:1308715]	AAACTGATGGTCCCACTGCTGAAATTTTATTTCCATGATGGGGTTCGAGTGGCAGCAGCA			3.71185	3.2827	3.89871	2.34563	2.48688	1.59719
ASRN6AP1B10007636411	protein_coding	ENSRNOT00000005292	protein_coding	up	1.48753	2.80409	0.0016278	0.0188922	5.69447	4.20694	Slc25a19	Ensembl	1472	chr10:104166598-104179523:-	chr10	-	104166598	104179523	solute carrier family 25 member 19 [Source:RGD Symbol;Acc:1359554]	ATTCTGACCTCCACAACTTGGTCTGTTTCTCCTGCCAACTTATTTAATAGACATTAAAGT			5.70277	5.62287	5.75778	4.34451	4.44939	3.82691
ASRN6AP1B10648458111	protein_coding	ENSRNOT00000054936	protein_coding	up	1.48699	2.80303	0.00829863	0.0401835	3.10525	1.61827	Csnk1d	Ensembl	3628	chr10:110151420-110182408:-	chr10	-	110151420	110182408	casein kinase 1, delta [Source:RGD Symbol;Acc:71031]	GCATGTCCACCTCACAGATTCCCGGTCGGGTGGCTTCCAGTGGTCTTCAGTCTGTCGTGC			2.74924	3.20117	3.36534	1.80361	1.91759	1.13361
ASRN6AP1B10809434511	protein_coding	ENSRNOT00000046229	protein_coding	up	1.48661	2.8023	0.00673383	0.0362735	3.58665	2.10004	Pnkd	Ensembl	2877	chr9:81566074-81634529:+	chr9	+	81566074	81634529	paroxysmal nonkinesigenic dyskinesia [Source:RGD Symbol;Acc:2300155]	GCAAGAACCCCATGAAAGCTGTGGGACTAGCCTGGTACAGCCTGTACACCCGGACCTGGC			3.16434	3.60444	3.99119	2.41814	1.88893	1.99305
ASRN6AP1B10002449011	protein_coding	ENSRNOT00000049538	protein_coding	up	1.48614	2.80138	0.0152445	0.0550803	3.17843	1.6923	Lmf2	Ensembl	2714	chr7:130322020-130326470:-	chr7	-	130322020	130326470	lipase maturation factor 2 [Source:RGD Symbol;Acc:1306274]	CAGTGTACCCACAGATGCAAAGGCCTGAATCTGGAACTCCAACCCATCCCCACTGTGGAG			2.62695	3.28528	3.62306	1.86875	1.95099	1.25715
ASRN6AP1B10000446011	protein_coding	ENSRNOT00000011380	protein_coding	up	1.48566	2.80045	0.000996171	0.0153556	2.56896	1.0833	Ubr3	Ensembl	5670	chr3:56125924-56281055:+	chr3	+	56125924	56281055	ubiquitin protein ligase E3 component n-recognin 3 [Source:RGD Symbol;Acc:1565257]	CAAGCCTCTCTACATCTGCGAGGAGCGGTACCGAGTTCTCGAGCAGCAGTGGGTTTCCCA			2.43106	2.52148	2.75434	1.27477	1.17147	0.803659
ASRN6AP1B10001117211	protein_coding	ENSRNOT00000057716	protein_coding	up	1.48545	2.80005	0.00409648	0.0284531	6.15185	4.6664	Psmd9	Ensembl	1343	chr12:38786540-38805121:-	chr12	-	38786540	38805121	proteasome 26S subunit, non-ATPase 9 [Source:RGD Symbol;Acc:621110]	GCTTTGGCTGCCTGATGTAGTCTCTGGGTTGAGGCATTATTAAAAATGTGGTTTGTGCTT			6.36931	5.87395	6.21229	4.84458	4.89583	4.25879
ASRN6AP1B10053676611	protein_coding	ENSRNOT00000076255	protein_coding	up	1.4853	2.79976	0.000682153	0.0132729	4.8303	3.345	Lsm14a	Ensembl	1374	chr1:90200876-90208036:-	chr1	-	90200876	90208036	LSM14A mRNA processing body assembly factor [Source:RGD Symbol;Acc:1305695]	TTGAATATAGGAAAGACAACAAAGTTGCTGCATAGTCTACAAACAAGTCTCTGAACATAG			4.67104	4.75099	5.06888	3.44652	3.43965	3.14882
ASRN6AP1B10000547711	protein_coding	ENSRNOT00000032419	protein_coding	up	1.48463	2.79845	0.00201653	0.0208598	4.89981	3.41518	Ankzf1	Ensembl	2666	chr9:82393672-82400530:+	chr9	+	82393672	82400530	ankyrin repeat and zinc finger domain containing 1 [Source:RGD Symbol;Acc:1359242]	GAGCTCTCTTCCTCCTTGTGAAGCTTGACATTATTTGGAAGATGGGCAGTGAAGGACACT		Yes	4.83224	5.20561	4.66157	3.641	3.41806	3.18647
ASRN6AP1B10000496711	protein_coding	ENSRNOT00000050374	protein_coding	up	1.48336	2.796	0.00791033	0.0393119	5.78116	4.2978	Mras	Ensembl	3593	chr8:107629028-107656861:-	chr8	-	107629028	107656861	muscle RAS oncogene homolog [Source:RGD Symbol;Acc:3111]	GTTGATGCTTGAGCCTTTTATGTACTTTTTATCAAGTCTTTGTGTATCTCTACTTATTAA			6.05093	6.07738	5.21518	4.25557	4.49373	4.1441
ASRN6AP1B10584044511	protein_coding	ENSRNOT00000076652	protein_coding	up	1.48318	2.79565	0.0139935	0.0524458	2.7766	1.29342	Pdk3	Ensembl	2078	chrX:62836276-62903530:-	chrX	-	62836276	62903530	pyruvate dehydrogenase kinase 3 [Source:RGD Symbol;Acc:1593276]	CCCAGCAGCGAACCAAGGGATGCATCAAAATACAAGGCTAAACAGGACAAGATCAAGAGT			2.35441	2.59521	3.38017	1.33787	1.57071	0.971667
ASRN6AP1B10124484411	protein_coding	ENSRNOT00000011275	protein_coding	up	1.483	2.7953	0.0117279	0.0478055	2.76239	1.27939	Bsg	Ensembl	1663	chr7:12875537-12882753:-	chr7	-	12875537	12882753	basigin [Source:RGD Symbol;Acc:2220]	TGGTCCTTGAACCGGGCACCATCGTAACCTCTGTCCAGGAAGTTGACTCCAAGACACAGC			2.23993	2.87261	3.17464	1.4289	1.51628	0.892979
ASRN6AP1B10266154911	protein_coding	ENSRNOT00000023425	protein_coding	up	1.48238	2.79409	0.00148637	0.0182189	4.68624	3.20386	Tcirg1	Ensembl	2791	chr1:219127602-219139449:-	chr1	-	219127602	219139449	T-cell immune regulator 1, ATPase H+ transporting V0 subunit A3 [Source:RGD Symbol;Acc:735136]	TCCTCTTCTCCCAAAACCCCACCAATCGGCTGCTCTTCCACGGGCAGGTAGTGGTACAGT			4.30819	4.85144	4.89907	3.16154	3.20548	3.24455
ASRN6AP1B10006570011	protein_coding	ENSRNOT00000067774	protein_coding	up	1.48223	2.79381	0.00277368	0.0237228	5.42075	3.93852	Pip4k2c	Ensembl	3182	chr7:70483942-70498992:-	chr7	-	70483942	70498992	phosphatidylinositol-5-phosphate 4-kinase type 2 gamma [Source:RGD Symbol;Acc:621711]	GCAGTATTACCACCTTCACTTATTGCTTCTGTTATCCATCATTTTTGTTTTGTTAATAAA			5.73667	5.42525	5.10034	3.95933	4.15399	3.70224
ASRN6AP1B10280477511	protein_coding	ENSRNOT00000042862	protein_coding	up	1.4817	2.79278	0.00819945	0.0399402	4.92175	3.44005	Epb41l5	Ensembl	2196	chr13:35580098-35668968:-	chr13	-	35580098	35668968	erythrocyte membrane protein band 4.1 like 5 [Source:RGD Symbol;Acc:1311366]	AGATGCTGTGACCAGCTCTGCCCCTCCTCTGCCTGGAGACTCAGCCTTGAAGCAGAAGTG			4.63333	4.66179	5.47013	3.64341	3.48175	3.19499
ASRN6AP1B10643037011	protein_coding	ENSRNOT00000092736	protein_coding	up	1.4816	2.79258	0.000111177	0.00719471	2.13555	0.653955	C5	Ensembl	4405	chr3:14049995-14112851:-	chr3	-	14049995	14112851	complement C5 [Source:RGD Symbol;Acc:2237]	ATGGCTGTGAAAATGCCTGAGGAAGTTCTGCTGCGTGGCCTTCCCGGGTACTCCTGTTGG			2.09262	2.20912	2.10491	0.713654	0.772396	0.475816
ASRN6AP1B10000462111	protein_coding	NM_001033663	protein_coding	up	1.48115	2.7917	0.00178144	0.0197954	4.84181	3.36066	Araf	Refseq	1542	chrX:1386658-1390873:-	chrX	-	1386658	1390873		AGACGATCAATAGTTCAAGGCTACCCTCCACTAAGTAGCAAGTTCAAGGCCAGCCTGGGC			4.70912	4.63992	5.17639	3.47151	3.46621	3.14426
ASRN6AP1B10002159211	protein_coding	ENSRNOT00000092144	protein_coding	up	1.47986	2.78922	1.06565e-05	0.00357948	3.41195	1.93209	Crtc2	Ensembl	2594	chr2:189615948-189626051:+	chr2	+	189615948	189626051	CREB regulated transcription coactivator 2 [Source:RGD Symbol;Acc:1308903]	TTTCTAATATGAATGAAGGATCCTAAAACTGAGGAAAGGGAAGGGGCTTGGCCAGGTGGC			3.30581	3.44698	3.48307	1.93561	1.93347	1.92719
ASRN6AP1B10006090711	protein_coding	ENSRNOT00000074960	protein_coding	up	1.47869	2.78695	0.000789746	0.0140787	6.72302	5.24433	Arfgap3	Ensembl	1885	chr7:124149751-124172979:-	chr7	-	124149751	124172979	ADP-ribosylation factor GTPase activating protein 3 [Source:RGD Symbol;Acc:1560066]	TTCCAAAAGTTACAGGATAGATGTAAATCGATAAACTAATTTGGCTGTGTTTTAGACAGC			6.74856	6.97024	6.45027	5.30618	5.29879	5.12803
ASRN6AP1B10004734811	protein_coding	ENSRNOT00000002072	protein_coding	up	1.47794	2.78551	0.000318998	0.0101312	7.03147	5.55353	Pdk1	Ensembl	1579	chr3:58530870-58558027:+	chr3	+	58530870	58558027	pyruvate dehydrogenase kinase 1 [Source:RGD Symbol;Acc:69427]	AGTGTTTGCTAAAGCTCCTAAAGGATCAATTATAGCAACTTTATTCTGATATGTTTTGTT			7.18037	6.83519	7.07886	5.51452	5.70092	5.44515
ASRN6AP1B10557073811	protein_coding	ENSRNOT00000017042	protein_coding	up	1.47715	2.78399	0.00268099	0.023371	2.03544	0.558288	Lgals9	Ensembl	1070	chr10:64737088-64759787:+	chr10	+	64737088	64759787	galectin 9 [Source:RGD Symbol;Acc:3005]	GCGAAGCCTGCCTGGGAGAATGCCCTTCAATCGTGGCCAGAGTTTCTCAGTGTGGATCTT			1.83378	1.79332	2.47922	0.579916	0.565675	0.529272
ASRN6AP1B10951271411	protein_coding	ENSRNOT00000092086	protein_coding	up	1.47565	2.78108	0.00503868	0.0313216	4.83056	3.35491	Picalm	Ensembl	1920	chr1:154377505-154457191:+	chr1	+	154377505	154457191	phosphatidylinositol binding clathrin assembly protein [Source:RGD Symbol;Acc:621054]	AGTACATGGGGAGGATTCAGTCCTTCTCCGGTTACACAGCCACATCCTTCAGCTGGCCTT		Yes	4.65367	4.6054	5.2326	3.32431	3.66494	3.07548
ASRN6AP1B10279247911	protein_coding	ENSRNOT00000001200	protein_coding	up	1.47524	2.78029	0.0414584	0.0991705	2.0097	0.53446	Tpst1	Ensembl	1620	chr12:30046001-30106893:-	chr12	-	30046001	30106893	tyrosylprotein sulfotransferase 1 [Source:RGD Symbol;Acc:1308473]	GGTCCACTATGAACAGCTGGTCTTACACCCTGAAGAGATGATCGGGAAAGCTGGGGGCGT			1.72838	1.36368	2.93702	0.318628	0.818065	0.466688
ASRN6AP1B10880943711	protein_coding	NM_001271059	protein_coding	up	1.47498	2.77979	0.00530518	0.032123	1.13206	-0.342922	Mx1	Refseq	3247	chr11:37891150-37916690:-	chr11	-	37891150	37916690		TCTGGCAGCTGCACACTCAGTCACCAACCCAGGAGCTTGCCTGACCCCAGTGGCAAGGCT			0.724026	1.12113	1.55102	-0.181585	-0.580603	-0.266578
ASRN6AP1B10001799411	protein_coding	ENSRNOT00000087327	protein_coding	up	1.47447	2.77881	0.0109913	0.0463848	0.649144	-0.825322	Dhh	Ensembl	2479	chr7:140575288-140580783:-	chr7	-	140575288	140580783	desert hedgehog [Source:RGD Symbol;Acc:620711]	GGTGTTCCTTACAGTTCACCACACATTCGTGGCCAAAATAAAGATCCTAGAGTGAGCAGG			0.644623	1.20264	0.100164	-0.975807	-0.685867	-0.814291
ASRN6AP1B10070969511	protein_coding	ENSRNOT00000011573	protein_coding	up	1.47441	2.77869	0.0481732	0.10926	0.53083	-0.943577	Gabbr2	Ensembl	5475	chr5:62276100-62621737:-	chr5	-	62276100	62621737	gamma-aminobutyric acid type B receptor subunit 2 [Source:RGD Symbol;Acc:619864]	TCGATGGGTCCTTCGTCTCAGAAAAGACCTTTGAAACACTCTGCACGGTCCGGACCTGGA			-0.0612323	1.01623	0.637497	-0.159156	-1.08288	-1.5887
ASRN6AP1B10223664111	protein_coding	NM_001107158	protein_coding	up	1.47414	2.77818	0.000667455	0.0131608	3.42316	1.94902	Baz2a	Refseq	6270	chr7:2518267-2548840:+	chr7	+	2518267	2548840		TGCTCCGGGGAGGGTACACTAGCTCAGAGGAGTTTGCAGCTGATGCCCTGCTGGTTTTTG			3.31436	3.44774	3.50738	2.05786	2.12395	1.66524
ASRN6AP1B10006983111	protein_coding	ENSRNOT00000012256	protein_coding	up	1.47414	2.77817	0.0104142	0.0451031	5.25023	3.77609	Ddx24	Ensembl	2820	chr6:127302201-127319362:-	chr6	-	127302201	127319362	DEAD-box helicase 24 [Source:RGD Symbol;Acc:727929]	CCTCCTGCACACTGTTGTGGAGTGAGTGTGGTAGGCAGCGCCGTGTCTGTATCAGTGTGC			4.91603	5.10583	5.72881	3.98601	3.98894	3.35332
ASRN6AP1B10008632211	protein_coding	ENSRNOT00000073652	protein_coding	up	1.47254	2.7751	0.001018	0.0155226	6.58577	5.11323	Bola2	Ensembl	722	chr1:198120099-198121158:+	chr1	+	198120099	198121158	bolA family member 2 [Source:RGD Symbol;Acc:1565363]	GGTTTCAGTGTGCTGTTTGAAGACTCTGAGGCTGAGTCAAGGAAGTGGCTTTTCCCTGAC			6.61464	6.3552	6.78749	5.28167	5.17024	4.88779
ASRN6AP1B10589023011	protein_coding	ENSRNOT00000085788	protein_coding	up	1.47051	2.77121	0.00735753	0.0378967	2.03775	0.567239	Depdc5	Ensembl	5443	chr14:83091779-83219071:-	chr14	-	83091779	83219071	DEP domain containing 5 [Source:RGD Symbol;Acc:1311535]	CCGGCTAAGACCTTATCAAGATGTCTATGTAAACGTTGTAGACCCCAAGGATGTGACTCT		Yes	1.8685	2.19651	2.04824	0.736977	0.938758	0.0259834
ASRN6AP1B10004533411	protein_coding	ENSRNOT00000059570	protein_coding	up	1.46958	2.76941	0.00333089	0.0257194	5.73494	4.26536	Tdp2	Ensembl	1990	chr17:42229642-42241066:-	chr17	-	42229642	42241066	tyrosyl-DNA phosphodiesterase 2 [Source:RGD Symbol;Acc:1560342]	GCTTTCAGTTTAGTTACTGGTAAAATGGAAATACTTTGCAGAGACTGAATAAATAATACT		Yes	5.90303	6.01049	5.2913	4.29685	4.36935	4.12989
ASRN6AP1B10001914411	protein_coding	ENSRNOT00000011551	protein_coding	up	1.46804	2.76646	0.000572875	0.0125249	4.02426	2.55621	Secisbp2l	Ensembl	6207	chr3:118006151-118051289:-	chr3	-	118006151	118051289	SECIS binding protein 2-like [Source:RGD Symbol;Acc:1559930]	AGGCTTTGACTGGAATCATTTTTGAAGAGACGGTATTTTATATGCTTCCAGTATTTGGAA			4.11351	4.05987	3.89938	2.49502	2.81058	2.36304
ASRN6AP1B10547585311	protein_coding	ENSRNOT00000080174	protein_coding	up	1.46804	2.76645	0.0136625	0.0518088	4.48668	3.01865	Ddx39b	Ensembl	1594	chr20:4806108-4817146:-	chr20	-	4806108	4817146	DExD-box helicase 39B [Source:RGD Symbol;Acc:70923]	TCAGTGAGCTGCCCGATGAGATCGACATTTCCTCCTACATTGAACAGACACGGTAGAGGA			4.19439	4.22975	5.0359	3.10445	3.3417	2.60979
ASRN6AP1B10363180411	protein_coding	ENSRNOT00000005687	protein_coding	up	1.46487	2.76038	0.0202924	0.0646504	3.21375	1.74889	Baiap2	Ensembl	1605	chr10:109107450-109187115:+	chr10	+	109107450	109187115	BAI1-associated protein 2 [Source:RGD Symbol;Acc:619814]	CAGGGTCTGGATGACTACGGGGCACGGTCTGTGAGCAGGAATCCCTTTGCCAATGTCCAT			2.83821	3.80889	2.99417	1.93462	2.06228	1.24976
ASRN6AP1B10002466711	protein_coding	ENSRNOT00000055441	protein_coding	up	1.46387	2.75847	0.0020394	0.0209234	6.0858	4.62194	Amn1	Ensembl	1238	chr4:183670596-183697531:-	chr4	-	183670596	183697531	antagonist of mitotic exit network 1 homolog [Source:RGD Symbol;Acc:1308119]	AGCCTCCCTTCTAGCCCATGAGAGGAAGTGGAAAAGAAAGGTTAATAAAAAGCTGTTTTG			6.08343	5.94167	6.23231	4.8491	4.76608	4.25064
ASRN6AP1B10631506911	protein_coding	ENSRNOT00000073675	protein_coding	up	1.46292	2.75667	0.00783157	0.039119	2.69114	1.22822	Sh3pxd2b	Ensembl	696	chr10:17209212-17272629:+	chr10	+	17209212	17272629	SH3 and PX domains 2B [Source:RGD Symbol;Acc:1309926]	CCGGGATGTAGCCGTCAAACGCCTGATACCAATTGATGAGTATTGTAAGGCCCTGATCCA			2.6305	3.21657	2.22637	1.19588	1.36566	1.12311
ASRN6AP1B10635093111	protein_coding	ENSRNOT00000011373	protein_coding	up	1.46284	2.75651	0.0142152	0.0529517	4.938	3.47516	Ost4	Ensembl	552	chr6:26836244-26837440:+	chr6	+	26836244	26837440	oligosaccharyltransferase complex subunit 4, non-catalytic [Source:RGD Symbol;Acc:2300150]	AGTCCTTCCCCTTGTCCACAGGATGATCACGGACGTGCAGCTCGCCATCTTCGCCAACAT			4.36122	5.06546	5.38733	3.77389	3.49816	3.15342
ASRN6AP1B10321304611	protein_coding	ENSRNOT00000026704	protein_coding	up	1.46131	2.75359	0.0104203	0.0451068	2.79034	1.32903	Atp6v0b	Ensembl	1005	chr5:136718352-136721379:-	chr5	-	136718352	136721379	ATPase, H+ transporting, lysosomal V0 subunit B [Source:MGI Symbol;Acc:MGI:1890510]	TCATCATGGCAATTGTCATCAGCAACATGGCAGAGCCTTTCAGTGCTACTGACCCCAAGG			2.43176	2.95702	2.98225	1.78558	1.33859	0.862914
ASRN6AP1B10037790811	protein_coding	ENSRNOT00000000640	protein_coding	up	1.46068	2.75238	0.00826946	0.0401359	2.84445	1.38377	Cmtr1	Ensembl	3718	chr20:8325041-8368764:+	chr20	+	8325041	8368764	cap methyltransferase 1 [Source:RGD Symbol;Acc:1307801]	GCACTTTGTGCCCACAGGTGTCTACATTGTCAGGACTGTGACTGAGCCGTGGACCATGGC			2.68259	2.54118	3.30959	1.5693	1.56981	1.0122
ASRN6AP1B10002923311	protein_coding	ENSRNOT00000004872	protein_coding	up	1.46048	2.752	0.016286	0.0570143	7.04502	5.58454	Prop1	Ensembl	672	chr10:36449920-36452378:-	chr10	-	36449920	36452378	PROP paired-like homeobox 1 [Source:RGD Symbol;Acc:628759]	CTATACAACACCACCTCCACCCGTACCCTGCTTCCCTCACCCCTACAACCACGCTCTCCC		Yes	6.65144	6.92086	7.56277	5.82457	5.8385	5.09056
ASRN6AP1B10008044511	protein_coding	ENSRNOT00000012495	protein_coding	up	1.45966	2.75043	0.00672903	0.0362735	2.70027	1.24062	Psen1	Ensembl	1860	chr6:107169528-107216798:+	chr6	+	107169528	107216798	presenilin 1 [Source:RGD Symbol;Acc:3425]	GGGCATGGATGATTGTCCTGTGTCCTCAGCGAACAAAGTCACGACTCCAGCTTGGCTTTG			2.38742	2.80918	2.90421	1.36401	1.57083	0.786999
ASRN6AP1B10476842311	protein_coding	ENSRNOT00000092294	protein_coding	up	1.45959	2.7503	0.00243463	0.0223673	1.73055	0.270962	March8	Ensembl	4178	chr4:148286879-148398146:+	chr4	+	148286879	148398146	membrane associated ring-CH-type finger 8 [Source:RGD Symbol;Acc:1309339]	CGCTGGAGGGAAAGCGTAGAATGAGAAGACTTTGGGACATTCCATGAGTCATCCAAGCAA			1.68788	1.9711	1.53267	0.269661	0.569165	-0.0259409
ASRN6AP1B10001421211	protein_coding	ENSRNOT00000071239	protein_coding	up	1.45956	2.75024	0.00178124	0.0197954	3.0787	1.61914	AABR07002848.1	Ensembl	705	chr1:86873253-86888958:+	chr1	+	86873253	86888958		GGAAACCCTGTACCTGGGCCCTCACAGACACTGCTTCGTGGACTTCCTTCAGCTGGAAAG			2.79071	3.12784	3.31755	1.84407	1.59414	1.41922
ASRN6AP1B10008031111	protein_coding	ENSRNOT00000010598	protein_coding	up	1.45893	2.74904	0.00307091	0.0247033	6.20293	4.744	Cinp	Ensembl	1470	chr6:135290530-135304422:-	chr6	-	135290530	135304422	cyclin-dependent kinase 2-interacting protein [Source:RGD Symbol;Acc:1563395]	GAAAAACAGTTCATGCTCTTAAGTGCTCAGTCATTTCTCCTATAGCTGGAAATATATATA			6.2788	6.07897	6.25104	4.83373	5.07118	4.3271
ASRN6AP1B10005543211	protein_coding	ENSRNOT00000013857	protein_coding	up	1.45855	2.74832	0.00267428	0.0233572	1.27029	-0.188261	Misp	Ensembl	2571	chr7:12697743-12707922:-	chr7	-	12697743	12707922	mitotic spindle positioning [Source:RGD Symbol;Acc:1595680]	CCCAGGCACAACACGTACCCCTTCATGTTTATTTGTGAAATAAATCTGTCCTCAGCAGCC			0.845394	1.44183	1.52365	-0.124588	-0.151094	-0.2891
ASRN6AP1B10000836611	protein_coding	ENSRNOT00000014027	protein_coding	up	1.45849	2.74821	2.10207e-05	0.00424468	7.65929	6.2008	Lamtor3	Ensembl	1211	chr2:243160917-243173048:+	chr2	+	243160917	243173048	late endosomal/lysosomal adaptor, MAPK and MTOR activator 3 [Source:RGD Symbol;Acc:1307133]	CATGACACTGAATTGTTTCCATTATCAGTATGTATATAAAAATGACAGGATAGCCATTTT			7.75632	7.57081	7.65073	6.21321	6.25156	6.13762
ASRN6AP1B10004259711	protein_coding	ENSRNOT00000006658	protein_coding	up	1.45728	2.74591	0.000356975	0.0104399	5.68024	4.22296	Zfp512	Ensembl	3355	chr6:26284748-26314844:-	chr6	-	26284748	26314844	zinc finger protein 512 [Source:RGD Symbol;Acc:1561526]	GAAGTTGTGGTGACAAGGACTTGGAGAATATTTGGCAAATAAAATGACTCACCTAGAAAG		Yes	5.75151	5.68885	5.60037	4.38486	4.30015	3.98386
ASRN6AP1B10214252911	protein_coding	ENSRNOT00000026754	protein_coding	up	1.45665	2.7447	0.000602032	0.0126804	2.68606	1.22941	Hdgfl3	Ensembl	2746	chr1:143702853-143751789:-	chr1	-	143702853	143751789	HDGF like 3 [Source:RGD Symbol;Acc:628773]	CACGACTTCAGACTTGCAGAAAGCCGGTGAAGGGACCTAACTACCGTAATGAATGCTGCA			2.75115	2.73932	2.56771	1.3726	1.35793	0.957715
ASRN6AP1B10002140811	protein_coding	ENSRNOT00000071965	protein_coding	up	1.45575	2.74299	0.000489691	0.0118514	10.2754	8.81961	Pgam1	Ensembl	1742	chr1:261158261-261165808:+	chr1	+	261158261	261165808	phosphoglycerate mutase 1 [Source:RGD Symbol;Acc:3312]	GTTTGGGCATAACAACTAAGTCTCTTTCCAGATCAGTATAATAAAGGAGTGATGTGCAAT			10.5105	10.1333	10.1823	8.87845	8.91075	8.66963
ASRN6AP1B10003228211	protein_coding	ENSRNOT00000089007	protein_coding	up	1.45559	2.74268	0.000462044	0.0116257	6.49524	5.03966	Lsm8	Ensembl	797	chr4:45555077-45560943:+	chr4	+	45555077	45560943	LSM8 homolog, U6 small nuclear RNA associated [Source:RGD Symbol;Acc:1308442]	CTGTTATTGTAACTTAGACATGCAACTAACAGTAATAAAAGACACGTTTCTTTTTGTGGC			6.69314	6.24307	6.54952	5.08366	5.07381	4.9615
ASRN6AP1B10497271311	protein_coding	ENSRNOT00000066396	protein_coding	up	1.45475	2.7411	0.00475433	0.0304538	4.3396	2.88485	Cnot2	Ensembl	1770	chr7:59530568-59587385:-	chr7	-	59530568	59587385	CCR4-NOT transcription complex, subunit 2 [Source:RGD Symbol;Acc:1311672]	ACCTACTACTTCTTTGACTGTCTCAACTGGAGGAAAGTAGCTAAGGAACACTGAGTCGTG		Yes	4.07801	4.22894	4.71185	2.98301	3.11901	2.55252
ASRN6AP1B10006981911	protein_coding	ENSRNOT00000010887	protein_coding	up	1.45326	2.73826	0.00827186	0.0401359	4.49281	3.03955	Trim47	Ensembl	2198	chr10:104654717-104659188:-	chr10	-	104654717	104659188	tripartite motif-containing 47 [Source:RGD Symbol;Acc:1597317]	GTGCTAAAGAGGAGGTGATACATGGCTGTTTCATCCCGTGGCGGCTCGGCTGGGAGAAGG		Yes	4.17046	5.08345	4.22452	3.02704	3.12079	2.97083
ASRN6AP1B10657040711	protein_coding	ENSRNOT00000088885	protein_coding	up	1.45267	2.73715	0.00298617	0.0244539	2.4916	1.03893	Hint3	Ensembl	833	chr1:29413425-29423288:+	chr1	+	29413425	29423288	histidine triad nucleotide binding protein 3 [Source:RGD Symbol;Acc:621603]	ACAGATGTGAGGTTGATTATTTGCTTGAAAAGCTAAGAAAATAAAGATGTGAACCATGGA			2.65326	2.0505	2.77105	1.08104	0.975655	1.06009
ASRN6AP1B10005033111	protein_coding	ENSRNOT00000072416	protein_coding	up	1.45225	2.73635	0.000762496	0.0138508	4.62159	3.16934	Mphosph6	Ensembl	1062	chr19:50357338-50367187:-	chr19	-	50357338	50367187	M phase phosphoprotein 6 [Source:RGD Symbol;Acc:1591222]	GTGCTCTTAGGCCTTTGTCATGTATAGAAGTGTGAGGTGGGTGTGTTTTAAACAGTCATC			4.91853	4.48736	4.45887	3.18691	3.07373	3.24737
ASRN6AP1B10009112511	protein_coding	ENSRNOT00000024959	protein_coding	up	1.45188	2.73565	0.00800046	0.0395023	2.74884	1.29695	Mitd1	Ensembl	1150	chr9:44472365-44483655:-	chr9	-	44472365	44483655	microtubule interacting and trafficking domain containing 1 [Source:RGD Symbol;Acc:1307700]	TTACTCCGAACATATTTTTATAATGTATGAATTTAACAATAAATGTTTACATTTCTACTG			3.28204	2.67692	2.28755	1.39588	1.18341	1.31156
ASRN6AP1B10003441111	protein_coding	ENSRNOT00000025433	protein_coding	up	1.45129	2.73452	0.00428098	0.0289932	6.67456	5.22327	Psmd5	Ensembl	2213	chr3:13916203-13933658:-	chr3	-	13916203	13933658	proteasome 26S subunit, non-ATPase 5 [Source:RGD Symbol;Acc:1308434]	GGTAGTCTCTAAAAACTAAGTCATTTAGAATCATCGGATTGTATTATTTGTATACAGGAA			6.92237	6.83547	6.26583	5.25899	5.44418	4.96663
ASRN6AP1B10063391111	protein_coding	NM_001011999	protein_coding	up	1.45112	2.73421	0.00228301	0.021932	6.84775	5.39663	Morf4l1	Refseq	1787	chr8:97473454-97494974:-	chr8	-	97473454	97494974		GTGGCTCCTCCTGAGTACCATCGGAAAGCCGTGTGAGGAGTGTGCTCTCTCACTCGTGCT		Yes	6.62749	6.73247	7.18328	5.62979	5.34157	5.21852
ASRN6AP1B10136926411	protein_coding	ENSRNOT00000024207	protein_coding	up	1.45012	2.7323	0.000931999	0.014932	8.2082	6.75809	LOC108348064	Ensembl	1407	chr8:72476425-72629234:-	chr8	-	72476425	72629234	gamma-secretase subunit APH-1B-like [Source:RGD Symbol;Acc:11363519]	TGTCTCCTAAGCCAACCTCTGCTGAGCAAGTAAATTTCTGAAAACCTGGGTAGCCCTTGT			8.36224	8.156	8.10637	6.86571	6.93864	6.46992
ASRN6AP1B10327848611	protein_coding	ENSRNOT00000058294	protein_coding	up	1.44958	2.73128	0.00178119	0.0197954	1.16922	-0.280355	Lrrc63	Ensembl	2467	chr15:57133275-57170394:-	chr15	-	57133275	57170394	leucine rich repeat containing 63 [Source:RGD Symbol;Acc:1559507]	AACTGCGTCTTATACTCTGTCTGTTCTTGAACCCATGTTCAATGACAGGCTAGCAGCTTG			1.42011	1.28441	0.803152	-0.267896	-0.186712	-0.386456
ASRN6AP1B10007403311	protein_coding	ENSRNOT00000020004	protein_coding	up	1.44906	2.73029	0.0439613	0.10292	6.46644	5.01738	Pgghg	Ensembl	2317	chr1:213737788-213742637:+	chr1	+	213737788	213742637	protein-glucosylgalactosylhydroxylysine glucosidase [Source:RGD Symbol;Acc:1306015]	TGTCCCTTCCCCTCCCCACTTCCTCTTCTCACCCTCTCCAATCCTGGGCTATCTAGAGCC			6.06491	6.28194	7.05246	5.46227	5.36888	4.221
ASRN6AP1B10702301611	protein_coding	ENSRNOT00000084062	protein_coding	up	1.44834	2.72893	0.00204094	0.0209234	2.366	0.917668	Psma6	Ensembl	928	chr6:76174452-76205426:+	chr6	+	76174452	76205426	proteasome subunit alpha 6 [Source:RGD Symbol;Acc:61849]	AGGTGGATAATGGCCAATCTCCGAAAAAAATATGCTTTTAAGGCTATTAACCAGGGTGGA			2.43217	2.02807	2.63778	0.788616	0.860046	1.10434
ASRN6AP1B10007279411	protein_coding	ENSRNOT00000002797	protein_coding	up	1.44832	2.7289	0.00102042	0.0155383	3.39587	1.94755	Gtpbp8	Ensembl	1199	chr11:60907015-60916842:+	chr11	+	60907015	60916842	GTP-binding protein 8 (putative) [Source:RGD Symbol;Acc:1310025]	TTAAGTGACAAGTCCAAAAGCATATACAAATTCACGAAATGAGACCCTGCTTCTATGCAG			3.35771	3.30027	3.52964	2.1678	2.02493	1.64993
ASRN6AP1B10004997511	protein_coding	ENSRNOT00000040840	protein_coding	up	1.44719	2.72677	0.0028645	0.0240641	2.02537	0.578171	Tdgf1	Ensembl	501	chr8:119215495-119219232:-	chr8	-	119215495	119219232	teratocarcinoma-derived growth factor 1 [Source:RGD Symbol;Acc:1594185]	GGTATCCAGGACTCCACGCCAAACACCGTCTGTGCCAACCACTGTTATGCTAGCTGGCAT			1.75831	1.88594	2.43186	0.72328	0.570524	0.440711
ASRN6AP1B10413571511	protein_coding	ENSRNOT00000000110	protein_coding	up	1.44692	2.72625	0.0104544	0.0451869	3.37746	1.93055	Rnf115	Ensembl	2095	chr2:198852500-198919995:+	chr2	+	198852500	198919995	ring finger protein 115 [Source:RGD Symbol;Acc:1305315]	TGCAACCACTTCTTTCACAGCAGCTGCATCGTGCCCTGGTTAGAACTGCATGACACATGT			3.02647	3.11665	3.98928	1.93624	2.07332	1.78208
ASRN6AP1B10424674611	protein_coding	ENSRNOT00000085195	protein_coding	up	1.44575	2.72405	0.00770139	0.0387719	3.30515	1.85939	Gsta1	Ensembl	435	chr9:27368272-27447877:-	chr9	-	27368272	27447877	glutathione S-transferase alpha 1 [Source:RGD Symbol;Acc:2753]	AGGACAAAGCAAGGAACCGTTACTTTCCTGCCTTTGAAAAGGTGAGAGGAAGTTCACTGA			3.19766	2.96312	3.75466	2.13322	1.90486	1.5401
ASRN6AP1B10007444911	protein_coding	ENSRNOT00000026928	protein_coding	up	1.44528	2.72316	0.00188555	0.0203155	8.70253	7.25725	Psma5	Ensembl	1009	chr2:211050360-211073714:+	chr2	+	211050360	211073714	proteasome subunit alpha 5 [Source:RGD Symbol;Acc:61848]	TCTGTGGGACAGTTTCAGTTCTAATGGCTCTTAGACTTTATTTCCAACTCCACGTCGTGG			8.77009	8.53162	8.80589	7.31061	7.53663	6.92452
ASRN6AP1B10000766211	protein_coding	ENSRNOT00000005055	protein_coding	up	1.44471	2.72208	0.0222797	0.0682616	3.88217	2.43746	Gpr65	Ensembl	1411	chr6:122254841-122256251:+	chr6	+	122254841	122256251	G-protein coupled receptor 65 [Source:RGD Symbol;Acc:1311832]	GACTCCTGTCCTGACTTTATTAAGTAAGGTACAAAAATGTATTCTTTTGTATGTATTCTA			3.85652	3.94005	3.84994	2.69861	2.95735	1.65641
ASRN6AP1B10111997911	protein_coding	ENSRNOT00000077465	protein_coding	up	1.44356	2.71992	0.00584316	0.0337577	1.49567	0.0521044	Zfp426	Ensembl	1662	chr8:21478383-21492801:-	chr8	-	21478383	21492801	zinc finger protein 426 [Source:RGD Symbol;Acc:1590942]	AGGTGATGCTGGAGAACTACAAGAACCTGGCCACAGTAGGATATCAGCTCATCAAACCCA			1.49693	1.32114	1.66893	0.323299	0.280014	-0.447
ASRN6AP1B10578924911	protein_coding	ENSRNOT00000078528	protein_coding	up	1.4434	2.7196	0.0156212	0.0557806	2.87585	1.43245	Txn2	Ensembl	621	chr7:119144351-119158201:-	chr7	-	119144351	119158201	thioredoxin 2 [Source:RGD Symbol;Acc:71040]	AGACCAGCTGGAAGCCTTCCTGAAGAAGCTAATTGGCTGACAAGCAGGTCTGTAATAAAG			2.32433	2.973	3.33023	1.5767	1.68829	1.03238
ASRN6AP1B10007508011	protein_coding	ENSRNOT00000006582	protein_coding	up	1.44252	2.71795	0.00391583	0.0279331	0.837858	-0.604663	Esyt2	Ensembl	2538	chr6:144156175-144245545:+	chr6	+	144156175	144245545	extended synaptotagmin 2 [Source:RGD Symbol;Acc:1565705]	AGGGCTTCTTGGCAAAGTGCTGGTTGCTCTGGCATCTGAAGAACTCGCCAAGGGCTGGAC			0.579659	1.21669	0.717225	-0.327621	-0.808644	-0.677726
ASRN6AP1B10048309811	protein_coding	ENSRNOT00000019309	protein_coding	up	1.44246	2.71784	0.0351451	0.0891362	4.61123	3.16877	Arhgap17	Ensembl	3178	chr1:193239040-193328371:-	chr1	-	193239040	193328371	Rho GTPase activating protein 17 [Source:RGD Symbol;Acc:628767]	ACAGGTGGGGAAGGTTTCCAGAACTAAGACACCAATTCTAGGGTTTCTGAATCACTTCGA			4.29929	4.11489	5.41952	3.03601	3.58863	2.88167
ASRN6AP1B10108687411	protein_coding	ENSRNOT00000077797	protein_coding	up	1.44235	2.71763	0.00546014	0.0326223	0.294024	-1.14832	Set	Ensembl	5927	chr3:8643936-8659117:+	chr3	+	8643936	8659117	SET nuclear proto-oncogene [Source:RGD Symbol;Acc:1307467]	CGCCGAGGAGATCAAGGTTCAGCCATTCTTCAGGACCACCAACTGGCAGGCCTTGCTTGC			0.0047275	0.394289	0.483057	-1.10178	-0.793741	-1.54945
ASRN6AP1B10006586811	protein_coding	ENSRNOT00000055602	protein_coding	up	1.44227	2.71748	0.00303681	0.0246547	5.8576	4.41533	Rrbp1	Ensembl	4668	chr3:138055240-138116664:-	chr3	-	138055240	138116664	ribosome binding protein 1 [Source:RGD Symbol;Acc:1306536]	CAGAACCCCAGTCTGTAAAAGAACCTTTGTCACATTTGATAAACACTATTCCCGGGAGCA			6.08713	5.644	5.84167	4.40296	4.74137	4.10167
ASRN6AP1B10005909611	protein_coding	ENSRNOT00000015210	protein_coding	up	1.44183	2.71666	0.00316743	0.0250451	4.25552	2.81368	Rftn1	Ensembl	2826	chr9:12740885-12942358:+	chr9	+	12740885	12942358	raftlin lipid raft linker 1 [Source:RGD Symbol;Acc:1563347]	GGAAACAGCCCTGTCTCTTTCTTGTTTAGTTATTTAAAGCAATAAAATGACCTGAGTTTA			4.41108	4.49177	3.8637	2.94513	2.90725	2.58867
ASRN6AP1B10001611711	protein_coding	ENSRNOT00000046142	protein_coding	up	1.44169	2.71638	0.00670653	0.0362721	4.23531	2.79363	Rsbn1l	Ensembl	3392	chr4:10748745-10809142:+	chr4	+	10748745	10809142	round spermatid basic protein 1-like [Source:RGD Symbol;Acc:1308748]	ACCTTCTTAGTGCGATTTATATTGAGATGTGAGCCACTTAATAAAGGTTCATAATACTAA			4.30076	4.61042	3.79476	3.02177	2.84012	2.51899
ASRN6AP1B10001570111	protein_coding	ENSRNOT00000012528	protein_coding	up	1.44131	2.71567	0.00215052	0.0215301	3.52393	2.08262	Trim35	Ensembl	3674	chr15:42960307-42976792:+	chr15	+	42960307	42976792	tripartite motif-containing 35 [Source:RGD Symbol;Acc:1564642]	CAGCCTGCACCCCTCATTACATAAGACTTGTTTTAAACCATGCCGCTTACCCACTAATTG		Yes	3.16389	3.64026	3.76763	2.17065	2.17573	1.90148
ASRN6AP1B10159407011	protein_coding	ENSRNOT00000025718	protein_coding	up	1.44125	2.71557	0.00286819	0.0240641	0.948873	-0.492382	Notch2	Ensembl	10535	chr2:200187184-200320215:+	chr2	+	200187184	200320215	notch 2 [Source:RGD Symbol;Acc:3188]	TGCTGTTGAAGAATGGGGCCAACCGGGATATGCAGGACAACAAGGAAGAGACACCTTTGT		Yes	1.07229	1.04974	0.724594	-0.165924	-0.826226	-0.484994
ASRN6AP1B10658318211	protein_coding	ENSRNOT00000028132	protein_coding	up	1.44062	2.71438	0.0282245	0.0782452	5.6901	4.24948	Axl	Ensembl	2640	chr1:82550892-82580761:-	chr1	-	82550892	82580761	Axl receptor tyrosine kinase [Source:RGD Symbol;Acc:620028]	GCCCTGGAGCCTTCCTGTGCCCCTAGAGCCCTGGCGCCCAGTGAGTGAACCCCCACCTCC			5.03013	6.03766	6.0025	4.61351	4.41978	3.71514
ASRN6AP1B10056689111	protein_coding	ENSRNOT00000012725	protein_coding	up	1.43998	2.71316	0.0177638	0.0599728	3.66719	2.22722	Tf	Ensembl	2978	chr8:111673547-111721333:-	chr8	-	111673547	111721333	transferrin [Source:RGD Symbol;Acc:3845]	GGCTCTGAAGAACACACCGGCCTTCTTAGTAGCCTGCAATAAGCAAGATATCGCAATGGC			3.06087	3.68181	4.25889	2.48129	2.16895	2.03141
ASRN6AP1B10120544811	protein_coding	ENSRNOT00000092172	protein_coding	up	1.43937	2.71202	0.000286687	0.00994437	3.46497	2.0256	Rufy3	Ensembl	3114	chr14:21058595-21127875:-	chr14	-	21058595	21127875	RUN and FYVE domain containing 3 [Source:RGD Symbol;Acc:1565242]	CCGGGAGGATGAGAGCCTGACAAAGAACACATGTAAACACTGCCGAGGGACCTTCTGTAA		Yes	3.27535	3.54321	3.57635	2.01683	2.15912	1.90085
ASRN6AP1B10000123311	protein_coding	ENSRNOT00000015336	protein_coding	up	1.4381	2.70963	0.0288011	0.0792619	3.39985	1.96176	Bhmt	Ensembl	1864	chr2:23236575-23256158:-	chr2	-	23236575	23256158	betaine-homocysteine S-methyltransferase [Source:RGD Symbol;Acc:621496]	CTCTGTTCTGACTGCTTCCATTCCATTTCATTAATAAAAACATGCCGGTTGAAAACCTTC			3.75482	3.89741	2.54734	1.93272	1.90606	2.04649
ASRN6AP1B10852540811	protein_coding	ENSRNOT00000072786	protein_coding	up	1.43786	2.70918	0.00382361	0.0275836	2.86102	1.42316	Arhgef16	Ensembl	4447	chr5:171624796-171648563:-	chr5	-	171624796	171648563	Rho guanine nucleotide exchange factor 16 [Source:RGD Symbol;Acc:1588981]	ACAGGCTGCACCCTCCCGGCCGCCCTTCCGCGGCGCGCACAGATTTGAAGATTGAAACCG			2.53164	2.93472	3.11671	1.59897	1.57615	1.09438
ASRN6AP1B10139054211	protein_coding	ENSRNOT00000088956	protein_coding	up	1.43743	2.70837	0.0157286	0.0559561	4.54781	3.11039	Nckap1l	Ensembl	3713	chr7:145068286-145112509:+	chr7	+	145068286	145112509	NCK associated protein 1 like [Source:RGD Symbol;Acc:1312032]	CCCCATTGAGTGCCTGAAGGAGTTTGTCACCCCAGACACAGACATTAAGGTCACCCTGAG			4.23173	4.35584	5.05586	3.27199	3.43526	2.62391
ASRN6AP1B10004955711	protein_coding	ENSRNOT00000033704	protein_coding	up	1.43734	2.7082	0.0027761	0.023725	1.55902	0.121685	Rrm2b	Ensembl	1199	chr7:76750050-76780817:-	chr7	-	76750050	76780817	ribonucleotide reductase regulatory TP53 inducible subunit M2B [Source:RGD Symbol;Acc:1306045]	ATGGCAGAAACCACAGATAATGTCTTCACCTTGGATGCAGATTTCTAAAGCCCTCCTCAT			1.72963	1.48278	1.46466	0.478742	0.104472	-0.218158
ASRN6AP1B10933824711	protein_coding	ENSRNOT00000081707	protein_coding	up	1.43724	2.70802	0.0143406	0.0531954	3.68614	2.2489	Mkln1	Ensembl	2202	chr4:58693384-58817691:+	chr4	+	58693384	58817691	muskelin 1 [Source:RGD Symbol;Acc:620076]	TCAAACCTGGAAACTTCTTCGAGAGGAACTCCTGCTAAGCGCAGGCCCTGAGACATCCGA			3.33437	3.51322	4.21084	2.44372	2.49512	1.80787
ASRN6AP1B10000952311	protein_coding	ENSRNOT00000038182	protein_coding	up	1.43718	2.7079	0.00019922	0.00902941	6.48205	5.04488	Rae1	Ensembl	1535	chr3:171015617-171030384:+	chr3	+	171015617	171030384	ribonucleic acid export 1 [Source:RGD Symbol;Acc:1311540]	CTGCTGATGAGCCCTGTGGTGTTTTATAATAAAATACTTTGAAGATGGCCTAACTCCATC			6.60981	6.54173	6.29462	5.03819	5.14236	4.95407
ASRN6AP1B10002483111	protein_coding	ENSRNOT00000072856	protein_coding	up	1.43711	2.70778	0.0138349	0.052132	3.01331	1.5762	Ifnar2	Ensembl	1783	chr11:31539016-31558851:+	chr11	+	31539016	31558851	interferon alpha and beta receptor subunit 2 [Source:RGD Symbol;Acc:1583177]	CTTCTCTATGCAGATTACCAATTCGGGCATCAGGATTGTTTACACGGGTCATAAGGTCAT			2.84464	3.21839	2.97689	1.74083	2.03895	0.948809
ASRN6AP1B10001610311	protein_coding	ENSRNOT00000017831	protein_coding	up	1.43694	2.70746	0.000891907	0.0146686	2.70842	1.27148	Rnf217	Ensembl	1223	chr1:28301922-28390837:+	chr1	+	28301922	28390837	ring finger protein 217 [Source:RGD Symbol;Acc:1306836]	GCACTAGGGGCCATAGCAGTTGTAATTGGTTTATTTGTATTTCCTATATATTGCCTTTGT			2.68355	2.47211	2.96962	1.37209	1.31488	1.12748
ASRN6AP1B10001915211	protein_coding	ENSRNOT00000012327	protein_coding	up	1.43602	2.70574	0.00258072	0.0229709	4.78315	3.34713	Erg28	Ensembl	1683	chr6:109683253-109692218:-	chr6	-	109683253	109692218	ergosterol biosynthesis 28 homolog [Source:RGD Symbol;Acc:1310769]	GCTGTTTTTAGACATTTTGGTCAGTTGTTTTTGTGTAATGCATTTTGTAATAAATAGGGA			5.17451	4.45141	4.72354	3.29622	3.42209	3.32308
ASRN6AP1B10226252411	protein_coding	NM_001190238	protein_coding	up	1.43563	2.70499	0.00965266	0.0434671	8.70369	7.26806	Psap	Refseq	2573	chr20:29831314-29856876:+	chr20	+	29831314	29856876		TGATGCACATGCAACCCAAGGAAATCTGTGTGATGGTTGGCTTCTGTGATGAGGTCAAGA			8.43243	8.7647	8.91394	7.45283	7.62228	6.72909
ASRN6AP1B10003964511	protein_coding	ENSRNOT00000080429	protein_coding	up	1.43558	2.70491	1.60617e-05	0.00383686	1.87108	0.435497	Dll1	Ensembl	3677	chr1:57318708-57327379:-	chr1	-	57318708	57327379	delta like canonical Notch ligand 1 [Source:RGD Symbol;Acc:70949]	TTCCTTGAACTAGAAACACAACTGCCTTTATTGTCCTTTTTGATACTGAAATGTGGTTTG			1.76446	1.93057	1.91821	0.467215	0.390441	0.448834
ASRN6AP1B10003415911	protein_coding	ENSRNOT00000020409	protein_coding	up	1.43507	2.70394	0.000237948	0.00934384	5.18821	3.75315	Bcl2l2	Ensembl	3520	chr15:33544312-33549164:+	chr15	+	33544312	33549164	Bcl2-like 2 [Source:RGD Symbol;Acc:620717]	CAGTCCTGCAGTTGTCAATCCTACTCCCCACCTCACTAGGGCATACATATACTATTTTAC			5.0633	5.23627	5.26506	3.82085	3.87548	3.56311
ASRN6AP1B10307373511	protein_coding	ENSRNOT00000042270	protein_coding	up	1.43497	2.70376	0.000751785	0.0137475	2.63029	1.19532	Fgfr1op2	Ensembl	2844	chr4:180887182-180908121:+	chr4	+	180887182	180908121	FGFR1 oncogene partner 2 [Source:RGD Symbol;Acc:1303233]	GAAGGACGACCCGGGCATAATAATGAAGTTAAAGGAGCAGCACTCAAAGATTGACATGGT			2.7113	2.4704	2.70917	1.24771	0.944209	1.39404
[truncated: 2,547 more rows]

## Sheet: down_M1-L_vs_M0-L
Table S5-2 The down-regulated mRNA expression between M1-L and M0-L
[truncated: 1,276 more rows]

## Sheet: up_M2-L_vs_M0-L
Table S5-3 The up-regulated mRNA expression between M2-L and M0-L
[truncated: 4,361 more rows]

## Sheet: down_M2_-L vs_M0-L
Table S5-4 The down-regulated mRNA expression between M2-L and M0-L
[truncated: 317 more rows]

[truncated: 2 more sheets: up_M2-L_vs_M1-L, down_M2-L_vs_M1-L]
