# Supplementary material for: The potential roles of m6A modification in regulating the inflammatory response in microglia
Source: J Neuroinflammation. 2021 Jul 5;18:149. doi: 10.1186/s12974-021-02205-z (PMC8259013; doi:10.1186/s12974-021-02205-z)
Supplement: Supplementary file 6 — Additional file 6:. The associated analysis of mRNA expression level and methylation level between M1-L and M0-L [file 12974_2021_2205_MOESM6_ESM.xlsx]

## Sheet: hyper-up
Table S6-1 The hyper m6A mRNA level and up-regulated mRNA expression between M1-L and M0-L
ProbeName	type	Transcript_ID	transcript_type	Foldchange(log2-Scaled)GE	Foldchange GE	Foldchange(log2-Scaled)m6A	Foldchange m6A	GeneSymbol	source	RNAlength	Locus	chrom	strand	txStart	txEnd	description	Sequence	Alias_Gene_symbol	TF	[A4, M1](Expression_level)	[A5, M1](Expression_level)	[A6, M1](Expression_level)	[A1, M0](Expression_level)	[A2, M0](Expression_level)	[A3, M0](Expression_level)		[A4, M1](Methylation_level)	[A5, M1](Methylation_level)	[A6, M1](Methylation_level)	[A1, M0](Methylation_level)	[A2, M0](Methylation_level)	[A3, M0](Methylation_level)
ASRN6AP1B10005222511	protein_coding	ENSRNOT00000017643	protein_coding	6.33382	80.6619	0.683088	1.60557	Clec4f	Ensembl	1928	chr4:115322291-115332052:-	chr4	-	115322291	115332052	C-type lectin domain family 4, member F [Source:RGD Symbol;Acc:621062]	TGCCCCAACAGGTCTGCCTAGATAAGCCCTCAATAAACACTCATTGAATGGACAGAAACT				0.799782	1.00365	0.0452781	-0.588321	-0.797301	-1.06315		0.730858	0.766415	0.608622	0.369411	0.350718	0.554352
ASRN6AP1B10004667311	protein_coding	ENSRNOT00000073547	protein_coding	5.37572	41.5197	0.857499	1.81189	Ifi44l	Ensembl	1332	chr2:256964860-256978668:+	chr2	+	256964860	256978668	interferon-induced protein 44-like [Source:RGD Symbol;Acc:1595861]	GCGGATGATGCCTTAGAAGACTTGCCTCTCGAGGACACTGGTACCACTGTTCCTTTCTAA				-1.31626	-1.07878	-0.430097	-2.30912	-2.0177	-1.80877		0.579992	0.594687	0.628064	0.355518	0.464799	0.356274
ASRN6AP1B10001489711	protein_coding	ENSRNOT00000002373	protein_coding	5.35779	41.0067	0.932793	1.90897	Meltf	Ensembl	4197	chr11:72135668-72157522:-	chr11	-	72135668	72157522	melanotransferrin [Source:RGD Symbol;Acc:1308155]	TAGTGCTAAAGAAAGACATTGGTTTCTTTTTAAATAAAGCCAAATATCCCTGCATACGCA				0.617309	1.21251	0.399646	-1.01563	-2.02918	-2.10805		0.694145	0.762591	0.704434	0.545897	0.418637	0.416494
ASRN6AP1B10619260611	protein_coding	ENSRNOT00000033443	protein_coding	5.34224	40.5671	0.675795	1.59748	Aknad1	Ensembl	2519	chr2:211546560-211585332:+	chr2	+	211546560	211585332	AKNA domain containing 1 [Source:RGD Symbol;Acc:1583957]	AGAATCTAAGATTTTAAACTCGCCTTTGGATCATGCCTTAAGGACAGCAACCAAACTGAA				4.4112	4.73372	5.2275	3.23293	3.08569	3.20523		0.717899	0.619731	0.679648	0.319243	0.347399	0.263427
ASRN6AP1B10616196011	protein_coding	ENSRNOT00000025770	protein_coding	5.25209	38.1099	0.669504	1.59053	Ifit1	Ensembl	2068	chr1:252944103-252946170:+	chr1	+	252944103	252946170	interferon-induced protein with tetratricopeptide repeats 1 [Source:RGD Symbol;Acc:620599]	AGGACACCTGCTCACTTAAAGATCATGACCGATTCCTGCTGCTCCAGACTCCTGTGAGCT				7.44512	7.45452	8.53698	1.78161	1.90953	0.744039		0.811226	0.718021	0.85099	0.418717	0.54015	0.523618
ASRN6AP1B10005326411	protein_coding	ENSRNOT00000032249	protein_coding	5.16306	35.8292	0.613516	1.52998	Hcar2	Ensembl	1083	chr12:38160464-38161546:+	chr12	+	38160464	38161546	hydroxycarboxylic acid receptor 2 [Source:RGD Symbol;Acc:727952]	GGAAAACCTTGGGCGAACCAGATAATAACCGGAGCACGAGTGTGGAGCTCACGGGGGACC				1.36989	3.37547	1.3076	-0.532371	-0.517079	-1.35845		0.802273	0.804638	0.834429	0.445601	0.479254	0.260218
ASRN6AP1B10224479111	protein_coding	ENSRNOT00000016133	protein_coding	5.00113	32.0251	0.878229	1.83812	LOC497963	Ensembl	3336	chr10:66285433-66313190:+	chr10	+	66285433	66313190	similar to Nitric oxide synthase, inducible (NOS type II) (Inducible NO synthase) (Inducible NOS) (iNOS) [Source:RGD Symbol;Acc:1598227]	GGAGTCCGAGACTTCTGTGACACACAGCGCTACAACATCCTGGAGGAAGTGGGCAGGAGG				3.93914	4.62906	3.03253	-1.32131	-1.10282	-1.46433		0.854985	0.775335	0.797635	0.637656	0.609516	0.339744
ASRN6AP1B10334811411	protein_coding	ENSRNOT00000002695	protein_coding	4.8888	29.6263	0.585804	1.50087	Mx2	Ensembl	2553	chr11:38035696-38059577:+	chr11	+	38035696	38059577	MX dynamin like GTPase 2 [Source:RGD Symbol;Acc:628821]	CTCCCCATTGAATTTGTAAAATACAGGTGAGGGGCACATAGAGGATAGAAAGAGGCCTGT				3.14859	3.4121	3.28406	-1.25892	-1.2406	-1.37293		0.584376	0.471201	0.543345	0.278729	0.306142	0.463995
ASRN6AP1B10468286511	protein_coding	ENSRNOT00000039876	protein_coding	4.62559	24.6855	0.602482	1.51833	Mx1	Ensembl	3315	chr11:37891156-37914983:-	chr11	-	37891156	37914983	myxovirus (influenza virus) resistance 1 [Source:RGD Symbol;Acc:3127]	CTGTGGGAGGATAGAGGATACCTTGTAAGGCTCCTTTGCAGACATTGAATGCATTCACCT				0.588672	0.660247	0.52684	-0.0511094	-0.814736	-0.23676		0.67915	0.622504	0.669151	0.480119	0.227889	0.395319
ASRN6AP1B10091257811	protein_coding	ENSRNOT00000000523	protein_coding	4.5724	23.7919	0.608268	1.52443	RT1-Ba	Ensembl	1115	chr20:4066132-4070721:-	chr20	-	4066132	4070721	RT1 class II, locus Ba [Source:RGD Symbol;Acc:1595867]	TGCAAGGTGGAGCACTGGGGCCTCGACGAGCCGGTTCTAAAACACTGGGAACCTGAGATT				-0.170716	-0.733115	-0.294684	-0.813185	-1.40844	-1.47882		0.723521	0.593916	0.702226	0.62989	0.415445	0.283774
ASRN6AP1B10269419311	protein_coding	ENSRNOT00000088884	protein_coding	4.51426	22.8521	0.990135	1.98637	Slamf7	Ensembl	1393	chr13:90061028-90075144:-	chr13	-	90061028	90075144	SLAM family member 7 [Source:RGD Symbol;Acc:1560190]	ATTCCACTGTGCAGATCCCCAAAGTGGTGAAGAGTCCCAGCTCCCCACCTGCAATGCCAC				1.3033	1.42232	1.87346	0.910326	0.791253	-0.156002		0.488356	0.422184	0.495144	0.191343	0.31001	0.337543
ASRN6AP1B10004371111	protein_coding	ENSRNOT00000005671	protein_coding	4.50608	22.7229	0.796637	1.73705	Tshr	Ensembl	5269	chr6:115170865-115306871:+	chr6	+	115170865	115306871	thyroid stimulating hormone receptor [Source:RGD Symbol;Acc:3911]	ATTTGCAAGCAAAAGAAGTGTGGACAAAAGGGTATACTGGACACTACAGCATCTGCAGTG				2.40355	2.436	2.84066	-2.34854	-2.17801	-1.67002		0.552767	0.550446	0.750043	0.375602	0.530724	0.314266
ASRN6AP1B10579549911	protein_coding	ENSRNOT00000081036	protein_coding	4.09252	17.0597	0.638242	1.55643	Zbp1	Ensembl	2589	chr3:171276130-171286537:-	chr3	-	171276130	171286537	Z-DNA binding protein 1 [Source:RGD Symbol;Acc:619956]	CTGCCCTACCATAGGCCAGAAAGCAATGGAGCCACAAGACCATAGACCTCTCTGCCACCA		Yes		7.09695	7.3921	5.49564	2.39763	2.20976	1.83452		0.769801	0.685824	0.765237	0.321291	0.386128	0.410632
ASRN6AP1B10003921011	protein_coding	ENSRNOT00000074583	protein_coding	3.97315	15.705	0.688235	1.61131	Tnfaip3	Ensembl	2445	chr1:14402913-14412807:-	chr1	-	14402913	14412807	TNF alpha induced protein 3 [Source:RGD Symbol;Acc:1589275]	AATGCCAAGTGTAATGGTTACTGCAATGAGTGCTACCAGTTCAAGCAGATGTACGGCTAA				0.423272	0.49769	0.326666	-0.512158	-0.998528	-0.621415		0.658782	0.653395	0.649713	0.534892	0.34098	0.341016
ASRN6AP1B10253972611	protein_coding	ENSRNOT00000083067	protein_coding	3.78908	13.8238	0.671074	1.59226	Mx2	Ensembl	2427	chr11:38035450-38059312:+	chr11	+	38035450	38059312	MX dynamin like GTPase 2 [Source:RGD Symbol;Acc:628821]	TCTGTGGGAGGATAGAGGATACCTTGTAAGGCTCCTTTGCAGACATTGTTCTCTCTGGGA				0.0811504	0.679643	-0.163307	-2.24928	-1.50376	0.748663		0.731634	0.75999	0.790899	0.278609	0.379499	0.372477
ASRN6AP1B10418523011	protein_coding	ENSRNOT00000007702	protein_coding	3.55313	11.7381	0.806019	1.74838	Birc3	Ensembl	1917	chr8:6049168-6061837:-	chr8	-	6049168	6061837	baculoviral IAP repeat-containing 3 [Source:RGD Symbol;Acc:621282]	TGGCAAAGCAATGGGGTATCAGCCTAGTGGTAAAACTGACCAAAAGTCATGAACAAAACT				6.81502	6.87922	5.99001	5.16428	4.98436	6.69606		0.875586	0.732915	0.797388	0.487774	0.557219	0.138568
ASRN6AP1B10007746911	protein_coding	ENSRNOT00000020520	protein_coding	2.99717	7.98431	0.701001	1.62563	Lrrc32	Ensembl	3992	chr1:163445527-163457424:+	chr1	+	163445527	163457424	leucine rich repeat containing 32 [Source:RGD Symbol;Acc:1309087]	AGGCCCTGGGACCTGCTCTTTGTATAACTCACATGAATGTATTAAAGTATAATTTTGGAG				4.87241	4.52863	4.87517	3.21333	3.20829	2.80863		0.721312	0.573265	0.64075	0.335077	0.446281	0.437499
ASRN6AP1B10034789711	protein_coding	ENSRNOT00000082650	protein_coding	2.92913	7.61649	0.620093	1.53697	Onecut2	Ensembl	1506	chr18:59830363-59875124:+	chr18	+	59830363	59875124	One cut domain family member 2 [Source:UniProtKB/Swiss-Prot;Acc:Q6XBJ3]	GGCCTACACCGCCTATCGATGCCTCACCAAAGACCTAGAAGGACTGCGCCATGAACCCGG		Yes		2.7482	3.13658	3.65312	1.57466	1.7244	1.96686		0.588426	0.508077	0.655993	0.259643	0.341874	0.296958
ASRN6AP1B10241002311	protein_coding	ENSRNOT00000026559	protein_coding	2.82029	7.06304	1.0427	2.06008	Vegfa	Ensembl	3474	chr9:17340341-17355681:+	chr9	+	17340341	17355681	vascular endothelial growth factor A [Source:RGD Symbol;Acc:619991]	ACAAAGCCAGAAAATCACTGTGAGCCTTGTTCAGAGCGGAGAAAGCATTTGTTTGTCCAA				-0.297649	-0.736139	-0.262857	-1.17398	-1.6613	-1.456		0.5895	0.567554	0.574622	0.48265	0.370472	0.268376
ASRN6AP1B10129031411	protein_coding	NM_001170531	protein_coding	2.70065	6.50095	0.6018	1.51761	Rasgrf1	Refseq	4226	chr8:97277326-97405094:+	chr8	+	97277326	97405094		AGTCGACAAACAGCATCATTACTTCACAGTGAACTTCTCCAATGACAGCCAGAAGTCCCT				9.36581	9.2031	8.98264	8.0816	8.40127	9.04923		0.920004	0.876159	0.904994	0.693334	0.746751	0.275883
ASRN6AP1B10091378911	protein_coding	NM_031234	protein_coding	2.61559	6.12873	0.730823	1.65959	Hip1r	Refseq	4354	chr12:38024518-38053085:-	chr12	-	38024518	38053085		CCCCCAGGCCGGACAACCAGCTCGACAAGAAGGATGGTGTCTACCCAGCTCAACTTGTGA				-0.135539	0.346078	0.460943	0.0447724	-0.357519	-0.81808		0.558692	0.509314	0.569577	0.375584	0.312115	0.205438
ASRN6AP1B10048474211	protein_coding	ENSRNOT00000080964	protein_coding	2.46077	5.50512	0.646069	1.5649	Nod2	Ensembl	5191	chr19:19334619-19377492:-	chr19	-	19334619	19377492	nucleotide-binding oligomerization domain containing 2 [Source:RGD Symbol;Acc:1306368]	TCAACTTTGAAATTCTTGAAACTGTCCAACAATGGCATTACCTACCGGGGCGCAGAAGCC				0.715317	0.649152	0.745616	0.42374	0.408625	-1.08945		0.679474	0.58043	0.57839	0.336042	0.450728	0.314349
ASRN6AP1B10001006411	protein_coding	ENSRNOT00000040323	protein_coding	2.23815	4.71791	0.91558	1.88633	AABR07066753.1	Ensembl	396	chr9:14779772-14780408:+	chr9	+	14779772	14780408		CGTAGAAACTTCATCAGTATTCTCAAAACGATCCGCCTAGTGGTGTCAAAAGGTGAGCTT				3.52539	4.02814	1.69355	-2.43127	-1.6431	-1.68194		0.639375	0.59631	0.696262	0.316745	0.414929	0.319373
ASRN6AP1B10553297611	protein_coding	ENSRNOT00000058195	protein_coding	2.21062	4.62875	0.811811	1.75541	Sipa1l1	Ensembl	3718	chr6:106084815-106163249:+	chr6	+	106084815	106163249	signal-induced proliferation-associated 1 like 1 [Source:RGD Symbol;Acc:708497]	GTCGCTGCATGGAGAGTTCTCTGCTTCCGACAGCTCCCTTACCGACATCCAGGAGACCCG				-0.0227041	0.286354	0.0991269	-0.328167	-0.369982	-0.795027		0.491017	0.512347	0.429535	0.2997	0.331241	0.2966
ASRN6AP1B10003149211	protein_coding	ENSRNOT00000037339	protein_coding	2.1055	4.30348	1.3493	2.54789	Gbp5	Ensembl	3108	chr2:248178389-248197160:+	chr2	+	248178389	248197160	guanylate binding protein 5 [Source:RGD Symbol;Acc:1311040]	AGTATCGCTGTTCAGCTGGAAATAGTTCTTGCCTGTATCCATCCAGAAGACGAGAGAGAG				-0.307778	-0.129179	0.0873248	-0.153522	-0.886162	-1.15478		0.513135	0.505786	0.576245	0.497218	0.295913	0.258202
ASRN6AP1B10005111011	protein_coding	ENSRNOT00000004373	protein_coding	2.09057	4.25917	0.715815	1.64241	C1qtnf1	Ensembl	1528	chr10:107455845-107476036:+	chr10	+	107455845	107476036	C1q and TNF related 1 [Source:RGD Symbol;Acc:1359204]	TTTAAGAGACCACTTCTCGAGAGCCCTGAGAGGCGGGAGGATTCGATTGGCACAGCCGGC				5.7559	5.89882	6.21093	3.99373	5.11496	6.88662		0.578899	0.439094	0.495886	0.235615	0.118907	0.0391249
ASRN6AP1B10510089311	protein_coding	ENSRNOT00000091493	protein_coding	1.90661	3.74928	1.49467	2.818	Siglec1	Ensembl	6993	chr3:123612257-123631109:-	chr3	-	123612257	123631109	sialic acid binding Ig like lectin 1 [Source:RGD Symbol;Acc:1311953]	GCAGAGATGACCACTCAGAAAGATAATATCCAGCTCTTGATGCAGTCGTAAATGGAACCT				4.00667	3.56145	3.01792	-1.65504	-1.10186	-0.175294		0.766536	0.730354	0.741702	0.468243	0.651576	0.168916
ASRN6AP1B10392251211	protein_coding	ENSRNOT00000008944	protein_coding	1.84225	3.5857	0.611858	1.52823	Dcaf8	Ensembl	2918	chr13:90532326-90578674:+	chr13	+	90532326	90578674	DDB1 and CUL4 associated factor 8 [Source:RGD Symbol;Acc:1308513]	CAGCCGGACGCCCTCCCCTTGACCTACCGGTTCTTCAGCGAACCTTCAGACCAGTTTTCT				0.904549	1.05193	-0.545538	-1.44615	-0.773121	-0.061468		0.757255	0.73312	0.717049	0.330564	0.231951	0.106415
ASRN6AP1B10001024811	protein_coding	ENSRNOT00000031118	protein_coding	1.76044	3.38802	0.61568	1.53228	AC126960.1	Ensembl	483	chr4:26253329-26255639:-	chr4	-	26253329	26255639		ATGAATGATAAAGACGGACAGGAGAAGACCAGCACCCTTCAGACCCAACAACATCAGGTA				1.78941	2.38788	1.55747	0.242378	-0.19837	0.409432		0.588094	0.499161	0.549075	0.428015	0.341065	0.298826
ASRN6AP1B10001695111	protein_coding	ENSRNOT00000031951	protein_coding	1.68199	3.20869	0.667048	1.58782	Apol9a	Ensembl	1611	chr7:118927008-118933812:-	chr7	-	118927008	118933812	apolipoprotein L 9a [Source:RGD Symbol;Acc:1562332]	GAGAAAAGTGTGTGCTCTCTAAACAAGTCGTGGCCCCCAGTTCCCCAGCCCACTCCCACC				-0.425042	0.10385	0.155422	-0.179535	-0.9345	-1.16826		0.552755	0.557624	0.556485	0.465238	0.35785	0.23197
ASRN6AP1B10092587511	protein_coding	ENSRNOT00000040985	protein_coding	1.64283	3.12278	0.685958	1.60877	Gbp6	Ensembl	1677	chr14:5928737-5945321:+	chr14	+	5928737	5945321	guanylate binding protein family member 6 [Source:RGD Symbol;Acc:1561523]	ACCGGGAATCGACTGGGGACTCTGGTGACAACCTACGTGGATGCCATCAACAGTGGAGCG				1.33539	1.79842	1.76108	-2.84014	-1.79042	-2.394		0.870567	0.854218	0.888281	0.42173	0.721152	0.47882
ASRN6AP1B10008143911	protein_coding	ENSRNOT00000024718	protein_coding	1.62168	3.07733	0.954812	1.93833	Dhx58	Ensembl	2631	chr10:88599680-88611105:-	chr10	-	88599680	88611105	DEXH-box helicase 58 [Source:RGD Symbol;Acc:1310093]	ACTTCATTAATGTGCCCTGCCTCTTCCTAGTCAAGATATAGACACCCCCTTGCAAGTGTC				1.00634	0.54827	0.589024	-1.40672	-1.27801	-1.88608		0.614064	0.611355	0.621001	0.281637	0.324311	0.372896
ASRN6AP1B10665122611	protein_coding	NM_001100739	protein_coding	1.61686	3.06707	0.642153	1.56066	Syvn1	Refseq	2971	chr1:221409707-221416225:+	chr1	+	221409707	221416225		GCTGAAAAGCCTCCTGTGAGCACTGCAGAAGAGCTTCCTGAGGATGGAGAGCCTGATGCT				0.539474	0.541362	0.496275	-0.0238912	-0.473517	-0.640063		0.615106	0.649442	0.571438	0.327923	0.26121	0.416667
ASRN6AP1B10762994811	protein_coding	ENSRNOT00000084470	protein_coding	1.61619	3.06564	1.117	2.16896	Ptpn18	Ensembl	552	chr9:40975836-40987098:+	chr9	+	40975836	40987098	protein tyrosine phosphatase, non-receptor type 18 [Source:RGD Symbol;Acc:1311586]	TCCCGCACTCTCCAGAACAACAGTCCCCTCTACCAGAACCTCAAGGAGGCTGTCCCCTCC				2.48679	2.33365	3.0591	0.863465	0.5393	-0.155098		0.755356	0.656784	0.786192	0.510052	0.41893	0.323334
ASRN6AP1B10006006911	protein_coding	ENSRNOT00000031580	protein_coding	1.4325	2.69913	0.724524	1.65236	Fam71b	Ensembl	2169	chr10:31508512-31511788:+	chr10	+	31508512	31511788	family with sequence similarity 71, member B [Source:RGD Symbol;Acc:1563555]	CAGCGCATTCCAGCTTCCATGATGGCAGTTTCAATAATAAAAGTTACATAACTCCAAAAG				4.17241	3.55081	2.46808	-2.31304	-1.81146	-1.75757		0.776491	0.827527	0.81771	0.309575	0.452097	0.506934
ASRN6AP1B10646678211	protein_coding	ENSRNOT00000030007	protein_coding	1.42399	2.68327	0.96386	1.95052	Ptk2b	Ensembl	3848	chr15:42827310-42947656:-	chr15	-	42827310	42947656	protein tyrosine kinase 2 beta [Source:RGD Symbol;Acc:628758]	TGGGCACAGACACGGGGTGGGGTGACATAGTTCATAGGGGTACTTCTGCCAGCCATTCCC				1.83323	2.22323	1.56472	0.738645	1.15581	1.69056		0.716799	0.682476	0.713099	0.372806	0.407556	0.158829
ASRN6AP1B10418524811	protein_coding	NM_023987	protein_coding	1.23056	2.34658	1.72244	3.29993	Birc3	Refseq	2636	chr8:6048590-6063975:-	chr8	-	6048590	6063975		CGTAGGAGAGAACGAAGATGGCAAAGCAATGGGGTATCAGCCTAGTGGTAAAACTGACCA				6.10567	6.24737	6.76085	6.20839	5.99436	4.50863		0.518562	0.459623	0.533901	0.249592	0.342286	0.389634
ASRN6AP1B10001400911	protein_coding	ENSRNOT00000067272	protein_coding	1.23055	2.34656	0.74002	1.6702	Nkpd1	Ensembl	2475	chr1:80426918-80432875:+	chr1	+	80426918	80432875	NTPase, KAP family P-loop domain containing 1 [Source:RGD Symbol;Acc:1591760]	TTGAGCGCTTTCTGGGTACTGATTTCCCCTTCACCGTGGCCGACGCGCAGAGTTTACTGC				0.522331	1.06384	0.385406	0.261729	0.281983	-1.09147		0.606663	0.65142	0.418388	0.293723	0.433594	0.225992
ASRN6AP1B10004695411	protein_coding	ENSRNOT00000091280	protein_coding	1.20062	2.29839	1.14717	2.21478	Cfap221	Ensembl	2511	chr13:35953088-36022197:-	chr13	-	35953088	36022197	cilia and flagella associated protein 221 [Source:RGD Symbol;Acc:1584968]	CAGGAGGAGATGAAGAATCTGAGAAACAAAGCTCTCAACACATACCTGATTCTAGACTAA				4.40928	4.34215	4.472	-0.574023	-1.19539	-1.13434		0.769232	0.672755	0.690446	0.422165	0.286878	0.467865
ASRN6AP1B10003600311	protein_coding	ENSRNOT00000086270	protein_coding	1.14158	2.20622	0.858023	1.81255	AABR07008298.2	Ensembl	507	chr2:52591159-52609466:-	chr2	-	52591159	52609466		CTGGGAGCATGGACTACTTGAGATACTGCCACAGCTTGAATTGTGCCATGAAGAGGGGCA				3.0869	3.50602	2.23047	0.494	0.420544	0.062078		0.758629	0.663634	0.688831	0.446706	0.443567	0.381788
ASRN6AP1B10398693711	protein_coding	ENSRNOT00000020197	protein_coding	1.12658	2.1834	0.689048	1.61222	Hp	Ensembl	1180	chr19:42097995-42100804:+	chr19	+	42097995	42100804	haptoglobin [Source:RGD Symbol;Acc:2825]	GCTGCTGGCGATAAACTCCCCAAGTGTGAGGCAGTGTGTGGGAAGCCCAAGCATCCTGTG				4.401	4.07323	5.82892	2.99558	3.69037	4.92192		0.629492	0.549242	0.654688	0.519045	0.364298	0.144035
ASRN6AP1B10226212211	protein_coding	ENSRNOT00000093131	protein_coding	1.10349	2.14873	0.61558	1.53217	Ddt	Ensembl	534	chr20:13827660-13831588:+	chr20	+	13827660	13831588	D-dopachrome tautomerase [Source:RGD Symbol;Acc:61923]	TGGACCAGGACAGCGTTGACATCCTGCTATAGCTAAGCTACAGGAACAAGGAAGGCCCCG				-0.09836	-0.283381	0.146452	-0.634724	-0.736523	-1.37057		0.636412	0.523712	0.547434	0.418987	0.394932	0.277426
ASRN6AP1B10006585611	protein_coding	ENSRNOT00000007771	protein_coding	1.01783	2.02488	0.744708	1.67564	Creb3l1	Ensembl	2640	chr3:80892435-80933283:-	chr3	-	80892435	80933283	cAMP responsive element binding protein 3-like 1 [Source:RGD Symbol;Acc:1359613]	TCCCTTATTTTGTATTTTATGAAGTTAGTGCGGGCTTTGCTACCCCTTGGCCTGGGACAG		Yes		3.00566	2.30887	2.91945	-3.12185	-2.39198	-2.2789		0.844703	0.814887	0.881276	0.49767	0.619012	0.473868
ASRN6AP1B10003521811	protein_coding	ENSRNOT00000041508	protein_coding	1.01712	2.02388	1.35468	2.55741	AABR07039936.1	Ensembl	1122	chrX:88298266-88309290:+	chrX	+	88298266	88309290		GAAATAATCAAAATCAAAGCTGAAATCAACCAAGTAGAATCAAAAAGGACCATAGAATGA				4.08506	4.78803	5.48826	1.07827	0.591686	0.413842		0.790938	0.678855	0.819928	0.469281	0.40737	0.594484
ASRN6AP1B10602737911	protein_coding	ENSRNOT00000089625	protein_coding	0.998211	1.99752	0.626743	1.54407	Cd80	Ensembl	4433	chr11:64827635-64855353:-	chr11	-	64827635	64855353	Cd80 molecule [Source:RGD Symbol;Acc:2314]	TGGCTTCTCATCTGTTGTTATAATGTATGCTTATCTATAAGGACGCTGCTTCAGAAGAAG				-0.219694	0.0139865	0.24912	-0.149579	-0.865643	-1.35602		0.502051	0.517767	0.535733	0.436968	0.243862	0.279674
ASRN6AP1B10124489111	protein_coding	ENSRNOT00000011340	protein_coding	0.959455	1.94458	0.836924	1.78624	Slc22a5	Ensembl	3017	chr10:39201107-39228090:-	chr10	-	39201107	39228090	solute carrier family 22 member 5 [Source:RGD Symbol;Acc:3702]	TGCTGATGGGCTCCTTCATTTCGGGACAGCTCTCAGACAGGTTTGGTCGCAAGAATGTGC				0.440747	0.320422	0.920324	-0.514881	-0.433575	-0.214723		0.666611	0.51347	0.600863	0.422964	0.442279	0.297239
ASRN6AP1B10049677711	protein_coding	ENSRNOT00000019649	protein_coding	0.948224	1.9295	0.615434	1.53202	Fxyd4	Ensembl	1362	chr4:149984206-149988295:-	chr4	-	149984206	149988295	FXYD domain-containing ion transport regulator 4 [Source:RGD Symbol;Acc:70998]	TCACTCCACTCATCACTCCAGGCTCTGCCAGTACCTGACGAACTGAACACAGGACCAAGT				1.38632	1.44827	1.22043	-2.4026	-1.87673	-2.32505		0.715082	0.662799	0.766784	0.292239	0.444247	0.490173
ASRN6AP1B10578797911	protein_coding	ENSRNOT00000048074	protein_coding	0.946517	1.92721	1.02344	2.03275	Hsd11b1	Ensembl	3315	chr13:111926442-111948753:-	chr13	-	111926442	111948753	hydroxysteroid 11-beta dehydrogenase 1 [Source:RGD Symbol;Acc:2834]	ACTTCCCTAACGAAATGGACAATTTCCTAGACAGATACCAGGTACCGAAGTTAAATCAGG				1.18756	0.821794	1.31837	-0.234577	-0.916284	-0.4499		0.649124	0.653065	0.760877	0.447164	0.254946	0.580277
ASRN6AP1B10008580711	protein_coding	ENSRNOT00000009742	protein_coding	0.904861	1.87236	0.868212	1.8254	Slc26a9	Ensembl	3580	chr13:48513008-48539467:+	chr13	+	48513008	48539467	solute carrier family 26 member 9 [Source:RGD Symbol;Acc:1310441]	TATTCCCGACTGGATATCCCTCTACATGGAATTCTTAACAATCTCCTGACCCTTTTACTC				3.40636	3.3933	2.7459	-0.00894385	0.802892	2.4351		0.569706	0.584543	0.617371	0.345316	0.226477	0.123536
ASRN6AP1B10495866611	protein_coding	ENSRNOT00000003343	protein_coding	0.89842	1.86402	0.83557	1.78456	Ifi47	Ensembl	1874	chr10:34277993-34285623:+	chr10	+	34277993	34285623	interferon gamma inducible protein 47 [Source:RGD Symbol;Acc:708470]	GGACCAAAGTGGACAGTGACTTATATAGCGAAGAGAGAACCAGACCCAGAACCTTCAGGA				0.607211	0.823486	0.464765	-0.666416	-1.26496	-1.02375		0.569703	0.671498	0.610509	0.604168	0.335995	0.246331
ASRN6AP1B10008144811	protein_coding	ENSRNOT00000025725	protein_coding	0.839777	1.78977	0.814411	1.75858	Fitm1	Ensembl	1118	chr15:34251606-34253073:+	chr15	+	34251606	34253073	fat storage-inducing transmembrane protein 1 [Source:RGD Symbol;Acc:1306911]	TCCCTCGATCCCGCTCAATCCGCAAACATAACTGAAAGAAATAAAAAGCATACCAGGCCT				0.809854	0.40312	0.814444	-1.42014	-1.14725	-1.6769		0.655595	0.481807	0.57507	0.236956	0.434612	0.371089
ASRN6AP1B10343703411	protein_coding	ENSRNOT00000060943	protein_coding	0.83551	1.78449	0.645829	1.56464	Tmem179	Ensembl	2396	chr6:137073685-137084739:-	chr6	-	137073685	137084739	transmembrane protein 179 [Source:RGD Symbol;Acc:1310269]	TGTGACACCATCACTGACAAGGGCTCTGCCACCTCCAGCTGCGAGGAGTTCCAGGAAACG				0.843013	0.488803	0.927207	-0.638172	-0.174036	-0.3535		0.679763	0.553362	0.645908	0.345836	0.519617	0.171224
ASRN6AP1B10426355011	protein_coding	ENSRNOT00000088121	protein_coding	0.833976	1.78259	0.603654	1.51956	Abca16	Ensembl	3867	chr1:190229528-190359067:+	chr1	+	190229528	190359067	ATP-binding cassette, subfamily A (ABC1), member 16 [Source:RGD Symbol;Acc:1563534]	TGGGGCAGGAAAGACCACAACCTTGTCTGTTCTCACAGGTCGTTTTGCTGCTACCAGAGG				5.44633	5.45987	5.68542	4.40958	4.20711	3.1099		0.587292	0.57492	0.601495	0.221594	0.281396	0.406921
ASRN6AP1B10003427911	protein_coding	ENSRNOT00000023385	protein_coding	0.811409	1.75492	0.609083	1.52529	Ephx2	Ensembl	2125	chr15:42757235-42794279:-	chr15	-	42757235	42794279	epoxide hydrolase 2 [Source:RGD Symbol;Acc:620732]	GCTGATCAGAGAGTAGGGACCTTCATTCAATAAAGCTAAGGCCTTGGTGCTCCAGGTGTT				5.33252	5.21491	6.90948	2.85569	3.87507	5.00631		0.783882	0.621019	0.864267	0.465203	0.273319	0.066719
ASRN6AP1B10242002711	protein_coding	ENSRNOT00000093308	protein_coding	0.804885	1.74701	0.695563	1.61952	AABR07005821.1	Ensembl	672	chr1:201687758-201689759:+	chr1	+	201687758	201689759		ACACGTACTGCCCGTGGCCAACCTCCAAGTACTAAGATGTGAAGCAAAACAACCCAGACA				0.990494	1.22132	1.22799	0.15475	0.0675098	-0.474107		0.562598	0.568752	0.532947	0.382243	0.330348	0.283875
ASRN6AP1B10002102011	protein_coding	ENSRNOT00000042910	protein_coding	0.800834	1.74211	0.623463	1.54057	Lcn1	Ensembl	754	chr3:4233111-4236960:+	chr3	+	4233111	4236960	lipocalin 1 [Source:RGD Symbol;Acc:619872]	CTGCCCAACCCTTCCCTCTGCCGCCCTCTTCCTTGCTTCTCCATAAAGAACTTTATCATC				2.9854	3.14758	3.2008	0.299399	0.102856	0.144144		0.752464	0.667842	0.673782	0.394611	0.404845	0.563019
ASRN6AP1B10252944011	protein_coding	ENSRNOT00000090831	protein_coding	0.789057	1.72794	0.739397	1.66948	Rilpl1	Ensembl	2417	chr12:37490700-37528784:+	chr12	+	37490700	37528784	Rab interacting lysosomal protein-like 1 [Source:RGD Symbol;Acc:1307973]	TAAAGAAGGTCCTTTAAGTGACGGGTTTAGCTTTTTCTCCCGGGACAAGAGGCGCCTGGC				0.114652	0.45735	0.535369	0.213287	-0.518937	-0.719379		0.559391	0.552249	0.506801	0.476744	0.340435	0.182702
ASRN6AP1B10717374311	protein_coding	ENSRNOT00000081339	protein_coding	0.778053	1.71482	0.778159	1.71494	Slc12a7	Ensembl	1474	chr1:32086757-32140136:-	chr1	-	32086757	32140136	solute carrier family 12 member 7 [Source:RGD Symbol;Acc:1359672]	CACAACGTTCGCAGGCCCAGCCCAGTACCCTCGGCATCGGCAGCCACAGCCCTGGGTCTT				4.46872	4.75832	2.92445	2.12216	2.1893	4.78866		0.842077	0.792693	0.803635	0.401956	0.436686	0.114824
ASRN6AP1B10643890811	protein_coding	ENSRNOT00000051064	protein_coding	0.7108	1.63671	0.694776	1.61863	Cdc25b	Ensembl	2795	chr3:123731539-123741339:+	chr3	+	123731539	123741339	cell division cycle 25B [Source:RGD Symbol;Acc:621500]	CCCGCAGCATCCGAACTTTTGTGAGCCCCAGGACTACCGACCCATGAACCATGCAGCTTT				0.459742	1.00695	-0.0934384	-2.64609	-2.08522	-1.99738		0.689738	0.672941	0.692621	0.371966	0.542317	0.440017
ASRN6AP1B10008491611	protein_coding	ENSRNOT00000021296	protein_coding	0.705509	1.63072	0.659815	1.57988	Olr108	Ensembl	942	chr1:168639059-168640000:+	chr1	+	168639059	168640000	olfactory receptor 108 [Source:RGD Symbol;Acc:1332894]	TTATGCCCCCGATGTTCAACCCAATAGTATATAGCCTGAAGACCAAGCAGATTCGTTCTG				1.58114	2.12508	1.22463	0.559721	0.740764	1.19615		0.557315	0.598458	0.536783	0.583732	0.352137	0.173794
ASRN6AP1B10265535411	protein_coding	ENSRNOT00000089456	protein_coding	0.678725	1.60072	1.16938	2.24914	Myof	Ensembl	6791	chr1:256585898-256734730:-	chr1	-	256585898	256734730	myoferlin [Source:RGD Symbol;Acc:1564216]	GGGAACTGGGGCTGCGTCATATACAGCAAATACAGGAGAGACTGAGGTGGGTTTCGTCCC				2.90658	3.26976	3.66458	2.81343	2.75399	1.93934		0.610604	0.460533	0.625061	0.251562	0.341842	0.395667
ASRN6AP1B10599565511	protein_coding	ENSRNOT00000089627	protein_coding	0.673151	1.59455	0.654555	1.57413	AC080157.1	Ensembl	3924	chr1:254530121-254575074:+	chr1	+	254530121	254575074		AACCTGCCTGAGCCACTGTCAGAAATAGCAGAACAAAGTAACACTAGAGATAATCTGATG				2.52143	2.41797	2.98767	-1.04432	-1.38142	-1.01443		0.577689	0.53707	0.744631	0.468733	0.36711	0.331926
ASRN6AP1B10004662811	protein_coding	ENSRNOT00000048858	protein_coding	0.623449	1.54055	1.94328	3.84578	RT1-CE10	Ensembl	1101	chr20:154658-157665:-	chr20	-	154658	157665	RT1 class I, locus CE10 [Source:RGD Symbol;Acc:1359292]	CACAGAAGACCCGGAGCAAGTGGGAGAGGGAAGGTGTTGCAGAGAGAAGCAGGGCCTACC				5.10083	5.29811	4.51937	4.23275	4.07782	4.81162		0.737842	0.679197	0.723401	0.339502	0.393078	0.097846
ASRN6AP1B10003293311	protein_coding	ENSRNOT00000005686	protein_coding	0.618651	1.53544	0.627452	1.54483	Irak3	Ensembl	3165	chr7:64923615-64982281:-	chr7	-	64923615	64982281	interleukin-1 receptor-associated kinase 3 [Source:RGD Symbol;Acc:1308846]	TGCCCTGGGAAAAGATGTGGTCATAAGAGGTCGGATCACTTTGCAGTCGGCCCTGTTCTG				6.2134	6.1144	7.82681	1.40392	1.77609	1.21832		0.84444	0.732211	0.902373	0.436202	0.53215	0.590267
ASRN6AP1B10790399711	protein_coding	ENSRNOT00000026354	protein_coding	0.614943	1.5315	0.601488	1.51728	Stat5b	Ensembl	2674	chr10:88686207-88754829:-	chr10	-	88686207	88754829	signal transducer and activator of transcription 5B [Source:RGD Symbol;Acc:3774]	GCGGGGCCGGGAAAGGACCGCTGGCTTTCTGGTGGGCAGAACGAGGTTGTAAGCCATGGC		Yes		4.76961	5.76769	2.85061	1.28985	1.19205	1.91451		0.610116	0.644744	0.575828	0.421457	0.415952	0.288729
ASRN6AP1B10025290111	protein_coding	NM_054010	protein_coding	0.60077	1.51653	0.874614	1.83352	Neu3	Refseq	2307	chr1:164803574-164814651:-	chr1	-	164803574	164814651		GCTGGTGAGCTGAGAAGTCATGGAAGAAGTTTCATCCTGCTCCCTCCGCAGCACTCTGTT				5.15425	5.17712	5.51499	3.64633	3.6664	3.00686		0.760825	0.645762	0.686318	0.414047	0.487979	0.467473
ASRN6AP1B10661574111	protein_coding	ENSRNOT00000092847	protein_coding	0.598706	1.51436	1.36598	2.57752	Tsn	Ensembl	879	chr13:34240975-34253910:-	chr13	-	34240975	34253910	translin [Source:RGD Symbol;Acc:621107]	AAAAAGACACATGCTCCATTATGTTCATAGCAATGCCGATCTGCGAGTCCCGGCCCTCGG		Yes		8.28771	7.61559	8.35568	2.7193	2.79279	4.08047		0.86374	0.761776	0.903088	0.620777	0.618116	0.445859

## Sheet: hyper-down
Table S6-2 The hyper m6A mRNA level and down-regulated mRNA expression between M1-L and M0-L
ProbeName	type	Transcript_ID	transcript_type	Foldchange(log2-Scaled)GE	Foldchange GE	Foldchange(log2-Scaled)m6A	Foldchange m6A	GeneSymbol	source	RNAlength	Locus	chrom	strand	txStart	txEnd	description	Sequence	Alias_Gene_symbol	TF	[A4, M1](Expression_level)	[A5, M1](Expression_level)	[A6, M1](Expression_level)	[A1, M0](Expression_level)	[A2, M0](Expression_level)	[A3, M0](Expression_level)		[A4, M1](Methylation_level)	[A5, M1](Methylation_level)	[A6, M1](Methylation_level)	[A1, M0](Methylation_level)	[A2, M0](Methylation_level)	[A3, M0](Methylation_level)
ASRN6AP1B10003205111	protein_coding	ENSRNOT00000089414	protein_coding	-5.79972	0.0179519	2.14958	4.43697	Magea10	Ensembl	969	chrX:152366893-152367861:-	chrX	-	152366893	152367861	MAGE family member A10 [Source:RGD Symbol;Acc:1563693]	CCCAGATCATACCCAGTGTGGTATGCAGAGGCTTTGAGAGATGAGGAAGAGAGGGAATAG				6.04943	5.07572	3.53768	7.88584	8.53581	8.98051		0.123905	0.116173	0.166899	0.0570344	0.046891	0.0218876
ASRN6AP1B10459541711	protein_coding	ENSRNOT00000049325	protein_coding	-5.79325	0.0180326	2.54424	5.833	Pdgfd	Ensembl	3234	chr8:4440876-4668545:+	chr8	+	4440876	4668545	platelet derived growth factor D [Source:RGD Symbol;Acc:621880]	TGCGCAATGCCAACCTCAGGAGAGATGACTTGTACCGGAGAGATGAGAACATTCGGGTGA				2.68871	2.56632	2.9603	3.91981	3.88924	2.44723		0.533701	0.436365	0.466496	0.207219	0.287227	0.407031
ASRN6AP1B10005024411	protein_coding	ENSRNOT00000039874	protein_coding	-5.77147	0.0183068	2.11633	4.33588	Magea8	Ensembl	933	chrX:43183381-43184313:+	chrX	+	43183381	43184313	melanoma antigen, family A, 8 [Source:RGD Symbol;Acc:1565778]	GAAAAATATGCAGAAGCTCTGAGAGATGAGATAGACAGGGTCGAGGCCTGGATCTTCCAG				1.61048	0.538105	0.284062	3.63281	5.04014	6.66982		0.319314	0.402338	0.627675	0.108357	0.0577135	0.0313275
ASRN6AP1B10138983511	protein_coding	ENSRNOT00000076927	protein_coding	-5.75381	0.0185324	2.52163	5.74231	Zfp248	Ensembl	2755	chr4:150483565-150506557:-	chr4	-	150483565	150506557	zinc finger protein 248 [Source:RGD Symbol;Acc:1561270]	GGAAGACTGTGTGCTCGCCGAAAGTCTGGGACAAGTTTAAGGAGAGAGGAGCAAGTGTCA		Yes		0.0766253	-0.21339	-1.84145	0.516459	1.1346	3.24234		0.734166	0.6547	0.555716	0.42969	0.443183	0.24556
ASRN6AP1B10488348711	protein_coding	ENSRNOT00000058675	protein_coding	-5.72005	0.0189712	2.75901	6.7693	Tex21	Ensembl	1912	chr6:99236653-99274269:-	chr6	-	99236653	99274269	testis expressed 21 [Source:RGD Symbol;Acc:1560347]	TCCCTGTGAAGGTGAGGGACAATAATAAAGTCTGCAACTCTGAGAGAGACAACATTGTTT				1.48563	2.29333	1.51423	2.77228	2.66745	2.2387		0.60469	0.602564	0.668472	0.349049	0.422817	0.32118
ASRN6AP1B10002754511	protein_coding	ENSRNOT00000039228	protein_coding	-5.6929	0.0193316	2.22718	4.68218	Pnpla5	Ensembl	2193	chr7:124988524-124999137:-	chr7	-	124988524	124999137	patatin-like phospholipase domain containing 5 [Source:RGD Symbol;Acc:1307495]	ATGGTACTGTAGAGAAGTGGAGGTGCCGGTGAGAGAAGAGATTATGTAATAAATGCCGAG				1.44127	1.45936	1.52752	2.32034	3.7744	5.17711		0.471603	0.503252	0.581235	0.177575	0.0777706	0.04031
ASRN6AP1B10649310511	protein_coding	NM_001034849	protein_coding	-5.67559	0.0195649	2.64035	6.23483	Gimap1	Refseq	1106	chr4:78371392-78375279:+	chr4	+	78371392	78375279		AAGATGGTGAGAGATGAGGAAGGCGCCTATGGCTCAGAGGATGACTCCAGGGCCCCACAG				0.876036	0.465914	0.28185	2.08248	3.40823	4.78955		0.417941	0.413505	0.490151	0.194289	0.0913108	0.0366415
ASRN6AP1B10007709911	protein_coding	ENSRNOT00000014627	protein_coding	-5.66282	0.0197389	1.28361	2.43448	Hspb3	Ensembl	714	chr2:45517789-45518502:-	chr2	-	45517789	45518502	heat shock protein family B (small) member 3 [Source:RGD Symbol;Acc:68345]	AATTCTTAAACTCTTGAGAGAGACTGCTGTAACTTGTATGAGGATTAAAAATGTATCCAC				1.2564	0.773969	0.945847	1.73435	2.57548	3.47585		0.642191	0.5925	0.670596	0.480719	0.270165	0.163613
ASRN6AP1B10005779611	protein_coding	ENSRNOT00000087161	protein_coding	-5.66174	0.0197536	1.20065	2.29844	AABR07008152.1	Ensembl	420	chr2:46040030-46042636:-	chr2	-	46040030	46042636		TACAAAAAGCAGCAGAGCAGAGAAGTCCTAAGTTTACAGGCTGCAGCAAAGGACCTGCCT				-0.555579	-0.949114	-1.2723	0.288727	0.841717	1.44154		0.55751	0.587422	0.50615	0.481102	0.344098	0.169781
ASRN6AP1B10413024211	protein_coding	ENSRNOT00000092644	protein_coding	-5.65985	0.0197794	1.69444	3.23652	Grtp1	Ensembl	832	chr16:81665552-81685174:+	chr16	+	81665552	81685174	growth hormone regulated TBC protein 1 [Source:RGD Symbol;Acc:1309210]	TGCTTGAGGGAGAGAGCAGTTCCAGACTGGAGGAAGCCATCAGGACAGACTTGAACCGGA				3.26187	3.75432	3.15866	3.79582	3.72387	5.35412		0.591863	0.536541	0.51769	0.374193	0.428051	0.197193
ASRN6AP1B10005415611	protein_coding	ENSRNOT00000092044	protein_coding	-5.6423	0.0200216	2.20892	4.62329	Nccrp1	Ensembl	1431	chr1:85213652-85217258:+	chr1	+	85213652	85217258	non-specific cytotoxic cell receptor protein 1 homolog (zebrafish) [Source:RGD Symbol;Acc:1305932]	TTGTCTCACATGGCTGAATAAACCTTTGGAGAGAGACTCTAAGAACACAGAGCTCTAAGA				2.86004	1.5308	-0.254169	5.54039	6.94114	7.99058		0.072806	0.110566	0.159748	0.0426307	0.0363331	0.0246361
ASRN6AP1B10007926611	protein_coding	ENSRNOT00000078078	protein_coding	-5.63789	0.0200829	1.80408	3.49205	Clec4g	Ensembl	834	chr12:2273941-2277169:-	chr12	-	2273941	2277169	C-type lectin domain family 4, member G [Source:RGD Symbol;Acc:1597482]	AATGATGCGCCATGTGCCAATGAGAGAGACGGCTGGATCTGCGAGAAGAGGAGCAGTTGC				0.0686809	0.224965	-1.00752	0.479386	0.629038	1.83809		0.800199	0.68613	0.703756	0.542333	0.567038	0.153708
ASRN6AP1B10433555711	protein_coding	ENSRNOT00000075883	protein_coding	-5.62575	0.0202526	1.16433	2.24129	RGD1308195	Ensembl	587	chr7:115977854-115979298:-	chr7	-	115977854	115979298	similar to secreted Ly6/uPAR related protein 2 [Source:RGD Symbol;Acc:1308195]	AGAGGGAGAAAGATGCAGAGAGGACAGGAAGAGGCAGGTAGACAGCTGTAACACAGGGCA				1.61484	1.68307	0.823286	2.7704	3.0295	3.42161		0.658922	0.671865	0.720049	0.442373	0.497499	0.295994
ASRN6AP1B10331137011	protein_coding	ENSRNOT00000093612	protein_coding	-5.56405	0.0211375	2.31752	4.98474	Dmkn	Ensembl	998	chr1:89215266-89217859:+	chr1	+	89215266	89217859	dermokine [Source:RGD Symbol;Acc:1561521]	GACTGGGCTGCAGAGATTCTCAGGGGAGAGAGGGAGCTGGGCAGAGATGAAGCCACAAGG				1.34765	0.673558	0.00263831	1.31745	2.17711	3.74468		0.671677	0.718793	0.66031	0.465142	0.194741	0.0779339
ASRN6AP1B10002980311	protein_coding	ENSRNOT00000064702	protein_coding	-5.55337	0.0212945	3.09534	8.54656	Eef1akmt1	Ensembl	976	chr15:37813117-37826211:-	chr15	-	37813117	37826211	EEF1A lysine methyltransferase 1 [Source:RGD Symbol;Acc:1306762]	TATGAGAGAGCTTTTATTAGAGCTCATCCTGTGTTCACACGGACATAGGCGTGGCACCAC				-0.772038	-0.323705	-0.172689	0.831779	0.809389	1.53191		0.575093	0.642177	0.696904	0.251591	0.269333	0.145387
ASRN6AP1B10005819211	protein_coding	ENSRNOT00000002957	protein_coding	-5.55147	0.0213226	2.61917	6.14395	Nectin3	Ensembl	1630	chr11:57897879-57993548:-	chr11	-	57897879	57993548	nectin cell adhesion molecule 3 [Source:RGD Symbol;Acc:1309516]	CCTCATTATAAAGGGTGTTCTAACCAATGCCTATTAGACCTGAGAGAGAAACTGAGGCAT				-0.400982	0.124069	-0.773742	1.27542	1.37271	2.69521		0.150512	0.511329	0.536605	0.276486	0.196771	0.0903659
ASRN6AP1B10545611311	protein_coding	ENSRNOT00000088491	protein_coding	-5.53509	0.0215662	1.33903	2.5298	Csn1s1	Ensembl	1178	chr14:21993427-22009300:-	chr14	-	21993427	22009300	casein alpha s1 [Source:RGD Symbol;Acc:2430]	TCCAGTTACATCATCTGAGCAGAGAGAATCAAGGTTTTTAACAAGTTTCTATTATGGAAA				-0.144367	-0.200946	0.27851	0.656989	1.70707	2.64057		0.519852	0.450134	0.588481	0.229273	0.157779	0.0372501
ASRN6AP1B10006825211	protein_coding	ENSRNOT00000016364	protein_coding	-5.5055	0.0220131	1.97995	3.94481	Pglyrp3	Ensembl	1460	chr2:192253629-192264840:+	chr2	+	192253629	192264840	peptidoglycan recognition protein 3 [Source:RGD Symbol;Acc:1593164]	TCAAGGAGAGAGGGTATGCTTAATCCTGATGGAATTTGATGCTCCAGGGCAGGCTGAAAC				0.903229	0.479379	0.248187	2.07296	2.35728	2.62319		0.475678	0.580187	0.501785	0.296019	0.228113	0.155421
ASRN6AP1B10200316911	protein_coding	ENSRNOT00000073948	protein_coding	-5.49032	0.0222458	2.28669	4.87934	Ltn1	Ensembl	2293	chr11:27023329-27031407:-	chr11	-	27023329	27031407	listerin E3 ubiquitin protein ligase 1 [Source:RGD Symbol;Acc:1311238]	AGGAGGAAAGGTGCAGTCCATGTCATAGAGAGGAGGGAAGAGAGAAGGTCTTCGTGCTCT		Yes		8.10884	7.97279	6.46362	9.36955	9.36256	9.38799		0.16643	0.150295	0.135964	0.0982985	0.0582806	0.0292978
ASRN6AP1B10005025411	protein_coding	ENSRNOT00000071815	protein_coding	-5.47336	0.0225089	2.1653	4.48559	Teddm1	Ensembl	1258	chr13:71322759-71324016:+	chr13	+	71322759	71324016	transmembrane epididymal protein 1 [Source:RGD Symbol;Acc:1593124]	TGAAGCAGAATGGTGTTGGAGAGAGGAGCCCAGAATTCTGTACTCAGAGCTGTTTCTCTG				5.3403	4.58051	3.31356	7.5255	8.43441	8.90048		0.156062	0.18784	0.27378	0.0638509	0.0490705	0.0291885
ASRN6AP1B10004332511	protein_coding	ENSRNOT00000080476	protein_coding	-5.46851	0.0225848	1.82449	3.54181	Ppt2	Ensembl	593	chr20:4389466-4392343:-	chr20	-	4389466	4392343	palmitoyl-protein thioesterase 2 [Source:RGD Symbol;Acc:620375]	GGTTTCTCCGGGTAGAGACAGAACCAGGTGTGAGAGAGAACTGTACAAAGGATGGGAACC				1.49739	1.6762	0.225832	2.94522	3.28587	5.62675		0.603767	0.579936	0.478829	0.417406	0.351731	0.23345
ASRN6AP1B10216405711	protein_coding	ENSRNOT00000030489	protein_coding	-5.44515	0.0229534	1.72769	3.31197	Letm2	Ensembl	1236	chr16:71242470-71261591:+	chr16	+	71242470	71261591	leucine zipper and EF-hand containing transmembrane protein 2 [Source:RGD Symbol;Acc:1311220]	AGGTGCTAACCAGACGAGAGAGGCGAAGGGAAGAAAAACAGAAAAAGATGATGGGTGCCA				7.09289	6.51078	4.85185	8.87349	9.26778	9.44156		0.129363	0.116602	0.106002	0.0777261	0.0524262	0.0245203
ASRN6AP1B10202200311	protein_coding	ENSRNOT00000005353	protein_coding	-5.43457	0.0231223	2.2707	4.82556	Tdrd5	Ensembl	3384	chr13:73872646-73921303:-	chr13	-	73872646	73921303	tudor domain containing 5 [Source:RGD Symbol;Acc:1307078]	AGTGCATCAGAGGAAAAGCAGAGAGAATGGCCAGCAGGTAAAATTTTTACTCAGCCGTTT				6.415	5.6004	3.89151	8.407	8.88855	9.14557		0.102142	0.0993852	0.0897627	0.0629612	0.0399177	0.0234765
ASRN6AP1B10333783911	protein_coding	ENSRNOT00000082536	protein_coding	-5.42975	0.0231997	2.88608	7.39258	Atp6v1g2	Ensembl	901	chr20:4822292-4823475:-	chr20	-	4822292	4823475	ATPase H+ transporting V1 subunit G2 [Source:RGD Symbol;Acc:1303186]	CAGGAGTTCCAGAGCAAGCAGCAGGCGGTGAGTTGTGGAGAGAGCAGGGATGGACTCACC				2.19409	1.83274	0.772765	4.16806	5.73344	7.35937		0.238112	0.495283	0.611618	0.0656906	0.0418618	0.0271769
ASRN6AP1B10006799011	protein_coding	ENSRNOT00000040965	protein_coding	-5.40287	0.0236359	2.2138	4.63895	Ccdc177	Ensembl	2109	chr6:104406897-104409005:-	chr6	-	104406897	104409005	coiled-coil domain containing 177 [Source:RGD Symbol;Acc:1561115]	CTGGAGAAGGAGAGGGCCCAGCGTGCCAACAAGGAGAAGGTGGAGAGAGACGAAGACTGC				4.21102	4.72482	3.51509	5.43323	5.31085	5.25357		0.561557	0.552405	0.570575	0.313673	0.399292	0.27028
ASRN6AP1B10001116111	protein_coding	ENSRNOT00000002187	protein_coding	-5.36654	0.0242388	1.79591	3.47235	Adamts1	Ensembl	4400	chr11:25342126-25350974:-	chr11	-	25342126	25350974	ADAM metallopeptidase with thrombospondin type 1 motif, 1 [Source:RGD Symbol;Acc:621241]	CAGCTCTTTTACTGAGAGAGAATATGACTGTTTCCATATGTATATAGTAAAATACATTAC				2.51008	2.58005	1.49048	3.27028	3.24492	3.73606		0.604332	0.559297	0.635906	0.353869	0.417939	0.351696
ASRN6AP1B10007437511	protein_coding	ENSRNOT00000024948	protein_coding	-5.36093	0.0243331	1.49661	2.82178	Olr47	Ensembl	960	chr1:167769251-167770210:-	chr1	-	167769251	167770210	olfactory receptor 47 [Source:RGD Symbol;Acc:1334009]	CAGATCCGAGAGAGACTTTTGCATATTATTAAGTCCGGAACTCAACACAGGGACATGTAA				0.910129	-0.183872	-0.580647	3.32987	5.0136	6.36348		0.252143	0.341128	0.55548	0.0908246	0.0402717	0.0282637
ASRN6AP1B10326168011	protein_coding	ENSRNOT00000076221	protein_coding	-5.35647	0.0244086	1.75226	3.36887	AABR07038657.1	Ensembl	1005	chrX:57866406-57867551:+	chrX	+	57866406	57867551		TGCTCCTGAGAGAGAATTGTGACCACAGCAAACTTTCTGGCCAAGAACGTGAGGAACAGT				6.48876	5.99152	4.51505	8.67974	9.11754	9.15802		0.137335	0.133579	0.187717	0.0675173	0.0432905	0.0253855
ASRN6AP1B10008569911	protein_coding	ENSRNOT00000033716	protein_coding	-5.35028	0.0245135	1.44153	2.71609	LOC680520	Ensembl	492	chr11:44072043-44075501:+	chr11	+	44072043	44075501	similar to CG4349-PA [Source:RGD Symbol;Acc:1590640]	AAAACTCAACTTACTTTTCATCAAAGAGTAGAAAAGGAGAGAGAAATGCAAGTCCAGACT				3.48632	3.08259	3.29529	3.68792	4.30626	4.98493		0.704341	0.605248	0.744035	0.488148	0.378645	0.175973
ASRN6AP1B10000330911	protein_coding	ENSRNOT00000079033	protein_coding	-5.30912	0.0252229	2.30521	4.9424	AABR07049134.3	Ensembl	591	chr5:107355354-107357276:+	chr5	+	107355354	107357276		TCAGCCAACTTGCTGTCAAGACTGAGAGAAGAGAATTCCGGAGGCCAGGAAATCAGCCCT				0.97208	0.36131	0.856789	1.05764	2.70874	4.34539		0.64569	0.635236	0.746006	0.19535	0.09774	0.029067
ASRN6AP1B10289905311	protein_coding	ENSRNOT00000018309	protein_coding	-5.29247	0.0255158	3.01928	8.10762	Tmem9b	Ensembl	2164	chr1:174350597-174378926:-	chr1	-	174350597	174378926	TMEM9 domain family, member B [Source:RGD Symbol;Acc:1310775]	GGGAACTGGAATAAAGGTGAGAGAGGAAACAATGGACACCAGAAGTTATCCCAGCCCTCC				0.689696	0.337961	0.667304	1.01328	1.75336	2.92239		0.541083	0.538134	0.509836	0.350941	0.229106	0.0978245
ASRN6AP1B10049778911	protein_coding	ENSRNOT00000089650	protein_coding	-5.28441	0.0256587	1.65888	3.15771	Tnfsf13b	Ensembl	1959	chr16:85275689-85306366:-	chr16	-	85275689	85306366	TNF superfamily member 13b [Source:RGD Symbol;Acc:1561519]	AACCTACTTCAGGGTAGCAAAAGATGCAGAAGAGAGAAAGTCAGGAGAGTGCCATGCTCT				8.82969	8.35821	6.76109	10.0922	10.1154	10.0964		0.15371	0.142545	0.116008	0.0939194	0.0538084	0.0286924
ASRN6AP1B10178656811	protein_coding	ENSRNOT00000042854	protein_coding	-5.27236	0.0258738	1.81336	3.5146	Arpp21	Ensembl	3204	chr8:120323901-120446507:-	chr8	-	120323901	120446507	cAMP regulated phosphoprotein 21 [Source:RGD Symbol;Acc:1593239]	GGCATCACAGCCTCAGATGACAGGGCCACTGGTCACTCAGAGAGAAGAGATGGCTGCGCA				3.53442	2.55818	1.25586	6.04467	7.27896	8.21345		0.121291	0.134778	0.166625	0.0504626	0.0405735	0.0255907
ASRN6AP1B10085103211	protein_coding	NM_001025129	protein_coding	-5.26252	0.0260509	2.50465	5.67512	Fam107a	Refseq	2875	chr15:18399733-18415959:+	chr15	+	18399733	18415959		AGGCAGCAGAGACTGAACCAGCTGGAAAACCCACCACAGAGAGAAGAGGACCATGCCCCT				0.460863	0.190512	0.0419858	2.51414	3.7017	5.06086		0.183639	0.246384	0.287278	0.114747	0.057597	0.0229212
ASRN6AP1B10004379711	protein_coding	ENSRNOT00000087793	protein_coding	-5.25939	0.0261076	1.63896	3.1144	Dyrk3	Ensembl	2270	chr13:47906255-47916185:-	chr13	-	47906255	47916185	dual specificity tyrosine phosphorylation regulated kinase 3 [Source:RGD Symbol;Acc:1310924]	CAGGAAATGAAGTGGAAACAGGAGAGAGATTCCGAACATTTTGTAACTTAAAGCACCCTG				0.581449	0.0068692	-0.0607832	1.53418	2.9848	3.71108		0.52555	0.426632	0.500026	0.221306	0.133522	0.057987
ASRN6AP1B10016719111	protein_coding	NM_031825	protein_coding	-5.25551	0.0261779	2.2879	4.88345	Fbn1	Refseq	8942	chr3:117570376-117765286:-	chr3	-	117570376	117765286		ACCATGTGCTTAGACATAAATGAGTGTGAGAGAGACGCCTGTGGGAATGGGACTTGCAGA		Yes		4.50375	3.63612	1.90813	7.11108	8.11445	8.52251		0.0906951	0.129476	0.118867	0.0511935	0.0366068	0.0234837
ASRN6AP1B10301413911	protein_coding	ENSRNOT00000067198	protein_coding	-5.25291	0.0262251	2.30046	4.92614	Cntnap5c	Ensembl	3840	chr13:6679368-7537275:+	chr13	+	6679368	7537275	contactin associated protein-like 5C [Source:RGD Symbol;Acc:1566343]	ACCACTGTGCATTCTTCATTAGATCCCATTGGAAAGAGAGATGAGCGTGAACCACTCACA				9.9263	9.67221	8.35267	10.7023	10.7267	10.9766		0.242325	0.219994	0.246889	0.135754	0.0839243	0.0289769
ASRN6AP1B10517286011	protein_coding	ENSRNOT00000077452	protein_coding	-5.20414	0.0271268	1.48772	2.80445	Glra3	Ensembl	1434	chr16:37676962-38063821:-	chr16	-	37676962	38063821	glycine receptor, alpha 3 [Source:RGD Symbol;Acc:621229]	TCGAAAGCTGTAAGTATGAGTGGCTTACGTTCTATGAGCACAGAGAGAGGACGCCGACGT				4.35558	3.13293	1.58111	6.70272	7.77738	8.57405		0.0693578	0.102963	0.0812785	0.0468089	0.0354749	0.0230733
ASRN6AP1B10585981711	protein_coding	ENSRNOT00000020137	protein_coding	-5.18885	0.0274157	1.94646	3.85428	Ric3	Ensembl	3947	chr1:173630761-173682226:-	chr1	-	173630761	173682226	RIC3 acetylcholine receptor chaperone [Source:RGD Symbol;Acc:1588939]	AGAGTGGGACCTAATGGTGAGAGCAGAGCACAGACTGTGACTTCTGACCAAGAGAAACGA				1.72136	2.0099	0.679021	3.37818	3.73025	6.06368		0.584964	0.569711	0.618021	0.389778	0.337059	0.205645
ASRN6AP1B10004772911	protein_coding	ENSRNOT00000093186	protein_coding	-5.18127	0.0275602	1.39499	2.62988	Slc26a7	Ensembl	4247	chr5:27987414-28130803:-	chr5	-	27987414	28130803	solute carrier family 26 member 7 [Source:RGD Symbol;Acc:1310846]	TAGACATACAAGTGTTTATTTCAAAGCAGACTCAGAGAGCAGAGAAGCTACAACATGGCT				2.72949	1.41678	-0.470105	5.42121	6.91475	8.25387		0.0723298	0.138438	0.103923	0.03939	0.0287652	0.0219612
ASRN6AP1B10054257711	protein_coding	ENSRNOT00000022290	protein_coding	-5.18002	0.027584	2.13556	4.39408	Sned1	Ensembl	5597	chr9:100380515-100437056:+	chr9	+	100380515	100437056	sushi, nidogen and EGF-like domains 1 [Source:RGD Symbol;Acc:1566079]	TCATGGGCTTGGACTGCAGAGAGAGAATTCTCAATGACTGCGATTGCCGGAATGGAGGCA				4.11354	4.06776	4.62962	4.32914	5.12828	6.50188		0.584748	0.53303	0.644896	0.429933	0.303202	0.105515
ASRN6AP1B10296745511	protein_coding	ENSRNOT00000034987	protein_coding	-5.17459	0.0276882	1.75451	3.37412	Scel	Ensembl	2886	chr15:87704340-87820557:+	chr15	+	87704340	87820557	sciellin [Source:RGD Symbol;Acc:1305102]	TGGCAGAGAGAAGCAGCAGAAGAAAACAAGACCTCGGTGGACTGATTAACGTGAACCCGG				-0.00476163	-0.371919	-0.38034	0.777271	1.24279	1.48658		0.52627	0.569752	0.610609	0.28603	0.187039	0.153496
ASRN6AP1B10183748811	protein_coding	ENSRNOT00000060403	protein_coding	-5.15359	0.0280941	2.29108	4.89423	Adtrp	Ensembl	1129	chr17:22619891-22688307:+	chr17	+	22619891	22688307	androgen-dependent TFPI-regulating protein [Source:RGD Symbol;Acc:1305679]	AGTGCAGCTGTGACTCCCAGGACCGAGTGAGAGCAGAGCAGATTGGAAAGGATGAGGAGA				0.450737	0.0174135	-0.0560527	1.4271	2.87739	4.33433		0.524661	0.349662	0.395555	0.182519	0.0817151	0.04413
ASRN6AP1B10300099911	protein_coding	ENSRNOT00000076111	protein_coding	-5.12127	0.0287306	2.32438	5.00851	Pappa1	Ensembl	5148	chr5:80920568-81150929:+	chr5	+	80920568	81150929	pappalysin 1 [Source:RGD Symbol;Acc:1307742]	GCTGGTTACCTCATGGCCATCAGAAAGCAGAGAGAAGGAAAAGGACAAGAGCCTACTTGG				6.84098	5.90498	4.27722	8.90163	9.5969	9.91632		0.107922	0.110091	0.100611	0.0671046	0.0466984	0.0197994
ASRN6AP1B10310566411	protein_coding	ENSRNOT00000007957	protein_coding	-5.12074	0.0287411	2.41674	5.33962	Grin3a	Ensembl	3217	chr5:64928620-65073012:-	chr5	-	64928620	65073012	glutamate ionotropic receptor NMDA type subunit 3A [Source:RGD Symbol;Acc:621704]	AGACAAAACGTGTGGAGAAGAGCAGATGGAGAAGATGGACCTGCAAGACAGAAGGGGACT				3.3312	1.92767	0.537435	5.79883	7.21977	8.54423		0.0942813	0.163182	0.245632	0.0477863	0.0365647	0.0186695
ASRN6AP1B10517286111	protein_coding	ENSRNOT00000075026	protein_coding	-5.07297	0.0297088	1.73861	3.33714	Glra3	Ensembl	1386	chr16:37676962-37908173:-	chr16	-	37676962	37908173	glycine receptor, alpha 3 [Source:RGD Symbol;Acc:621229]	CTCGAAAGCTGTAAGTATGAGTGGCTTACGTTCTATGAGCACAGAGAGAGGACGCCGACG				2.05703	2.38834	1.2248	3.14162	3.22383	3.66666		0.554079	0.61737	0.703563	0.393301	0.45009	0.246928
ASRN6AP1B10176699811	protein_coding	ENSRNOT00000064868	protein_coding	-5.06978	0.0297745	2.62946	6.18794	Cdca7l	Ensembl	2566	chr6:145740035-145785606:+	chr6	+	145740035	145785606	cell division cycle associated 7 like [Source:RGD Symbol;Acc:1564080]	ACCTGGAGAGCTTACAGAAGCAGCTGTAGAAGATCGTCGAGAGGAGAGGGATCGCTCCAA				6.11407	5.64577	4.15535	8.15173	8.68277	8.74583		0.12724	0.161789	0.139404	0.0756573	0.0501721	0.0313464
ASRN6AP1B10353248811	protein_coding	ENSRNOT00000080684	protein_coding	-5.06931	0.0297842	1.99275	3.97994	Slc17a3	Ensembl	1641	chr17:43521655-43543172:-	chr17	-	43521655	43543172	solute carrier family 17 member 3 [Source:RGD Symbol;Acc:628815]	ATCCAAGAATGGGCTAGAGAGAGGAAGCTCACCCGTTTGTGAAGCTGTCCCACTTTCGGT				2.09313	0.778766	-0.405766	4.84429	6.40551	7.63643		0.0887101	0.171312	0.228107	0.0529766	0.0344782	0.0213667
ASRN6AP1B10001872111	protein_coding	ENSRNOT00000005909	protein_coding	-5.06828	0.0298055	0.675864	1.59755	Tspan8	Ensembl	1165	chr7:58814805-58847563:+	chr7	+	58814805	58847563	tetraspanin 8 [Source:RGD Symbol;Acc:621783]	GTATCTTCACATGTACTCAGCTCATTTAACTGTGAAGGACATAATAAAAGTGGTCGTGTA				1.73104	0.201476	-0.712024	4.11904	5.77658	7.61413		0.123778	0.215108	0.349724	0.0471414	0.0297895	0.0162177
ASRN6AP1B10140873011	protein_coding	NM_001106032	protein_coding	-5.06428	0.0298882	2.71785	6.57894	Psmb11	Refseq	2616	chr15:33267413-33273587:+	chr15	+	33267413	33273587		AAGAGACGAGAAGACACCTTGGGCCTCAGGGATGGCTCTTCAGGATGTCTGCAAGTGGCA				0.898485	0.514089	0.0334395	1.63928	3.5136	4.9205		0.407205	0.405889	0.369301	0.111783	0.0556911	0.0376875
ASRN6AP1B10003238411	protein_coding	ENSRNOT00000085892	protein_coding	-5.04196	0.0303542	1.3293	2.51281	AABR07013843.1	Ensembl	342	chr2:259149018-259150479:-	chr2	-	259149018	259150479		CGGCAGCTAGACGGATACCTCGGTGTAGCAGACCACAAGAGGGGAGAAGAGAGAGCCTCT				0.0895902	-0.324831	-1.52267	2.21462	3.67627	5.13657		0.322465	0.458244	0.34651	0.144921	0.0725111	0.0375128
ASRN6AP1B10003739511	protein_coding	ENSRNOT00000018082	protein_coding	-5.03422	0.0305176	1.30623	2.47295	Tepp	Ensembl	975	chr19:10129697-10138159:-	chr19	-	10129697	10138159	testis, prostate and placenta expressed [Source:RGD Symbol;Acc:735198]	AGCAGTAGAGCAGTAGAAGAGTAGCTGGTTCTTACCTGCCTGTGCACTTGGGCCTGTGCC				8.96817	8.47	6.93024	10.1652	10.2076	10.4297		0.16538	0.16258	0.137673	0.0976257	0.0569435	0.0267982
ASRN6AP1B10609770211	protein_coding	ENSRNOT00000080470	protein_coding	-5.03055	0.0305952	2.20272	4.60347	Ank2	Ensembl	11793	chr2:231232925-231521052:-	chr2	-	231232925	231521052	ankyrin 2 [Source:RGD Symbol;Acc:620156]	AGAGCAGGAGGAAGAGGTAATTTTACAACAGCAACAAGATGATGAGACAGAGTCGACAGA				4.17165	2.9648	1.55436	6.62861	7.73588	8.40249		0.0640893	0.089693	0.116442	0.0375851	0.0325967	0.021774
ASRN6AP1B10135076511	protein_coding	NM_053848	protein_coding	-5.0167	0.0308904	2.14999	4.43825	Opcml	Refseq	2337	chr8:29453178-29962814:+	chr8	+	29453178	29962814		GGAGAGAGCGCCACCCTCAGGTGTACCATAGATGACCGGGTCACCAGAGTAGCCTGGCTA				5.71894	4.94028	4.01403	7.71803	8.4549	8.78644		0.207827	0.239476	0.443993	0.0892919	0.0627087	0.038319
ASRN6AP1B10003157411	protein_coding	ENSRNOT00000041857	protein_coding	-5.00068	0.0312354	2.50327	5.66971	Frg2	Ensembl	582	chr14:85791159-85792257:+	chr14	+	85791159	85792257	FSHD region gene 2 [Source:RGD Symbol;Acc:1592623]	GAACCTCAGAGTCCTTTGGTGGAGGGAGGAGAGAAGACCACAGACTCTGCCAGCCCATCA				5.4618	4.30697	3.26188	7.53264	8.61252	9.44349		0.181076	0.301156	0.568913	0.0626994	0.0374562	0.0226135
ASRN6AP1B10053707211	protein_coding	ENSRNOT00000081335	protein_coding	-4.99002	0.0314668	2.71943	6.5861	Tdrkh	Ensembl	2864	chr2:195665454-195674616:+	chr2	+	195665454	195674616	tudor and KH domain containing [Source:RGD Symbol;Acc:1311196]	AGCCATCTGCTTTGCTGTGGTGTGGTGCCAGGAGAGAGGAGTCTATGATAAGAGATCCAT				2.98534	3.77611	2.81671	4.0494	3.99301	4.21716		0.565956	0.625163	0.622445	0.375163	0.363341	0.236369
ASRN6AP1B10001160411	protein_coding	ENSRNOT00000008840	protein_coding	-4.98319	0.0316162	2.10637	4.30607	Fabp1	Ensembl	486	chr4:99063181-99066954:+	chr4	+	99063181	99066954	fatty acid binding protein 1 [Source:RGD Symbol;Acc:2590]	GAGAGTCAGCAAGAGAATTTAGACAAGGCTGTATTTCATATTCTTTTACAGTATAAAATT				2.47665	1.24173	-0.395981	4.78574	6.22337	7.6771		0.118846	0.201376	0.227427	0.0476314	0.0395171	0.0221951
ASRN6AP1B10281306011	protein_coding	ENSRNOT00000003228	protein_coding	-4.94788	0.0323995	2.26688	4.81281	Rnf112	Ensembl	3346	chr10:47719014-47725172:-	chr10	-	47719014	47725172	ring finger protein 112 [Source:RGD Symbol;Acc:3986]	TGAGAGAGTTCAAGGAGGAGACCGAGAGCCCCTACTCCAGGAAGAATAACAGCTAGGAGA		Yes		3.0571	3.0222	1.68745	3.72124	3.64386	3.83836		0.689371	0.769426	0.722141	0.474707	0.523087	0.372604
ASRN6AP1B10001809411	protein_coding	ENSRNOT00000088291	protein_coding	-4.93505	0.0326891	2.66252	6.3314	AABR07004947.1	Ensembl	153	chr1:171485327-171486167:+	chr1	+	171485327	171486167		GATCATGAGGAGAGATGGGAGATGCTTGTCAAACAGCCTGTTAACAAAGACCCCTCTTTG				0.521825	-0.133889	-0.563144	2.62529	4.38093	6.27372		0.0730588	0.29473	0.215489	0.0612705	0.0258194	0.0185537
ASRN6AP1B10006125311	protein_coding	ENSRNOT00000082252	protein_coding	-4.91596	0.0331246	2.15231	4.4454	LOC103690166	Ensembl	2434	chr8:23235594-23292682:-	chr8	-	23235594	23292682	zinc finger protein OZF-like [Source:RGD Symbol;Acc:9236890]	AGTTATCCAGAGTTTTTAGTATTGGTTTCAAGCAAGAGAGAGCTGCCTTGAGCAAAGGGC				4.72716	3.96363	2.49969	7.12517	7.98428	8.40361		0.104043	0.112798	0.128488	0.0702814	0.0513436	0.0308589
ASRN6AP1B10004250711	protein_coding	ENSRNOT00000056054	protein_coding	-4.90055	0.0334801	2.17553	4.51751	Ctxn2	Ensembl	442	chr3:117416345-117416786:+	chr3	+	117416345	117416786	cortexin 2 [Source:RGD Symbol;Acc:2311261]	CTGGAGAGAGGGGCATTCCATTCATGACGTTCAATAAACATTTGTGACTGATTTATCCAC				2.14408	2.33536	2.18497	2.45679	2.60576	3.74658		0.564614	0.527516	0.627024	0.361025	0.442295	0.198688
ASRN6AP1B10520954211	protein_coding	ENSRNOT00000068712	protein_coding	-4.8786	0.0339935	1.99739	3.99278	Egfl8	Ensembl	1378	chr20:4378206-4380600:-	chr20	-	4378206	4380600	EGF-like-domain, multiple 8 [Source:RGD Symbol;Acc:1549706]	AGGAGGAGAGACCAAAGAGAAGGGAAGAGCTCCTGTAACTGCTTGTCTGCAGCCCTCAGA				0.042122	-0.576852	-0.587602	1.20525	2.64034	4.93281		0.271928	0.430946	0.694804	0.135729	0.0782558	0.0281002
ASRN6AP1B10171185811	protein_coding	ENSRNOT00000087102	protein_coding	-4.85378	0.0345833	2.8497	7.20853	Epn2	Ensembl	2105	chr10:47795524-47825252:-	chr10	-	47795524	47825252	epsin 2 [Source:RGD Symbol;Acc:619773]	GCCATGAGCAGAGAGGTTGCAGAACAGTCATCAGAAAGCGTGCAGACAGCCAGAGGCAGC				5.88673	5.69358	4.32611	7.91754	8.6859	9.12583		0.220627	0.356913	0.391882	0.117266	0.0704414	0.0331212
ASRN6AP1B10324562811	protein_coding	ENSRNOT00000093196	protein_coding	-4.84617	0.0347663	2.65717	6.30794	Plppr3	Ensembl	238	chr7:12652716-12663819:+	chr7	+	12652716	12663819	phospholipid phosphatase related 3 [Source:RGD Symbol;Acc:727823]	TGACGCTCCTACCTTGCTTTTATTTCGTGGAGAGAGAAGTGGAGGCAGAGGCAGAAAGCT				5.41371	4.3827	2.94485	7.64959	8.57919	9.12509		0.106358	0.120957	0.146654	0.0541596	0.0446653	0.023107
ASRN6AP1B10007180811	protein_coding	ENSRNOT00000057735	protein_coding	-4.82968	0.035166	1.73911	3.33828	Stum	Ensembl	624	chr13:98724295-98772968:-	chr13	-	98724295	98772968	stum, mechanosensory transduction mediator homolog [Source:RGD Symbol;Acc:1592263]	GAGAGGGAGTACTTACAAAATATTATTTATTTTGGAAAACACACCTGCTTTTCTTAGCAG				2.21594	1.66919	2.13969	2.1845	3.71468	5.91599		0.230751	0.298534	0.275452	0.10566	0.0335929	0.0225617
ASRN6AP1B10074866011	protein_coding	ENSRNOT00000017859	protein_coding	-4.81973	0.0354092	2.2299	4.691	Ccdc150	Ensembl	3309	chr9:60900213-60987151:+	chr9	+	60900213	60987151	coiled-coil domain containing 150 [Source:RGD Symbol;Acc:1304775]	GGCTCACCTGAGAGAGGAGTTAATAAAATCTCTTCTTGGGAAAAATGAGGAAGAGCTGGC				6.65234	7.15422	5.99045	7.358	7.31572	7.04388		0.711269	0.690955	0.716871	0.445492	0.48059	0.353712
ASRN6AP1B10275120511	protein_coding	NM_001195277	protein_coding	-4.80959	0.035659	3.49613	11.2834	Tmem178b	Refseq	10116	chr4:67669266-68059249:+	chr4	+	67669266	68059249		GGGCTTCGACCCGGAGATCGCCGCCCTCATACGGAAAGGAGAGATTGAGAGATGCACGTA				5.40683	4.13423	2.46048	7.46648	8.39674	8.98612		0.0930429	0.125256	0.120748	0.044513	0.0347886	0.0173512
ASRN6AP1B10044657611	protein_coding	ENSRNOT00000031365	protein_coding	-4.80024	0.035891	1.77175	3.41468	Creb5	Ensembl	4148	chr4:83391283-83836351:+	chr4	+	83391283	83836351	cAMP responsive element binding protein 5 [Source:RGD Symbol;Acc:1566107]	AAGAGAGCAGCAAGAGGAATATCTCCATGCACAATACAGTTGGTGGGACCATGACGGGGC		Yes		7.23661	6.36167	4.77896	9.05272	9.26257	9.30464		0.106498	0.12493	0.10202	0.0725416	0.0432143	0.0273542
ASRN6AP1B10005060111	protein_coding	ENSRNOT00000078311	protein_coding	-4.78799	0.0361968	1.75391	3.37271	AABR07038925.1	Ensembl	1554	chrX:64034590-64036217:-	chrX	-	64034590	64036217		GGAGAGAGTGGTGCAGGACCAAGTGGGGAATCAAGCAGAAGTCCAATGAAACTTGGCCAT				1.10308	1.59185	0.812492	1.47357	1.69691	2.95644		0.822651	0.888645	0.85633	0.749949	0.501162	0.169165
ASRN6AP1B10001079411	protein_coding	NM_001107830	protein_coding	-4.7812	0.0363678	1.39953	2.63815	Lamc3	Refseq	6512	chr3:9265407-9327047:-	chr3	-	9265407	9327047		GCCTGGAAGTGTGGAGAGACAGAGAGGAGAACAGCCCATACAAGATGGTAGGCGGCAGCC				-0.978917	-1.72419	-2.20289	1.02565	1.47868	3.58369		0.555238	0.238812	0.355368	0.245167	0.278963	0.183845
ASRN6AP1B10008002611	protein_coding	ENSRNOT00000057404	protein_coding	-4.76804	0.0367009	1.91249	3.76457	Nalcn	Ensembl	5307	chr15:109735595-110046687:-	chr15	-	109735595	110046687	sodium leak channel, non-selective [Source:RGD Symbol;Acc:628710]	AATGAGCAGTTACAGCCAAGATCCAGAAAGAGAGGAGGAAGAGGTTTCCAAGGGCTTCCT				5.03199	3.47989	1.65711	6.94372	7.90202	8.89327		0.0789576	0.114926	0.0954428	0.0456294	0.0380411	0.0148172
ASRN6AP1B10001791311	protein_coding	ENSRNOT00000079017	protein_coding	-4.76564	0.036762	2.47892	5.57479	AABR07070720.1	Ensembl	105	chr8:81752705-81754392:+	chr8	+	81752705	81754392		CTATTGACCATGGCTTTCGTCGGAGAGAGAATTTTAACTACTGGTGCTCTGGGCTCGGAG				3.74349	3.78854	3.99347	4.47178	5.54737	6.57129		0.505486	0.481901	0.608874	0.298045	0.187049	0.0795978
ASRN6AP1B10107786811	protein_coding	ENSRNOT00000035730	protein_coding	-4.75635	0.0369994	2.06961	4.19773	Slfn5	Ensembl	2972	chr10:70298519-70309224:+	chr10	+	70298519	70309224	schlafen family member 5 [Source:RGD Symbol;Acc:1312025]	AGAGAGGTCTCCATTCTGGACTCGGGGACACCATCTCTGACTCCAGGAGGCAAGCGTGCT				0.587127	0.412276	-0.82824	1.48851	1.92144	4.26224		0.621412	0.551441	0.381723	0.375296	0.299777	0.206702
ASRN6AP1B10006486511	protein_coding	ENSRNOT00000090412	protein_coding	-4.74943	0.0371774	1.37418	2.5922	AABR07026915.1	Ensembl	291	chr17:4817547-4817837:-	chr17	-	4817547	4817837		CAAGGAGTGGTAGAGAGAGGGCCGGCTAGAGAGTCAAGGTTAACGGATTTAGAACATAAA				1.55436	1.52066	1.73124	2.0146	2.5587	3.1062		0.680317	0.706047	0.798753	0.642803	0.438298	0.137322
ASRN6AP1B10002490011	protein_coding	ENSRNOT00000074869	protein_coding	-4.73262	0.0376132	2.46495	5.52109	AABR07027324.1	Ensembl	312	chr17:24680267-24680605:-	chr17	-	24680267	24680605		TAGGGGAAACCAGGCTTCACCCGCCAAGAAGAGAGAAGCTGTTCACGTCCTGAAGACAGG				3.88776	3.63179	3.36924	4.71889	4.65839	4.95812		0.583232	0.354942	0.60181	0.236695	0.215966	0.109854
ASRN6AP1B10481359211	protein_coding	ENSRNOT00000024918	protein_coding	-4.72954	0.0376935	1.85771	3.62432	Apoa5	Ensembl	1967	chr8:50559126-50561736:+	chr8	+	50559126	50561736	apolipoprotein A5 [Source:RGD Symbol;Acc:70903]	CTTTGTGACAGAGAGAGCATCGTGGAAAGCATGGCTGCCGTCATCACCTGGGCACTCGCC				5.21875	5.19334	4.82495	6.26877	6.02315	7.30413		0.54965	0.432542	0.624616	0.313734	0.275772	0.139047
ASRN6AP1B10588096711	protein_coding	ENSRNOT00000067559	protein_coding	-4.7275	0.0377468	2.26049	4.79154	Ttc25	Ensembl	1938	chr10:88459605-88488075:+	chr10	+	88459605	88488075	tetratricopeptide repeat domain 25 [Source:RGD Symbol;Acc:1311859]	CAGGGAAAAGGCAGAGAGACAGGACATCAGTTCACAGATGGAGTTTTCGGGAGCATCGGA				0.665739	0.504635	0.601364	1.27823	1.41482	2.11472		0.522653	0.429133	0.47791	0.317308	0.283866	0.147043
ASRN6AP1B10000558111	protein_coding	ENSRNOT00000041205	protein_coding	-4.7112	0.0381757	2.63734	6.22185	Lgals4	Ensembl	1054	chr1:87019975-87027691:+	chr1	+	87019975	87027691	galectin 4 [Source:RGD Symbol;Acc:3003]	CTGGGGAAGGAAGCAGAGAGATACCCAAGTTCCATCTAATCCCCTAATAAAATGTTGAAG				0.295802	-0.203119	0.0363106	0.794994	1.65273	2.97432		0.48611	0.463748	0.509943	0.251702	0.17448	0.0667512
ASRN6AP1B10138053211	protein_coding	ENSRNOT00000029626	protein_coding	-4.71057	0.0381925	1.49178	2.81235	Slc17a3	Ensembl	2278	chr17:43518761-43543185:-	chr17	-	43518761	43543185	solute carrier family 17 member 3 [Source:RGD Symbol;Acc:628815]	GGGCTAGAGAGAGGAAGCTCACCCGTTTGTGAAGGTGCTTTAATCCTGGACTTCAGTGCA				2.82371	2.90307	2.38177	3.5401	4.34764	5.64121		0.538517	0.569893	0.627039	0.388604	0.229823	0.0928982
ASRN6AP1B10006334611	protein_coding	ENSRNOT00000023279	protein_coding	-4.70991	0.03821	1.55908	2.94666	Olr184	Ensembl	954	chr1:169902961-169903914:-	chr1	-	169902961	169903914	olfactory receptor 184 [Source:RGD Symbol;Acc:1333955]	CTTAATCCTCTGATTTATGGGGTAAGGACCAAACAAATTCGAGAGAGAGTAATGAGGTTG				-0.375259	-1.03534	-1.87997	2.29632	3.9445	4.92781		0.138988	0.296953	0.398044	0.100367	0.0429535	0.0344633
ASRN6AP1B10219967211	protein_coding	ENSRNOT00000044690	protein_coding	-4.70461	0.0383506	1.72442	3.30447	Irx1	Ensembl	2345	chr1:33910912-33916741:+	chr1	+	33910912	33916741	iroquois homeobox 1 [Source:RGD Symbol;Acc:1309060]	GTGAGAAGGCCTCGGCGAGTAGCAGTCCTGCGCTTCCAGAGAGAGACCTAGTCACCAGGC		Yes		2.48779	1.86052	2.22274	2.19374	3.80435	5.80945		0.249653	0.280375	0.249619	0.0924831	0.0287195	0.0202623
ASRN6AP1B10003043111	protein_coding	ENSRNOT00000038449	protein_coding	-4.70399	0.038367	1.7581	3.38252	Zfp385d	Ensembl	1733	chr15:6200829-6587367:-	chr15	-	6200829	6587367	zinc finger protein 385D [Source:RGD Symbol;Acc:1359606]	GAGAAGAGATGTGTCATTTTTCCAAATTAAAGCATTCTTCTTGAACATTGATTGTTTTAG		Yes		0.837	0.427676	0.693616	-0.0832748	1.34541	3.57632		0.747264	0.806443	0.857331	0.284511	0.0812128	0.0256536
ASRN6AP1B10002092211	protein_coding	ENSRNOT00000046667	protein_coding	-4.69205	0.0386858	1.55514	2.93863	Calml3	Ensembl	1375	chr17:70072156-70073530:+	chr17	+	70072156	70073530	calmodulin-like 3 [Source:RGD Symbol;Acc:1305499]	AGGAAAGAAATTTAAATACAAGAGAGAGGGAAGCTTCAGGGGAATAAATGAGTAAATGAC				0.896007	1.82802	0.834246	2.29303	2.09168	1.91966		0.526689	0.608735	0.6184	0.406275	0.392752	0.342888
ASRN6AP1B10219967311	protein_coding	NM_001107331	protein_coding	-4.6859	0.0388512	1.69236	3.23186	Irx1	Refseq	2333	chr1:33910912-33916741:+	chr1	+	33910912	33916741		GGTGAGAAGGCCTCGGCGAGTAGCAGTCCTGCGCTTCCAGAGAGAGACCTAGTCACCAGG		Yes		0.256677	-0.115792	-0.109682	2.24087	3.46103	5.88789		0.286523	0.289959	0.490636	0.138234	0.070416	0.0488376
ASRN6AP1B10004557611	protein_coding	ENSRNOT00000028936	protein_coding	-4.66151	0.0395135	1.26726	2.40705	Olr86	Ensembl	939	chr1:168378637-168379575:+	chr1	+	168378637	168379575	olfactory receptor 86 [Source:RGD Symbol;Acc:1333697]	GGTGTTAGAACTAAGCAAATAAGAGAGAGGGTAGTTATGACCATCAGAAATAAACTATAA				-0.32278	-0.745532	-0.869283	0.508967	1.85609	2.62919		0.351883	0.541667	0.666922	0.347679	0.122133	0.0587141
ASRN6AP1B10000977111	protein_coding	ENSRNOT00000050708	protein_coding	-4.65855	0.0395947	2.59349	6.03555	Klhl34	Ensembl	1938	chrX:39954904-39956841:-	chrX	-	39954904	39956841	kelch-like family member 34 [Source:RGD Symbol;Acc:1560439]	GGTGCGGAGGAGACAAGGGAGGGAGAGATTGGAGAGGTGCCAAATTTAGTGCTGGATTGA				2.35252	2.1393	1.64149	2.14989	3.19919	4.33273		0.799591	0.860687	0.825922	0.562358	0.277029	0.125384
ASRN6AP1B10662450011	protein_coding	ENSRNOT00000009965	protein_coding	-4.65074	0.0398097	2.23209	4.69813	Top1mt	Ensembl	1893	chr7:116688803-116711837:-	chr7	-	116688803	116711837	DNA topoisomerase I mitochondrial [Source:RGD Symbol;Acc:1303177]	AGGCGAGCAGAGCCGGGTGGGGAGAGACGAGCAAGAGCAGTGTGAAGTGGAAGCAACTGG				1.41001	0.798904	1.61308	2.46341	3.71458	4.82233		0.366556	0.303304	0.315421	0.208003	0.10001	0.0572625
ASRN6AP1B10381578911	protein_coding	NM_001141929	protein_coding	-4.6473	0.0399046	2.73928	6.67735	Rpp14	Refseq	1861	chr15:18625963-18635925:-	chr15	-	18625963	18635925		GCGCACTGCCTTCGAGTGCCCAGGAAGAACAAGAGAGAGTGTTGAATCCTCTGGAACTGG				2.1183	0.55381	-0.566928	4.4168	5.951	7.59061		0.0773805	0.130417	0.119591	0.0483895	0.0367157	0.0185737
ASRN6AP1B10436097311	protein_coding	ENSRNOT00000074401	protein_coding	-4.6137	0.0408449	2.74043	6.68268	St6galnac6	Ensembl	2400	chr3:11629556-11641466:+	chr3	+	11629556	11641466	ST6 N-acetylgalactosaminide alpha-2,6-sialyltransferase 6 [Source:RGD Symbol;Acc:1303196]	ACCCTTCAGCAGACGCCGCCGAGAGATGAGTAGCAACAAAGAGCAGCGGTCAGCAGTGTT				1.7638	1.79221	0.232388	4.07923	4.62707	5.33885		0.572656	0.54658	0.604176	0.34295	0.318289	0.154619
ASRN6AP1B10248430011	protein_coding	ENSRNOT00000085966	protein_coding	-4.58876	0.0415571	2.74168	6.68851	Aldh1l1	Ensembl	2709	chr4:123516788-123557501:-	chr4	-	123516788	123557501	aldehyde dehydrogenase 1 family, member L1 [Source:RGD Symbol;Acc:621294]	AGCTTATTGGGTTTAGTTTCAGGGGGATGGAGAGGAGGGGAGAGAGGATGCACATCTGTT				6.48706	6.71366	5.94236	8.01782	8.73146	8.96122		0.460802	0.693974	0.781899	0.107241	0.0701904	0.0445172
ASRN6AP1B10771276711	protein_coding	ENSRNOT00000072555	protein_coding	-4.58336	0.0417129	2.5825	5.98977	LOC100909620	Ensembl	1194	chr1:82897679-82918444:-	chr1	-	82897679	82918444	CD177 antigen-like [Source:RGD Symbol;Acc:6502686]	ACGGAGCCTTGAGAGACGAGATTTCCCAAGCCCCGAGGAAAAAACATTCCCAGGTCCTGA				0.972111	1.01541	1.26594	1.08328	1.87118	2.72737		0.704927	0.744304	0.870969	0.306555	0.105757	0.0734699
ASRN6AP1B10244910511	protein_coding	ENSRNOT00000043476	protein_coding	-4.57519	0.0419499	1.14495	2.21138	Atp2b2	Ensembl	9031	chr4:145703046-145948996:-	chr4	-	145703046	145948996	ATPase plasma membrane Ca2+ transporting 2 [Source:RGD Symbol;Acc:2176]	TCAGCAAGAGAGAGTGAAATTTAAAGAGATCCGCGTCGTGAAGGCGTTCCGTAGCTCTCT				3.95908	4.67552	3.34125	5.06999	4.98503	4.88273		0.598733	0.618494	0.621882	0.330328	0.373434	0.296917
ASRN6AP1B10280518411	protein_coding	ENSRNOT00000065535	protein_coding	-4.56668	0.042198	1.6072	3.04661	Synj1	Ensembl	4722	chr11:31106934-31180616:-	chr11	-	31106934	31180616	synaptojanin 1 [Source:RGD Symbol;Acc:69434]	CGGGGTTACTAGGAGAGAGATGGAAGCACCCAAAAGCCCGGGAACAGCACGGAAAGATAA				1.73295	1.09867	1.13544	1.8997	3.19701	4.83049		0.478521	0.520126	0.590996	0.375698	0.174059	0.0735797
ASRN6AP1B10327749611	protein_coding	NM_001108372	protein_coding	-4.56011	0.0423905	2.71585	6.56981	Rpp14	Refseq	1906	chr15:18625963-18636133:-	chr15	-	18625963	18636133		CCGCGCGCGGCAGTGCCCAGGAAGAACAAGAGAGAGTGTTGAATCCTCTGGAACTGGAGT				-0.0575392	0.322751	-1.42959	2.52335	2.80731	3.16343		0.496147	0.612787	0.559247	0.381705	0.426731	0.214401
ASRN6AP1B10181747611	protein_coding	ENSRNOT00000040736	protein_coding	-4.55649	0.0424971	1.6585	3.15689	Sgk1	Ensembl	2460	chr1:24185456-24193567:-	chr1	-	24185456	24193567	serum/glucocorticoid regulated kinase 1 [Source:RGD Symbol;Acc:3668]	TGAGAGAGGAGGCCTTAAGATCCCCTTGGAAAGCTTTCATGAAACAGAGAAGGATGGGCC				3.49566	1.9625	0.588986	5.69934	6.95974	8.13593		0.0998983	0.123438	0.186083	0.0411355	0.0319557	0.0190082
ASRN6AP1B10005880011	protein_coding	ENSRNOT00000012234	protein_coding	-4.54368	0.0428762	1.47167	2.77343	Prdm12	Ensembl	1561	chr3:10181924-10196626:-	chr3	-	10181924	10196626	PR/SET domain 12 [Source:RGD Symbol;Acc:1586401]	AAGAGAGCTGAATAGTTGGGAGTGGAAGAGAGAGCTACCTCCTTGGCCCAGGGTGGACCT		Yes		1.57057	1.36099	1.39983	2.88501	4.31518	6.14816		0.41205	0.50677	0.588002	0.140488	0.0655561	0.0204154
ASRN6AP1B10068915011	protein_coding	ENSRNOT00000037457	protein_coding	-4.5408	0.0429618	2.29882	4.92054	Ccdc82	Ensembl	3008	chr8:11889154-11927918:+	chr8	+	11889154	11927918	coiled-coil domain containing 82 [Source:RGD Symbol;Acc:1359666]	GGAGTGAGTCCCAGAGAGAGCCAGCTAATGTGTACCTTGTATTCATTGATGTAACCTGGT				-0.0527159	-1.30281	-1.02202	0.297629	1.1835	2.11549		0.572375	0.286271	0.403593	0.278959	0.199411	0.0998279
ASRN6AP1B10000617111	protein_coding	ENSRNOT00000042353	protein_coding	-4.53274	0.0432024	2.06892	4.19574	Slc51b	Ensembl	381	chr8:70930347-70932986:-	chr8	-	70930347	70932986	solute carrier family 51, beta subunit [Source:RGD Symbol;Acc:1565748]	AAACCGAGTTGAACAAGAGAGAGACATCAGTCGTCTTTCTACCAGACCCCCAGGAAACTG				0.0707451	0.421747	0.0332256	0.815064	1.27554	3.16		0.751861	0.739273	0.842582	0.401582	0.282654	0.155871
ASRN6AP1B10002959611	protein_coding	ENSRNOT00000009776	protein_coding	-4.52745	0.0433613	1.34698	2.54379	Il22	Ensembl	540	chr7:61236037-61240502:+	chr7	+	61236037	61240502	interleukin 22 [Source:RGD Symbol;Acc:1561292]	GAGAGATTAAAGCGATCGGGGAACTGGATCTGCTGTTTATGTCCCTGAGAAACGCTTGCG				0.717184	0.217672	-1.5542	3.02453	4.57621	5.96242		0.300007	0.402773	0.384505	0.119848	0.0747734	0.0322966
ASRN6AP1B10216543611	protein_coding	ENSRNOT00000064168	protein_coding	-4.52334	0.043485	1.55468	2.93769	Ildr2	Ensembl	1764	chr13:84474362-84530031:+	chr13	+	84474362	84530031	immunoglobulin-like domain containing receptor 2 [Source:RGD Symbol;Acc:1596420]	GCCCTCAGGCCTTTCGCAAAGGTTACCGGATCCAAGCTGACAAAGAGAGAGACTCCATGA				3.86137	2.53374	2.10692	3.63907	3.98967	3.75106		0.545781	0.597537	0.689458	0.453183	0.423501	0.218558
ASRN6AP1B10092581811	protein_coding	ENSRNOT00000067970	protein_coding	-4.52255	0.0435087	2.74777	6.7168	Ergic2	Ensembl	1556	chr4:182569089-182600258:-	chr4	-	182569089	182600258	ERGIC and golgi 2 [Source:RGD Symbol;Acc:1310606]	CTTGGCCATGACTACAGTGCACTGTTTGACCTTTCACCACAGCAGAGAGAGTGGCAGAGG		Yes		3.83786	2.52503	1.1408	6.13041	7.39429	8.5175		0.165085	0.233272	0.352582	0.0586781	0.0399213	0.0204472
ASRN6AP1B10483614011	protein_coding	ENSRNOT00000046343	protein_coding	-4.48505	0.0446545	2.46498	5.52118	Styxl1	Ensembl	1638	chr12:23954574-23987271:+	chr12	+	23954574	23987271	serine/threonine/tyrosine interacting-like 1 [Source:RGD Symbol;Acc:1305845]	TATGATGAGAGCCATGTGATCACTGCCCGTAGAGTGAAGAAGAGAGATCATCAGTACCTC				4.84924	4.72627	4.63672	5.16936	5.38547	6.4442		0.729314	0.593742	0.729538	0.505031	0.600645	0.237562
ASRN6AP1B10002278111	protein_coding	ENSRNOT00000012114	protein_coding	-4.48166	0.0447594	1.89721	3.72492	Pdcd6ip	Ensembl	5803	chr8:121916185-121973125:-	chr8	-	121916185	121973125	programmed cell death 6 interacting protein [Source:RGD Symbol;Acc:68357]	GAGAGATTCTTACTTCTGTGGAGTACGAATTCTTATTTAAAGTGTTTCTCCTCGAGCTTC				6.84793	5.74684	4.63951	8.72259	9.41814	9.89556		0.222133	0.225489	0.422941	0.0914674	0.0784827	0.0292974
ASRN6AP1B10008332011	protein_coding	ENSRNOT00000000639	protein_coding	-4.47227	0.0450519	2.06598	4.1872	Ccdc167	Ensembl	911	chr20:8369331-8384088:-	chr20	-	8369331	8384088	coiled-coil domain containing 167 [Source:RGD Symbol;Acc:1588733]	CAGGGTCATGTGGAATGATCTCCTCTTCCAGAGAGAGACAGGCAGGCAGGGCCAGGGAGG				2.26026	2.13001	1.80013	4.05715	5.71366	7.499		0.392802	0.57611	0.70428	0.115846	0.0421683	0.0207118
ASRN6AP1B10412164111	protein_coding	ENSRNOT00000093431	protein_coding	-4.46688	0.0452205	3.26382	9.60524	Ccdc191	Ensembl	1801	chr11:61701773-61748583:-	chr11	-	61701773	61748583	coiled-coil domain containing 191 [Source:RGD Symbol;Acc:1566314]	GGAGCTGAGTCGCTGGAAACGGTTATCAAGGAAGCTGAATCTCAAGAGAGTAGAGAAGGC				2.47082	2.29457	2.13145	3.00837	2.86857	3.27686		0.402683	0.387842	0.377051	0.260992	0.265349	0.222717
ASRN6AP1B10141310711	protein_coding	NM_001013165	protein_coding	-4.42885	0.0464282	1.29595	2.45539	LOC100911585	Refseq	1548	chr9:20241076-20251266:+	chr9	+	20241076	20251266		AGAGGAGCAGAGTCAGGGGGAGAGAAAGATGTCGGATGAAGATGATGTGGAAGATGACTT	Lrrc23			0.582529	0.607509	0.459587	1.90625	1.85599	4.54684		0.497412	0.351698	0.52803	0.297419	0.391741	0.21489
ASRN6AP1B10344870911	protein_coding	ENSRNOT00000085762	protein_coding	-4.41802	0.0467783	2.11527	4.33272	Ces1f	Ensembl	1695	chr19:15143794-15193002:+	chr19	+	15143794	15193002	carboxylesterase 1F [Source:RGD Symbol;Acc:1642419]	GCAGAGAGGATGGCTTTGAAGGGAAGGACTGCGCAGAAACTGGTTGTGGTGGGAGAGGGG				0.651108	-0.837017	-1.77774	3.47138	5.03865	6.04281		0.157048	0.14338	0.267629	0.0757974	0.0350732	0.0331306
ASRN6AP1B10233845911	protein_coding	ENSRNOT00000013204	protein_coding	-4.34756	0.0491196	2.9031	7.48033	Casc3	Ensembl	3622	chr10:86724427-86745927:+	chr10	+	86724427	86745927	cancer susceptibility 3 [Source:RGD Symbol;Acc:628766]	TTGAGGCCCTCTTTCTCTGAGGATAGGTCTGCTGGAGAGAGAAGAAACAGGTGGCTGCCT				1.8233	1.6235	2.27709	2.08851	3.30429	4.45987		0.250296	0.237547	0.26569	0.219144	0.0773258	0.0567743
ASRN6AP1B10000374011	protein_coding	ENSRNOT00000081084	protein_coding	-4.32748	0.0498079	2.43887	5.42217	Eif4h	Ensembl	963	chr12:25093524-25108174:+	chr12	+	25093524	25108174	eukaryotic translation initiation factor 4H [Source:RGD Symbol;Acc:1359222]	CCACCGAGAGAGACAGGGAGCGCGGACCTCAACCAAAACAAATACACCGTAGTGGGGAGT				2.40404	1.3545	-0.0288226	4.86826	6.2031	7.29415		0.226992	0.335927	0.299181	0.10834	0.0617748	0.0458003
ASRN6AP1B10651722111	protein_coding	ENSRNOT00000084753	protein_coding	-4.3121	0.0503419	1.70308	3.25595	Stmn4	Ensembl	1413	chr15:43007908-43025852:+	chr15	+	43007908	43025852	stathmin 4 [Source:RGD Symbol;Acc:69349]	TGACTGGAGAGAAAGAAGAGAACAGGCAGATACGGTAGACCTGAACTGGTGTGTCATCTC				7.90551	7.08059	6.4915	8.94117	9.3261	9.59594		0.489872	0.447454	0.548995	0.288862	0.214894	0.113617
ASRN6AP1B10006898811	protein_coding	ENSRNOT00000000476	protein_coding	-4.30337	0.0506472	2.77306	6.83558	Zbtb12	Ensembl	2408	chr20:4572100-4574956:+	chr20	+	4572100	4574956	zinc finger and BTB domain containing 12 [Source:RGD Symbol;Acc:1302958]	TAGGAAAAAGGACACGAGGGGGCTGTTGGGGGAGGGAGAGGAGTAGAGACTTATACAGTA		Yes		-0.0825999	-0.666402	-0.945464	1.30299	2.34457	4.22363		0.407568	0.605361	0.635192	0.230815	0.0335675	0.0315873
ASRN6AP1B10171993311	protein_coding	NM_001109647	protein_coding	-4.29957	0.0507809	1.93883	3.83394	Spata5l1	Refseq	2480	chr3:114747410-114760409:+	chr3	+	114747410	114760409		GTGGGAGTTAGGACGGTAGAGAGAAGAGGGAGTAAAGCAAGCCAACAGGAGTGTCAAGAA				4.03306	3.27438	2.71208	6.37057	7.46924	8.17897		0.188028	0.192134	0.335506	0.0663624	0.0510672	0.032412
ASRN6AP1B10006466311	protein_coding	ENSRNOT00000047747	protein_coding	-4.2826	0.0513818	1.8106	3.50788	Olr522	Ensembl	948	chr3:74255120-74256067:-	chr3	-	74255120	74256067	olfactory receptor 522 [Source:RGD Symbol;Acc:1333046]	GTGAAAAGTGCTGCCATTAGAGTCGTGAAGAAGAGAGAGTACACCCAGAAATTAAAATAA				1.91427	1.94461	1.40822	3.2484	3.42153	3.94135		0.590066	0.591251	0.499885	0.380915	0.404138	0.219866
ASRN6AP1B10134870411	protein_coding	ENSRNOT00000064965	protein_coding	-4.28192	0.0514059	2.73972	6.67941	AABR07068272.1	Ensembl	2323	chr9:94425252-94491738:+	chr9	+	94425252	94491738		GGGGTGACAGGCGCTTTGAAAAACCAGGAAGAAAAGATGTAGAGAGAAGGAGAACGCAGC				0.395053	0.205512	0.0064731	1.72717	3.12842	4.32157		0.203485	0.329004	0.406352	0.130767	0.0730272	0.0247889
ASRN6AP1B10651721911	protein_coding	ENSRNOT00000091567	protein_coding	-4.26179	0.0521284	2.14451	4.42143	Stmn4	Ensembl	1360	chr15:43007908-43025852:+	chr15	+	43007908	43025852	stathmin 4 [Source:RGD Symbol;Acc:69349]	ACTGGAGAGAAAGAAGAGAACAGGCAGATACGGTAGACCTGAACTGGTGTGTCATCTCTG				0.848242	0.40771	0.415846	2.92563	4.26454	6.10801		0.299123	0.418728	0.571318	0.235681	0.122685	0.0260997
ASRN6AP1B10940701411	protein_coding	ENSRNOT00000085635	protein_coding	-4.26037	0.0521796	2.75824	6.76569	Ddr1	Ensembl	2921	chr20:3556560-3574959:+	chr20	+	3556560	3574959	discoidin domain receptor tyrosine kinase 1 [Source:RGD Symbol;Acc:2252]	GGCCGGACGCCTGGGTCGGCCCGGGAGAGCCAGGAGAGAGATGCTGTCCCCTCCTCCATA				-0.0924316	-0.250728	0.109723	0.676402	1.55948	2.51935		0.277714	0.343374	0.430755	0.232791	0.123969	0.10046
ASRN6AP1B10297766811	protein_coding	ENSRNOT00000093001	protein_coding	-4.23989	0.0529257	1.32782	2.51024	Elovl1	Ensembl	617	chr5:137257637-137259546:+	chr5	+	137257637	137259546	ELOVL fatty acid elongase 1 [Source:RGD Symbol;Acc:1587151]	AGAGAGGCTGGAGGTGAAACACTGGAAGAAGGCAGAAGGCTGGAGAGTCCTTAGCCAGGA				1.61801	1.24099	1.255	2.71876	4.18898	6.04071		0.358781	0.449826	0.570821	0.0955091	0.0686261	0.0205948
ASRN6AP1B10663300611	protein_coding	ENSRNOT00000090477	protein_coding	-4.23013	0.0532847	1.46765	2.76572	Dlc1	Ensembl	4583	chr16:59077574-59246106:+	chr16	+	59077574	59246106	DLC1 Rho GTPase activating protein [Source:RGD Symbol;Acc:68416]	GCTGGATGCGATCTGGAAAAACACCAGAGAGAGAAGGCTGGCAGAAATTGAAGCCAAGGA				8.86956	9.28583	8.36087	9.75977	9.56591	9.4496		0.188067	0.193697	0.190143	0.105188	0.0679751	0.0367608
ASRN6AP1B10244925611	protein_coding	ENSRNOT00000045150	protein_coding	-4.22591	0.053441	2.63349	6.20525	RGD1562608	Ensembl	2586	chr18:17403407-17676049:+	chr18	+	17403407	17676049	similar to KIAA1328 protein [Source:RGD Symbol;Acc:1562608]	GGCATTCAATGGACATGTCAACAGAATGACACATGCAGACTCCAGAGAGAGACAGCAACT				2.1188	2.08428	0.724705	4.15228	5.25342	6.37217		0.281033	0.474611	0.518583	0.12292	0.0672269	0.0352372
ASRN6AP1B10001808811	protein_coding	ENSRNOT00000084118	protein_coding	-4.22561	0.053452	1.36233	2.571	AABR07050006.1	Ensembl	342	chr5:148066062-148066536:+	chr5	+	148066062	148066536		TTTGAAGAGAGGGAGGGAGTCCGATGGAGGAGCAAGGGGCGAACAGTACCCGTATCTGTC				-2.68253	-2.63699	-2.78596	2.46808	2.43459	2.19667		0.622181	0.532776	0.520155	0.346211	0.253474	0.448864
ASRN6AP1B10584365811	protein_coding	ENSRNOT00000041726	protein_coding	-4.20641	0.0541683	2.87137	7.31757	Syk	Ensembl	5247	chr17:12614311-12669573:-	chr17	-	12614311	12669573	spleen associated tyrosine kinase [Source:RGD Symbol;Acc:3796]	GCCCGAGAGAGATGTACGACTTGATGAACCTATGCTGGACTTACGATGTGGAGAACAGGC				3.05023	2.70454	2.98397	4.40356	5.37476	6.19479		0.324674	0.259093	0.283408	0.12874	0.0957885	0.0538928
ASRN6AP1B10131938411	protein_coding	ENSRNOT00000092569	protein_coding	-4.2042	0.0542511	1.61684	3.06703	Mief1	Ensembl	5078	chr7:121462966-121478546:+	chr7	+	121462966	121478546	mitochondrial elongation factor 1 [Source:RGD Symbol;Acc:1359173]	GTTGATGGGTGACCCCGAGAGAGAGTGTGACGCTTAGTCCTTGTCAGTCCCCCATGGCCC		Yes		5.71922	6.3921	5.21133	6.83727	6.79227	6.50676		0.607384	0.599331	0.633713	0.358779	0.410484	0.314811
ASRN6AP1B10005607011	protein_coding	ENSRNOT00000022790	protein_coding	-4.20285	0.054302	1.44024	2.71365	Adamts16	Ensembl	3663	chr1:35067490-35198939:+	chr1	+	35067490	35198939	ADAM metallopeptidase with thrombospondin type 1 motif, 16 [Source:RGD Symbol;Acc:1310046]	GAAGAGAGACACCTTCTGCAGAGACCTATTCCACTGGTGCTACCTGGTGCCACAGCATGG				4.78534	4.62701	4.00074	4.52441	4.72078	6.35136		0.757347	0.707367	0.716184	0.534669	0.458789	0.270351
ASRN6AP1B10386890511	protein_coding	ENSRNOT00000001685	protein_coding	-4.186	0.05494	3.09794	8.56196	Clip1	Ensembl	4577	chr12:38345456-38451661:+	chr12	+	38345456	38451661	CAP-GLY domain containing linker protein 1 [Source:RGD Symbol;Acc:67404]	TAACACTGATGTTCAGACAGAAGAGGATGAGAGAGCCCAGGAGAGTCAGCAGATTGATTT				1.78171	1.23832	1.08491	3.18758	4.48943	5.82854		0.329618	0.330025	0.447068	0.119114	0.063634	0.0288941
ASRN6AP1B10003898811	protein_coding	ENSRNOT00000072037	protein_coding	-4.17828	0.0552348	1.68647	3.21869	AABR07040686.1	Ensembl	366	chrX:107584653-107585312:+	chrX	+	107584653	107585312		GAGAGATCCAGACCGCTGTCCATCTTCTGCTTCCTGGAGAGCTCTGCCAGCGAGCAGTGG				1.54267	-0.3368	-2.14345	3.73041	5.3999	7.09224		0.0987081	0.16494	0.332391	0.0451213	0.0297058	0.0132231
ASRN6AP1B10006531111	protein_coding	ENSRNOT00000000121	protein_coding	-4.16922	0.0555826	2.03915	4.11002	Fgf20	Ensembl	639	chr16:55152748-55159352:+	chr16	+	55152748	55159352	fibroblast growth factor 20 [Source:RGD Symbol;Acc:71068]	CCAGTGGACCCAGAGAGAGTCCCAGAGTTATACAAAGACCTACTGGTGTACACTGGATGA				1.92715	2.14664	0.243957	3.79135	4.0476	5.09605		0.642768	0.6292	0.6395	0.468781	0.464933	0.275484
ASRN6AP1B10279257511	protein_coding	ENSRNOT00000001235	protein_coding	-4.16764	0.0556437	1.64611	3.1299	Sfswap	Ensembl	3127	chr12:30740566-30810964:-	chr12	-	30740566	30810964	splicing factor SWAP [Source:RGD Symbol;Acc:1305004]	GGCGCTGTGTGATGAAGAGAGAGGAAGAATACAAAAGATTGAGTGAAGCGCTGGCGGAGG		Yes		1.85188	2.54745	1.308	3.19052	3.16179	2.83521		0.563578	0.564962	0.546037	0.355292	0.433794	0.28845
ASRN6AP1B10006955611	protein_coding	ENSRNOT00000007326	protein_coding	-4.15376	0.0561816	3.31948	9.98308	Zhx2	Ensembl	2855	chr7:97559841-97695739:+	chr7	+	97559841	97695739	zinc fingers and homeoboxes 2 [Source:RGD Symbol;Acc:727926]	AGAAGTGGGGTAGCTGGAGTCAGAGAGTAGCAGAAGGCACAGTAGAAAGAGCGGACTCCG		Yes		0.717538	-0.233051	-0.977313	3.0791	4.77889	6.65121		0.278933	0.426722	0.351067	0.102263	0.0522142	0.031903
ASRN6AP1B10264388811	protein_coding	ENSRNOT00000079093	protein_coding	-4.14527	0.056513	2.74576	6.70744	Me2	Ensembl	2030	chr18:69739675-69780922:-	chr18	-	69739675	69780922	malic enzyme 2 [Source:RGD Symbol;Acc:1310321]	TCCAGAGTGACTGCTCATGCTAAACTGGAGAGAGAAGATGTTTTCCCGGTTAAGAGCTGT				2.99924	2.60611	1.86527	4.86888	5.35397	6.34204		0.597482	0.519814	0.743221	0.307242	0.282918	0.110562
ASRN6AP1B10277790711	protein_coding	ENSRNOT00000092344	protein_coding	-4.13364	0.0569706	1.56345	2.9556	Rab11fip1	Ensembl	652	chr16:69046514-69048876:+	chr16	+	69046514	69048876	RAB11 family interacting protein 1 [Source:RGD Symbol;Acc:1562965]	GCCCTCAGAGGACAGAGAGACAGGACAAAAAGAAGTTTGAGCAATCCAAGGAGTCACCGT				0.19418	-0.0995224	-0.290166	1.28174	2.75068	4.18078		0.398331	0.461863	0.46897	0.170995	0.0806322	0.0446659
ASRN6AP1B10002278611	protein_coding	ENSRNOT00000064159	protein_coding	-4.11421	0.057743	1.60812	3.04855	Tox2	Ensembl	2022	chr3:159569363-159694756:+	chr3	+	159569363	159694756	TOX high mobility group box family member 2 [Source:RGD Symbol;Acc:735184]	ATTCTAATCTGCACACAGAGAGAGAATGGGAACTTTTAAGCCACACCGAGGGGCATTCCT		Yes		6.76564	5.48778	3.76122	8.59841	9.03675	9.46809		0.128148	0.119671	0.173548	0.0646329	0.0376025	0.0182029
ASRN6AP1B10469737011	protein_coding	NM_176856	protein_coding	-4.10876	0.0579615	1.70017	3.24939	Sept9	Refseq	3873	chr10:106192515-106340747:+	chr10	+	106192515	106340747		AGAGAGATCGCATCACAGCCTTAAAGAGATCGTTTGAAGTCGAGGAGATTGAGCCGCCGA				-0.842704	-0.00135655	-0.922329	0.544178	1.40827	2.5525		0.416747	0.590628	0.614202	0.511189	0.259984	0.0917469
ASRN6AP1B10007792411	protein_coding	ENSRNOT00000026897	protein_coding	-4.10859	0.0579683	2.41524	5.33407	Rom1	Ensembl	1546	chr1:225126734-225128740:-	chr1	-	225126734	225128740	retinal outer segment membrane protein 1 [Source:RGD Symbol;Acc:1306070]	AGAGATGAGGGTGAGAGGGAAGTGACAGCCAACGGACTGAAGACTCTTTCTAGTATTCAG				0.108534	-0.718449	-0.747799	2.2531	4.19377	6.17107		0.275599	0.37481	0.493305	0.102739	0.0514993	0.0352582
ASRN6AP1B10196597411	protein_coding	NM_001107369	protein_coding	-4.10752	0.0580113	1.17932	2.2647	Mastl	Refseq	2989	chr17:89839649-89874391:+	chr17	+	89839649	89874391		AGAGAGCTGGGATGAAAGAACTGAAACATCATCCTCTCTTCAGTGAAGTGGACTGGGAGA				-0.505091	0.89847	-0.937204	1.23474	0.902879	1.37018		0.277182	0.633175	0.484259	0.309885	0.288171	0.327032
ASRN6AP1B10002416111	protein_coding	ENSRNOT00000045855	protein_coding	-4.10625	0.0580623	3.65362	12.5849	AABR07013651.1	Ensembl	1779	chr2:248398917-248409570:+	chr2	+	248398917	248409570		GAGATGAAGAATGTGGAGAAGAGATACAAAGAAACAAGTATTATCTTCTGCATGATAAAT				2.3477	0.936046	-0.313852	4.52088	6.00936	7.65855		0.0548564	0.109169	0.105033	0.0384659	0.0275205	0.0146389
ASRN6AP1B10205195811	protein_coding	ENSRNOT00000091529	protein_coding	-4.08748	0.0588229	3.07168	8.40755	Kat14	Ensembl	3108	chr3:138504214-138548765:+	chr3	+	138504214	138548765	lysine acetyltransferase 14 [Source:RGD Symbol;Acc:1309538]	AAAGAGAGAAGATGTTGGAGAAAGGATCTCAAAATACCTGACTTTGAGAAGCCGATGGGG				0.999712	-0.00497265	0.0868527	2.52449	4.03479	6.16245		0.230385	0.302441	0.284776	0.111592	0.0453221	0.0171616
ASRN6AP1B10000823411	protein_coding	ENSRNOT00000035507	protein_coding	-4.04629	0.0605264	1.56524	2.95928	Aebp2	Ensembl	1904	chr4:174810959-174863260:+	chr4	+	174810959	174863260	AE binding protein 2 [Source:RGD Symbol;Acc:1307233]	GAGAAGAGGGGGAAATATGAATATAGGCAATGAAATTAAATTGTTCCAATAGAAAAGTGA		Yes		0.998513	1.22512	1.09272	1.37471	1.34772	2.39774		0.632831	0.546144	0.660428	0.360907	0.377092	0.194682
ASRN6AP1B10005088511	protein_coding	ENSRNOT00000001605	protein_coding	-4.01791	0.0617287	2.34111	5.06694	Pwp2	Ensembl	3904	chr20:11228844-11243205:+	chr20	+	11228844	11243205	PWP2, small subunit processome component [Source:RGD Symbol;Acc:1582817]	GGCCGCCGAGAGAGACAGGGATTTGCTTCTTTTGTGCCATGACTCTTATCTACAGCAATG				-0.276364	-0.000189264	-0.271449	0.490613	0.892389	2.54808		0.495457	0.525812	0.531216	0.381414	0.295392	0.182805
ASRN6AP1B10946384611	protein_coding	NM_001037365	protein_coding	-4.01119	0.062017	1.51297	2.85396	LOC100912195	Refseq	730	chr1:116565790-116567189:-	chr1	-	116565790	116567189		GGAGGAAGAGCAGAGCAGGTCTGAGGACCAGAAGCTTCGCGGCACACCTGGTGGTGAGCA	Bex1	Yes		4.11023	2.76671	1.07473	6.27174	7.28594	8.45169		0.0809841	0.136635	0.104217	0.0467272	0.0354447	0.0174104
ASRN6AP1B10003930711	protein_coding	ENSRNOT00000084601	protein_coding	-3.99975	0.0625107	2.25585	4.77616	Dact3	Ensembl	2803	chr1:78800754-78812483:+	chr1	+	78800754	78812483	dishevelled-binding antagonist of beta-catenin 3 [Source:RGD Symbol;Acc:1563892]	GATTGGGAGGTTAGAGAGAGGAAGGAAGATGGTTTCAATCTCGTGCCTCTCCCCACGGGG				5.76147	4.4736	2.83472	8.08265	9.07722	9.54096		0.0728287	0.076602	0.104063	0.0436605	0.0306342	0.0171061
ASRN6AP1B10624582111	protein_coding	ENSRNOT00000074074	protein_coding	-3.99116	0.062884	1.72515	3.30614	Arhgef10l	Ensembl	3840	chr5:159018893-159119171:-	chr5	-	159018893	159119171	Rho guanine nucleotide exchange factor 10-like protein [Source:UniProtKB/Swiss-Prot;Acc:A2AWP8]	ACGTCAGGACTAAGAGAGACATTCTTTTGAGAGTTGGGGGTAGAGACATTGCAGGAGCTG				-0.0773381	-0.561178	-0.607648	0.832319	2.09922	2.76694		0.480261	0.610739	0.570131	0.233435	0.166814	0.0839453
ASRN6AP1B10007292911	protein_coding	ENSRNOT00000003749	protein_coding	-3.95026	0.0646926	1.22961	2.34504	Tmem114	Ensembl	1449	chr10:7279920-7295452:+	chr10	+	7279920	7295452	transmembrane protein 114 [Source:RGD Symbol;Acc:1560593]	AGAGGAGAGGGAGTGTGGAACCCATATCACCTGAAATAAATGCCAATCCTAGTCACCCGG				2.25017	1.91563	2.4441	3.78718	5.18495	6.57707		0.27401	0.30595	0.306493	0.0861152	0.0501853	0.0286201
ASRN6AP1B10113071911	protein_coding	ENSRNOT00000067996	protein_coding	-3.94245	0.0650434	1.63396	3.10364	RGD1560775	Ensembl	1730	chr8:96436146-96516975:-	chr8	-	96436146	96516975	similar to RIKEN cDNA 4930579C12 gene [Source:RGD Symbol;Acc:1560775]	AAGAGTCCAAAAGATAAGAAGAGAGAGTGGAATAGTGGGGTCATCCGTGTCCTCAGCACT				5.86437	5.90162	5.70148	6.94298	7.85073	8.83178		0.450336	0.458292	0.717438	0.42671	0.25392	0.0890927
ASRN6AP1B10191433511	protein_coding	ENSRNOT00000032229	protein_coding	-3.93828	0.065232	2.70777	6.53313	Bcl2l14	Ensembl	1513	chr4:168142271-168183096:+	chr4	+	168142271	168183096	BCL2 like 14 [Source:RGD Symbol;Acc:1562777]	TGGGAAGAGAGATAAAGAGAGACAAGGCTTTGGTGAGCATCTTCCAGGAAGGGCTGTCCT				1.98119	0.899503	-0.0133403	4.64132	6.13813	7.28075		0.0835036	0.250804	0.421194	0.0500772	0.0371145	0.0276447
ASRN6AP1B10621851011	protein_coding	ENSRNOT00000073352	protein_coding	-3.92137	0.0660011	1.54616	2.92039	Relb	Ensembl	201	chr1:80533659-80544825:-	chr1	-	80533659	80544825	RELB proto-oncogene, NF-kB subunit [Source:RGD Symbol;Acc:2321078]	AGAGAGGCAGAAAAATCATCGACGAATATATTAAGGAGAACGGCTTCGGCCTGGACGGGG		Yes		3.57875	2.51359	1.17229	6.23041	7.39368	7.90959		0.118578	0.110584	0.191571	0.0441625	0.0321056	0.0239604
ASRN6AP1B10000618311	protein_coding	ENSRNOT00000051970	protein_coding	-3.91662	0.0662186	1.62853	3.09198	Wdr35	Ensembl	4194	chr6:34094306-34151622:+	chr6	+	34094306	34151622	WD repeat domain 35 [Source:RGD Symbol;Acc:1564116]	GCAGAGAGTTCATATAGCTTGTATTTCAGGGAGGTGAAGCAACTAGCGCATGACATGAGC				3.3344	2.26679	1.19741	3.01024	3.23333	3.30296		0.49755	0.605122	0.507568	0.398439	0.397223	0.20019
ASRN6AP1B10005921611	protein_coding	ENSRNOT00000016940	protein_coding	-3.90987	0.0665293	1.28051	2.42925	Ptchd4	Ensembl	2715	chr9:21141077-21338582:-	chr9	-	21141077	21338582	patched domain containing 4 [Source:RGD Symbol;Acc:1563020]	AGAGAGGAAATTGAATGCATAGAAATCCAAGAGAACCCAGACCATGTCACCACAGTCTGA				4.39406	4.14892	3.90168	5.36616	5.02782	6.30005		0.513443	0.398973	0.59479	0.314005	0.259068	0.123013
ASRN6AP1B10322931211	protein_coding	ENSRNOT00000091202	protein_coding	-3.90866	0.0665849	2.91449	7.53962	Mis18bp1	Ensembl	3655	chr6:86879719-86914883:-	chr6	-	86879719	86914883	MIS18 binding protein 1 [Source:RGD Symbol;Acc:1594757]	GTGAGAAGCAAGAGAGAACTGAAGTTTTAAATGTACCCATTGATCCATTGAAGTCACTGG		Yes		0.410711	0.160993	-0.836829	1.7101	3.16478	4.74399		0.438813	0.523557	0.624955	0.125025	0.0886456	0.0317921
ASRN6AP1B10470695811	protein_coding	ENSRNOT00000089991	protein_coding	-3.90369	0.0668148	1.85544	3.61861	Med30	Ensembl	672	chr7:92234682-92255963:+	chr7	+	92234682	92255963	mediator complex subunit 30 [Source:RGD Symbol;Acc:1309369]	ACCTCGTTTTGCTAGTGAAGAGAGACGAGAAATTGCAGAAGTAAATAAGAAACTCAAACA		Yes		0.962476	1.01402	0.415741	2.03477	2.09634	4.3172		0.645266	0.564482	0.478929	0.410886	0.443603	0.249529
ASRN6AP1B10085942411	protein_coding	ENSRNOT00000084718	protein_coding	-3.88004	0.0679189	2.23168	4.69681	Efcab2	Ensembl	894	chr13:96303703-96412494:+	chr13	+	96303703	96412494	EF-hand calcium binding domain 2 [Source:RGD Symbol;Acc:1308593]	AGGCGTTTGAAGTGTTTGACCATGAATCGAATAATACAGTAGATGTGAGAGAGATTGGGA				-0.295559	-0.324824	-0.227609	-0.377236	0.695632	1.54421		0.672234	0.540274	0.65514	0.413716	0.455956	0.198418
ASRN6AP1B10454847811	protein_coding	ENSRNOT00000025037	protein_coding	-3.87546	0.0681349	1.74551	3.35314	Svil	Ensembl	8155	chr17:55230298-55346279:-	chr17	-	55230298	55346279	supervillin [Source:RGD Symbol;Acc:1306354]	CCGGAGGTGGAGCAGTCCCTGAAGAAAAAGAGAGTCACAGAAAGTCGAGAGAGCCAGATG				3.65902	2.03926	0.359891	6.13649	7.37138	8.75893		0.0736666	0.134525	0.206851	0.0380834	0.0344033	0.0169822
ASRN6AP1B10000350311	protein_coding	ENSRNOT00000078235	protein_coding	-3.87534	0.0681408	2.11986	4.34652	Itch	Ensembl	2884	chr3:150686638-150749827:+	chr3	+	150686638	150749827	itchy E3 ubiquitin protein ligase [Source:RGD Symbol;Acc:1359556]	AGAGAGTTATCTGAGAGTAAGTAAATTAATGTTATCGTTGAGATCTTCCAGTCATTCTGG				3.58954	2.51694	1.22849	5.86931	6.86002	8.02244		0.133067	0.181464	0.243791	0.0604324	0.0502091	0.0226987
ASRN6AP1B10580006311	protein_coding	ENSRNOT00000077477	protein_coding	-3.85286	0.0692106	2.05114	4.14434	Rin3	Ensembl	3572	chr6:126170911-126279561:+	chr6	+	126170911	126279561	Ras and Rab interactor 3 [Source:RGD Symbol;Acc:1305849]	ACCCTGCCGGTCCTATTCCAGATGCTGGCAAAGGAGAGGGAGAGGAAGATGAGGAGAAAG		Yes		-0.116367	-0.150275	-0.768208	0.350324	0.437201	0.325221		0.538795	0.577619	0.555634	0.410386	0.453734	0.208588
ASRN6AP1B10093401511	protein_coding	ENSRNOT00000003891	protein_coding	-3.84506	0.0695861	1.68928	3.22497	Sept9	Ensembl	1701	chr10:106264434-106348490:+	chr10	+	106264434	106348490	Septin-9 [Source:UniProtKB/Swiss-Prot;Acc:Q80UG5]	AGAGAGTCAGTCTTCCAGCCTTAAAGAGATCGTTTGAAGTCGAGGAGATTGAGCCGCCGA				2.41022	0.585988	-0.903696	4.44093	5.9203	7.54836		0.0956992	0.102751	0.165239	0.0475132	0.0381598	0.0178067
ASRN6AP1B10558668411	protein_coding	ENSRNOT00000031855	protein_coding	-3.83967	0.0698465	2.36622	5.15589	Usp48	Ensembl	5705	chr5:155935554-156002721:+	chr5	+	155935554	156002721	ubiquitin specific peptidase 48 [Source:RGD Symbol;Acc:735213]	TGTTTCAGGTTTTCTATTTAGGGTGGGAGGGAGAGGGCGAGAGAGGACTGAGCAGGCAGA				3.54209	2.00737	0.421451	6.16286	7.42759	8.85145		0.0928902	0.166131	0.233398	0.0455503	0.0347853	0.0205835
ASRN6AP1B10005585211	protein_coding	ENSRNOT00000018922	protein_coding	-3.83594	0.0700274	1.71819	3.29023	Fahd2a	Ensembl	2070	chr3:120002364-120011364:-	chr3	-	120002364	120011364	fumarylacetoacetate hydrolase domain containing 2A [Source:RGD Symbol;Acc:1563674]	GTCTGCACACTCTGGAGGGAAGGAAGAGAGACCATAAAAGCTCTGAGGCAACCAGGGAGC				-0.996375	-1.13302	-2.18711	1.27598	2.86091	4.48289		0.212396	0.486386	0.375477	0.179902	0.118893	0.0311418
ASRN6AP1B10403572911	protein_coding	ENSRNOT00000089338	protein_coding	-3.82968	0.0703318	2.75126	6.73303	Lrba	Ensembl	506	chr2:185524774-185525584:+	chr2	+	185524774	185525584	LPS responsive beige-like anchor protein [Source:RGD Symbol;Acc:1311428]	AGGCCGGAGTCTCTGGGGTTTGGCGTTGTTGTCAGCCTCCGGGAGAGAGATTGGACAAAT				3.2354	3.17296	1.51423	5.35237	5.85918	6.50203		0.520251	0.534605	0.572519	0.284516	0.264409	0.118138
ASRN6AP1B10050497611	protein_coding	ENSRNOT00000080745	protein_coding	-3.80398	0.0715959	2.41543	5.3348	Carmil1	Ensembl	5319	chr17:43050789-43339402:+	chr17	+	43050789	43339402	capping protein regulator and myosin 1 linker 1 [Source:RGD Symbol;Acc:1306623]	TTCTCCCAGGAAGTGCAGAGAGGAGATCATTTCAAAAGGCATTCAGATCATGACAAGCCT				2.82311	1.52261	-0.238869	5.44795	6.87071	7.88779		0.158857	0.204765	0.205662	0.0865415	0.0488897	0.0285167
ASRN6AP1B10168239711	protein_coding	ENSRNOT00000081265	protein_coding	-3.79722	0.071932	1.25391	2.38487	Lsm2	Ensembl	835	chr20:4966817-4970568:+	chr20	+	4966817	4970568	LSM2 homolog, U6 small nuclear RNA and mRNA degradation associated [Source:RGD Symbol;Acc:1598536]	AGAGAGAATTCCTCTGTGGAGAAGGGAGGGTGAGAGAGCCAGGACCTGCAGGATGTTCCT				6.16044	5.85352	5.28002	7.68513	8.54073	9.32629		0.287452	0.370398	0.637565	0.203338	0.124476	0.0499693
ASRN6AP1B10064395511	protein_coding	ENSRNOT00000001310	protein_coding	-3.79522	0.0720319	1.7052	3.26074	Pdap1	Ensembl	1237	chr12:11240761-11251004:+	chr12	+	11240761	11251004	PDGFA associated protein 1 [Source:RGD Symbol;Acc:620442]	AGAGAGGAAAGCAAAAGATGACGCAACTTTGTCAGGAAAACGAATGCAGTCGCTCTCCCT				8.58014	8.12972	6.8512	9.83795	9.93592	9.88724		0.187152	0.198324	0.366544	0.093888	0.0584729	0.0301905
ASRN6AP1B10006110511	protein_coding	ENSRNOT00000075529	protein_coding	-3.73646	0.0750264	2.65699	6.30718	Arl14	Ensembl	579	chr2:165835701-165836279:+	chr2	+	165835701	165836279	ADP-ribosylation factor like GTPase 14 [Source:RGD Symbol;Acc:9465124]	GAGTTCGTGAAAAGCCACCTGAAGACAAGAGAGACCTTAGCATTCTTCAAGCAGAAATGA				5.00304	5.29373	4.5635	6.0442	5.88453	5.69614		0.521602	0.481088	0.543983	0.32271	0.363873	0.30608
ASRN6AP1B10203618211	protein_coding	ENSRNOT00000041394	protein_coding	-3.69722	0.077095	0.977887	1.96958	Nr4a2	Ensembl	3375	chr3:43111240-43119159:-	chr3	-	43111240	43119159	nuclear receptor subfamily 4, group A, member 2 [Source:RGD Symbol;Acc:3202]	TCGGCGGAGTTGAATGAATGAAGAGAGCGGAGAAGGAGATCTGACGGGCTGGATCCCCAA		Yes		3.87674	2.55487	1.01753	6.48989	7.78785	8.69515		0.0830877	0.122627	0.123713	0.0456473	0.0306256	0.0213606
ASRN6AP1B10004440611	protein_coding	ENSRNOT00000013535	protein_coding	-3.69621	0.0771492	1.80678	3.49861	Nol9	Ensembl	2145	chr5:169213115-169230141:+	chr5	+	169213115	169230141	nucleolar protein 9 [Source:RGD Symbol;Acc:1566167]	ATAATTTAAAACTTCTTGGAGCATCAGAGAAAATTGGGGAGAGAGAGTATAGAAATATAC				0.154808	1.04199	0.967656	2.32236	1.96752	3.41203		0.406638	0.407682	0.68678	0.253386	0.165362	0.0975676
ASRN6AP1B10002495711	protein_coding	ENSRNOT00000073930	protein_coding	-3.69605	0.0771572	0.972867	1.96274	Plin5	Ensembl	1937	chr9:10956056-10961782:+	chr9	+	10956056	10961782	perilipin 5 [Source:RGD Symbol;Acc:1589602]	AGAGAGACTCAATTGCTTTGCTGTTTGTGGTCCAGAATAAACATGTTTGGTGTGGTCTAA				1.69828	1.72987	1.79235	2.32066	2.99918	4.93673		0.445719	0.460962	0.477449	0.302088	0.186633	0.101562
ASRN6AP1B10007091911	protein_coding	ENSRNOT00000027645	protein_coding	-3.69314	0.0773135	3.22678	9.36179	Capn12	Ensembl	2932	chr1:87066289-87078348:+	chr1	+	87066289	87078348	calpain 12 [Source:RGD Symbol;Acc:1307341]	GGGAGGGCAGCGAATCAGCTATGTCTTCATTATGAGAGTGAGAGAGGTGGCAGAGATATG				2.38317	2.49573	2.17092	2.62596	3.73614	5.14187		0.518696	0.438041	0.385961	0.293646	0.189204	0.0721825
ASRN6AP1B10009335811	protein_coding	NM_053840	protein_coding	-3.68639	0.077676	2.45536	5.48451	Ggt1	Refseq	2068	chr20:14019723-14045781:-	chr20	-	14019723	14045781		ACTGACCTGCAGCCAAGAGACGAGAGTGGGACTCTGGAGAACATGCTGCCCCTGGGTGGG				1.44587	0.823244	0.434531	3.12431	4.58156	6.48681		0.243742	0.379334	0.4424	0.089513	0.0481839	0.0205494
ASRN6AP1B10820758711	protein_coding	ENSRNOT00000005665	protein_coding	-3.68079	0.0779777	1.26489	2.4031	Abca8a	Ensembl	5531	chr10:98319487-98388637:-	chr10	-	98319487	98388637	ATP-binding cassette, subfamily A (ABC1), member 8a [Source:RGD Symbol;Acc:1307333]	CCTTGGTTGGGACCAAGATGGTGAAGAGAGAGATAAACGTGTGGCAACAAACATGGGCCT				4.7426	5.69758	4.438	6.27099	6.12639	5.65515		0.556869	0.581246	0.611312	0.335149	0.357434	0.299644
ASRN6AP1B10008648711	protein_coding	ENSRNOT00000079764	protein_coding	-3.66467	0.0788542	0.699136	1.62353	AABR07029836.1	Ensembl	741	chr10:53922198-53927575:+	chr10	+	53922198	53927575		GAGGCTGAGGAGAGGGCAGATATCGCTGAGTCTCAAGTCAACAAGCTAAGGGCCAAGAGC				2.93316	1.31197	-0.220715	5.14046	6.61368	8.05785		0.0876595	0.16502	0.221878	0.0398493	0.0268829	0.0168885
ASRN6AP1B10401198411	protein_coding	ENSRNOT00000024617	protein_coding	-3.66215	0.0789919	1.93084	3.81277	Tpm1	Ensembl	1664	chr8:72814740-72836159:-	chr8	-	72814740	72836159	tropomyosin 1 [Source:RGD Symbol;Acc:3898]	GCAGAGAGATCAGTAACCAAATTGGAGAAAAGCATTGATGACTTAGAAGAGAAAGTGGCA				6.03841	5.75748	5.01383	7.73372	8.65302	9.06482		0.332059	0.424634	0.428262	0.059006	0.0323906	0.0230606
ASRN6AP1B10432178811	protein_coding	ENSRNOT00000090440	protein_coding	-3.66184	0.0790092	2.56641	5.92334	Cercam	Ensembl	2483	chr3:8430829-8444851:+	chr3	+	8430829	8444851	cerebral endothelial cell adhesion molecule [Source:RGD Symbol;Acc:1304778]	AGAGACTGCAATGCAAAAGAGAGGACTCTACCTTCCCTTCAGGATGTTTCCGTGGGCCCT				4.357	4.39422	2.88779	5.83257	5.98276	7.65251		0.697716	0.541773	0.64569	0.361055	0.385254	0.246474
ASRN6AP1B10340906911	protein_coding	ENSRNOT00000085757	protein_coding	-3.65373	0.0794542	2.50136	5.66217	Kif3b	Ensembl	3070	chr3:148790979-148810272:+	chr3	+	148790979	148810272	kinesin family member 3B [Source:RGD Symbol;Acc:1306815]	TGCAGGAGAGCAGAAAGAAGAACCTTAGCATCTCGAGCCATTTTGGATTTGTAGCCCTCA				0.77347	-0.828924	-1.12574	2.50375	4.41914	6.32469		0.323736	0.367457	0.607635	0.0614019	0.0398453	0.0138625
ASRN6AP1B10009453811	protein_coding	NM_001244781	protein_coding	-3.65312	0.0794882	1.69732	3.24298	Lmo2	Refseq	1534	chr3:93920447-93931873:+	chr3	+	93920447	93931873		AAAATAGACCTTCGCGAGAGAGGAGGGAGCCCCGGGAGAGCCGCGCGGTCCGCTCCCCGC		Yes		3.63338	2.54194	1.37862	3.80519	4.09712	3.90019		0.60163	0.674804	0.624071	0.520482	0.469661	0.239621
ASRN6AP1B10005366711	protein_coding	ENSRNOT00000059212	protein_coding	-3.6355	0.0804648	2.25582	4.77605	Defb43	Ensembl	213	chr15:46196771-46201271:+	chr15	+	46196771	46201271	defensin beta 43 [Source:RGD Symbol;Acc:1566384]	AGATACTGTGCGGACTGGACCATCTGCTGTCGGGTGAAGAAGAGAGAAGCCAAGAAGAAG				2.74016	3.32421	2.28599	3.99331	3.76178	3.59957		0.531164	0.539111	0.570917	0.278475	0.317412	0.27368
ASRN6AP1B10005407211	protein_coding	ENSRNOT00000082562	protein_coding	-3.6167	0.0815202	2.49916	5.65357	AABR07008439.1	Ensembl	2076	chr2:58448917-58458517:+	chr2	+	58448917	58458517		TTAATATGTTCGGAAGAAGAGAGAAAAGGTATAGAGAAGAAAGACTTACCATCAGGGGAA				0.284079	-1.21509	-1.45952	2.84649	4.6206	6.01978		0.167395	0.166064	0.436762	0.0432926	0.0288696	0.0228375
ASRN6AP1B10006585711	protein_coding	ENSRNOT00000007833	protein_coding	-3.60829	0.081997	1.41236	2.66173	Ptpn7	Ensembl	4413	chr13:51958834-51972777:+	chr13	+	51958834	51972777	protein tyrosine phosphatase, non-receptor type 7 [Source:RGD Symbol;Acc:708516]	AGACAGAGAGCGGTGCAGTCAGGGCGGGGCAAACGAGGGCAGCAAGAAAAATAAAATTAC				5.51384	3.88489	1.69764	7.569	8.4893	9.1678		0.0791653	0.10858	0.0493984	0.0401713	0.0277917	0.0125159
ASRN6AP1B10021714711	protein_coding	ENSRNOT00000089852	protein_coding	-3.60289	0.0823041	2.63369	6.2061	Dnajc8	Ensembl	1548	chr5:150725654-150743730:+	chr5	+	150725654	150743730	DnaJ heat shock protein family (Hsp40) member C8 [Source:RGD Symbol;Acc:1306024]	AGCAGAGAAAGAATGCTGTGCTTCAGAGTTCAACACTGGAAATGAGCATGTGAAGCAAAT				6.88444	7.28588	6.23686	7.87259	7.74932	7.72855		0.623133	0.579705	0.623879	0.394132	0.419559	0.338729
ASRN6AP1B10565064511	protein_coding	ENSRNOT00000057347	protein_coding	-3.60067	0.082431	2.12739	4.36926	Arglu1	Ensembl	1718	chr16:86600877-86625083:+	chr16	+	86600877	86625083	arginine and glutamate rich 1 [Source:RGD Symbol;Acc:1310061]	TTGCAGCACAAAAAGCTAGAGAGGAGGAAGAGAGAGCAAAGCGTGAGGAACTGGAGCGGA				-0.792273	-2.36345	-2.1132	0.539381	1.64772	2.78226		0.514535	0.354458	0.411943	0.256529	0.144038	0.105465
ASRN6AP1B10709733711	protein_coding	ENSRNOT00000032376	protein_coding	-3.58619	0.0832627	2.18632	4.55144	Bfsp2	Ensembl	1549	chr8:111908614-111965889:-	chr8	-	111908614	111965889	beaded filament structural protein 2 [Source:RGD Symbol;Acc:1591927]	GGCCGGTGCGGATGACTTTAAAGAGAGATATGAGAACGAGCAGCCATTCAGGAAGGCGGC				-1.16443	-0.347057	-1.09277	0.299557	0.405168	2.4875		0.463919	0.647454	0.651587	0.541301	0.320786	0.277551
ASRN6AP1B10001270011	protein_coding	ENSRNOT00000092849	protein_coding	-3.57977	0.0836335	1.69367	3.23477	Arid1b	Ensembl	4318	chr1:46230557-46234874:+	chr1	+	46230557	46234874	AT-rich interaction domain 1B [Source:RGD Symbol;Acc:708504]	ATGCCCGTACTCTAAATGTGTACCAAAAAGAGAGAGAAATAAAGGCACAAAGAAAGTTTA				0.38335	0.16122	0.64705	1.0581	1.97873	2.94059		0.565949	0.559062	0.672631	0.372179	0.142834	0.0787636
ASRN6AP1B10002722111	protein_coding	ENSRNOT00000025053	protein_coding	-3.57894	0.0836818	0.947701	1.9288	Myo3a	Ensembl	4866	chr17:88963981-89167018:+	chr17	+	88963981	89167018	myosin IIIA [Source:RGD Symbol;Acc:1560083]	AGAGAGTGAGATCCCTGAGGAAGAGAGGATTTCAGCCAACCCTTATGATTACAGGAGGCT				1.50959	1.40637	0.565006	3.12058	3.16132	5.56736		0.670536	0.594289	0.597628	0.372728	0.397724	0.228539
ASRN6AP1B10164969711	protein_coding	ENSRNOT00000052360	protein_coding	-3.57476	0.0839245	2.97791	7.87842	Mgat1	Ensembl	2546	chr10:34519790-34537210:+	chr10	+	34519790	34537210	mannosyl (alpha-1,3-)-glycoprotein beta-1,2-N-acetylglucosaminyltransferase [Source:RGD Symbol;Acc:620097]	TCCAGGGAAGCAACAGAGAGAAGAAAAGAAAGGTACATGGCTACTTCCCACTCTCAGCCT				0.71365	0.226537	0.262561	1.93932	3.31144	5.29251		0.369569	0.38756	0.529369	0.10372	0.0522366	0.0175009
ASRN6AP1B10005667711	protein_coding	ENSRNOT00000039191	protein_coding	-3.566	0.0844361	2.53695	5.80361	E130309D02Rik	Ensembl	2079	chr12:13299859-13313358:+	chr12	+	13299859	13313358	RIKEN cDNA E130309D02 gene [Source:MGI Symbol;Acc:MGI:2442621]	ACGAGAGATGACCTGAGAACCTTGTGCTCCCGGCTGCCCCATAACAACCTGCTCCAGCTG				2.4106	1.25916	0.307987	4.86508	6.31155	7.77119		0.179146	0.332337	0.40704	0.0667628	0.0440247	0.0286763
ASRN6AP1B10005305811	protein_coding	ENSRNOT00000032191	protein_coding	-3.55389	0.0851478	0.719576	1.6467	Olr379	Ensembl	936	chr1:230674772-230675707:-	chr1	-	230674772	230675707	olfactory receptor 379 [Source:RGD Symbol;Acc:1334108]	CTTGAGGAACAAGGAAGTGAAGGAAGCACTAAGAAAAATTTTCAACAGAATCAAGATTCT				-0.198754	-0.217668	-0.911845	1.9507	1.52687	1.94138		0.447034	0.473325	0.563214	0.237454	0.268698	0.295877
ASRN6AP1B10015436511	protein_coding	ENSRNOT00000076942	protein_coding	-3.5392	0.0860193	1.21378	2.31944	Mlip	Ensembl	2519	chr8:84434784-84632817:-	chr8	-	84434784	84632817	muscular LMNA-interacting protein [Source:RGD Symbol;Acc:1590513]	AGGAGAGAGTGACGTTTGAGTACAGTGATCATATGACCTTCAGCTGTGAGAGCAAAGAGG				8.01563	7.05676	5.36507	9.76422	10.0669	10.2167		0.128284	0.112843	0.113734	0.0726335	0.0496321	0.0226498
ASRN6AP1B10117641711	protein_coding	ENSRNOT00000078938	protein_coding	-3.52778	0.0867028	1.87714	3.67347	Cpg1	Ensembl	4218	chr6:123034304-123046297:+	chr6	+	123034304	123046297	candidate plasticity gene 1 [Source:RGD Symbol;Acc:631343]	TGAACTTTGACACCAGGGAAGAGAGATGTCCAGGGGCTACCATAGTAAGAAGCCACAGGC				0.504355	0.652889	0.54142	0.934748	1.25768	1.72013		0.425471	0.448546	0.368837	0.323546	0.22622	0.204419
ASRN6AP1B10394510511	protein_coding	ENSRNOT00000042010	protein_coding	-3.52673	0.0867658	1.45118	2.73432	Ptprg	Ensembl	4119	chr15:12926167-13228607:-	chr15	-	12926167	13228607	protein tyrosine phosphatase, receptor type, G [Source:RGD Symbol;Acc:620774]	GGTCCCGTGAAGTGCCTTCTTCTGGGGAGAGAGGAGAGAAGGGGAGCAGAAAATGTTTTC				3.20933	2.2422	2.79687	3.51276	4.83531	5.76835		0.342225	0.430692	0.263965	0.187472	0.0716384	0.0493182
ASRN6AP1B10000856211	protein_coding	ENSRNOT00000015918	protein_coding	-3.52091	0.0871162	2.41524	5.33408	Tnfrsf21	Ensembl	4350	chr9:20546159-20621051:-	chr9	-	20546159	20621051	TNF receptor superfamily member 21 [Source:RGD Symbol;Acc:1307308]	ATCTATTGGAAGAGAGAGGCAGGAGGATATTGAGTTTGAAGCCAGCCTGGGGAGTTCCAG				0.140058	-1.0372	-1.83017	2.17564	3.76391	5.63726		0.246745	0.427159	0.392109	0.152687	0.0701371	0.0603456
ASRN6AP1B10101881011	protein_coding	ENSRNOT00000020032	protein_coding	-3.5114	0.0876925	1.20497	2.30532	Stat1	Ensembl	2979	chr9:54340652-54457753:-	chr9	-	54340652	54457753	signal transducer and activator of transcription 1 [Source:RGD Symbol;Acc:3771]	CAGTGCCACTGCCTGGACGGAGAGAGAGCCAGCATGTCTCAGTGGAATCAAGTCCAACAA		Yes		-0.349255	0.329403	0.231586	0.650374	0.519689	2.4557		0.450856	0.537007	0.550137	0.297665	0.176173	0.106495
ASRN6AP1B10002605411	protein_coding	ENSRNOT00000008940	protein_coding	-3.50529	0.0880646	1.40505	2.64827	Rcc2	Ensembl	1284	chr5:159220979-159234320:+	chr5	+	159220979	159234320	regulator of chromosome condensation 2 [Source:RGD Symbol;Acc:1309986]	ACATTCATTGGTGATAGCACGAGATGAGAGCGAGGCTGAGAAGGAGAGGCTGCAGAGGCT				0.565566	0.515317	0.772094	0.823507	1.94065	2.66714		0.542298	0.541957	0.62261	0.330399	0.120528	0.0596721
ASRN6AP1B10578985111	protein_coding	ENSRNOT00000085285	protein_coding	-3.50111	0.0883202	0.667604	1.58843	Yap1	Ensembl	1423	chr8:6135542-6203579:-	chr8	-	6135542	6203579	yes-associated protein 1 [Source:RGD Symbol;Acc:1306035]	GGAGAAGGAGAGGCTGCGATTGAAACAGCAGGAGTTATTTCGGCAGACCGTCAGAGCGGG		Yes		3.59724	2.7088	1.19515	5.97805	7.13458	7.9709		0.139274	0.148767	0.0911863	0.0623393	0.0529967	0.0337438
ASRN6AP1B10240073511	protein_coding	ENSRNOT00000077259	protein_coding	-3.49358	0.0887824	1.31593	2.48962	Bin3	Ensembl	718	chr15:51779896-51817903:+	chr15	+	51779896	51817903	bridging integrator 3 [Source:RGD Symbol;Acc:1308253]	AGAGAGACTTTGAAAGGGAGTATGGAAAACTGCAGCAGTGAGTGTCAAACTCCAGAAGGG				2.37593	1.20808	0.611101	4.12787	5.54179	7.37121		0.262673	0.398926	0.50563	0.104865	0.0486923	0.0211928
ASRN6AP1B10404969811	protein_coding	ENSRNOT00000035815	protein_coding	-3.48426	0.089358	1.25308	2.38349	RGD1309106	Ensembl	1712	chr13:79856479-79899479:-	chr13	-	79856479	79899479	similar to hypothetical protein [Source:RGD Symbol;Acc:1309106]	GCTCAAAAAGCCGAGAACGCCTGAGAGATGGAGAAGAGAGAGCTAAAGACTTTTGTTCCA				0.278375	-0.0119116	-0.858091	1.58854	2.90578	4.2081		0.413782	0.379827	0.260633	0.153949	0.0658462	0.04357
ASRN6AP1B10000867911	protein_coding	ENSRNOT00000017045	protein_coding	-3.4741	0.0899894	2.15143	4.44267	Wdr98	Ensembl	2248	chr18:3597240-3617283:+	chr18	+	3597240	3617283	WD repeat domain 98 [Source:RGD Symbol;Acc:1311805]	TGACTCCCAAAACAGGAGAGAGCATGTGGGCTGGCTTTTCAGAATTGGGGATCAGGTCAC				3.39587	1.8412	-0.0769326	5.55527	6.85988	8.2888		0.0881795	0.099408	0.0947547	0.0457376	0.0408382	0.0207838
ASRN6AP1B10001809811	protein_coding	ENSRNOT00000092092	protein_coding	-3.46095	0.0908134	2.56033	5.89843	AABR07017236.2	Ensembl	354	chr15:18941431-18963271:+	chr15	+	18941431	18963271		AGCGCAGTTGCAGGACGATCCACAGAGAGAAGGTGTCTTGAGCTCTGCAAGAATGGCACA				-0.484534	-0.551333	-1.05474	0.787209	2.40569	4.22151		0.531736	0.588705	0.475848	0.161689	0.0870217	0.0323899
ASRN6AP1B10001647011	protein_coding	ENSRNOT00000022987	protein_coding	-3.45297	0.091317	1.2594	2.39396	Inip	Ensembl	713	chr5:77019431-77031120:-	chr5	-	77019431	77031120	INTS3 and NABP interacting protein [Source:RGD Symbol;Acc:1307983]	GTGAGAGTGGGAAGAGAAGAGGAGCTGGGACGCTGAGGCCTTGGGAAGTGGAAGCAGCAG				1.68416	1.12217	0.54512	1.9077	1.96996	2.11908		0.648039	0.706394	0.767487	0.527827	0.480504	0.253156
ASRN6AP1B10350082811	protein_coding	ENSRNOT00000091448	protein_coding	-3.42871	0.0928659	2.22748	4.68315	Ddx3x	Ensembl	2275	chrX:10402725-10413995:-	chrX	-	10402725	10413995	DEAD-box helicase 3, X-linked [Source:RGD Symbol;Acc:1564771]	AGAGAGGGAAGATCGGGCTAGACTTCTGCAAATACCTGGTGTTAGATGAAGCTGACCGGA		Yes		4.75437	3.74985	2.95211	6.88966	8.10117	8.90132		0.159701	0.250445	0.438305	0.0633419	0.0401819	0.0229701
ASRN6AP1B10247714011	protein_coding	ENSRNOT00000047657	protein_coding	-3.42174	0.0933153	3.27761	9.69746	AABR07030590.1	Ensembl	1173	chr10:94954911-94961791:+	chr10	+	94954911	94961791	allergin-1 [Source:RefSeq peptide;Acc:NP_067596]	TACAAAAGGAAGGGTGCACAGGAAAGACTCTGAGAGAGAATGAGTCCAAGGGTTCTGGAG				1.44251	1.54233	0.989598	2.92711	4.43069	6.01386		0.407687	0.624382	0.523389	0.111744	0.0353394	0.0291727
ASRN6AP1B10005199311	protein_coding	ENSRNOT00000033706	protein_coding	-3.42051	0.0933952	2.33116	5.03211	Copg2	Ensembl	2613	chr4:58064833-58195143:-	chr4	-	58064833	58195143	coatomer protein complex, subunit gamma 2 [Source:RGD Symbol;Acc:1566215]	GTGACTGTGAGAAGCAGAGAGAAAACACCTGTGGATGTTATCTTGGCTTCTGTGGGATAA				4.03783	4.05305	4.41965	4.45856	5.6916	6.87819		0.523292	0.504223	0.608786	0.27542	0.175592	0.0622508
ASRN6AP1B10007417111	protein_coding	ENSRNOT00000021801	protein_coding	-3.41956	0.0934568	3.2435	9.47089	Bambi	Ensembl	1466	chr17:56905112-56909992:-	chr17	-	56905112	56909992	BMP and activin membrane-bound inhibitor [Source:RGD Symbol;Acc:621831]	ACTCTACAGTCAAATGGATTAATTTGCTTTAAAATTATAATAAGCAGAGAGAGGACTCTG				5.81498	5.33294	4.75641	7.5925	8.37758	8.43095		0.209163	0.261189	0.251133	0.0976374	0.0678529	0.0422936
ASRN6AP1B10005666811	protein_coding	ENSRNOT00000032843	protein_coding	-3.41892	0.0934983	1.07888	2.11239	Pde3a	Ensembl	3426	chr4:175431904-175700238:+	chr4	+	175431904	175700238	phosphodiesterase 3A [Source:RGD Symbol;Acc:61942]	GAGGAAGAGAAGGGGAAGCCAAGAGCAGAGGAAACCCTCGCTCCACAACCAGACCTGTGA				3.84326	2.84541	2.05996	6.0629	7.30271	8.42569		0.170266	0.248975	0.460927	0.0558385	0.0432265	0.0185994
ASRN6AP1B10474703611	protein_coding	ENSRNOT00000013333	protein_coding	-3.41326	0.0938654	2.93104	7.62659	Akap11	Ensembl	3387	chr15:60725707-60743064:-	chr15	-	60725707	60743064	A-kinase anchoring protein 11 [Source:RGD Symbol;Acc:2079]	GTTTGTCTTACTTTCAAAGCAGTTACAGGAGAGAGGATGGAAAGTGGGCGATGTCCTGCA				-0.367337	0.82944	-0.861618	1.18937	0.427863	0.532651		0.554035	0.657739	0.419845	0.417831	0.25897	0.366577
ASRN6AP1B10008201211	protein_coding	ENSRNOT00000029810	protein_coding	-3.41276	0.093898	1.3399	2.53133	Ccdc8	Ensembl	3299	chr1:78933372-78936700:+	chr1	+	78933372	78936700	coiled-coil domain containing 8 [Source:RGD Symbol;Acc:1359717]	CTTTTTGCACTTAAAGAGAGAACTCAAGCTGATATGCAAATAAAAATGTGTACAAGGCGG				1.10899	1.18968	1.52032	1.57712	2.12045	3.90904		0.505591	0.463234	0.544892	0.403492	0.261796	0.103095
ASRN6AP1B10468395411	protein_coding	ENSRNOT00000066071	protein_coding	-3.41102	0.0940113	1.1038	2.14921	Aff1	Ensembl	4660	chr14:7226586-7325645:-	chr14	-	7226586	7325645	AF4/FMR2 family, member 1 [Source:RGD Symbol;Acc:1307940]	CCCTGGAGAGAGAGGGAAATTTGCCTGCTTGTACAATGAAGACAGAAACCTGCTTCGAAT		Yes		0.524039	0.553714	0.26768	2.04404	3.27114	4.21397		0.391074	0.365104	0.360735	0.176324	0.0822741	0.046806
ASRN6AP1B10003308211	protein_coding	ENSRNOT00000008473	protein_coding	-3.40412	0.0944621	0.776808	1.71334	Tex37	Ensembl	822	chr4:98728109-98735346:-	chr4	-	98728109	98735346	testis expressed 37 [Source:RGD Symbol;Acc:1562720]	TCATCTCAGTGCAAAAGGAGGGAAGGAAGGAGGGAAAATCGGTTTGTGTGCTGAATCGAA				8.59515	8.48722	7.02629	9.76608	9.65767	9.6057		0.143154	0.163223	0.123869	0.098308	0.0565219	0.027715
ASRN6AP1B10001348011	protein_coding	ENSRNOT00000030895	protein_coding	-3.39606	0.0949913	1.31773	2.49274	LOC690284	Ensembl	3691	chr1:97777685-97784139:+	chr1	+	97777685	97784139	similar to F49E2.5d [Source:RGD Symbol;Acc:1582830]	ACCTGATCCATGTTTGTGGAATGGCGGTTTGAGAGAGTAGAGACACGTAGCTTAGGAGCT				3.26555	4.17532	2.88081	4.73594	4.57191	4.20082		0.579521	0.608394	0.628766	0.319097	0.409855	0.312154
ASRN6AP1B10245985511	protein_coding	ENSRNOT00000091681	protein_coding	-3.33059	0.0994013	1.80842	3.50259	Arnt	Ensembl	2388	chr2:196608496-196651160:+	chr2	+	196608496	196651160	aryl hydrocarbon receptor nuclear translocator [Source:RGD Symbol;Acc:2153]	AGAGCTCTGCGGATAAAGAGAGACTTGCCAGGGAAAATCATAGTGAAATAGAGCGGCGGC		Yes		-0.126051	0.282113	-0.54641	1.40772	1.84399	2.87168		0.433542	0.556168	0.593564	0.31079	0.26514	0.116746
ASRN6AP1B10419132311	protein_coding	ENSRNOT00000010377	protein_coding	-3.31999	0.100135	1.75168	3.36751	Zfp467	Ensembl	1785	chr4:78069978-78075398:-	chr4	-	78069978	78075398	zinc finger protein 467 [Source:RGD Symbol;Acc:1561603]	ATGAGAGAGACCCTGGAGGCCCTGAACTCTTTGGGATTCTCAGTGGGACAGCCAGAGATG		Yes		3.80948	3.83293	3.5362	4.20836	4.20467	5.46367		0.716865	0.611297	0.736898	0.492018	0.521738	0.224331
ASRN6AP1B10008069811	protein_coding	ENSRNOT00000014826	protein_coding	-3.30024	0.101515	2.52944	5.77349	Nfe2l3	Ensembl	1944	chr4:81205404-81232813:+	chr4	+	81205404	81232813	nuclear factor, erythroid 2-like 3 [Source:RGD Symbol;Acc:1307730]	GAACTGGTCTCATCAGGACACAAAAAGGAAGTCCCAAAGGTAAAGAGAGAAAGAAACTGA		Yes		5.69611	5.15259	5.7396	4.83726	6.38317	7.7669		0.632895	0.508284	0.583274	0.0803772	0.0506709	0.0308074
ASRN6AP1B10222923511	protein_coding	ENSRNOT00000087796	protein_coding	-3.29467	0.101908	2.69302	6.46668	Ly49i4	Ensembl	1400	chr4:164515148-164536556:-	chr4	-	164515148	164536556	Ly49 inhibitory receptor 4 [Source:RGD Symbol;Acc:1549758]	ATCGCATTGGGATAGAGAGACAGATCTAGGTACCTTCCTATAGGTGGACATTTAAACTTT				4.90174	4.26285	2.90284	7.11354	8.005	8.48406		0.12521	0.166972	0.216851	0.0737289	0.0521651	0.0319475
ASRN6AP1B10917434811	protein_coding	NM_001077635	protein_coding	-3.29226	0.102077	2.03588	4.10072	Acbd5	Refseq	1546	chr17:89884377-89923422:-	chr17	-	89884377	89923422		AGGCGGAGAGAGTGAGGACATCTCCGGTGTCAGGAGAGGGAGAGGGCATAGAATGCCACA				1.09072	0.997702	0.614676	3.07758	4.50366	6.0812		0.136939	0.160467	0.314314	0.0999934	0.0583624	0.030273
ASRN6AP1B10090414611	protein_coding	ENSRNOT00000030174	protein_coding	-3.28958	0.102268	1.28901	2.44361	RT1-M4	Ensembl	1026	chr20:2043719-2047470:+	chr20	+	2043719	2047470	RT1 class Ib, locus M4 [Source:RGD Symbol;Acc:1562593]	AGCCAGAGAGAGAATGAGTCTCACACTGTCCAGTGGCTATTCGGCTGTGACATAGGGCCA				0.0358241	-0.593133	-1.45236	2.75819	4.41739	5.51641		0.106651	0.352946	0.245757	0.0710114	0.0489272	0.0361988
ASRN6AP1B10480568511	protein_coding	ENSRNOT00000024296	protein_coding	-3.28863	0.102335	1.33475	2.52231	Nek4	Ensembl	2753	chr16:7035068-7075554:+	chr16	+	7035068	7075554	NIMA-related kinase 4 [Source:RGD Symbol;Acc:1304995]	GAGGAGGAAGATGAGTTGGAGAGAGAGGCACGATTACAGGAGCACATGGGAGACAAGTAT				-0.556386	-0.657249	-0.56083	0.32953	0.705793	2.39893		0.571681	0.53028	0.477157	0.393633	0.285872	0.155183
ASRN6AP1B10555090011	protein_coding	ENSRNOT00000013956	protein_coding	-3.27553	0.103268	2.28184	4.86298	Rcan2	Ensembl	3346	chr9:19518570-19749145:-	chr9	-	19518570	19749145	regulator of calcineurin 2 [Source:RGD Symbol;Acc:69198]	AGAAGAGAGCAAGGAAAAATTTGAGGGACTGTTCCGGACCTATGACGAATGTGTGACGTT				0.511564	0.117983	-0.0538222	1.33764	2.01649	3.62173		0.72762	0.574807	0.668458	0.519619	0.440551	0.169055
ASRN6AP1B10514571111	protein_coding	ENSRNOT00000046604	protein_coding	-3.27428	0.103358	2.1342	4.38993	Ccdc63	Ensembl	1659	chr12:39913628-39950641:+	chr12	+	39913628	39950641	coiled-coil domain containing 63 [Source:RGD Symbol;Acc:1562334]	AGAAGAGAGACTGTCAAAATTAAGAAGCATGGGAAAAAGAGGAAGGGTGAGAGCTTTGAG				0.851194	0.509298	0.955732	0.934329	1.8836	2.89942		0.857216	0.883985	0.93608	0.483239	0.254232	0.0933126
ASRN6AP1B10005615811	protein_coding	ENSRNOT00000023488	protein_coding	-3.26366	0.104122	1.28665	2.43961	Gja5	Ensembl	3081	chr2:199162745-199184939:+	chr2	+	199162745	199184939	gap junction protein, alpha 5 [Source:RGD Symbol;Acc:2692]	GAAGAGAAAGAGAAAGTAATATGTGTGACTGGTTTTAAATAAAATACGTCTCTACATGTT				-1.72481	-3.17103	-3.04693	0.450157	2.21691	4.5995		0.348867	0.634581	0.676752	0.155902	0.082243	0.0301509
ASRN6AP1B10001160511	protein_coding	ENSRNOT00000008901	protein_coding	-3.25754	0.104564	1.73609	3.33131	Chd7	Ensembl	9883	chr5:21830882-21950696:+	chr5	+	21830882	21950696	chromodomain helicase DNA binding protein 7 [Source:RGD Symbol;Acc:1311921]	TGGTATAAACAAAAATAAAGAGAAGAGTAAATAGAAGACTGAGAGAAGTGAGAATCAGGT		Yes		0.434912	1.32523	0.496292	1.97372	1.65307	1.20159		0.484391	0.49595	0.556216	0.324041	0.351279	0.28858
ASRN6AP1B10000288411	protein_coding	NM_001134980	protein_coding	-3.24726	0.105312	1.27459	2.4193	Cyp2j10	Refseq	1952	chr5:115067843-115101961:-	chr5	-	115067843	115101961		AGAGAGAAGCACAGTCCTCAAGAACAGGGTTGAACTTAGCAGAGGGGCTGTCAGGGAACC				1.8841	2.39795	1.20425	3.36147	3.62039	4.25628		0.546987	0.580287	0.528531	0.317698	0.319106	0.165507
ASRN6AP1B10546435911	protein_coding	NM_031720	protein_coding	-3.22171	0.107193	1.44669	2.72582	AC118957.2	Refseq	6301	chr6:114475156-114489443:-	chr6	-	114475156	114489443		AGAGAGACACCCACAAGGAAAGCAAACTTCTAAATTGCAACGGTGCTAATGAGCTTTTGT	Dio2			5.41498	4.61929	3.01941	7.71718	8.46047	8.60563		0.0947782	0.108098	0.123424	0.0580701	0.0479799	0.0282713
ASRN6AP1B10002510511	protein_coding	ENSRNOT00000087593	protein_coding	-3.21949	0.107359	0.705699	1.63093	AABR07012635.1	Ensembl	228	chr2:200806056-200820379:-	chr2	-	200806056	200820379		ACTGAGAAGAGAAAATAAAACAGACATCAGAATGCTGCCTCAGACTGAGCCTGATGATGA				0.235443	0.584827	0.633368	0.911329	1.42854	1.95074		0.610916	0.761132	0.870738	0.292837	0.27068	0.167722
ASRN6AP1B10008524611	protein_coding	ENSRNOT00000026860	protein_coding	-3.20346	0.108558	1.29204	2.44874	Des	Ensembl	2176	chr9:82556573-82564294:+	chr9	+	82556573	82564294	desmin [Source:RGD Symbol;Acc:620686]	AGTTGGAGAGGAAAGAAGAGAGAGGCAGAGAGTGGGCTCAGGTTGGTGGGAGGATGCCAC				8.62728	8.84475	7.73888	9.59067	9.44569	9.46543		0.167148	0.191449	0.198843	0.0974714	0.0669361	0.0328773
ASRN6AP1B10078878711	protein_coding	ENSRNOT00000065128	protein_coding	-3.19774	0.10899	1.3296	2.51333	Crat	Ensembl	2188	chr3:8968417-8979889:-	chr3	-	8968417	8979889	carnitine O-acetyltransferase [Source:RGD Symbol;Acc:1303031]	CACATCCTCAGTCCTGCCATGGAGGACGAGCAGCAGAGAGAGAAGGTGAAACCCCTGGGC				4.65373	3.49106	2.11707	7.10987	8.13194	8.64247		0.0882503	0.147787	0.2	0.0372211	0.0332984	0.0180962
ASRN6AP1B10287942311	protein_coding	ENSRNOT00000015150	protein_coding	-3.1972	0.109031	1.28605	2.43859	Krt25	Ensembl	1444	chr10:87225343-87232723:-	chr10	-	87225343	87232723	keratin 25 [Source:RGD Symbol;Acc:1359097]	AGGAGGAGACGAGGGGGCCTGTAAGTCTTCGAGTTACAAGTCTAAAGATTACACCTCTGG				-0.367168	-0.440259	-0.370201	0.323067	0.619783	2.06436		0.800891	0.78927	0.885792	0.645005	0.604406	0.28296
ASRN6AP1B10006015911	protein_coding	ENSRNOT00000017658	protein_coding	-3.18855	0.109686	2.4773	5.56854	Esyt3	Ensembl	4711	chr8:107555277-107602263:-	chr8	-	107555277	107602263	extended synaptotagmin 3 [Source:RGD Symbol;Acc:1561304]	TGTGTGTTTCATTTCTATTTGTGTGTGCAGAGAGAAAGAAACTAGAGGATACCCCCGCCC				4.15329	2.94558	1.76504	6.09675	7.09328	8.3516		0.143878	0.228423	0.339757	0.0534376	0.0430832	0.01823
ASRN6AP1B10010389811	protein_coding	ENSRNOT00000081028	protein_coding	-3.17776	0.110509	0.965171	1.95229	AABR07003933.1	Ensembl	420	chr1:120866832-120893997:-	chr1	-	120866832	120893997		AGGAGCAGGAAGAGCAAGAGAACCAAGAGGTCCAGGAGAACCAGGAACACCAGGAGGAGG				4.0934	3.58844	3.48371	5.40443	5.43516	6.13132		0.499082	0.503958	0.475889	0.273905	0.240685	0.126372
ASRN6AP1B10408727111	protein_coding	ENSRNOT00000076908	protein_coding	-3.16958	0.111138	2.93964	7.67221	Rfwd2	Ensembl	630	chr13:76943633-76979449:+	chr13	+	76943633	76979449	ring finger and WD repeat domain 2 [Source:RGD Symbol;Acc:1304773]	TGGAATTCCTCAAGGTTGCCAGGAGAAATAAGAGAGAGCAATTGGAACAGATCCAGAAGG				-0.709101	-0.0886888	-0.324908	-0.13996	0.875676	1.68749		0.262527	0.402807	0.331937	0.321589	0.217358	0.098101
ASRN6AP1B10359985211	protein_coding	ENSRNOT00000001493	protein_coding	-3.16834	0.111233	2.50557	5.67872	Nos1	Ensembl	4290	chr12:44215847-44381289:-	chr12	-	44215847	44381289	nitric oxide synthase 1 [Source:RGD Symbol;Acc:3184]	GGCACCCCAACTCTGTGCAGGAGGAGAGAAAGAGCTACAAGGTCCGATTCAACAGCGTCT				1.05964	1.91618	0.605907	2.1891	2.17488	1.78017		0.516585	0.6196	0.504411	0.357363	0.422576	0.27704
ASRN6AP1B10003873011	protein_coding	ENSRNOT00000078337	protein_coding	-3.16657	0.11137	0.676722	1.5985	Dclk1	Ensembl	2712	chr2:144646308-144934025:+	chr2	+	144646308	144934025	doublecortin-like kinase 1 [Source:RGD Symbol;Acc:68437]	GAAGGAGGGAGAAGGGAGGGCATGTGAGCGAGTGAGACACAAGAAAAGCTTGCGCGCCAC				0.637224	0.548733	0.160168	1.53136	1.41235	2.59461		0.442492	0.489234	0.388475	0.28913	0.293111	0.270369
ASRN6AP1B10106142611	protein_coding	ENSRNOT00000024695	protein_coding	-3.16613	0.111403	2.18692	4.55331	Bok	Ensembl	1400	chr9:100829552-100840504:+	chr9	+	100829552	100840504	BOK, BCL2 family apoptosis regulator [Source:RGD Symbol;Acc:70984]	CGCTTCCTGAAGGCTGCATTCTTCCTCCTGTTGCCAGAGAGATGAGCTGCCCACCAGAGC				3.30128	2.17166	0.932826	5.516	6.78223	8.04944		0.131611	0.236464	0.275293	0.0467351	0.0329458	0.0166698
ASRN6AP1B10124804611	protein_coding	ENSRNOT00000086962	protein_coding	-3.13353	0.11395	2.38658	5.22917	Trim14	Ensembl	3456	chr5:62129147-62153786:-	chr5	-	62129147	62153786	tripartite motif-containing 14 [Source:RGD Symbol;Acc:1311514]	CCTTGTTGAAAACCAGCCCCTCGCCAGAGAGAGCCCTCTTCTTGAAATACGCGCGCACGC		Yes		0.13467	0.213079	0.598579	0.188038	1.02761	1.65841		0.614175	0.493645	0.524973	0.343284	0.276965	0.15732
ASRN6AP1B10004936811	protein_coding	ENSRNOT00000028839	protein_coding	-3.13241	0.114038	3.14159	8.82499	Slc4a11	Ensembl	3040	chr3:123224242-123236535:-	chr3	-	123224242	123236535	solute carrier family 4 member 11 [Source:RGD Symbol;Acc:1310188]	CTTTTGATAAAAGAGTTGATGCCCAGGAGAGAGCCCATTTCCTTGATTGTATAAGGAACT				6.06978	6.03758	5.62197	6.31916	6.25889	7.72159		0.708379	0.511635	0.675077	0.408657	0.414672	0.169635
ASRN6AP1B10360948311	protein_coding	ENSRNOT00000002498	protein_coding	-3.12971	0.114252	0.857614	1.81204	AABR07034767.1	Ensembl	2379	chr11:88912599-88972176:-	chr11	-	88912599	88972176		AAGGGAGGGAGGGGGTCAAGCTGCTGGTTACATGAAGGAAACGTTTAAAATAGAGGCAAA				3.32036	3.63785	2.16969	3.26626	4.69527	6.06345		0.681176	0.77185	0.712951	0.186334	0.0962518	0.0441184
ASRN6AP1B10760834511	protein_coding	NM_001361400	protein_coding	-3.12829	0.114364	1.46426	2.75921	Atp5mc3	Refseq	727	chr3:60811218-60813868:-	chr3	-	60811218	60813868		CCGGAGGTAAGCGGAGAGAGGAAGCAGGAGAGGAGCCCACATCGCCTGTCACCTATATCC				4.06062	3.79944	3.27719	5.51071	6.82303	8.02661		0.514005	0.689763	0.788528	0.152304	0.0877474	0.0322681
ASRN6AP1B10004870111	protein_coding	ENSRNOT00000078518	protein_coding	-3.11351	0.115542	2.89079	7.41679	Gramd3	Ensembl	2589	chr18:51523758-51591026:+	chr18	+	51523758	51591026	GRAM domain containing 3 [Source:RGD Symbol;Acc:1311016]	AAGAGGTGGAGGACGCCAAGCCAGCCAAAGTGCTCACCAAGAGAGAAGGCAAAGTTGGCC				1.2868	0.501503	1.27128	3.05531	4.33103	6.18912		0.333366	0.438718	0.464144	0.305394	0.117283	0.0441282
ASRN6AP1B10047621911	protein_coding	ENSRNOT00000090616	protein_coding	-3.10313	0.116377	2.94883	7.72125	Gpbp1	Ensembl	2036	chr2:43002532-43067956:-	chr2	-	43002532	43067956	GC-rich promoter binding protein 1 [Source:RGD Symbol;Acc:1305492]	TATGAGAGAGAACCAAATCAGAATAAATCTTTAGCTGCGGGCGTATGGGAATATCCCCCG		Yes		3.27683	1.81333	0.434379	6.1218	7.49283	8.60205		0.0981319	0.148741	0.20849	0.0412471	0.027377	0.0227273
ASRN6AP1B10176605911	protein_coding	ENSRNOT00000077616	protein_coding	-3.09802	0.11679	2.00107	4.00296	Wdyhv1	Ensembl	1441	chr7:97957003-97994586:-	chr7	-	97957003	97994586	WDYHV motif containing 1 [Source:RGD Symbol;Acc:1311362]	GAACAGGAGGCCAGAGAGATGTCAGCAGTGAGGAAAACATTTGGAAGCTCTGTGAATACA				7.40821	6.24594	4.38146	9.23172	9.58214	9.80193		0.11288	0.132902	0.118897	0.0687799	0.0455578	0.0190332
ASRN6AP1B10147466211	protein_coding	ENSRNOT00000076362	protein_coding	-3.0809	0.118184	1.22034	2.33001	Kcnh1	Ensembl	4021	chr13:110920830-111228836:+	chr13	+	110920830	111228836	potassium voltage-gated channel subfamily H member 1 [Source:RGD Symbol;Acc:68398]	TGGAGGGGAGAGAGAGTCAGGGCATCAGCAGCCTGTTCAGTTCTCTGAAAGTCGTGCGGC				4.76276	4.17574	3.91718	6.46941	7.4682	8.4268		0.261086	0.330315	0.554014	0.0735229	0.0494603	0.0263107
ASRN6AP1B10006663611	protein_coding	ENSRNOT00000019256	protein_coding	-3.07437	0.11872	2.87106	7.31602	Sclt1	Ensembl	2473	chr2:128523636-128675408:-	chr2	-	128523636	128675408	sodium channel and clathrin linker 1 [Source:RGD Symbol;Acc:628721]	ATCTTGATATGGAGAAACTGCCGAGAGAGAATGGTGAAAGCTTGTGTCGTTTGCATAAGC				2.84849	2.5648	3.24185	5.07181	6.35912	7.48573		0.253368	0.389355	0.730928	0.130747	0.103637	0.0385939
ASRN6AP1B10003401011	protein_coding	ENSRNOT00000019674	protein_coding	-3.05765	0.120103	2.14631	4.42693	Slc35g3	Ensembl	1304	chr10:56366609-56368360:-	chr10	-	56366609	56368360	solute carrier family 35, member G3 [Source:RGD Symbol;Acc:1308025]	AGATGGAGAGAACCGACTTCTACAGATTAGATTATCCTCTCTATACATGCGCTGTGGCAT				0.849801	0.600717	0.158403	1.20601	1.81272	3.57371		0.65792	0.666606	0.655174	0.487886	0.484627	0.245096
ASRN6AP1B10618628711	protein_coding	ENSRNOT00000089229	protein_coding	-3.04244	0.121376	1.18623	2.27557	Golim4	Ensembl	2064	chr2:174322872-174413038:-	chr2	-	174322872	174413038	golgi integral membrane protein 4 [Source:RGD Symbol;Acc:1310948]	AGAGAGAAGCTGACAGGAGAGCTACAAGAGGTGAGAGGACAGAGTGGGGATAAATGGCAG				1.35764	1.33603	1.23157	2.1433	2.49036	3.17935		0.324612	0.354108	0.25841	0.24663	0.162857	0.0729771
ASRN6AP1B10127677611	protein_coding	ENSRNOT00000016944	protein_coding	-3.03467	0.122032	0.822409	1.76836	F13b	Ensembl	2344	chr13:56598957-56623124:+	chr13	+	56598957	56623124	coagulation factor XIII B chain [Source:RGD Symbol;Acc:1311668]	GTGGACGGAACCTCCAAAAGAAGAGAAGGAGAAGGTAGCCTGTGAGCAACCACCCTCCGT				-1.00366	-1.36311	-1.73663	0.500952	0.313934	2.42042		0.624338	0.33619	0.297464	0.209125	0.308209	0.122544
ASRN6AP1B10443821011	protein_coding	ENSRNOT00000043343	protein_coding	-3.03142	0.122307	1.40879	2.65515	Jade2	Ensembl	2712	chr10:37270461-37311625:-	chr10	-	37270461	37311625	jade family PHD finger 2 [Source:RGD Symbol;Acc:1309152]	GCAATCTACTAAGCGATGGAAGAGAAGAGACGAAAATACTCCATCAGCAGCGACAACTCT		Yes		4.02368	2.81222	2.8348	5.35069	6.57434	8.00434		0.33881	0.470784	0.526175	0.0755187	0.0472445	0.0182764
ASRN6AP1B10004568811	protein_coding	ENSRNOT00000029768	protein_coding	-3.01472	0.123731	1.91657	3.77524	Scx	Ensembl	1134	chr7:117519075-117521093:+	chr7	+	117519075	117521093	scleraxis bHLH transcription factor [Source:RGD Symbol;Acc:1588254]	AGAGAAAGTTGAGCAAAGACCGTGACAGAAAGACGGCGATTCGAAGTTAGAAGGAGGAGG		Yes		0.821311	0.791287	0.694888	1.41404	1.68396	3.21302		0.573057	0.637438	0.581481	0.511893	0.433074	0.22074
ASRN6AP1B10312715811	protein_coding	ENSRNOT00000012340	protein_coding	-3.00565	0.124511	2.73418	6.65382	Thra	Ensembl	2251	chr10:86669233-86684933:+	chr10	+	86669233	86684933	thyroid hormone receptor alpha [Source:RGD Symbol;Acc:3857]	ACCGCAAACACAACATTCCGCACTTCTGGCCCAAGCTGCTGATGAAGGAGAGAGAAGTGC		Yes		3.13224	3.09183	1.94599	5.41162	6.06488	7.05247		0.499423	0.49999	0.487288	0.279652	0.243978	0.0973911
ASRN6AP1B10598068711	protein_coding	ENSRNOT00000093338	protein_coding	-2.97977	0.126765	2.42627	5.37503	Ntan1	Ensembl	203	chr10:3218475-3225074:+	chr10	+	3218475	3225074	Mus musculus N-terminal Asn amidase (Ntan1), transcript variant 3, mRNA. [Source:RefSeq mRNA;Acc:NM_001346107]	GCGCACCCGCTTCTGGAGGAGAGAGCCAGACTTCTCAGAGGTCAGTCTGTTCAACAAGTG				5.79161	5.33722	5.09138	7.11713	8.21534	9.18672		0.279263	0.362841	0.290263	0.103945	0.0569196	0.0298294
ASRN6AP1B10489047311	protein_coding	ENSRNOT00000088000	protein_coding	-2.94482	0.129874	2.90058	7.46726	Gon7	Ensembl	1933	chr6:126620597-126636484:-	chr6	-	126620597	126636484	GON7, KEOPS complex subunit [Source:RGD Symbol;Acc:2302582]	CGGAGGACGCTTTGGATGGCTCCTGGACCTCTGCGTATTAGAGAGACGAGCACGCACATC				-0.120009	0.302722	0.0604183	0.563504	0.523269	1.14351		0.569706	0.500327	0.457279	0.350876	0.404642	0.202768
ASRN6AP1B10247171611	protein_coding	ENSRNOT00000061746	protein_coding	-2.92335	0.131821	1.26017	2.39524	Stpg4	Ensembl	849	chr6:11022073-11063092:-	chr6	-	11022073	11063092	sperm-tail PG-rich repeat containing 4 [Source:RGD Symbol;Acc:1591638]	AGAGAGAAGGATGGTGGAGGCTCACAGTGACGAATACTCCAATACCCGGTACTTACCATT				-0.707255	-0.742308	-1.58768	1.4523	1.97014	4.04366		0.421361	0.419377	0.277463	0.266039	0.253406	0.18452
ASRN6AP1B10219282411	protein_coding	ENSRNOT00000060351	protein_coding	-2.92061	0.132071	0.926797	1.90105	Cngb1	Ensembl	4231	chr19:10142496-10206618:+	chr19	+	10142496	10206618	cyclic nucleotide gated channel beta 1 [Source:RGD Symbol;Acc:621809]	GAGGAGGGGGAGGCCACAAACTCAACAGTACCAGCCACGAAAGAGCACCCAGAGCTCCAG				1.8802	0.631518	-0.763233	4.42222	5.85327	7.40036		0.147789	0.246515	0.324154	0.0715638	0.0499412	0.0238613
ASRN6AP1B10452148911	protein_coding	ENSRNOT00000049759	protein_coding	-2.88697	0.135187	2.13901	4.40461	Me2	Ensembl	2899	chr18:69738686-69784099:-	chr18	-	69738686	69784099	malic enzyme 2 [Source:RGD Symbol;Acc:1310321]	GGGCCAGGCGTCCGGAGAGAGAAGATGTTTTCCCGGTTAAGAGCTGTTACCACTCCTTGC				0.0474837	1.0688	-0.372945	0.673911	0.932366	1.69916		0.430995	0.428004	0.45597	0.379727	0.258598	0.152706
ASRN6AP1B10005980911	protein_coding	ENSRNOT00000025291	protein_coding	-2.88549	0.135326	2.03607	4.10126	Ugt1a7c	Ensembl	2267	chr9:95256627-95302822:+	chr9	+	95256627	95302822	UDP glucuronosyltransferase 1 family, polypeptide A7C [Source:RGD Symbol;Acc:620950]	CTGAGCTTTTGCAGAGAGAAGTGTCTTTAGTGGAGGTTCTCAGCCATGCATCTGTGTGGC				5.88704	4.8239	3.31309	7.99036	8.7133	9.14773		0.105405	0.098966	0.141973	0.0502139	0.0396637	0.0217151
ASRN6AP1B10552892011	protein_coding	ENSRNOT00000008941	protein_coding	-2.88061	0.135784	3.37195	10.3528	Ddit3	Ensembl	813	chr7:70580252-70585074:+	chr7	+	70580252	70585074	DNA-damage inducible transcript 3 [Source:RGD Symbol;Acc:62391]	AGCCGGAACCTGAGGAGAGAGAAACCGGTCCAATTACAGTCATGGCAGCTGAGTCTCTGC		Yes		6.64226	7.10921	6.51883	6.76804	7.7807	8.83967		0.621559	0.60199	0.679081	0.305833	0.199076	0.0658289
ASRN6AP1B10262892511	protein_coding	ENSRNOT00000092415	protein_coding	-2.87579	0.136239	2.52688	5.76324	RGD1564541	Ensembl	1156	chrX:123472761-123474154:-	chrX	-	123472761	123474154	similar to hypothetical protein FLJ22965 [Source:RGD Symbol;Acc:1564541]	AGATGAGGAGACTACTTATCTTCGGAGGTAAGGGCTTAATACCTTAGTTCACTGCCGTGT				3.76921	2.68269	1.3995	6.05961	7.17585	8.06092		0.141001	0.165323	0.215455	0.0590427	0.0486902	0.032345
ASRN6AP1B10525217311	protein_coding	ENSRNOT00000008312	protein_coding	-2.87242	0.136558	0.66063	1.58077	Ispd	Ensembl	2628	chr6:55881484-56159464:+	chr6	+	55881484	56159464	isoprenoid synthase domain containing [Source:RGD Symbol;Acc:1359368]	AGGAAGGAATGTTCTATTAAGTGGAGTCCTCCTAAATCACTCACAGGATGAGCAGAAGCT				7.4114	6.50365	4.7895	9.24275	9.6112	9.71651		0.115202	0.13822	0.128895	0.070731	0.0469117	0.0339313
ASRN6AP1B10245985411	protein_coding	ENSRNOT00000064442	protein_coding	-2.85671	0.138053	2.03816	4.10721	Arnt	Ensembl	2432	chr2:196594303-196651179:+	chr2	+	196594303	196651179	aryl hydrocarbon receptor nuclear translocator [Source:RGD Symbol;Acc:2153]	GAGCTCTGCGGATAAAGAGAGACTTGCCAGGGAAAATCATAGTGAAATAGAGCGGCGGCG		Yes		4.92289	3.28488	1.02576	7.25071	8.12652	8.98217		0.0638409	0.0902821	0.0442034	0.0400433	0.025124	0.0137589
ASRN6AP1B10006088511	protein_coding	ENSRNOT00000066601	protein_coding	-2.83223	0.140415	1.79589	3.47229	RGD1566099	Ensembl	843	chr13:55881375-55886679:-	chr13	-	55881375	55886679	similar to novel protein [Source:RGD Symbol;Acc:1566099]	AGAGAGCAACAGTGGACTCACATACATGAAGTAAATAAATAAAACCTTTTAAAATTTTGG				0.421853	0.558743	-0.273533	1.8482	3.29688	4.73494		0.517497	0.678868	0.633615	0.240713	0.106747	0.065914
ASRN6AP1B10004260011	protein_coding	ENSRNOT00000038102	protein_coding	-2.82013	0.141597	0.761995	1.69583	AC094217.2	Ensembl	411	chr1:31436712-31437203:+	chr1	+	31436712	31437203		GCGGAAAAGAGCAAGAGAAAGAAGGAACAGGAATACGAGGAGAATGCAGAGGATGAGGAA				-0.521448	-0.788233	-0.845604	1.88725	3.21707	4.77398		0.152848	0.279028	0.512311	0.181728	0.0965537	0.0525512
ASRN6AP1B10923466611	protein_coding	NM_001191686	protein_coding	-2.81948	0.141662	0.729655	1.65824	Spata13	Refseq	3986	chr15:40937731-41063117:+	chr15	+	40937731	41063117		GGAGGAGGTAAGGGTGGTGACTGAGGATGACTGGCGGCAGGGCTCAGCCCTGGAGGAGGA				3.15246	2.57971	2.76136	5.155	6.49274	7.54377		0.287258	0.248291	0.471316	0.081297	0.0612065	0.030986
ASRN6AP1B10240931311	protein_coding	ENSRNOT00000079371	protein_coding	-2.8029	0.143299	2.16542	4.48597	Kif2c	Ensembl	2181	chr5:136028408-136049569:-	chr5	-	136028408	136049569	kinesin family member 2C [Source:RGD Symbol;Acc:620239]	GCAGAGCAGTAGGAGAGCCAACTGGCGTAGGTCTGCTGTGGACTTCTGTGTGCCTGCCTG				-0.354509	-0.276427	-1.18921	1.53212	1.53214	4.6153		0.464351	0.55061	0.458196	0.400267	0.325515	0.195805
ASRN6AP1B10119118411	protein_coding	ENSRNOT00000003428	protein_coding	-2.78943	0.144643	0.89866	1.86433	Epb41l5	Ensembl	1515	chr13:35623031-35668968:-	chr13	-	35623031	35668968	erythrocyte membrane protein band 4.1 like 5 [Source:RGD Symbol;Acc:1311366]	AGGGAAGGGGAAGGAGATTAATGTTCATAATGCTTCGGCCCAGAACAATGACTCCCAACA				2.2951	2.44645	1.51978	3.49316	3.80568	4.33796		0.470993	0.568598	0.576118	0.306435	0.295911	0.162072
ASRN6AP1B10000056511	protein_coding	ENSRNOT00000006752	protein_coding	-2.77057	0.146546	1.38695	2.61525	Tspan13	Ensembl	1941	chr6:55497658-55524436:-	chr6	-	55497658	55524436	tetraspanin 13 [Source:RGD Symbol;Acc:1311788]	AATGTACTACCTCCCATAAGTTGAGAGAGAAATGATGTTTGTGGCTCTGTATACTACATT				4.29766	3.15938	1.64747	6.80815	7.87835	8.5497		0.0973157	0.108611	0.0894055	0.0463723	0.0341458	0.0244945
ASRN6AP1B10001018211	protein_coding	ENSRNOT00000040229	protein_coding	-2.76633	0.146978	2.28964	4.88935	Slbp	Ensembl	1656	chr14:82356916-82366368:+	chr14	+	82356916	82366368	stem-loop binding protein [Source:RGD Symbol;Acc:1584682]	AGTAAATGCTCTGTGAGTTGATGCAGAAGAGAGGAAGAGAGGGATTTAGAAAGAACTTTG				4.02323	4.62242	3.35336	5.17163	5.0082	4.88361		0.575918	0.586243	0.613162	0.314773	0.383602	0.291055
ASRN6AP1B10008656511	protein_coding	ENSRNOT00000084003	protein_coding	-2.76415	0.1472	1.26078	2.39626	AABR07052298.1	Ensembl	159	chr3:45699134-45699342:-	chr3	-	45699134	45699342		CAGGAGAAGAGAGAGGAGGCATGTCTCGGGTACCTATGAGCCAAGCCAGGCAAGAAGAAG				0.988094	1.25766	1.231	1.91052	1.95695	2.80956		0.436528	0.45556	0.514336	0.250556	0.309505	0.149963
ASRN6AP1B10326947311	protein_coding	ENSRNOT00000084217	protein_coding	-2.75272	0.14837	1.77778	3.42899	Dusp3	Ensembl	1134	chr10:89904560-89918427:-	chr10	-	89904560	89918427	dual specificity phosphatase 3 [Source:RGD Symbol;Acc:1560049]	AGCCGAGGAGGGCAAGACTCTATCCTGATCGTAGAGTAGAGAGAAGAATGGTTGGATATT				4.3007	3.09565	1.23475	6.59708	7.57209	8.57576		0.0809126	0.132436	0.106411	0.0432442	0.0368501	0.0166716
ASRN6AP1B10085374111	protein_coding	ENSRNOT00000048521	protein_coding	-2.74673	0.148988	0.612036	1.52841	Foxo4	Ensembl	3159	chrX:71155601-71162158:+	chrX	+	71155601	71162158	forkhead box O4 [Source:RGD Symbol;Acc:1561201]	TGACAGTAGGGATTGTGAAGGAGGGTGATGGGAGGAAGGAGGGAAAGGCTTATTCTCACT		Yes		3.4118	2.3155	1.70807	5.46531	6.74768	8.00348		0.16477	0.216639	0.391349	0.0519782	0.03968	0.0225591
ASRN6AP1B10000446911	protein_coding	ENSRNOT00000012551	protein_coding	-2.74224	0.149453	2.04198	4.11811	Ubxn2b	Ensembl	4867	chr5:19284548-19311088:+	chr5	+	19284548	19311088	UBX domain protein 2B [Source:RGD Symbol;Acc:1308557]	AGCAGAGGTGAGGAGCAGAAACTGCATGCCCAGAATCCACATAAATCCCACCAGACATGG				4.2351	5.15508	3.80713	5.37642	5.27284	4.91061		0.623584	0.637946	0.686611	0.413192	0.456386	0.338445
ASRN6AP1B10375888311	protein_coding	NM_001100802	protein_coding	-2.72791	0.150945	1.87072	3.65716	Aplp1	Refseq	2296	chr1:88897531-88908750:-	chr1	-	88897531	88908750		AGAGAAGCTAACCCCACTGGAGCAATATGAGCAAAAGGTGAATGCATCTGCCCCAAGGGG				5.80091	5.60725	4.1207	7.84053	8.57439	8.94055		0.228487	0.376811	0.390688	0.109947	0.0602167	0.0346463
ASRN6AP1B10594577511	protein_coding	ENSRNOT00000071131	protein_coding	-2.72042	0.15173	0.842424	1.79306	LOC100910978	Ensembl	2028	chr17:14696308-14717420:-	chr17	-	14696308	14717420	extracellular matrix protein 2-like [Source:RGD Symbol;Acc:6495594]	GGTGATTCTTCAGAACAACAAGAATCCATTAACCAAGGAAGAAGGAAGGAAGAGGACAGT				1.69227	1.24023	0.986196	2.9804	4.33512	6.10159		0.302915	0.35236	0.306952	0.121396	0.0614749	0.0284535
ASRN6AP1B10351642711	protein_coding	ENSRNOT00000087279	protein_coding	-2.62615	0.161976	2.17594	4.5188	Rtel1	Ensembl	4279	chr3:176818437-176856530:+	chr3	+	176818437	176856530	regulator of telomere elongation helicase 1 [Source:RGD Symbol;Acc:1306721]	AGGAAACAGCCTTCCCTTTGGAGAGCAAGCACAGTCAACTGCCAGAAGGAGAGAGCTGGA				0.957144	0.552812	-0.393852	2.52032	3.38131	4.9871		0.551561	0.608548	0.767948	0.315479	0.205422	0.0578668
ASRN6AP1B10513189211	protein_coding	ENSRNOT00000067448	protein_coding	-2.62227	0.162413	2.31239	4.96706	Insr	Ensembl	5396	chr12:1682527-1816414:-	chr12	-	1682527	1816414	insulin receptor [Source:RGD Symbol;Acc:2917]	CCAGAGAGACTCACTGACCTGATGCGCATGTGCTGGCAGTTCAACCCCAAGATGAGGCCG				1.31732	0.529586	0.0752772	3.71831	5.20365	6.95244		0.171391	0.228464	0.325551	0.0795774	0.0459816	0.0288443
ASRN6AP1B10008514511	protein_coding	ENSRNOT00000025646	protein_coding	-2.60961	0.163843	0.925151	1.89888	Ctf1	Ensembl	1398	chr1:199163086-199168296:+	chr1	+	199163086	199168296	cardiotrophin 1 [Source:RGD Symbol;Acc:2442]	GGGAAGGGAAGGGCAGAAAAACATCTTAAGAGTTTTATTTGAGAATAAATTAAATTTTTG				4.8564	4.2577	2.68765	7.2406	8.04116	8.28408		0.125961	0.140979	0.14246	0.0616358	0.0508126	0.0277382
ASRN6AP1B10002465911	protein_coding	ENSRNOT00000047780	protein_coding	-2.58651	0.166488	1.747	3.35659	AABR07048271.1	Ensembl	486	chr5:69851171-69860376:+	chr5	+	69851171	69860376		GCCACCACAGCAGCTCATCAGAGAGAAGGAAAATGGGGACTTAGTCACACACGGCACCGT				0.342137	0.0893351	-1.03053	1.536	1.71146	4.39367		0.625388	0.528054	0.508096	0.454478	0.433997	0.198624
ASRN6AP1B10006402811	protein_coding	ENSRNOT00000034746	protein_coding	-2.57894	0.167364	2.96318	7.79843	LOC102555377	Ensembl	2698	chr1:62133816-62174310:+	chr1	+	62133816	62174310	zinc finger protein 182-like [Source:RGD Symbol;Acc:7744154]	ATAGAGGAGAGAAAGCATACAGATAGAATGGATGATGCTCTTTTCCAGAATATCAGGTCT				-0.118101	-1.22553	-1.16263	1.70407	3.15717	4.60598		0.286674	0.185372	0.248154	0.121044	0.0709795	0.0258139
ASRN6AP1B10006052111	protein_coding	ENSRNOT00000043382	protein_coding	-2.56751	0.168696	1.81468	3.51782	Foxr2	Ensembl	909	chrX:19144501-19145409:-	chrX	-	19144501	19145409	forkhead box R2 [Source:RGD Symbol;Acc:1564437]	GAGAGCATCAAACAGAGCATGCGCCAACCAGAACTGATAGACCTCCTCTTTCATCTTTAA		Yes		3.11493	1.95176	0.0870708	5.93434	7.22703	8.07518		0.0471501	0.108497	0.0867124	0.036335	0.0294405	0.0201132
ASRN6AP1B10007340211	protein_coding	ENSRNOT00000087346	protein_coding	-2.53564	0.172464	2.64931	6.27365	Thra	Ensembl	2222	chr10:86657285-86681056:+	chr10	+	86657285	86681056	thyroid hormone receptor alpha [Source:RGD Symbol;Acc:3857]	AAAAATGGTAGTCATCCTAACTGCACTTTGGAAACCAAGAGAGAGGGGAGACTATAAATG		Yes		3.85412	2.79261	1.81082	3.5968	4.02375	4.05468		0.579102	0.590522	0.500224	0.41023	0.449646	0.197857
ASRN6AP1B10007330111	protein_coding	ENSRNOT00000009431	protein_coding	-2.50831	0.175761	2.37581	5.19028	Rpl7	Ensembl	5151	chr5:2632712-2640021:+	chr5	+	2632712	2640021	ribosomal protein L7 [Source:RGD Symbol;Acc:735169]	GAGAGACCCATCCAGAGCATGTCTAATACAGAGGTCAATGCTAGCAGCAAAGCACTGAAC		Yes		2.53663	2.99617	2.09864	4.33857	4.7623	5.46476		0.466477	0.479231	0.538615	0.274695	0.269897	0.102578
ASRN6AP1B10008189711	protein_coding	ENSRNOT00000034001	protein_coding	-2.50065	0.176697	1.12735	2.18456	Arhgap33	Ensembl	4190	chr1:88978344-88989552:-	chr1	-	88978344	88989552	Rho GTPase activating protein 33 [Source:RGD Symbol;Acc:2318374]	TACGGGAGGGGAGGGGAGGTCCGAGGATCCTTGTACAGAAATGGAGGACATAGAGGGGAG				5.08444	4.90131	4.89093	4.94318	5.6805	6.96524		0.499047	0.39476	0.483789	0.287057	0.21299	0.0771975
ASRN6AP1B10000319011	protein_coding	ENSRNOT00000059662	protein_coding	-2.50034	0.176735	0.81804	1.76301	LOC691670	Ensembl	748	chr15:35163388-35166211:-	chr15	-	35163388	35166211	similar to natural killer cell protease 7 [Source:RGD Symbol;Acc:1597224]	GAGGAGGATCACTTCAGGAATCTTTACCAAGGTTGTGTACTTCCTGCCGTGGATAAGCAG				-0.974705	-0.597	-1.78894	0.0267313	0.63863	2.62529		0.490839	0.621807	0.296404	0.268405	0.210671	0.0975558
ASRN6AP1B10007162811	protein_coding	ENSRNOT00000048043	protein_coding	-2.47929	0.179333	1.56299	2.95466	Cacna2d3	Ensembl	3276	chr16:4871650-5795825:-	chr16	-	4871650	5795825	calcium voltage-gated channel auxiliary subunit alpha2delta 3 [Source:RGD Symbol;Acc:631361]	TTCCATCCTGAGGAGAATGCGAGAGAGTGTGGGGGTGCATCAAGTCTCCAGGCCCAGGTG				0.788106	0.12684	1.05681	0.434918	1.71715	3.79157		0.706775	0.692546	0.772381	0.216044	0.0788824	0.0147151
ASRN6AP1B10516467411	protein_coding	ENSRNOT00000075237	protein_coding	-2.4736	0.180041	1.48098	2.79138	Acp5	Ensembl	1455	chr8:23142734-23148396:-	chr8	-	23142734	23148396	acid phosphatase 5, tartrate resistant [Source:RGD Symbol;Acc:2022]	GGAGAGATTGGTGATGGATACGTGGATGGTGCTGCTGGGCCTGCAAATCCTGCTGCTCCC				-0.479839	0.0847921	0.198458	-0.180936	0.353891	1.39167		0.431742	0.505542	0.49073	0.340625	0.247012	0.206484
ASRN6AP1B10400413911	protein_coding	ENSRNOT00000066048	protein_coding	-2.44973	0.183045	0.823016	1.7691	Ppargc1b	Ensembl	3148	chr18:56626736-56728185:-	chr18	-	56626736	56728185	PPARG coactivator 1 beta [Source:RGD Symbol;Acc:727948]	TGCAGGGGGAAGGGAAGGGTGGGGAGTCTGGAGAGGAACAGTTATGTGCTGACTTGCCAG		Yes		1.26423	1.04845	1.01403	2.66167	3.62267	4.80191		0.496194	0.548224	0.644943	0.289807	0.161063	0.0524263
ASRN6AP1B10191469111	protein_coding	NM_001191901	protein_coding	-2.44623	0.183489	0.975254	1.96599	Myo3b	Refseq	3900	chr3:56355433-56717740:+	chr3	+	56355433	56717740		AGGGAGCCAGAGGAAGCCAAGAAAACTTGGACAAATCAAAGTGCTGGATGGGGAAGACCA				2.64076	2.91675	1.5159	3.99242	3.78449	4.21481		0.538428	0.528062	0.57394	0.317933	0.382695	0.327334
ASRN6AP1B10879424311	protein_coding	NM_001108049	protein_coding	-2.41146	0.187966	1.63905	3.11462	LOC102553138	Refseq	3115	chr6:124874151-124903949:-	chr6	-	124874151	124903949		CCGTGTCCACCAGAGAGAGGAGTCCCCAGCCTCTCCTGGCCGCTCACGCACCGCACCGGA	Gpr68			1.00847	0.756582	0.613494	2.97433	4.50697	6.41625		0.25626	0.311983	0.3717	0.104107	0.0528648	0.025333
ASRN6AP1B10336732611	protein_coding	NM_001195199	protein_coding	-2.40442	0.188885	0.655691	1.57537	Cacna1b	Refseq	7065	chr3:1742624-1924827:-	chr3	-	1742624	1924827		GGCAGAGGAGGACAAGAACGCAGAAGAGAAGTCCCCTTTGGATGCAGTGTTGAAGAGAGC				3.45644	2.28338	1.41757	5.75793	6.96361	8.11621		0.125963	0.19679	0.336342	0.0465839	0.0332694	0.0204685
ASRN6AP1B10002193911	protein_coding	ENSRNOT00000000753	protein_coding	-2.39581	0.190015	1.79015	3.45851	Tfam	Ensembl	1520	chr20:18594037-18606151:+	chr20	+	18594037	18606151	transcription factor A, mitochondrial [Source:RGD Symbol;Acc:620682]	GAGAGATTTACAAGTCTTTCTCAAATTAAGAAATTATGTACCAGGTCTATGCATATGTTT		Yes		5.17912	4.91338	4.61036	6.83507	7.85277	8.67594		0.311236	0.345376	0.498258	0.144791	0.0787942	0.0386101
ASRN6AP1B10003929911	protein_coding	ENSRNOT00000077567	protein_coding	-2.39277	0.190416	1.43155	2.69736	AABR07030630.1	Ensembl	471	chr10:96661696-96662166:+	chr10	+	96661696	96662166		TCAGAGAGAAGTCCAGGCTGGGTTGGCTGATCCACAGGAAGACAAGCACTACTGTTGTCT				-0.110332	-0.0534846	0.319757	0.830517	1.35471	2.718		0.455746	0.356367	0.512283	0.349096	0.324037	0.11023
ASRN6AP1B10171163711	protein_coding	ENSRNOT00000085045	protein_coding	-2.38132	0.191934	1.89215	3.71187	Ankle2	Ensembl	2836	chr12:52475863-52507126:-	chr12	-	52475863	52507126	ankyrin repeat and LEM domain containing 2 [Source:RGD Symbol;Acc:1310191]	ACTCGCCCTCAGACAGACAGAGAGGAGGATACAATGTTGAAAATAAGTGCTTGCAGCTCT				0.707644	1.78832	0.675557	2.42208	2.03961	1.97112		0.493848	0.573715	0.632241	0.38032	0.466044	0.267209
ASRN6AP1B10264168211	protein_coding	ENSRNOT00000020073	protein_coding	-2.3584	0.195007	1.0823	2.11741	Odf2	Ensembl	2224	chr3:8450275-8483703:+	chr3	+	8450275	8483703	outer dense fiber of sperm tails 2 [Source:RGD Symbol;Acc:3229]	GGGAGGGAGAGGCAGGAGGATTGTCAGGATTCCGAGAGACTAATGGAGCAACAAGGTGCA				0.339091	-0.597624	-0.786397	2.64777	4.19942	5.94898		0.0861595	0.235423	0.536006	0.0730786	0.0338464	0.0214049
ASRN6AP1B10000159811	protein_coding	ENSRNOT00000020600	protein_coding	-2.35318	0.195714	1.21085	2.31473	Pigf	Ensembl	641	chr6:10568614-10592454:-	chr6	-	10568614	10592454	phosphatidylinositol glycan anchor biosynthesis, class F [Source:RGD Symbol;Acc:1584658]	CAGGTTGCCAGGGTGAGCCGTCACACAGCAGAGGAGAGGGGATTAAATAAAAACTCCTAA				7.72044	7.00847	6.14615	9.09165	9.19568	9.23002		0.237942	0.257412	0.476572	0.093376	0.0731323	0.0415186
ASRN6AP1B10004014711	protein_coding	ENSRNOT00000005509	protein_coding	-2.31488	0.200979	1.77851	3.43071	Efcab9	Ensembl	651	chr10:17407979-17415251:-	chr10	-	17407979	17415251	EF-hand calcium binding domain 9 [Source:RGD Symbol;Acc:1588807]	AGAGAAGTATCTTCATCTCAAGAAGTTGTATTCATCCGTGTTAAGCCACAGGAGTCTCCT				3.86555	2.46209	0.553242	6.47218	7.65126	8.53561		0.0570094	0.102743	0.102055	0.0325242	0.0307883	0.0207511
ASRN6AP1B10003523111	protein_coding	ENSRNOT00000056200	protein_coding	-2.31207	0.201372	0.62921	1.54672	Ccdc77	Ensembl	2435	chr4:152860675-152883210:-	chr4	-	152860675	152883210	coiled-coil domain containing 77 [Source:RGD Symbol;Acc:1310710]	TACTCAGGGAAGGAAGGAAGCAGCAAATTACATGGGCAGATTCACGGACTTAGCTGTGCC				5.03881	5.65188	4.26461	6.21717	6.15901	6.10004		0.543178	0.551753	0.574728	0.322582	0.390203	0.273341
ASRN6AP1B10262281411	protein_coding	ENSRNOT00000092455	protein_coding	-2.3114	0.201465	1.19759	2.29356	RGD1564541	Ensembl	1472	chrX:123462333-123474288:-	chrX	-	123462333	123474288	similar to hypothetical protein FLJ22965 [Source:RGD Symbol;Acc:1564541]	AGAAGAGATAGAGGCTCGGGAAGTTGCTGACTCCTATGCACAGAATGCCAAAGTGATTGA				6.51703	7.03312	5.89908	7.29571	7.27631	7.28775		0.635758	0.60959	0.659671	0.382206	0.406761	0.307867
ASRN6AP1B10364793811	protein_coding	ENSRNOT00000008972	protein_coding	-2.31061	0.201575	1.56194	2.9525	Calu	Ensembl	3166	chr4:56625611-56653111:+	chr4	+	56625611	56653111	calumenin [Source:RGD Symbol;Acc:620383]	TGACACCAGAAGAGAGCAAGGAAAGGCTTGGAATGATTGTAGATAAAATAGACACCGATA				2.18098	1.19383	-0.0179698	4.87379	6.23776	7.29539		0.103519	0.23406	0.21947	0.0574794	0.0372661	0.0307652
ASRN6AP1B10006880711	protein_coding	ENSRNOT00000048921	protein_coding	-2.29054	0.204399	0.79798	1.73867	Olr727	Ensembl	930	chr3:78862094-78863023:+	chr3	+	78862094	78863023	olfactory receptor 727 [Source:RGD Symbol;Acc:1333254]	GAGGAGGTCAAAAATGTTATGAAGAAGCTCCTGGGTCAAATAAGGTCAAATATTTGTTAA				5.30206	4.60974	3.39144	7.19873	8.04808	8.61918		0.291713	0.337641	0.348397	0.0864003	0.0609152	0.0359872
ASRN6AP1B10044445111	protein_coding	ENSRNOT00000048061	protein_coding	-2.28123	0.205723	2.39594	5.26319	Steap4	Ensembl	1395	chr4:23090029-23119005:-	chr4	-	23090029	23119005	STEAP4 metalloreductase [Source:RGD Symbol;Acc:1560331]	ACTGGAGAGAGTTCCGGTTTGTCCAGGTCCGCACCGTGGTGTCCCAAGATATCTGCTGGA				5.74609	4.42806	2.94567	8.00748	8.81304	9.198		0.0849766	0.110775	0.202179	0.0469752	0.0357586	0.0210576
ASRN6AP1B10340947411	protein_coding	ENSRNOT00000092066	protein_coding	-2.28006	0.205889	2.0293	4.08207	Rab30	Ensembl	1040	chr1:157573324-157659508:+	chr1	+	157573324	157659508	RAB30, member RAS oncogene family [Source:RGD Symbol;Acc:1309507]	TGGTGAGAAAGTGAAGTTACAGATCTGGGACACAGCAGGTCAAGAGAGATTTCGCTCCAT				0.924433	0.864016	0.754921	1.80891	3.1932	4.97913		0.424061	0.333411	0.384479	0.197526	0.136802	0.0521643
ASRN6AP1B10002937411	protein_coding	ENSRNOT00000006827	protein_coding	-2.24907	0.210359	0.88735	1.84977	Rnf215	Ensembl	2492	chr14:84368476-84374879:+	chr14	+	84368476	84374879	ring finger protein 215 [Source:RGD Symbol;Acc:1310738]	TGATCTTCAGATGAGAGGCAAGGGCTGGGGCATGGCGCGAACTGGTAGAGAACCTGCCTC				1.33827	1.79077	1.61379	2.35598	3.07445	4.12334		0.288815	0.408581	0.430998	0.226641	0.181743	0.0602862
ASRN6AP1B10850282911	protein_coding	NM_001025766	protein_coding	-2.21982	0.214668	0.607199	1.5233	Il34	Refseq	1549	chr19:40890544-40904364:+	chr19	+	40890544	40904364		ACCTGGAGCCTCGGGGAGGGTTGTGGAGGGGATGGCTGGTTGTTATCCCCTACAGCCACC				1.35596	1.27403	-0.781225	2.6317	2.45472	3.1815		0.507989	0.595091	0.556459	0.334103	0.352164	0.271139
ASRN6AP1B10001408811	protein_coding	NM_001126375	protein_coding	-2.2171	0.215073	1.289	2.44359	Prr22	Refseq	1766	chr9:10287100-10288920:-	chr9	-	10287100	10288920		CAGGTCGTTGTTTTCCTGAGAGGCATCAGAGGAGAGGACCCCAACAGTCTCTGTGTCTTG				3.57497	2.53759	1.51353	6.45294	7.53675	8.00038		0.0866219	0.111203	0.164318	0.0425318	0.0375291	0.0273136
ASRN6AP1B10115021311	protein_coding	NM_001004243	protein_coding	-2.2141	0.215522	2.22408	4.67212	Rpap3	Refseq	2220	chr7:139167303-139195030:-	chr7	-	139167303	139195030		TGAGAGAGAGCTCACAAAAGTATTATTCAATCACTTAGAAAAATCAGAATTGAAGGAGGA				3.1472	2.62398	3.21371	3.91744	3.82102	3.8451		0.448327	0.43631	0.536208	0.256678	0.269763	0.156269
ASRN6AP1B10008285311	protein_coding	ENSRNOT00000090449	protein_coding	-2.1993	0.217743	1.79832	3.47814	AC121415.2	Ensembl	408	chr2:178336273-178338587:+	chr2	+	178336273	178338587		CTCACATTAAAGGTAAGAAGAGAGAAGAAACTCCACAAAGTCCTCCTGCAACCAACATAC				0.0445223	-1.11748	-1.81751	3.07065	4.81771	5.88129		0.195421	0.174294	0.457	0.0395214	0.0321417	0.0250677
ASRN6AP1B10002055711	protein_coding	ENSRNOT00000038151	protein_coding	-2.18914	0.219282	3.12528	8.72578	Ikbke	Ensembl	3235	chr13:48031410-48056394:-	chr13	-	48031410	48056394	inhibitor of nuclear factor kappa B kinase subunit epsilon [Source:RGD Symbol;Acc:1308352]	GGAGAGAGAAGGCCTGTACCTCCCTTCAGACATGGAATAAATGTACCGCCTTTTCTGTTT				9.13047	8.68944	7.09321	10.3293	10.2813	10.3709		0.133644	0.155928	0.122933	0.0800389	0.0545602	0.0245651
ASRN6AP1B10457224811	protein_coding	ENSRNOT00000079217	protein_coding	-2.17125	0.222019	1.19266	2.28573	RGD1312005	Ensembl	1793	chr18:54113033-54123049:+	chr18	+	54113033	54123049	similar to DD1 [Source:RGD Symbol;Acc:1312005]	GCCTGCATACCAAGAAGACAGAGAGGAAGACACATGTACTATTGGGGAGGGAGAAAAGAA				3.70555	2.81074	1.55271	3.81393	4.07071	4.62932		0.551289	0.65305	0.647562	0.444231	0.445598	0.245798
ASRN6AP1B10076322211	protein_coding	NM_001135855	protein_coding	-2.14469	0.226143	1.36028	2.56735	Scara5	Refseq	3753	chr15:49069180-49177159:+	chr15	+	49069180	49177159		AAGGGAGAGAAAGGAGAAAGAGGAGAGAGAGCTGGTGATATGGATTTCACAATGATTCGC				-0.751238	-1.5175	-1.30252	1.51337	2.96392	4.09033		0.299215	0.37006	0.695496	0.245882	0.148967	0.0663351
ASRN6AP1B10307901011	protein_coding	ENSRNOT00000002542	protein_coding	-2.14257	0.226476	0.731739	1.66064	Ydjc	Ensembl	1260	chr11:88090921-88092756:-	chr11	-	88090921	88092756	YdjC chitooligosaccharide deacetylase homolog [Source:RGD Symbol;Acc:1359227]	AGAGCAGTGGGAAGAGGTTGGTGTGTTAATAAAATAACGTCTTTCAGATTTGGCTGGTTT				1.71499	1.568	1.87436	1.96939	2.68108	3.48513		0.564233	0.594368	0.65925	0.58387	0.450015	0.119015
ASRN6AP1B10002439311	protein_coding	ENSRNOT00000058080	protein_coding	-2.14097	0.226727	0.718429	1.64539	Pgbd5	Ensembl	2006	chr19:57127054-57192095:-	chr19	-	57127054	57192095	piggyBac transposable element derived 5 [Source:RGD Symbol;Acc:1310825]	TGGAAGAAGAGAAGCCATGTGGTGCCATTAAAACTCAAAGCCAACCGGACAGGAGCGGCT				4.14292	3.699	4.16591	6.02962	7.10591	8.25718		0.178859	0.170447	0.184974	0.0861957	0.0631297	0.0443098
ASRN6AP1B10000570211	protein_coding	ENSRNOT00000028608	protein_coding	-2.13972	0.226924	0.79358	1.73337	Olr337	Ensembl	1213	chr1:228684136-228685348:+	chr1	+	228684136	228685348	olfactory receptor 337 [Source:RGD Symbol;Acc:1333015]	AAACAAGGAGATCAGAGAAGCATTGAAGAAACTCAAGAAGAGGAAGAAGCAGATGTCCTG				2.29906	2.57489	2.78252	2.75454	3.01662	3.72588		0.473917	0.505717	0.531845	0.3932	0.402746	0.176478
ASRN6AP1B10927181611	protein_coding	ENSRNOT00000085605	protein_coding	-2.13338	0.227923	0.80351	1.74534	Kri1	Ensembl	2067	chr8:22301498-22315339:-	chr8	-	22301498	22315339	KRI1 homolog [Source:RGD Symbol;Acc:1588903]	AGGAGACAGAGGAGGAAAGGGTTCTGGGCCCCCCAGTGCAGCTGGCGGTGGACGACTCCT				1.64891	1.49204	1.74624	1.76891	2.33489	2.94061		0.585329	0.61647	0.713095	0.62242	0.443005	0.168485
ASRN6AP1B10003482111	protein_coding	ENSRNOT00000042810	protein_coding	-2.13133	0.228247	1.08836	2.12633	RGD1559441	Ensembl	4821	chr5:24860153-24908397:+	chr5	+	24860153	24908397	similar to MIC2L1 [Source:RGD Symbol;Acc:1559441]	GGAAACTTAAAGATTGTGGTTAATGATTGCCAGTGTTACATTGACTACAGTTTACAGTCC				2.06625	1.9956	2.35335	3.38115	4.84438	5.92648		0.562236	0.732579	0.817503	0.145847	0.0829754	0.0420419
ASRN6AP1B10537211711	protein_coding	ENSRNOT00000030056	protein_coding	-2.12854	0.228689	1.26753	2.40749	Metap2	Ensembl	1440	chr7:34762656-34789370:-	chr7	-	34762656	34789370	methionyl aminopeptidase 2 [Source:RGD Symbol;Acc:70995]	AGAGAGCCTGAGGAGAGACAGGAAAATGGAGATGGTGATGGTGATGGTGCAGCTGGGAAG				1.08659	0.222354	-1.30437	3.20965	4.75047	6.24231		0.12313	0.360202	0.214768	0.0642202	0.0421366	0.0200858
ASRN6AP1B10007927211	protein_coding	ENSRNOT00000082901	protein_coding	-2.11834	0.230312	1.22455	2.33682	AABR07017634.1	Ensembl	1997	chr15:29400818-29446332:-	chr15	-	29400818	29446332		AGAGCTGAGAGAGAGTTTTGACAGATTGATGTAGTATAACATAACAATAACCAGTTCGGT				5.37837	4.43299	2.80569	7.70116	8.50313	9.02131		0.101261	0.148256	0.130833	0.0641979	0.0489677	0.0269963
ASRN6AP1B10270944711	protein_coding	ENSRNOT00000077656	protein_coding	-2.10846	0.231894	1.10529	2.15142	Btnl2	Ensembl	1696	chr20:4141878-4153132:+	chr20	+	4141878	4153132	butyrophilin-like 2 [Source:RGD Symbol;Acc:620731]	CCCTAGGGGAGAGAGCGACAGGCAGGATGGTGGATTTCCCAGGCTACAGTCTATCTGGCG				3.36473	2.55252	2.0462	5.64443	6.71419	7.86726		0.273855	0.337225	0.510671	0.0613037	0.0454374	0.0266808
ASRN6AP1B10454059111	protein_coding	ENSRNOT00000023974	protein_coding	-2.09045	0.234808	0.910099	1.87918	Mtr	Ensembl	4466	chr17:66210461-66295014:-	chr17	-	66210461	66295014	5-methyltetrahydrofolate-homocysteine methyltransferase [Source:RGD Symbol;Acc:621283]	TGCGCTGGTGCAGCCGGGAGAGATGAAGAAAACCCTGCAGGATGAGATTGAAGCCATTCT				5.8435	5.63178	4.95107	7.33237	8.01614	8.60278		0.524484	0.44632	0.643235	0.154298	0.103681	0.052994
ASRN6AP1B10792757211	protein_coding	ENSRNOT00000076659	protein_coding	-2.05859	0.240051	2.13672	4.39762	AABR07006873.1	Ensembl	1822	chr1:261753364-261803997:+	chr1	+	261753364	261803997		GCGGAGAGCTACAGCGTCCCGATCAAAGTGGTGCCATGCAGCAAGAAGCAGAGAGATGCA				1.12715	0.884236	0.933559	2.31237	3.38377	4.66961		0.396663	0.438718	0.415504	0.257308	0.13405	0.056765
ASRN6AP1B10354401011	protein_coding	ENSRNOT00000055194	protein_coding	-2.05267	0.241037	1.07898	2.11254	Dusp3	Ensembl	4225	chr10:89904584-89916400:-	chr10	-	89904584	89916400	dual specificity phosphatase 3 [Source:RGD Symbol;Acc:1560049]	TCTCATAATTCTTTTAACAGACTCTATCCTGATCGTAGAGTAGAGAGAAGAATGGTTGGA				4.01635	3.43632	3.4262	5.68715	7.06582	8.39113		0.332176	0.403849	0.474768	0.0583903	0.0409967	0.0254696
ASRN6AP1B10494035811	protein_coding	ENSRNOT00000081445	protein_coding	-2.03335	0.244288	2.04247	4.11951	Mcm3ap	Ensembl	6189	chr20:12879278-12916277:-	chr20	-	12879278	12916277	minichromosome maintenance complex component 3 associated protein [Source:RGD Symbol;Acc:1306834]	ACAGTCTGCTGGAAGAGAGAGAAGAGAACAAGAGGTTTGAAGATCAACTTCAGCAATGGC				0.0459001	0.191964	1.50836	1.53698	2.12939	3.82517		0.330144	0.312762	0.36679	0.316081	0.173641	0.0267217
ASRN6AP1B10451980011	protein_coding	ENSRNOT00000019487	protein_coding	-2.0228	0.24608	1.3739	2.5917	Scara5	Ensembl	3798	chr15:49069145-49177166:+	chr15	+	49069145	49177166	scavenger receptor class A, member 5 [Source:RGD Symbol;Acc:1306539]	GGAGAGAAAGGAGAAAGAGGAGAGAGAGCTGCAGGTGATATGGATTTCACAATGATTCGC				4.66469	5.01145	3.70633	6.00376	6.55013	7.42647		0.479546	0.542628	0.553795	0.218183	0.168556	0.0663675
ASRN6AP1B10002510611	protein_coding	ENSRNOT00000087848	protein_coding	-2.01869	0.246782	0.613131	1.52958	AABR07034980.1	Ensembl	366	chr12:2589818-2614666:+	chr12	+	2589818	2614666		GAAGGGAAGGGGGTAAGAGGGTGGATCAAGGAGGTGGCAAGGTTCCAGGTAGGGTCGTGG				-1.38684	-0.725605	-1.15665	-1.24523	-0.183034	1.70735		0.383662	0.642627	0.552888	0.327203	0.147285	0.0324585
ASRN6AP1B10007981711	protein_coding	NM_001271250	protein_coding	-1.99139	0.251497	1.12635	2.18306	Stxbp5l	Refseq	3560	chr11:66246624-66566331:+	chr11	+	66246624	66566331		GGGGTTCTGAGAGAGGGGATCCAGGAAAGCCTCATCTCCGAGTGTTTCCAGATTTGCAAG				-1.0832	-0.376303	-1.30105	-0.19318	-0.789156	0.455027		0.486461	0.633975	0.478763	0.436624	0.249306	0.375867
ASRN6AP1B10880345011	protein_coding	ENSRNOT00000090663	protein_coding	-1.98671	0.252314	1.35062	2.55021	Elmo1	Ensembl	2184	chr17:46353330-46794845:-	chr17	-	46353330	46794845	engulfment and cell motility 1 [Source:RGD Symbol;Acc:1308182]	AAGCGCCTGATGAGAGGAGACAGGAGATGGCTAATATTTTGGCTCAGAAGCAGCTGCGCT				1.89214	1.69304	-0.00314736	3.99204	4.00928	4.68473		0.517359	0.500625	0.561362	0.311892	0.360348	0.220876
ASRN6AP1B10008582211	protein_coding	ENSRNOT00000065942	protein_coding	-1.97386	0.25457	2.65346	6.29175	Sfmbt2	Ensembl	2609	chr17:71723620-71897972:-	chr17	-	71723620	71897972	Scm-like with four mbt domains 2 [Source:RGD Symbol;Acc:1305027]	TCAAATTATGCCATCAGATCGAGAGAGTGAAAGTGGCTTTCTACGCCCAGTACGCCAATT				-0.424732	-0.0110052	-1.08369	1.51683	1.66938	4.68349		0.489126	0.535635	0.369189	0.319026	0.302091	0.148154
ASRN6AP1B10002129111	protein_coding	ENSRNOT00000074765	protein_coding	-1.95601	0.257741	1.74924	3.36182	AABR07052692.1	Ensembl	345	chr3:69636994-69637377:-	chr3	-	69636994	69637377		AGGAGAGATTTGGATAATGCAATAGAAGCTGTGAATGAATTCACTTTTCTAGAAGGCACT				-0.994722	-1.37804	-2.03375	1.27598	2.4367	4.55765		0.237348	0.297405	0.33437	0.137126	0.109523	0.0913991
ASRN6AP1B10007181111	protein_coding	ENSRNOT00000058186	protein_coding	-1.94798	0.259178	0.91244	1.88223	AC120448.1	Ensembl	579	chr4:99168248-99168826:+	chr4	+	99168248	99168826		AAGAAGGGGCCAGAGGAGAGGGATTTGTGGGATGAAGCTATCTTGGGCAGTCGCTACTGA				0.137951	0.658409	0.389443	1.39876	1.23104	3.13452		0.590478	0.478212	0.663575	0.287713	0.227169	0.083478
ASRN6AP1B10114879111	protein_coding	ENSRNOT00000052029	protein_coding	-1.93512	0.2615	1.20624	2.30736	Vom2r35	Ensembl	2091	chr1:66004352-66021670:+	chr1	+	66004352	66021670	vomeronasal 2 receptor, 35 [Source:RGD Symbol;Acc:1559147]	AGGTAGTGTCTGTCTTTGTCTCTGAGGCGTGTTTCCTACATAGTGTCTTTGTGTTGCTCA				-0.158828	-0.113715	-0.334184	1.86832	3.27856	5.00495		0.183906	0.302831	0.43062	0.110035	0.0634809	0.0280371
ASRN6AP1B10237642411	protein_coding	ENSRNOT00000091336	protein_coding	-1.93216	0.262036	0.629423	1.54695	Arhgef11	Ensembl	5127	chr2:186980793-187101768:+	chr2	+	186980793	187101768	Rho guanine nucleotide exchange factor 11 [Source:RGD Symbol;Acc:619705]	GGAGGAGAAAGAGTTACAGCGTATCTATGAAGTGTATAGTCGGAACCCCGCCAGCCTGCT				7.16595	6.24044	6.83336	8.06518	8.5105	9.19744		0.203887	0.210079	0.161072	0.157888	0.0993157	0.0570726
ASRN6AP1B10019826111	protein_coding	NM_001014205	protein_coding	-1.93012	0.262408	2.31418	4.9732	Tmem123	Refseq	2839	chr8:5967373-5997386:+	chr8	+	5967373	5997386		GATGCTATCATTTAAAGTACTTCAGTAGTCAAGGAAAGAAGAGAGACTGCAGCCCTGTCA				-0.387505	-0.168574	0.0775091	0.685386	1.87238	4.02322		0.360484	0.470132	0.542571	0.305461	0.222453	0.0653229
ASRN6AP1B10313952911	protein_coding	NM_001106055	protein_coding	-1.91868	0.264496	0.79379	1.73362	Mycbp2	Refseq	15421	chr15:93678062-93868294:-	chr15	-	93678062	93868294		GGAAGGAGAGGAAAAAGCAACATCTGACGCTGACCTGAAGGAACATATGGTTGGAATCAT				0.970179	-0.671611	-1.78924	3.54405	5.26828	7.01142		0.0602447	0.116245	0.309189	0.0460531	0.0418588	0.024102
ASRN6AP1B10103059111	protein_coding	ENSRNOT00000077503	protein_coding	-1.91728	0.264754	1.0453	2.06379	Col4a4	Ensembl	5519	chr9:88237089-88356716:-	chr9	-	88237089	88356716	collagen type IV alpha 4 chain [Source:RGD Symbol;Acc:1305355]	AGAAGAGGAGCCAAAGGAGCAAAAGGAAATGAGGGGCTCTGTGACTGTCCACCTGGTCCC				2.2775	1.93501	1.01072	3.01758	2.94735	3.80544		0.447882	0.502361	0.512478	0.262784	0.313813	0.211818
ASRN6AP1B10002832611	protein_coding	ENSRNOT00000074851	protein_coding	-1.91511	0.265152	0.967238	1.95509	Mettl27	Ensembl	762	chr12:24767351-24775891:-	chr12	-	24767351	24775891	methyltransferase like 27 [Source:RGD Symbol;Acc:1588881]	CTCTGGCGTCATCTACCTTTACCGAAAGCAGGAGACAGCCCAGGGTGAGAGAGGGAGGCT				1.87264	0.939769	-0.519836	4.79831	6.24769	7.31597		0.0383568	0.16077	0.132391	0.0435304	0.0346734	0.0202023
ASRN6AP1B10002519311	protein_coding	ENSRNOT00000086274	protein_coding	-1.8659	0.274352	1.7224	3.29985	Vom2r80	Ensembl	2559	chr1:64928503-65199263:+	chr1	+	64928503	65199263	vomeronasal 2 receptor, 80 [Source:RGD Symbol;Acc:1559687]	GACAGAAATTCTCTTCAAATGATCAGAGAGAAGTCATCTTCCCACATTCACATTTTATAA				0.179444	-0.827638	-1.38837	2.85777	4.58341	6.0888		0.095995	0.138232	0.239515	0.0560985	0.0451531	0.0216615
ASRN6AP1B10070237311	protein_coding	ENSRNOT00000087182	protein_coding	-1.85828	0.275805	1.28418	2.43543	Clvs1	Ensembl	1059	chr5:22392732-22578101:+	chr5	+	22392732	22578101	clavesin 1 [Source:RGD Symbol;Acc:1564200]	AGAGAGAGTGCTCGCCCAAGCCCATGAAAAGATCTCAGTCCGTGGTAGAAGCTGGGACCT				4.43259	4.01273	4.6218	4.6935	5.85133	7.31563		0.666874	0.702392	0.766904	0.327544	0.191057	0.0589457
ASRN6AP1B10003862811	protein_coding	ENSRNOT00000046112	protein_coding	-1.84582	0.278197	1.53969	2.90733	AABR07052744.1	Ensembl	672	chr3:71437241-71450807:+	chr3	+	71437241	71450807		CACAACCAGAGGAGATCTTCTTCAAGCAGTTTACTCAGGAACCTTGATACAATCTTCTGA				1.44403	1.2587	-0.565503	2.71232	2.97747	4.60872		0.548768	0.644822	0.745315	0.403247	0.432977	0.245114
ASRN6AP1B10007162111	protein_coding	ENSRNOT00000043543	protein_coding	-1.84445	0.278461	0.871621	1.82972	Rps4y2	Ensembl	934	chr4:182745448-182746381:+	chr4	+	182745448	182746381	ribosomal protein S4, Y-linked 2 [Source:RGD Symbol;Acc:1590988]	TCCTCGAGGAAAAGGAATCCGCCTCACCATCGCCGAAGAGAGAGACAAGAGGCTCGCAGC				4.38363	4.28344	3.44324	5.70538	5.97257	7.36856		0.705316	0.669498	0.800787	0.538695	0.543027	0.324871
ASRN6AP1B10000894111	protein_coding	ENSRNOT00000020244	protein_coding	-1.80754	0.285677	1.19671	2.29217	Gcm2	Ensembl	3365	chr17:21490402-21499516:+	chr17	+	21490402	21499516	glial cells missing homolog 2 [Source:RGD Symbol;Acc:1311127]	CTGGAAGCTCTGATTGGTTGGCATTGTTGTTTTCTATATTTTAATAAAAGACAATTGATA		Yes		2.70191	0.839245	-0.614159	5.30081	6.59162	8.01978		0.0690664	0.0432024	0.140642	0.0447816	0.0407672	0.0244871
ASRN6AP1B10021818311	protein_coding	ENSRNOT00000066793	protein_coding	-1.8068	0.285825	1.28673	2.43974	Ppp4r1	Ensembl	3625	chr9:113534326-113573307:+	chr9	+	113534326	113573307	protein phosphatase 4, regulatory subunit 1 [Source:RGD Symbol;Acc:619798]	GGCGGTGGTGGCTTCAGCTCGGATGAAGAGAGGAGACCCAAAGTCCAGGATGTCGTACCA				4.46632	4.94163	3.89514	5.53398	5.34242	5.58946		0.542481	0.526375	0.562942	0.323074	0.355527	0.325197
ASRN6AP1B10001382611	protein_coding	ENSRNOT00000029092	protein_coding	-1.80205	0.286766	1.22384	2.33567	Cd300e	Ensembl	2989	chr10:103599103-103619083:-	chr10	-	103599103	103619083	Cd300e molecule [Source:RGD Symbol;Acc:1585137]	TACAAGATGGCACTGGCATCCGGCAGAACGCACCTAGTAAAAAGGGCAATACTCAGGTGC				0.0761806	0.671251	0.419656	0.902588	0.843149	1.47736		0.543035	0.551896	0.485155	0.31793	0.38606	0.148488
ASRN6AP1B10082594011	protein_coding	ENSRNOT00000057900	protein_coding	-1.79768	0.287638	0.817739	1.76264	Igbp1	Ensembl	1348	chrX:70322755-70345005:+	chrX	+	70322755	70345005	immunoglobulin binding protein 1 [Source:RGD Symbol;Acc:62011]	ACAGGCTAAAATAGAGAGATACAAGCAGAAGAAGGAGGTGGAGCATAGGTTGTCTGCACT				0.255578	-0.224098	0.188193	1.5446	2.74955	3.79231		0.477969	0.604418	0.612322	0.214993	0.0978155	0.0283816
ASRN6AP1B10000250611	protein_coding	ENSRNOT00000038178	protein_coding	-1.79183	0.288806	1.07973	2.11365	Tapbpl	Ensembl	1886	chr4:157735748-157743199:-	chr4	-	157735748	157743199	TAP binding protein-like [Source:RGD Symbol;Acc:1307893]	ATTATAGAGAAGAGAACCCTGGGCTGATGAAAGGAACGGGACAAGAGATGTTTAGAAATG				0.316505	0.224068	0.119484	0.918196	2.03386	3.88376		0.543724	0.549301	0.73126	0.241562	0.139778	0.0334943
ASRN6AP1B10002221511	protein_coding	ENSRNOT00000004141	protein_coding	-1.78792	0.289589	0.686512	1.60939	Kif19	Ensembl	3472	chr10:103308392-103334466:+	chr10	+	103308392	103334466	kinesin family member 19 [Source:RGD Symbol;Acc:1559936]	TTCACATAAGGAGGGGAGGGGATGGGGAGGGAGTCTGGTTTTGTAACTTCTTTGTTGCTC				2.43614	1.76917	1.55668	4.214	5.60481	7.00234		0.336281	0.315029	0.39139	0.0998561	0.0567715	0.0334896
ASRN6AP1B10623292511	protein_coding	ENSRNOT00000072196	protein_coding	-1.78299	0.29058	0.730671	1.65941	Cxxc4	Ensembl	5374	chr2:239415046-239439568:+	chr2	+	239415046	239439568	CXXC finger protein 4 [Source:RGD Symbol;Acc:69228]	CCTGGCACTTCGCTAGAGAGAACACCTGTTCCCAGCGCTGAAGCATTCCGATGGTTCTTT				2.13471	1.14519	-0.503609	4.81196	6.15619	7.34822		0.0873588	0.196489	0.198187	0.050175	0.0372112	0.0223148
ASRN6AP1B10412726211	protein_coding	ENSRNOT00000084344	protein_coding	-1.78139	0.290903	0.742414	1.67297	Selenoi	Ensembl	1959	chr6:27473748-27487284:-	chr6	-	27473748	27487284	selenoprotein I [Source:RGD Symbol;Acc:1560938]	CTCAGATTGACTAGGACTGGAAGAGAAGAGTATCGGTCCGTAATCTTGAGGAAGTACTGT				0.493256	0.676353	-0.353909	2.86659	3.27496	4.20743		0.425725	0.564169	0.576985	0.344074	0.326032	0.132478
ASRN6AP1B10142198711	protein_coding	NM_001111294	protein_coding	-1.76867	0.293479	2.15587	4.45638	Hnrnpa3	Refseq	5280	chr3:62481243-62491356:+	chr3	+	62481243	62491356		AGCAGAAGGTTTTAAAATAAAACAAACGGCTACAGTTCTTAGCAGGAGAGAGAGCGAGGA		Yes		3.89076	3.80795	3.87838	4.61348	4.39927	4.46064		0.365818	0.331657	0.370508	0.249573	0.276243	0.176004
ASRN6AP1B10006494311	protein_coding	ENSRNOT00000088851	protein_coding	-1.76435	0.294359	1.56631	2.96146	AABR07054286.1	Ensembl	2048	chr3:146314963-146317010:-	chr3	-	146314963	146317010		AGGAGTTTGGCGACGTTATATCTATCGTGCCAGAGAGAAAATCCCATCCTGTCCTCCGTT				1.45552	0.664024	0.702069	3.19303	4.57232	5.78054		0.327031	0.414199	0.644902	0.0947821	0.0543359	0.0268224
ASRN6AP1B10019826211	protein_coding	ENSRNOT00000014065	protein_coding	-1.7455	0.298231	2.46238	5.51124	Tmem123	Ensembl	2575	chr8:5993941-5997383:+	chr8	+	5993941	5997383	transmembrane protein 123 [Source:RGD Symbol;Acc:1305625]	TGATGCTATCATTTAAAGTACTTCAGTAGTCAAGGAAAGAAGAGAGACTGCAGCCCTGTC				0.921139	1.00438	0.299484	2.2904	2.37903	5.05753		0.571345	0.533068	0.554186	0.286426	0.301107	0.171703
ASRN6AP1B10007331111	protein_coding	ENSRNOT00000010433	protein_coding	-1.7389	0.299598	1.48443	2.79806	Plod1	Ensembl	2949	chr5:164720587-164747083:-	chr5	-	164720587	164747083	procollagen-lysine, 2-oxoglutarate 5-dioxygenase 1 [Source:RGD Symbol;Acc:621382]	GAGATGAGAGTTCTATTAAATTTTGTTCAAACCACTGTAGGAGAGATGCCTGGGGTGGGC				-0.35753	-0.0758921	-0.469704	0.928291	1.85084	3.4617		0.444031	0.685751	0.570776	0.260492	0.135983	0.0616646
ASRN6AP1B10256054411	protein_coding	ENSRNOT00000066101	protein_coding	-1.73846	0.299689	1.47484	2.77952	Sema6d	Ensembl	5874	chr3:116899906-116958050:+	chr3	+	116899906	116958050	semaphorin 6D [Source:RGD Symbol;Acc:1310910]	TGGTTAAGCCAGGGAGTGTGTGAGAGAGTGACCTTAGGGATGCTGCTGTTAACCGAAGAC				3.21766	2.29506	0.603648	5.63883	6.74299	7.84651		0.171786	0.275506	0.29606	0.103745	0.0782408	0.0377767
ASRN6AP1B10787643711	protein_coding	ENSRNOT00000076610	protein_coding	-1.73624	0.300151	0.91981	1.89187	Prelp	Ensembl	3545	chr13:50749542-50761306:-	chr13	-	50749542	50761306	proline and arginine rich end leucine rich repeat protein [Source:RGD Symbol;Acc:620226]	AAGGGTGGGGAGGAACAGAGGAGTGCTCCAGCGTCCAGAGGAGAGGCAGGTACATCACCT				3.44986	1.81325	-0.0209857	5.91844	7.23329	8.49591		0.069205	0.122017	0.0971644	0.0347984	0.029706	0.0169191
ASRN6AP1B10218350411	protein_coding	ENSRNOT00000090170	protein_coding	-1.71445	0.304718	1.03621	2.05083	Pik3c2b	Ensembl	7710	chr13:49870976-49911202:+	chr13	+	49870976	49911202	phosphatidylinositol-4-phosphate 3-kinase, catalytic subunit type 2 beta [Source:RGD Symbol;Acc:1306541]	CCCAGTGTGTTGACCGTGAGAGAAAACCGAGAGAAGGTGGTAGAAGCCTTGACAGCAGCC				2.41162	1.34053	1.99193	3.12889	3.99732	5.04558		0.236251	0.352937	0.199917	0.246729	0.134486	0.0939672
ASRN6AP1B10177878811	protein_coding	ENSRNOT00000009755	protein_coding	-1.7001	0.307764	0.73069	1.65943	Thoc2	Ensembl	4785	chrX:128161895-128268285:-	chrX	-	128161895	128268285	THO complex 2 [Source:RGD Symbol;Acc:1561623]	ACGGGATAGTTCAGGAGGAAAAGAAGAGAAGAAACATCATAAGTCCTCTGACAAGCACAG				4.66718	3.8847	2.56202	6.98501	7.96314	8.49204		0.130279	0.156595	0.217525	0.0720565	0.0522826	0.0308898
ASRN6AP1B10008212711	protein_coding	ENSRNOT00000019829	protein_coding	-1.69048	0.309825	1.87696	3.67301	Eppin	Ensembl	2772	chr3:161041727-161050557:-	chr3	-	161041727	161050557	epididymal peptidase inhibitor [Source:RGD Symbol;Acc:1597722]	TATTCCAGAGCAATCAGAGAGACACTTTCAGTCCCTCCTGCAGCTCACTGAGCCATGGCT				6.45551	6.31692	6.03942	7.01133	7.80713	8.3413		0.60533	0.570473	0.683318	0.29505	0.201843	0.0891978
ASRN6AP1B10005087911	protein_coding	ENSRNOT00000000716	protein_coding	-1.68832	0.310289	1.49916	2.82678	Gtf3c6	Ensembl	1560	chr20:45347271-45356358:-	chr20	-	45347271	45356358	general transcription factor 3C subunit 6 [Source:RGD Symbol;Acc:1307434]	GAGGAGAAGAGGATTTTGGGTCTCTTAGAACTGGGGATAGAGATGACCACAAGCCCTGTG				-0.133528	0.351508	0.238571	0.963066	1.01555	0.604359		0.311971	0.513274	0.500901	0.320787	0.371797	0.127226
ASRN6AP1B10282737211	protein_coding	ENSRNOT00000051139	protein_coding	-1.67918	0.312259	1.88447	3.69218	Enpp2	Ensembl	2652	chr7:94480396-94563001:-	chr7	-	94480396	94563001	ectonucleotide pyrophosphatase/phosphodiesterase 2 [Source:RGD Symbol;Acc:69298]	ATGGAAGTGTTGAACCTAGAAAAGAGAGACATCTCCTGTATGGACGGCCTGCAGTGCTCT				1.37151	2.14339	0.88185	2.78978	2.53582	2.59552		0.520306	0.598322	0.656509	0.364216	0.380984	0.321608
ASRN6AP1B10240168011	protein_coding	ENSRNOT00000025386	protein_coding	-1.67869	0.312366	1.2295	2.34486	Dnlz	Ensembl	674	chr3:3796480-3798177:-	chr3	-	3796480	3798177	DNL-type zinc finger [Source:RGD Symbol;Acc:1308635]	GAAGGGGAAGAGGAACATTGAAGAGATCCTAGCAGCCAGAGGAGAGGAGGTACGCCGGGT				-0.811915	-1.08878	-2.23765	1.036	2.09163	3.82568		0.304512	0.474363	0.404862	0.364789	0.192759	0.0434627
ASRN6AP1B10001043511	protein_coding	ENSRNOT00000075584	protein_coding	-1.66289	0.315806	1.20196	2.30052	AABR07057475.1	Ensembl	330	chr7:73123853-73130740:-	chr7	-	73123853	73130740		GAGAGCATCTTCCCGACAATCCTGGTGCTCATGCTTGGAGATGAAGCACGTAGGCTCTGA				1.922	2.20776	2.66936	2.03646	2.74104	3.94338		0.601157	0.538433	0.642151	0.431354	0.358924	0.104943
ASRN6AP1B10369975211	protein_coding	ENSRNOT00000087386	protein_coding	-1.66117	0.316182	0.701231	1.62589	Tmem2	Ensembl	6330	chr1:239398043-239474255:+	chr1	+	239398043	239474255	transmembrane protein 2 [Source:RGD Symbol;Acc:1307941]	AGGAGGAGACATTATTGTTCAGAATTCAGCATTTGCAGATAACGGGAAGGGGTTGACCTT				5.88103	5.25072	5.02507	6.95224	7.84027	8.55175		0.306417	0.435418	0.267168	0.145881	0.0919451	0.0539194
ASRN6AP1B10226087811	protein_coding	ENSRNOT00000079207	protein_coding	-1.64027	0.320797	1.23691	2.35694	Hsf2bp	Ensembl	2108	chr20:10758367-10844178:-	chr20	-	10758367	10844178	heat shock transcription factor 2 binding protein [Source:RGD Symbol;Acc:1565879]	GGAGAAGAGAGAGAAACCCGTCCCTGAAGCAACAAGGGCACTTACAGAGCACATGGAATC		Yes		2.4507	1.00349	-0.557443	5.40701	6.72673	7.74259		0.0644371	0.0905136	0.127958	0.0379424	0.027733	0.0217362
ASRN6AP1B10004342111	protein_coding	ENSRNOT00000000720	protein_coding	-1.63944	0.320982	0.674287	1.59581	RGD1310495	Ensembl	1287	chr20:45121777-45126062:-	chr20	-	45121777	45126062	similar to KIAA1919 protein [Source:RGD Symbol;Acc:1310495]	CGCAAAGGAAGAAGGAAGAGCGAGGACCAGAAGGCTTTGCCCACTAGTTCTAGGCTGTGA				1.53627	1.29258	1.06775	2.12695	2.03324	1.80746		0.559296	0.537715	0.506279	0.292482	0.263789	0.235658
ASRN6AP1B10003293211	protein_coding	ENSRNOT00000005624	protein_coding	-1.63522	0.321921	2.05879	4.16638	Fzr1	Ensembl	1793	chr7:11201690-11213613:+	chr7	+	11201690	11213613	fizzy and cell division cycle 20 related 1 [Source:RGD Symbol;Acc:1308713]	AGAGATGGAGTAGCCAGCATGCATGGGCCCTGCTGTACCTACCGTTCCCAGACGCATCTG				3.98808	2.72387	1.5469	6.51951	7.53221	8.60784		0.087675	0.10696	0.151061	0.043047	0.033838	0.024353
ASRN6AP1B10008340911	protein_coding	ENSRNOT00000087054	protein_coding	-1.63236	0.322561	2.72896	6.62977	Fam162a	Ensembl	1255	chr11:67618625-67643233:+	chr11	+	67618625	67643233	family with sequence similarity 162, member A [Source:RGD Symbol;Acc:1590883]	TTACTGGATGTGAGAACCTGAGAGAGAAGCTTTCTCATCGACAGGCTTTACAATGAAAGC				2.31784	2.04953	0.728068	4.02739	5.13778	6.83677		0.237212	0.413781	0.395175	0.11257	0.0792137	0.0272612
ASRN6AP1B10040143911	protein_coding	ENSRNOT00000041515	protein_coding	-1.62639	0.323898	0.89946	1.86537	Asb9	Ensembl	1254	chrX:31700633-31759161:-	chrX	-	31700633	31759161	ankyrin repeat and SOCS box-containing 9 [Source:RGD Symbol;Acc:1560537]	CTGGTGCCTCTGGAGAGTCCTGTGATTGAGATCTTCTTACAGAGAGAAGGGCCCCTCTCT		Yes		1.04218	1.60829	0.334599	3.08158	3.01091	3.3155		0.56902	0.574074	0.553108	0.370334	0.408544	0.252003
ASRN6AP1B10892462911	protein_coding	ENSRNOT00000078170	protein_coding	-1.60364	0.329045	1.26762	2.40765	Prss50	Ensembl	900	chr8:119137728-119141150:+	chr8	+	119137728	119141150	protease, serine, 50 [Source:RGD Symbol;Acc:6499372]	AGAGAAGGGGCCAGGATCCACCCTGGGTCAATGTGCGGCTCCTCCCAGGAGCCAGACCCT				1.36891	1.38756	1.34818	2.35473	2.32548	2.482		0.589564	0.558488	0.72026	0.428707	0.488296	0.263643
ASRN6AP1B10580748211	protein_coding	ENSRNOT00000036172	protein_coding	-1.60316	0.329156	1.05896	2.08343	Hnrnpm	Ensembl	2190	chr7:18516512-18554227:-	chr7	-	18516512	18554227	heterogeneous nuclear ribonucleoprotein M [Source:RGD Symbol;Acc:620369]	GAGAGCAATGCAAAAGGTGATGGCTACGACTGGTGGGATGGGTATGGGACCAGGTGGCCC				4.18108	3.45144	2.46403	6.55942	7.67189	8.48446		0.225938	0.361601	0.511758	0.0732984	0.0513893	0.0255393
ASRN6AP1B10007919311	protein_coding	ENSRNOT00000077888	protein_coding	-1.59778	0.330386	1.88702	3.69869	Nol11	Ensembl	2154	chr10:95388888-95407997:-	chr10	-	95388888	95407997	nucleolar protein 11 [Source:RGD Symbol;Acc:1584081]	CAGAGGTTAAATCAGGAGAAGAGCAGTAGAGGACTGTACTCCATCGAAGTTCTGGAACTT				0.474556	0.153744	0.107727	1.136	1.82225	3.37548		0.356222	0.385759	0.3961	0.234458	0.0471698	0.0632603
ASRN6AP1B10006506211	protein_coding	ENSRNOT00000090938	protein_coding	-1.59527	0.330961	1.59811	3.02747	Thap6	Ensembl	796	chr14:17606001-17616170:-	chr14	-	17606001	17616170	THAP domain containing 6 [Source:RGD Symbol;Acc:1310094]	GAGACGACTGAATATGCCCCATCTGCAACGGACATGATAACGCTTCTTAGAAGCCTCTCC		Yes		5.52875	4.74624	3.25978	7.83032	8.44097	8.64915		0.113395	0.134628	0.171999	0.0587459	0.0445918	0.0254744
ASRN6AP1B10002332011	protein_coding	ENSRNOT00000019359	protein_coding	-1.59261	0.331572	0.928978	1.90393	Smchd1	Ensembl	6021	chr9:119676628-119818310:-	chr9	-	119676628	119818310	structural maintenance of chromosomes flexible hinge domain containing 1 [Source:RGD Symbol;Acc:1307234]	AGAATGAGAAGAGAATCCATCAGACAGAATAGAAGACCAAAAGGTGATGTCCCCAACTGA				0.31539	-0.190623	-0.174443	2.27871	3.58941	5.29158		0.22115	0.440367	0.573363	0.105481	0.0616241	0.0286849
ASRN6AP1B10002382111	protein_coding	ENSRNOT00000024991	protein_coding	-1.58243	0.333919	0.757581	1.69065	Nrl	Ensembl	717	chr15:34197193-34198921:-	chr15	-	34197193	34198921	neural retina leucine zipper [Source:RGD Symbol;Acc:1305197]	CAGGGAGCCCAGGAGAGACAGGAGCCCCGAATGTGCAGTTGCCCGAGAGATTTTCAGACG		Yes		0.906958	0.844998	0.638557	2.25694	2.20403	2.60906		0.53745	0.450637	0.50465	0.337904	0.392695	0.24011
ASRN6AP1B10007519611	protein_coding	ENSRNOT00000042066	protein_coding	-1.57496	0.335652	1.47398	2.77788	Mapk8ip3	Ensembl	3969	chr10:14260787-14299167:-	chr10	-	14260787	14299167	mitogen-activated protein kinase 8 interacting protein 3 [Source:RGD Symbol;Acc:1563691]	GATGGAGAGGATGATGAAACTGAGGAAGGTACCGGGGATGTGAACCAGACGAAGCCCTCG				3.07649	2.19941	2.87323	1.69604	3.16307	5.1437		0.454107	0.522872	0.524863	0.147121	0.0725533	0.0240678
ASRN6AP1B10008267311	protein_coding	ENSRNOT00000075038	protein_coding	-1.56292	0.338466	0.747457	1.67883	Smim24	Ensembl	357	chr7:11183570-11186130:-	chr7	-	11183570	11186130	small integral membrane protein 24 [Source:RGD Symbol;Acc:2324237]	AAGAAGCAGAAGGTGGGCAGGAAGGGTGGACAGAGCAATGAAGGCTTGGACCTGGAGGAG				5.80777	4.9439	3.44121	7.86324	8.52494	8.89287		0.106885	0.0899969	0.0931566	0.0717581	0.0486146	0.0273995
ASRN6AP1B10007198011	protein_coding	ENSRNOT00000072081	protein_coding	-1.55984	0.339188	0.620849	1.53778	Btnl9	Ensembl	1590	chr10:34425069-34439470:-	chr10	-	34425069	34439470	butyrophilin-like 9 [Source:RGD Symbol;Acc:1590287]	GAAGAGAATGACAATGACAACTGGCTACAGCCCTACGAGCCCTTGGACCCGGCCTGGTAA				2.4388	0.823978	-0.259703	4.74375	6.10525	7.76648		0.0701605	0.0450089	0.111401	0.0377762	0.0283898	0.0146235
ASRN6AP1B10192045811	protein_coding	ENSRNOT00000048188	protein_coding	-1.53618	0.344798	1.16744	2.24613	Cdx2	Ensembl	2049	chr12:9464026-9470565:+	chr12	+	9464026	9470565	caudal type homeo box 2 [Source:RGD Symbol;Acc:621234]	ATTTCTGTTTGGAGCTGAGGAGAGATAGAGTGTGAGGCCGGAGTTGGGGGTTGGGGCGGG		Yes		0.147886	0.501354	0.745416	0.924366	1.13903	1.41321		0.529457	0.601197	0.658309	0.566558	0.369053	0.240824
ASRN6AP1B10000626611	protein_coding	ENSRNOT00000043269	protein_coding	-1.52617	0.347198	1.53357	2.89502	AABR07066416.1	Ensembl	555	chr9:8629216-8632017:-	chr9	-	8629216	8632017		GCAGGGAGATAGGTTGATCACACAGCACAGCACTACATGTCATTATGTGTGGAGGGTGCT				2.19592	0.602715	-1.38646	4.67756	6.19104	7.80501		0.10117	0.216017	0.231193	0.0436637	0.0343663	0.0174682
ASRN6AP1B10026887811	protein_coding	ENSRNOT00000037372	protein_coding	-1.51571	0.349724	0.891627	1.85527	Mettl26	Ensembl	1211	chr10:15241590-15252413:+	chr10	+	15241590	15252413	methyltransferase like 26 [Source:RGD Symbol;Acc:1307155]	TGACCCTCAGATGCAGGTTCTCAAGACATGGAGGACAGAGAAGGAAGAAGAGAAGGGGGA				5.76743	5.08773	3.68899	7.9718	8.60714	8.95166		0.164518	0.189052	0.263528	0.0774201	0.0546155	0.0298146
ASRN6AP1B10252769611	protein_coding	NM_001011904	protein_coding	-1.50594	0.352101	1.67267	3.18804	Rnf10	Refseq	3146	chr12:47103313-47137096:+	chr12	+	47103313	47137096		GCAGAGAGCGCAGAATTGAACTGGAGGAGAACAAGAGACAGGGCAGGTATCCCGAGGTCC		Yes		7.35142	7.6512	6.93176	7.68522	8.58694	9.08525		0.601722	0.570107	0.656739	0.046669	0.0360965	0.0214961
ASRN6AP1B10594375311	protein_coding	ENSRNOT00000093284	protein_coding	-1.50429	0.352504	0.678207	1.60015	Dclk1	Ensembl	4382	chr2:144861455-144936807:+	chr2	+	144861455	144936807	doublecortin-like kinase 1 [Source:RGD Symbol;Acc:68437]	CCCTGGGGAAGAGTCCGACGAAGGTTTCCAGATTCCTGCCACAATAACAGAGAGATACAA				2.95977	2.60014	2.4947	4.65965	5.83795	7.4338		0.513139	0.558353	0.706983	0.2449	0.136893	0.0519053
ASRN6AP1B10701485611	protein_coding	ENSRNOT00000004241	protein_coding	-1.49303	0.355266	0.852824	1.80603	Prelp	Ensembl	1498	chr13:50751648-50761355:-	chr13	-	50751648	50761355	proline and arginine rich end leucine rich repeat protein [Source:RGD Symbol;Acc:620226]	AGGAACAGAGGAGTGCTCCAGCGTCCAGAGGAGAGGCAGGTGTGTGCAGGTACATCACCT				5.71236	4.77421	3.07275	7.94188	8.58533	8.88287		0.144385	0.152344	0.149428	0.0799566	0.0693393	0.0409598
ASRN6AP1B10296147811	protein_coding	ENSRNOT00000082160	protein_coding	-1.48479	0.3573	1.51206	2.85217	Kat7	Ensembl	1839	chr10:83096609-83128297:-	chr10	-	83096609	83128297	K(lysine) acetyltransferase 7 [Source:MGI Symbol;Acc:MGI:2182799]	ACAAGTGAGATTCAAGCAGACCCCCAAGCAGAGGAGAGAGAAGAGAGAAGAGAGAGAAGA		Yes		0.831155	1.57638	0.110576	2.05841	1.66075	1.96778		0.549817	0.64353	0.624343	0.342113	0.304903	0.308204
ASRN6AP1B10192045911	protein_coding	NM_023963	protein_coding	-1.48472	0.357318	1.27449	2.41913	Cdx2	Refseq	2072	chr12:9464026-9470565:+	chr12	+	9464026	9470565		TATTTCTGTTTGGAGCTGAGGAGAGATAGAGTGTGAGGCCGGAGTTGGGGGTTGGGGCGG		Yes		2.93796	2.66446	2.38188	3.08703	3.97901	5.52679		0.62269	0.439885	0.404482	0.332693	0.240099	0.0803573
ASRN6AP1B10004667711	protein_coding	ENSRNOT00000075236	protein_coding	-1.48166	0.358078	0.705518	1.63073	Cox7a1	Ensembl	1493	chr1:91071493-91074294:-	chr1	-	91071493	91074294	cytochrome c oxidase subunit 7A1 [Source:RGD Symbol;Acc:6496527]	AAGAGGGAGAATGTGTGGTGTAGGTATGTGTGGGGTGGTGTTAGAGCACGTACATGTGTA				3.56926	2.23933	0.622183	5.87931	7.08473	8.56938		0.0813709	0.138512	0.112156	0.0536966	0.0498408	0.0307309
ASRN6AP1B10218269811	protein_coding	ENSRNOT00000061525	protein_coding	-1.4805	0.358364	1.52245	2.87279	Spetex-2F	Ensembl	591	chr15:5414416-5417570:-	chr15	-	5414416	5417570	Spetex-2F protein [Source:RGD Symbol;Acc:1359579]	GCCATGGAGAAGTACAAGGAGCTCACACAAGAAAATAATTCCTACCGCATCAGAAACTTC				2.42147	2.2446	0.722019	3.00291	2.75146	3.70034		0.477351	0.493153	0.492067	0.322587	0.341533	0.212602
ASRN6AP1B10006899311	protein_coding	ENSRNOT00000001371	protein_coding	-1.46578	0.36204	1.04787	2.06747	Gpalpp1	Ensembl	1490	chr15:58153275-58171049:-	chr15	-	58153275	58171049	GPALPP motifs containing 1 [Source:RGD Symbol;Acc:1307254]	TGTGGTGTGCAGCTTGAGGGGTCGTGTGCTCCATTAGAGAGAAAGGAAAGGGTGTGTGTG				0.569758	0.229897	0.506304	0.750835	1.1297	2.12267		0.569068	0.470824	0.528643	0.384663	0.270676	0.15666
ASRN6AP1B10205259511	protein_coding	ENSRNOT00000081880	protein_coding	-1.45398	0.365013	0.782149	1.71969	Thoc2	Ensembl	5075	chrX:128162119-128268322:-	chrX	-	128162119	128268322	THO complex 2 [Source:RGD Symbol;Acc:1561623]	GAAAAGAAAGAAAAACGGGATAGTTCAGGAGGAAAAGAAGAGAAGAAACAATATCCTTTT				2.11341	0.261546	-1.01566	4.14986	5.53186	7.43631		0.0545124	0.140721	0.183305	0.039858	0.0209465	0.0160384
ASRN6AP1B10065719011	protein_coding	ENSRNOT00000076753	protein_coding	-1.453	0.36526	1.14109	2.20548	Tlr6	Ensembl	2700	chr14:45024351-45040175:+	chr14	+	45024351	45040175	toll-like receptor 6 [Source:RGD Symbol;Acc:1303030]	GCACCAGGGTTCCAGATGGCCTTTGGTGTTTTTCTCTGGCGTCCGAGATATCTTGAAGAC				3.54699	2.06258	0.290294	6.33911	7.6453	8.79272		0.0501496	0.102673	0.0732335	0.0416591	0.034951	0.0242497
ASRN6AP1B10001557211	protein_coding	ENSRNOT00000011747	protein_coding	-1.4493	0.366199	1.66543	3.17207	Agtrap	Ensembl	3461	chr5:164886813-164898420:-	chr5	-	164886813	164898420	angiotensin II receptor-associated protein [Source:RGD Symbol;Acc:1359346]	GAGAGAACCGACTCCTGCAAGTTGTCCTATGACCTCCATGTTTGTATATTGGCACACGCC				1.8893	0.265357	-1.13177	4.47166	5.96063	7.66928		0.0977038	0.173449	0.185263	0.0478536	0.0311996	0.0184261
ASRN6AP1B10000774611	protein_coding	ENSRNOT00000006459	protein_coding	-1.44557	0.367148	0.632575	1.55033	Pak3	Ensembl	2152	chrX:114929029-115036669:+	chrX	+	114929029	115036669	p21 (RAC1) activated kinase 3 [Source:RGD Symbol;Acc:3251]	GTTAGAGAGTAGTCCCCCTTCCATTCAAACCTCTTTCAAAATCCCTTACCCAACGTGATG				5.26995	3.95395	2.19129	7.75284	8.64938	9.26127		0.0662269	0.0923233	0.0724885	0.0409986	0.0282275	0.0199024
ASRN6AP1B10221199311	protein_coding	ENSRNOT00000065581	protein_coding	-1.42122	0.373396	1.44561	2.72379	Ormdl1	Ensembl	369	chr9:53111371-53118613:-	chr9	-	53111371	53118613	ORMDL sphingolipid biosynthesis regulator 1 [Source:RGD Symbol;Acc:2300146]	CGTCCGCAGAGAGAATCCAAAAAGCTGCAGGACGCGGGAAGAAGACAACCCATTCTGGCT				4.51099	4.36873	4.4234	5.64622	5.98283	6.4519		0.685384	0.580765	0.777475	0.411333	0.456173	0.205867
ASRN6AP1B10260701911	protein_coding	ENSRNOT00000045571	protein_coding	-1.41646	0.37463	1.11454	2.16526	Cyp4a3	Ensembl	1521	chr5:134469270-134484839:-	chr5	-	134469270	134484839	cytochrome P450, family 4, subfamily a, polypeptide 3 [Source:RGD Symbol;Acc:631356]	TACCTGTGGTCCCTAGGCTCAAGTTTGTTCATGGGGTGCTGTGTACGAGCTCTCCGCGGG				2.06565	0.888719	0.513226	4.34177	5.73694	7.15516		0.262919	0.400776	0.491839	0.0803005	0.058215	0.0342485
ASRN6AP1B10005072611	protein_coding	ENSRNOT00000086767	protein_coding	-1.41619	0.374701	0.628002	1.54542	Pom121l2	Ensembl	2040	chr17:44588045-44595323:-	chr17	-	44588045	44595323	POM121 transmembrane nucleoporin-like 2 [Source:RGD Symbol;Acc:1594366]	TCTTTCTGTGAGTGTGTGTATGTATGTGTTCCTAAGCATTGAATTAAAAACTTATGAATG				2.10296	1.95867	2.03377	2.90237	3.50336	4.02637		0.571307	0.46483	0.498134	0.47349	0.371098	0.145053
ASRN6AP1B10001605211	protein_coding	ENSRNOT00000076227	protein_coding	-1.3974	0.379613	0.6308	1.54842	Ttc23	Ensembl	726	chr1:128614138-128628362:+	chr1	+	128614138	128628362	tetratricopeptide repeat domain 23 [Source:RGD Symbol;Acc:1310409]	AAGGGGAAGGTGGTGTATGGGGCCTTGGGCTGATTTCTAGTGAAATTCTGAGCCACAGCT				4.95973	4.05287	3.13615	7.18717	8.28014	9.00721		0.181054	0.242478	0.371839	0.070518	0.0517244	0.026869
ASRN6AP1B10618529811	protein_coding	ENSRNOT00000056612	protein_coding	-1.39495	0.380259	0.692218	1.61577	Traf3ip1	Ensembl	2253	chr9:98621506-98656843:+	chr9	+	98621506	98656843	TRAF3 interacting protein 1 [Source:RGD Symbol;Acc:1309252]	TCAACGTTAAAAGCATCAAAACGGCGATCCAAGAATTCACTGGAAGGAAGGAAAGAGGAT				2.58227	1.09185	0.0870746	4.89671	6.33635	7.9889		0.135621	0.172787	0.273104	0.0552259	0.0441948	0.0193948
ASRN6AP1B10254938411	protein_coding	ENSRNOT00000034583	protein_coding	-1.37626	0.385216	1.093	2.13318	Prdx6	Ensembl	1404	chr13:79077033-79088127:-	chr13	-	79077033	79088127	peroxiredoxin 6 [Source:RGD Symbol;Acc:71005]	GCAGAGAAGGATGAAAAAGGCATGCCCGTGACAGCCCGTGTGGTATTCATTTTTGGCCCT				7.28756	6.35205	4.64917	8.86173	9.29115	9.72912		0.11179	0.133209	0.122829	0.075882	0.0473325	0.0231364
ASRN6AP1B10003157811	protein_coding	ENSRNOT00000044921	protein_coding	-1.35554	0.390788	0.738317	1.66823	AABR07049728.1	Ensembl	1512	chr5:134442084-134444984:+	chr5	+	134442084	134444984		AACCTAAACGAGCATGTAAAGAAACACCACCCGAAAGAAAGAAAGAAAACTGCCTCTTAA				0.908973	1.40507	1.42152	1.6208	1.42064	2.68294		0.533744	0.496287	0.604317	0.408777	0.345855	0.178733
ASRN6AP1B10257430811	protein_coding	NM_031640	protein_coding	-1.35054	0.392145	0.592206	1.50755	Cpq	Refseq	1778	chr7:71709339-72167407:+	chr7	+	71709339	72167407		ACCATGGAGCATGTCATTGGAGACAGCAAGAAGAAAAGAAACTAGGGACAATGAGGTTCC				5.42728	4.12876	2.06426	7.80192	8.65966	9.50231		0.144247	0.222641	0.122524	0.0938327	0.0643292	0.0273512
ASRN6AP1B10004147111	protein_coding	ENSRNOT00000023963	protein_coding	-1.34044	0.394901	1.00548	2.0076	Npm3	Ensembl	522	chr1:265504575-265506046:-	chr1	-	265504575	265506046	nucleophosmin/nucleoplasmin, 3 [Source:RGD Symbol;Acc:1565542]	ATGAGAGTGAAGATGAAATTAAGCTGTGTGGAATCCTTCCTGCCAAAAAGCATAGGGGCA				6.3228	5.55606	3.86005	8.43128	8.88233	9.16213		0.0992768	0.0997056	0.0757515	0.0676374	0.0484281	0.0263725
ASRN6AP1B10605938911	protein_coding	NM_001113740	protein_coding	-1.33451	0.396527	0.620345	1.53724	Sept7	Refseq	2462	chr8:26413233-26476611:+	chr8	+	26413233	26476611		TGCTGAGGAGAGGAGCGTCAACTGCAGCACCATGGGTCAACCGAAGAACCTTGAGGGCTA				1.0233	0.189518	0.174768	3.12554	4.52919	5.48271		0.271194	0.203004	0.414999	0.173278	0.0738902	0.0404137
ASRN6AP1B10476683511	protein_coding	ENSRNOT00000065705	protein_coding	-1.33136	0.397395	1.22909	2.34418	Slc25a26	Ensembl	1109	chr4:126522326-126615314:+	chr4	+	126522326	126615314	solute carrier family 25 member 26 [Source:RGD Symbol;Acc:1308811]	ACCGAGGCTATAAAAGCACAGTTTTAAGAGAGATTCCTTTCTCCTTGGTCCAGTTTCCCT				-1.35485	-1.248	-1.62394	0.228653	1.73485	2.85386		0.468127	0.614871	0.612538	0.25656	0.12386	0.0687002
ASRN6AP1B10007112911	protein_coding	ENSRNOT00000001550	protein_coding	-1.32396	0.399437	2.81016	7.01361	Cabp4	Ensembl	1443	chr1:219383452-219388009:-	chr1	-	219383452	219388009	calcium binding protein 4 [Source:RGD Symbol;Acc:1306083]	TTTTTGGTTCCCAAGCCTGAACTGGATCCCTGAAGCTTGTGAGGTGGGAGAGAGCCAACT				1.22414	1.03298	-0.703542	3.37841	4.53952	6.03656		0.416847	0.545906	0.497576	0.236839	0.18371	0.0735398
ASRN6AP1B10001708611	protein_coding	ENSRNOT00000036900	protein_coding	-1.29592	0.407275	0.957828	1.94238	RT1-Ha	Ensembl	700	chr20:3875706-3880876:+	chr20	+	3875706	3880876	RT1 class II, locus Ha [Source:RGD Symbol;Acc:1595921]	TTCCCTGACCTGTGCTCTGAAGAGAGAATGTTCCAGACTAAAGCTGAGGCCCTGAGAGCC				-0.0890187	-0.288571	-0.857799	1.67561	3.18465	4.86555		0.320695	0.548043	0.486386	0.126664	0.0737397	0.0389252
ASRN6AP1B10116912011	protein_coding	ENSRNOT00000089112	protein_coding	-1.27873	0.412158	1.04075	2.0573	Rsph1	Ensembl	1087	chr20:10000543-10013245:-	chr20	-	10000543	10013245	radial spoke head 1 homolog [Source:RGD Symbol;Acc:1307712]	GCAGGAGAGCCAGGAGAACAGTTACGACTTAGACCAGGGTAAGAATACATGCCCCCTCGG				1.26928	0.798551	-1.31147	2.78357	3.06414	5.12101		0.711545	0.651332	0.683324	0.481177	0.44972	0.263382
ASRN6AP1B10240825011	protein_coding	ENSRNOT00000076156	protein_coding	-1.26254	0.416808	0.978198	1.97	Dnlz	Ensembl	1563	chr3:3796480-3798227:-	chr3	-	3796480	3798227	DNL-type zinc finger [Source:RGD Symbol;Acc:1308635]	ACTGTCTTATAGGAACATTGAAGAGATCCTAGCAGCCAGAGGAGAGGAGGTACGCCGGGT				-0.0736456	-0.156133	0.0307067	0.248522	1.21789	2.35583		0.379833	0.365243	0.454812	0.276725	0.209422	0.111524
ASRN6AP1B10242497711	protein_coding	ENSRNOT00000078162	protein_coding	-1.24536	0.421803	1.13812	2.20094	Cd84	Ensembl	1259	chr13:90244681-90277865:+	chr13	+	90244681	90277865	CD84 molecule [Source:RGD Symbol;Acc:1564553]	AGTGGTGGCACTTCTGTTCCATTTGTACAAGAGAAGGAGAGCAGATGATGTCTCAAAGAA				2.36399	2.08111	2.189	2.49725	3.41224	3.66359		0.635621	0.578662	0.683894	0.571842	0.468472	0.218043
ASRN6AP1B10385741911	protein_coding	ENSRNOT00000084726	protein_coding	-1.22355	0.428227	0.679619	1.60172	Rsph1	Ensembl	997	chr20:9998701-10013190:-	chr20	-	9998701	10013190	radial spoke head 1 homolog [Source:RGD Symbol;Acc:1307712]	GTTAGACCTCCAGGAGTAAGAGGGAGAAGATAGAAGACTACAGACACACCAGGCGTGCCT				1.98047	-0.249635	-1.35817	4.21946	5.81267	7.73971		0.0641954	0.0822619	0.213132	0.0392471	0.0253087	0.016488
ASRN6AP1B10226182311	protein_coding	ENSRNOT00000091089	protein_coding	-1.22013	0.429244	0.794042	1.73393	Crp	Ensembl	3054	chr13:91054974-91093713:+	chr13	+	91054974	91093713	C-reactive protein [Source:RGD Symbol;Acc:2411]	TGGGGAAGAACCTTGGACACATGGGCACAGGACCACATGAAGCTCAAGAAGGGAAGACCA				4.28597	3.32817	2.7999	6.38307	7.57133	8.51339		0.281332	0.351722	0.488389	0.114665	0.0706942	0.0359666
ASRN6AP1B10029173611	protein_coding	ENSRNOT00000055030	protein_coding	-1.20767	0.432968	1.33429	2.52151	Rtel1	Ensembl	4237	chr3:176821652-176856531:+	chr3	+	176821652	176856531	regulator of telomere elongation helicase 1 [Source:RGD Symbol;Acc:1306721]	GCCTTCCCTTTGGAGAGCAAGCACAGTCAACTGCCAGTAAGCAAGGAAGGAGAGAGCTGG				2.90727	1.32312	-0.329973	5.48716	6.80398	8.21454		0.0555352	0.0891071	0.110385	0.0397141	0.0382132	0.0228819
ASRN6AP1B10003603611	protein_coding	ENSRNOT00000087556	protein_coding	-1.19277	0.437461	1.74108	3.34286	Kpna6	Ensembl	4657	chr5:147850275-147886615:-	chr5	-	147850275	147886615	karyopherin subunit alpha 6 [Source:RGD Symbol;Acc:1306570]	TCCTGAGAGAGGTAGTAAGGGACGACTTCTGGCACATTCTAGATCAACCTCATCCAGTTG				4.04527	4.02448	4.36874	4.52967	5.1445	6.5004		0.688566	0.729337	0.797681	0.571523	0.33884	0.096292
ASRN6AP1B10337222311	protein_coding	NM_001037187	protein_coding	-1.18283	0.440486	1.36568	2.57699	Txlng	Refseq	3067	chrX:33599705-33637045:+	chrX	+	33599705	33637045		GGGAGAGAAGCTGAAGAAACTTATTGAGCAGTATGCGCTAAGGGAAGAGGTAATAGCACT				0.840724	0.579187	0.928658	0.85231	1.67726	3.442		0.716943	0.61779	0.725245	0.43959	0.312573	0.0647982
ASRN6AP1B10177795811	protein_coding	ENSRNOT00000090780	protein_coding	-1.18273	0.440517	1.63927	3.11508	Mcam	Ensembl	2785	chr8:48472824-48481001:+	chr8	+	48472824	48481001	melanoma cell adhesion molecule [Source:RGD Symbol;Acc:620463]	AACTGCCTTGTGGACGCTCAGGAAAACAGGAGATGGAGAGAAATACATCGATCTGAGGCA				3.0898	2.66391	1.66369	5.74159	6.92167	7.73659		0.176347	0.203125	0.309436	0.0550057	0.046955	0.0250931
ASRN6AP1B10007437111	protein_coding	ENSRNOT00000024374	protein_coding	-1.18224	0.440666	0.77673	1.71324	Slc26a2	Ensembl	2877	chr18:56520740-56534415:-	chr18	-	56520740	56534415	solute carrier family 26 member 2 [Source:RGD Symbol;Acc:620622]	CTAATAGAAGGAAGAAGAGTGTCTTGCCAGTTTCAGTGTGCAGCATTTTCTCCTGTGAAG				6.25813	5.58353	4.75168	8.09756	8.74481	9.06036		0.248431	0.359619	0.499074	0.0671256	0.0480948	0.0281664
ASRN6AP1B10604829011	protein_coding	NM_012699	protein_coding	-1.18197	0.44075	0.646584	1.56546	Dnajb9	Refseq	1936	chr6:64165913-64170122:-	chr6	-	64165913	64170122		AAGCCCTGATGCTGAAGCAAAATTCAGAGAGATTGCAGAAGCATATGAAACACTCTCGGA				4.91276	3.90064	3.85555	7.09276	8.18281	9.20821		0.155958	0.229726	0.406999	0.0606304	0.0390606	0.0216419
ASRN6AP1B10000952211	protein_coding	ENSRNOT00000036543	protein_coding	-1.17479	0.442949	0.73463	1.66397	LOC100363125	Ensembl	366	chrX:13992064-13992429:+	chrX	+	13992064	13992429	rCG42854-like [Source:RGD Symbol;Acc:2324764]	AAGAATGAAGGATTCCACCAACTCCTAAAAGATAACAAATGGTTGGCTGGTGAGATACCA				5.78953	4.56543	2.87369	7.98049	8.87611	9.65861		0.0975082	0.129678	0.113867	0.065765	0.0481532	0.0249819
ASRN6AP1B10000594611	protein_coding	ENSRNOT00000039776	protein_coding	-1.17364	0.443302	0.75971	1.69315	AABR07064102.1	Ensembl	393	chr6:64649194-64649586:+	chr6	+	64649194	64649586		AAGAAGAAATGGCAAGAAGACATGAGAGTTTGGAGGGAACGATTGGGAAAATGTTTGCCA				1.87077	1.60362	0.417569	4.00112	5.11552	6.50131		0.351631	0.57576	0.604754	0.115981	0.0569213	0.0303105
ASRN6AP1B10430972811	protein_coding	ENSRNOT00000029115	protein_coding	-1.17238	0.443689	0.648224	1.56724	Ppp4r2	Ensembl	4848	chr4:133285552-133323755:+	chr4	+	133285552	133323755	protein phosphatase 4, regulatory subunit 2 [Source:RGD Symbol;Acc:1307312]	CGCCATGGACGTCGAGAGGCTGCAGGAGGCGCTGAAAGATTTTGAGAAGAGAGGGAAAAA				3.84772	2.13295	0.121882	6.19346	7.35922	8.60071		0.0823962	0.111561	0.0774967	0.0435951	0.0380263	0.0183213
ASRN6AP1B10002081811	protein_coding	ENSRNOT00000044570	protein_coding	-1.16006	0.447493	0.63606	1.55408	Olr1744	Ensembl	978	chr20:1861272-1862249:+	chr20	+	1861272	1862249	olfactory receptor 1744 [Source:RGD Symbol;Acc:1332620]	AAGAAGCATCCAGAAAATGGGGCCCGCAGAGATTTGATGAAGGGTGGGAGATGACTCCGG				3.522	2.13267	0.791801	6.02413	7.26988	8.36039		0.0739123	0.111203	0.179489	0.0401493	0.0299652	0.021496
ASRN6AP1B10890054311	protein_coding	NM_001109118	protein_coding	-1.15318	0.449634	0.863694	1.81969	Elovl2	Refseq	3731	chr17:21382461-21422410:+	chr17	+	21382461	21422410		AGGCAGGAGGATTGCCGAGAGTTCGAGGCCAGCCTGGGCCACGGAGCAGCTGAAGGCCTT				1.19928	0.49649	0.476477	3.08204	4.50374	5.9984		0.251664	0.407629	0.509601	0.123073	0.0646164	0.0314176
ASRN6AP1B10447202711	protein_coding	ENSRNOT00000079549	protein_coding	-1.14887	0.450979	1.45295	2.73768	Cr1l	Ensembl	1872	chr13:113825045-113871842:-	chr13	-	113825045	113871842	complement C3b/C4b receptor 1 like [Source:RGD Symbol;Acc:2399]	GGGGCAGGCTCTGAATGGCCATTCCTTTAGTCTCTGCTCCAAAGCCTCCATATCTCCTCC				6.35483	6.70974	6.55976	6.57165	7.33094	8.26738		0.540178	0.499208	0.508303	0.375332	0.343052	0.160828
ASRN6AP1B10002486111	protein_coding	ENSRNOT00000013753	protein_coding	-1.14592	0.451901	0.59163	1.50695	Acot4	Ensembl	2582	chr6:107517668-107522952:+	chr6	+	107517668	107522952	acyl-CoA thioesterase 4 [Source:RGD Symbol;Acc:1596753]	ATACAATTGGATTAGGGTCTCTTTAATCAACCCATAAATTTCAGTGTGTGAGTGTGTGTG				0.760206	1.31161	1.3796	2.4856	2.3003	4.07168		0.652751	0.546589	0.770623	0.382713	0.34761	0.113103
ASRN6AP1B10309073311	protein_coding	ENSRNOT00000039540	protein_coding	-1.14557	0.452011	0.670353	1.59146	Ppfia4	Ensembl	6377	chr13:51134525-51183269:-	chr13	-	51134525	51183269	PTPRF interacting protein alpha 4 [Source:RGD Symbol;Acc:620055]	GGTGTGAGTGGGTGTGTACGTACCAATAAACCTGGTTTTAAGACAATGTACAAATGGCGT				7.49365	6.47277	4.72045	9.26322	9.74889	10.1275		0.124646	0.118495	0.0946864	0.0718758	0.049614	0.0202466
ASRN6AP1B10004342911	protein_coding	ENSRNOT00000001759	protein_coding	-1.14101	0.453443	4.13243	17.5383	Adora2a	Ensembl	2485	chr20:14265252-14282873:-	chr20	-	14265252	14282873	adenosine A2a receptor [Source:RGD Symbol;Acc:2049]	CCATGAGAGAGATTAGAGATGTCAAGCCATGGACCTGAACCTGGGTAGTTCAGCGCTACC				1.66378	1.48846	1.43182	2.12644	1.95826	3.622		0.556545	0.458719	0.575312	0.413281	0.401837	0.175371
ASRN6AP1B10007909311	protein_coding	ENSRNOT00000071530	protein_coding	-1.13801	0.454386	1.4061	2.6502	AABR07053236.1	Ensembl	654	chr3:96552062-96552715:+	chr3	+	96552062	96552715		CAAGTTCTAGCCAAGCCTTCTGTGTACTTCATCAAGTTTTATGGCGACGTCCACATCTAA				0.871021	0.594968	1.00417	1.94725	3.14771	5.25365		0.498552	0.605399	0.6899	0.250918	0.123615	0.0224431
ASRN6AP1B10297460211	protein_coding	ENSRNOT00000010118	protein_coding	-1.13371	0.455743	1.68822	3.2226	Akap9	Ensembl	12068	chr4:27195346-27331582:-	chr4	-	27195346	27331582	A-kinase anchoring protein 9 [Source:RGD Symbol;Acc:620833]	GCCCTAGGGATAGAGAGGTAAAAGAGAGCTACATAACATCACTTCAGAAAGACCTAGGCC		Yes		0.344039	0.828762	1.04599	1.57135	2.25294	3.27367		0.446898	0.50839	0.54332	0.360879	0.345094	0.0974122
ASRN6AP1B10488291411	protein_coding	ENSRNOT00000018580	protein_coding	-1.13282	0.456024	0.856016	1.81003	RatNP-3b	Ensembl	504	chr16:75497832-75530500:-	chr16	-	75497832	75530500	defensin RatNP-3 precursor [Source:RGD Symbol;Acc:1589653]	AGAAGAGTCCATCTGTCATATGACTTGAAGGAGACTGTTACTTATAGTATGTTGTGTCCT				1.60079	1.52182	1.45735	2.16077	2.75567	4.06085		0.5324	0.535696	0.586018	0.416858	0.303879	0.0793293
ASRN6AP1B10470428811	protein_coding	ENSRNOT00000034487	protein_coding	-1.09696	0.467501	1.49854	2.82556	Esf1	Ensembl	3549	chr3:133178561-133232322:-	chr3	-	133178561	133232322	ESF1 nucleolar pre-rRNA processing protein homolog [Source:RGD Symbol;Acc:1306067]	AGAGAGAGAACGCAGCCGAGTAACTTACCCCGAAAGTTTGTGAGTACTTTGTTTCTCTGG				1.65602	1.47069	1.27241	2.27257	2.52589	4.96443		0.64637	0.404041	0.526408	0.328297	0.446009	0.205457
ASRN6AP1B10189548611	protein_coding	ENSRNOT00000040778	protein_coding	-1.0871	0.470708	0.610173	1.52644	Pard3b	Ensembl	3612	chr9:68414339-69426226:+	chr9	+	68414339	69426226	par-3 family cell polarity regulator beta [Source:RGD Symbol;Acc:1584992]	GAAGAAAGGGAGAGGATTGGAGCAAAACATCAGGAGCTAAGAGAAAAGCAGGCGAGAGGC				0.386223	0.3688	-0.401461	2.47083	3.7616	4.946		0.477099	0.551524	0.565607	0.287874	0.224573	0.0864995
ASRN6AP1B10006613611	protein_coding	ENSRNOT00000013107	protein_coding	-1.08578	0.471136	1.44255	2.71801	Kcnk3	Ensembl	4630	chr6:27151612-27190132:-	chr6	-	27151612	27190132	potassium two pore domain channel subfamily K member 3 [Source:RGD Symbol;Acc:61997]	TTCCCTAATCTTCCCTTCTACCCACTTAGCCCTGCTAGAGAGATGGGATATAATTGTGGG				-0.559984	-1.11379	-1.68937	1.96336	3.81998	5.65866		0.195368	0.497722	0.370278	0.0810106	0.0543711	0.0325699
ASRN6AP1B10373402511	protein_coding	ENSRNOT00000064609	protein_coding	-1.07256	0.475475	0.658741	1.5787	Acbd7	Ensembl	982	chr17:78904873-78910671:-	chr17	-	78904873	78910671	acyl-CoA binding domain containing 7 [Source:RGD Symbol;Acc:1564164]	TTTTTGGCATTTATGTCTGTGCGTTTGGACATGTGTGTGTCTGTGTTGTGTTGTGTATGC				2.60771	2.55466	2.35011	2.68304	2.72674	4.32016		0.703793	0.567436	0.700834	0.446012	0.474279	0.172739
ASRN6AP1B10248868711	protein_coding	ENSRNOT00000073775	protein_coding	-1.06676	0.477389	0.986093	1.98081	AABR07066379.1	Ensembl	1139	chr9:8349033-8405031:+	chr9	+	8349033	8405031		TGGCATCTCCATCCAGCTCTGTACAGCAAAAGGACACTTAAGGTCTGAAATTCTCCAGGA				7.10246	6.04568	4.36357	9.04229	9.29605	9.40645		0.080624	0.103216	0.0713097	0.0561599	0.0392168	0.0233414
ASRN6AP1B10393810411	protein_coding	NM_001305130	protein_coding	-1.06233	0.478859	0.803188	1.74495	Ehbp1	Refseq	5105	chr14:106871426-107125382:-	chr14	-	106871426	107125382		AGAAGATGAAAAAGGGTTCAAAGACACCAGTCAGTATGTTGTGGGGGAATTGGCAGCACT				0.45016	-0.68016	1.59241	0.727364	2.08954	3.58305		0.543733	0.589322	0.652421	0.265953	0.172516	0.0451146
ASRN6AP1B10003553911	protein_coding	ENSRNOT00000048860	protein_coding	-1.05812	0.480258	0.818141	1.76313	AABR07007399.1	Ensembl	426	chr2:12311862-12312287:-	chr2	-	12311862	12312287		GAAGAAGATGCAGGCCAAGAATACAAAGGCTGCAAGTGCTCAAGAAGAGGCTATCAAGGC				6.87381	5.9827	4.36763	8.59233	9.04597	9.32762		0.0988375	0.119166	0.121364	0.0679272	0.0475838	0.0247642
ASRN6AP1B10008314711	protein_coding	ENSRNOT00000079158	protein_coding	-1.05628	0.480871	0.928201	1.9029	AABR07017902.3	Ensembl	2643	chr15:32487708-32490500:+	chr15	+	32487708	32490500		GAAATAGAAGCAATGAAGAAAACACAAACTAAGGCAATATTGGAGATGGAAAACCTAGAA				-0.139804	-1.26908	-1.83786	2.23249	3.97912	5.90385		0.129283	0.213857	0.290035	0.0587326	0.0351441	0.0247035
ASRN6AP1B10250852211	protein_coding	ENSRNOT00000080051	protein_coding	-1.05426	0.481544	0.700993	1.62562	Thap1	Ensembl	958	chr16:70661320-70665796:-	chr16	-	70661320	70665796	THAP domain containing 1 [Source:RGD Symbol;Acc:1307589]	ATAGAGCCACATGAGAAGAAGGAAGAACTGGAACCCCAAGAGCAGCTTCCCTCTCCTTCA		Yes		7.01638	6.28005	4.7612	8.67503	8.91421	9.23843		0.125547	0.134369	0.112458	0.0770283	0.0515997	0.026836
ASRN6AP1B10147367411	protein_coding	ENSRNOT00000090554	protein_coding	-1.04946	0.483149	1.07162	2.1018	Pitpna	Ensembl	816	chr10:63731959-63769424:+	chr10	+	63731959	63769424	phosphatidylinositol transfer protein, alpha [Source:RGD Symbol;Acc:61885]	TCGGAGGATGGAAGAAGAGACGAAGAGACAGCTGGATGAGATGAGACAAAAGGACCCCGT				-1.01704	0.00590431	-0.542296	-0.233601	0.559084	1.95728		0.421412	0.637736	0.401826	0.338078	0.197788	0.174275
ASRN6AP1B10002247711	protein_coding	ENSRNOT00000007932	protein_coding	-1.04176	0.485733	0.733919	1.66315	Irak4	Ensembl	3994	chr7:135803698-135832652:+	chr7	+	135803698	135832652	interleukin-1 receptor-associated kinase 4 [Source:RGD Symbol;Acc:1305303]	AGAAGACTTAAAGAAAGTAAATGTTATGTGCATGCTAAGTAGTCCTCTTTGGGATCCCCA				2.2731	2.24272	2.07883	4.0429	5.54584	7.24569		0.402525	0.625803	0.805086	0.13747	0.0739022	0.0290253
ASRN6AP1B10486840811	protein_coding	ENSRNOT00000042103	protein_coding	-1.04088	0.486032	0.683336	1.60585	Fmn1	Ensembl	4098	chr3:104816987-105086436:+	chr3	+	104816987	105086436	Formin-1 [Source:UniProtKB/Swiss-Prot;Acc:Q05860]	AGTCAGGACTGGAACTCAAGCAGGAAGCCGGAACAGACAAGAGTGTTTTCCCGCTCCCTG				7.37632	6.5921	6.79891	7.961	8.61419	9.49816		0.617428	0.63793	0.763549	0.227429	0.169529	0.0560799
ASRN6AP1B10006839711	protein_coding	ENSRNOT00000075292	protein_coding	-1.03937	0.486539	1.73709	3.33363	Irf2bp2	Ensembl	1716	chr19:59499876-59502161:-	chr19	-	59499876	59502161	interferon regulatory factor 2 binding protein 2 [Source:RGD Symbol;Acc:1589517]	GGAGAGATTGCTACTATCCTCGCCGGAGATGTGAAAGTGAAGAAGGAGAGAGACTCGTGA				4.19828	3.25793	1.77359	6.63636	7.6591	8.53259		0.129044	0.157849	0.177591	0.0456884	0.0430157	0.0219997
ASRN6AP1B10502362111	protein_coding	ENSRNOT00000015152	protein_coding	-1.03831	0.486899	0.977756	1.9694	Hnrnpa2b1	Ensembl	1059	chr4:81237496-81241282:-	chr4	-	81237496	81241282	heterogeneous nuclear ribonucleoprotein A2/B1 [Source:RGD Symbol;Acc:1310403]	TCCTTTGGAGAGGAAAAAGAGAGAAAAGGAACAGTTCCGTAAGCTCTTTATTGGTGGCTT				1.45262	0.37258	0.0519313	3.63311	5.25076	6.74335		0.213913	0.266269	0.37424	0.0753477	0.0431462	0.0241531
ASRN6AP1B10002247411	protein_coding	ENSRNOT00000007724	protein_coding	-1.03322	0.488618	0.782807	1.72048	Oxtr	Ensembl	1218	chr4:144403358-144416116:-	chr4	-	144403358	144416116	oxytocin receptor [Source:RGD Symbol;Acc:3239]	AGCAAGAAGAGCAACTCATCCACCTTTGTCCTGAGCCGTCGCAGCTCAAGCCAGAGGAGC				4.40435	3.47151	2.97805	6.38939	7.49307	8.68252		0.122109	0.196088	0.138278	0.0556439	0.0474274	0.0230752
ASRN6AP1B10001683511	protein_coding	ENSRNOT00000028693	protein_coding	-1.02148	0.492611	0.843413	1.79429	Anxa9	Ensembl	1035	chr2:196470858-196479770:-	chr2	-	196470858	196479770	annexin A9 [Source:RGD Symbol;Acc:1587550]	AAGAAGAAATTTGGGAAGTCTCTCTATTCTTCTCTCCAGGATGCAGTCGGAGGGGACTGT				5.7528	4.37285	2.56021	7.72821	8.44911	9.19894		0.0813682	0.128348	0.0753957	0.0486848	0.0350249	0.0193783
ASRN6AP1B10787353311	protein_coding	ENSRNOT00000002435	protein_coding	-1.01919	0.493395	0.662158	1.58245	Zfp148	Ensembl	2775	chr11:70514949-70618347:-	chr11	-	70514949	70618347	zinc finger protein 148 [Source:RGD Symbol;Acc:62063]	CGCCTCGGCGCCAGCCCGCGGATAGAAGAGAAGAATCAGTGGCTTGGAAATTTAGCCAAG		Yes		1.08349	1.22768	0.5554	2.25607	2.4311	3.93544		0.682245	0.793345	0.827611	0.557937	0.517435	0.253176
ASRN6AP1B10062602611	protein_coding	ENSRNOT00000079802	protein_coding	-1.01201	0.495854	0.934182	1.91081	Iqsec2	Ensembl	3430	chrX:22247088-22293007:+	chrX	+	22247088	22293007	IQ motif and Sec7 domain 2 [Source:RGD Symbol;Acc:1596452]	TTGACTCCATGAAGCTTACCCCCTCAGGCAGGCTGGCAGAGAGCAGTGTGGAGGGTGATG				1.84028	1.59253	1.07454	1.94425	2.40689	3.67335		0.375937	0.416644	0.474058	0.425987	0.292409	0.0898022
ASRN6AP1B10007697311	protein_coding	ENSRNOT00000014041	protein_coding	-1.00143	0.499504	0.916374	1.88737	Mmp7	Ensembl	1112	chr8:5893249-5901049:+	chr8	+	5893249	5901049	matrix metallopeptidase 7 [Source:RGD Symbol;Acc:3100]	AGAAGACGCTTTCAGTGACCAAGGAAGATATGCTATGGACTGCCTCTTTTCATTGGGATC				0.936732	0.369685	-0.87545	2.58699	4.22876	5.93399		0.428586	0.652909	0.732007	0.0674175	0.0528407	0.0238431
ASRN6AP1B10137292411	protein_coding	ENSRNOT00000046323	protein_coding	-0.99275	0.502519	0.656967	1.57676	Ptpn11	Ensembl	5538	chr12:40895515-40955999:+	chr12	+	40895515	40955999	protein tyrosine phosphatase, non-receptor type 11 [Source:RGD Symbol;Acc:3447]	GGTCGGACAAGCTCTACTCCAGGGAAACACAGAGAGAACCGTCTGGCAGTACCACTTTCG				5.78614	5.18098	3.74344	7.85581	8.53362	8.80187		0.112492	0.118395	0.134636	0.0658233	0.0532897	0.0277058
ASRN6AP1B10007380111	protein_coding	ENSRNOT00000016907	protein_coding	-0.988272	0.504081	0.723327	1.65098	Adrb3	Ensembl	2167	chr16:69003868-69006632:+	chr16	+	69003868	69006632	adrenoceptor beta 3 [Source:RGD Symbol;Acc:2061]	GAAGAAGTCAAACCATTGGAATGGGTCCCTTTTCCACTTAAAATCAAATTAATAAATATT				1.19649	0.863594	1.19318	1.94288	1.77054	1.68307		0.422824	0.405494	0.381714	0.288671	0.264108	0.23362
ASRN6AP1B10005300811	protein_coding	ENSRNOT00000037529	protein_coding	-0.987302	0.50442	0.878027	1.83786	Ctxn3	Ensembl	1067	chr18:52550739-52551805:+	chr18	+	52550739	52551805	cortexin 3 [Source:RGD Symbol;Acc:2300148]	AGCAAGAAGACTATGGCTGGAAGAGGATTATGCATTTTTATGTGCATATAGTTACCAAAT				2.03092	2.03588	-1.10131	3.86759	4.12127	5.63829		0.667141	0.660213	0.798419	0.490978	0.504177	0.295776
ASRN6AP1B10524502011	protein_coding	NM_001108957	protein_coding	-0.981095	0.506595	0.664587	1.58511	Nutm1	Refseq	3688	chr3:103734435-103745236:-	chr3	-	103734435	103745236		AGAAGAAGGACTTACTCTTGCCCAGCTGGTCCAAAAACGACTCCTGGCCCTGGAGGAGGA				0.135439	-0.011117	-0.561516	0.69574	1.2787	2.10122		0.545711	0.504364	0.44019	0.403454	0.406626	0.121248
ASRN6AP1B10277869311	protein_coding	NM_022673	protein_coding	-0.979657	0.5071	0.593074	1.50846	Mecp2	Refseq	1711	chrX:156650389-156705050:+	chrX	+	156650389	156705050		AGGAGAGACTGCTCCATAAAAATACAGACTCACCAGTTCCTGCTTTGATGTGACATGTGA		Yes		2.25377	1.17251	-0.408088	4.61527	6.08984	7.40473		0.124782	0.325731	0.254813	0.0753352	0.0448973	0.0329836
ASRN6AP1B10006722911	protein_coding	ENSRNOT00000026680	protein_coding	-0.964797	0.512351	0.764776	1.69911	Ankrd28	Ensembl	3633	chr16:7818667-7928518:-	chr16	-	7818667	7928518	ankyrin repeat domain 28 [Source:RGD Symbol;Acc:1559931]	AGAAGAAACATGATGACATTAGCAAGAAGAGTCTTAAAGGCAAGTTTTGCAAAAGGAACT				5.25358	4.22831	2.61893	7.40388	8.28834	8.91152		0.114608	0.13379	0.138635	0.0563739	0.0455329	0.0217499
ASRN6AP1B10422264311	protein_coding	ENSRNOT00000056366	protein_coding	-0.960053	0.514038	2.62302	6.16039	Ptprm	Ensembl	5290	chr9:114846095-115555261:-	chr9	-	114846095	115555261	protein tyrosine phosphatase, receptor type, M [Source:RGD Symbol;Acc:620776]	CACAGAGCTGCTGGCAGAATATGTGATAAGAACCTTTGCCGTGGAGAAGAGAGGTATTCA				1.48622	0.806736	-0.305283	3.63588	4.9917	5.86776		0.111011	0.206987	0.176184	0.0521784	0.037011	0.0310487
ASRN6AP1B10568595211	protein_coding	ENSRNOT00000077943	protein_coding	-0.959258	0.514321	0.742781	1.6734	Ptprj	Ensembl	7508	chr3:79233525-79390956:-	chr3	-	79233525	79390956	protein tyrosine phosphatase, receptor type, J [Source:RGD Symbol;Acc:3454]	TAGTAATGTTTACTCAGGTTGTCATTTAGTGTATTGTGTGTATGTGTGTGATGTGTGTGT				4.92819	3.63312	2.24324	7.24019	8.33769	8.89613		0.102511	0.138271	0.165864	0.0575586	0.0440811	0.0271727
ASRN6AP1B10001279011	protein_coding	ENSRNOT00000023657	protein_coding	-0.95849	0.514595	0.653104	1.57255	Mylk3	Ensembl	2751	chr19:27404712-27441536:+	chr19	+	27404712	27441536	myosin light chain kinase 3 [Source:RGD Symbol;Acc:1305801]	GAAAGAAGAAAAGGGAAAAGGAAAGAAGATGGCTACGTTGCTGGCCTCCTTGTGGATGAA				1.48129	2.78827	1.39275	3.05546	2.91025	2.44955		0.542591	0.62793	0.559916	0.353965	0.424501	0.311288
ASRN6AP1B10593671711	protein_coding	NM_013088	protein_coding	-0.957751	0.514859	0.842696	1.7934	Ptpn11	Refseq	5526	chr12:40895515-40955999:+	chr12	+	40895515	40955999		AGGTCGGACAAGGAAACACAGAGAGAACCGTCTGGCAGTACCACTTTCGGACCTGGCCAG				1.17105	-0.41054	-1.77376	3.73218	5.33003	7.30429		0.0512801	0.178234	0.270633	0.0470275	0.0222492	0.0164678
ASRN6AP1B10305636411	protein_coding	ENSRNOT00000082535	protein_coding	-0.945659	0.519192	1.61688	3.0671	Zkscan5	Ensembl	1913	chr12:11154807-11157583:-	chr12	-	11154807	11157583	zinc finger with KRAB and SCAN domains 5 [Source:RGD Symbol;Acc:1311175]	TGAAGCGCCACTTCAGAGAGAAATCCCAAAGATGCAGCGACAGAAGAAGTAAGGACACCA				7.6164	6.52609	4.89254	9.28664	9.62404	9.99308		0.106724	0.1191	0.0991333	0.0654795	0.0451923	0.0223111
ASRN6AP1B10142772111	protein_coding	ENSRNOT00000090332	protein_coding	-0.937887	0.521997	0.763578	1.6977	Terb1	Ensembl	2307	chr19:683484-735902:+	chr19	+	683484	735902	telomere repeat binding bouquet formation protein 1 [Source:RGD Symbol;Acc:1310400]	GAAGAAGACAACTTAGTAAAGAATCTACTGCCTCTGAAGAAATAAAAATTGTTCATCAAA		Yes		-0.216338	-0.79484	-1.49905	2.30607	4.15801	5.51473		0.139325	0.267981	0.227846	0.0989841	0.0395936	0.0516854
ASRN6AP1B10000780211	protein_coding	ENSRNOT00000006185	protein_coding	-0.928937	0.525245	0.611734	1.52809	Mterf3	Ensembl	3732	chr7:71273275-71293823:-	chr7	-	71273275	71293823	mitochondrial transcription termination factor 3 [Source:RGD Symbol;Acc:735158]	ACATTTAATTGTGGCTGGCTTACAGGTTCAGAGGTTTAGTCCATTATCAAGGTGGGAGCA				5.4602	5.22987	4.71762	6.64976	7.56498	8.79985		0.432686	0.601207	0.661869	0.149763	0.0878211	0.0327151
ASRN6AP1B10458993811	protein_coding	NM_001277261	protein_coding	-0.921532	0.527948	0.639794	1.55811	Tnnt1	Refseq	908	chr1:72889270-72899629:+	chr1	+	72889270	72899629		GAAGAAGAGCGCCCCAAACCCAGCCGTCCTGTGGTTCCTCCTTTGATTCCTCCGAAGATT				1.78828	1.79557	1.05186	2.83577	3.08036	5.79479		0.642862	0.598997	0.665057	0.390416	0.344728	0.165446
ASRN6AP1B10388745211	protein_coding	ENSRNOT00000002895	protein_coding	-0.917652	0.52937	0.667134	1.58791	Ncam2	Ensembl	3970	chr11:20474483-20705063:+	chr11	+	20474483	20705063	neural cell adhesion molecule 2 [Source:RGD Symbol;Acc:1303131]	AGAAGATGACATCAAGGCATAACCACAAGTTTCAGCAACTCGGTCAGCACCACAAGGAGT				6.3485	5.48903	3.80524	8.30992	8.87443	9.076		0.127201	0.125806	0.0836806	0.0715309	0.0456031	0.028025
ASRN6AP1B10006996611	protein_coding	ENSRNOT00000013128	protein_coding	-0.915976	0.529985	0.693274	1.61695	LOC103692166	Ensembl	4354	chr4:113981653-113988246:-	chr4	-	113981653	113988246	WD repeat-containing protein 54 [Source:RGD Symbol;Acc:9477816]	ACCTCTGGAGGGAGAAGGGACATCAGTGGAGTGGTGTGTGTGGCAGGAAGGCACTGCAAG				1.88842	-0.0422724	-1.26346	4.27268	5.78367	7.45323		0.0814053	0.106729	0.196576	0.0380078	0.0281049	0.0170987
ASRN6AP1B10115970711	protein_coding	ENSRNOT00000088677	protein_coding	-0.915361	0.530211	0.619048	1.53586	Rhbdd1	Ensembl	3736	chr9:88110731-88229479:+	chr9	+	88110731	88229479	rhomboid domain containing 1 [Source:RGD Symbol;Acc:1306477]	AAGAAGAGCGCACCGTTACTGTTGCAGATCACTCATGGCTGCCGGGAATGAAGCGGTCCC				0.766674	1.5332	0.552533	2.31439	2.57799	3.80398		0.489438	0.645386	0.559543	0.353759	0.353673	0.192762
ASRN6AP1B10544717911	protein_coding	NM_012954	protein_coding	-0.904081	0.534373	1.2549	2.3865	Fosl2	Refseq	984	chr6:25598936-25616995:-	chr6	-	25598936	25616995		CAAGACCATTGGTACCACCGTGGGCCGCAGAAGGAGAGATGAGCAGCTGTCTCCCGAAGA				0.570301	0.164488	-0.1861	1.76358	1.74481	4.3895		0.58547	0.462981	0.512703	0.37317	0.323043	0.186243
ASRN6AP1B10002890511	protein_coding	ENSRNOT00000075922	protein_coding	-0.903531	0.534577	0.806188	1.74859	Fyn	Ensembl	755	chr20:44580632-44596045:+	chr20	+	44580632	44596045	FYN proto-oncogene, Src family tyrosine kinase [Source:RGD Symbol;Acc:2641]	AGAGGACCTAAGATGGACGTGAGAAAGAGGGAGTAGATCGTGTGCGGGGAGGGAAACGCA				0.653736	1.07371	1.31344	1.23658	1.99655	3.0651		0.45171	0.465762	0.566438	0.245131	0.244728	0.0560955
ASRN6AP1B10040011911	protein_coding	ENSRNOT00000004416	protein_coding	-0.899655	0.536015	0.719859	1.64702	Mgrn1	Ensembl	2261	chr10:10833519-10881977:-	chr10	-	10833519	10881977	mahogunin ring finger 1 [Source:RGD Symbol;Acc:1311862]	GCCCTGGGTCCTGAGTCGTGCTCTGTTGGTATAGAGGAGTAAGCTGGATGGTCCACCTCC				1.44636	0.697762	-0.293832	3.92961	5.3595	6.69479		0.167796	0.30264	0.386721	0.0657328	0.0426769	0.0293561
ASRN6AP1B10512212111	protein_coding	ENSRNOT00000034889	protein_coding	-0.899362	0.536124	0.73807	1.66794	Krt20	Ensembl	1296	chr10:87342688-87351030:-	chr10	-	87342688	87351030	keratin 20 [Source:RGD Symbol;Acc:628646]	GTGGGAACATGACAGCATCCAGGCAGGCATGGTGCAGGAGGAGCTACATGGAATTACAGA				2.88074	3.82253	2.68278	4.27012	4.16652	4.0747		0.543532	0.578269	0.601159	0.339262	0.379392	0.317307
ASRN6AP1B10244089111	protein_coding	ENSRNOT00000058817	protein_coding	-0.89908	0.536229	0.949869	1.9317	Acsl6	Ensembl	5899	chr10:39655455-39719312:+	chr10	+	39655455	39719312	acyl-CoA synthetase long-chain family member 6 [Source:RGD Symbol;Acc:69403]	GCCTCTGGCTCACATGTTTGAGAGAGTGATCCAGTCTGTTGTCTACTGCCATGGAGGGCG				-0.568185	-0.297209	-1.16619	1.17203	2.09166	4.29632		0.550571	0.662459	0.674168	0.371267	0.266464	0.136158
ASRN6AP1B10540699311	protein_coding	ENSRNOT00000093740	protein_coding	-0.893804	0.538193	0.895542	1.86031	Supt5h	Ensembl	1628	chr1:85437780-85460238:+	chr1	+	85437780	85460238	SPT5 homolog, DSIF elongation factor subunit [Source:RGD Symbol;Acc:1563807]	AGAAGAGATTGAAGCCTCCAACATTGATAACGTTGTGCTGGATGAAGACCGCTCTGGGGC		Yes		3.70768	2.50867	1.69196	5.86879	7.09367	8.19991		0.220521	0.231064	0.283394	0.0773015	0.0563481	0.0359848
ASRN6AP1B10406824011	protein_coding	ENSRNOT00000081983	protein_coding	-0.881766	0.542703	0.750246	1.68208	AC118165.1	Ensembl	1500	chr1:80973850-81099322:+	chr1	+	80973850	81099322		GGCCCTACATGTGTGAGGTGTGTGGGAAGGGCTTCACAAAGTGGGACCACCTCCAGATAC				0.665885	-0.187039	-1.00198	1.00504	1.24551	0.664089		0.5684	0.558392	0.542815	0.467135	0.427012	0.213792
ASRN6AP1B10080942511	protein_coding	ENSRNOT00000029411	protein_coding	-0.873166	0.545947	0.854263	1.80784	Mis18bp1	Ensembl	3145	chr6:86879871-86924146:-	chr6	-	86879871	86924146	MIS18 binding protein 1 [Source:RGD Symbol;Acc:1594757]	CCTCCGAAAGGCCAGCGTCACTTATGACCTTAATGATGATAGCTTAGAGAGAACTGAAGT		Yes		5.61768	4.48326	2.86694	7.71874	8.46793	9.12386		0.101697	0.124233	0.136514	0.0557884	0.0418047	0.0212979
ASRN6AP1B10338593511	protein_coding	ENSRNOT00000075992	protein_coding	-0.870342	0.547017	1.39564	2.63105	Ube2j1	Ensembl	597	chr5:48274477-48284466:+	chr5	+	48274477	48284466	ubiquitin-conjugating enzyme E2, J1 [Source:RGD Symbol;Acc:1305067]	ACGCCCGAGGAGAGGAGAGCACTTGCCAAGAAATCACAAGACTTCTGTTGTGAGGGCTGT				4.58105	5.36733	4.15156	5.75273	5.67606	5.56554		0.570395	0.610131	0.636664	0.340446	0.424867	0.304184
ASRN6AP1B10626136011	protein_coding	ENSRNOT00000077398	protein_coding	-0.866226	0.54858	1.0574	2.08118	Trpm7	Ensembl	5592	chr3:119259467-119330345:-	chr3	-	119259467	119330345	transient receptor potential cation channel, subfamily M, member 7 [Source:RGD Symbol;Acc:620053]	TGCTGTCAAGCTGGTGACATATGCTCTCTCCTGTACTAATGCATCAGCGTTTGACCAGCT				0.108345	0.324912	-0.402832	2.09779	2.17155	2.97434		0.462535	0.542473	0.595398	0.406722	0.405226	0.203944
ASRN6AP1B10163293111	protein_coding	ENSRNOT00000038775	protein_coding	-0.857318	0.551978	0.672746	1.5941	Hoxa4	Ensembl	858	chr4:82158892-82160240:-	chr4	-	82158892	82160240	homeo box A4 [Source:RGD Symbol;Acc:2814]	TGAAGAAGATCCACGTGAGCGCCGTCAACCCCAGTTATAACGGAGGTGAGCCCAAGCGCT		Yes		2.7775	3.55874	3.50058	3.58152	4.93102	6.22995		0.33242	0.3715	0.447678	0.144289	0.0851305	0.0469833
ASRN6AP1B10000780311	protein_coding	ENSRNOT00000006319	protein_coding	-0.856773	0.552186	0.932454	1.90852	Galnt5	Ensembl	6781	chr3:44025300-44074678:+	chr3	+	44025300	44074678	polypeptide N-acetylgalactosaminyltransferase 5 [Source:RGD Symbol;Acc:620361]	CAGTGGGAGAAGAAGCCCTTGGTCCTGTCAAGACTTGACCCCTCCCCACCCCCAGTGTAG				4.39329	5.20002	4.76375	4.5765	5.50049	6.8911		0.411966	0.373766	0.409367	0.220137	0.144256	0.0898357
ASRN6AP1B10006740811	protein_coding	ENSRNOT00000030893	protein_coding	-0.854139	0.553195	0.634273	1.55216	Drd1	Ensembl	2236	chr17:11101306-11103541:+	chr17	+	11101306	11103541	dopamine receptor D1 [Source:RGD Symbol;Acc:2518]	AAGAAGCTACTATTGTGTTCTGAATGTTTTAAATGGCAGAGGCTTTCCCCGGGGCGAATT				1.7366	0.0368446	-1.48536	4.02833	5.47888	7.43529		0.0566805	0.206827	0.342154	0.0502563	0.0348734	0.013449
ASRN6AP1B10649192111	protein_coding	ENSRNOT00000065526	protein_coding	-0.854033	0.553236	0.733221	1.66235	Fbxo25	Ensembl	1071	chr16:80771596-80798041:-	chr16	-	80771596	80798041	Mus musculus F-box protein 25 (Fbxo25), transcript variant 3, mRNA. [Source:RefSeq mRNA;Acc:NM_001359061]	TCCAGTCAGAGAGGAGTTGGTTGCAGCCTCAGCGTGACTACAGGGATAGAGCCATGTGCT				2.56823	1.59136	0.89444	5.00019	6.46493	7.88583		0.148035	0.224375	0.279399	0.052732	0.0406342	0.0235545
ASRN6AP1B10258017611	protein_coding	ENSRNOT00000009316	protein_coding	-0.849799	0.554862	0.645042	1.56379	March10	Ensembl	2979	chr10:93591188-93679974:-	chr10	-	93591188	93679974	membrane associated ring-CH-type finger 10 [Source:RGD Symbol;Acc:1311692]	GAAGAAAGCGAAAGTTCCGAGTCTGGAGATGGCAATGAAAGCAACGTTTACCCAGGCCGG				0.742858	-0.804097	-1.55733	3.50877	5.1292	6.77021		0.0780892	0.19514	0.316155	0.0529488	0.0187159	0.0228662
ASRN6AP1B10000235811	protein_coding	ENSRNOT00000033529	protein_coding	-0.848544	0.555345	0.815833	1.76031	H2afy2	Ensembl	1925	chr20:31352960-31402483:-	chr20	-	31352960	31402483	H2A histone family, member Y2 [Source:RGD Symbol;Acc:1561371]	GTCTCCCTCAGTGGAGAGAAGATGAGAAAAACATCTCGGGGTGCTTTTCTGTTATAGGGT				2.94417	3.8374	2.47744	4.22684	4.06378	3.93321		0.539248	0.61885	0.594441	0.324479	0.416327	0.320706
ASRN6AP1B10393936111	protein_coding	ENSRNOT00000043216	protein_coding	-0.829419	0.562756	0.893136	1.85721	Unc13b	Ensembl	6172	chr5:58505500-58715576:+	chr5	+	58505500	58715576	unc-13 homolog B [Source:RGD Symbol;Acc:619723]	AGCTGACTCTCCCAGTTAAGGATGACTAAGGAGAATCTTGGGGTAGTTAAGACTATGGCT				5.10169	3.75602	2.18279	7.39356	8.32955	9.04295		0.0532749	0.0848269	0.0734693	0.0411562	0.0324881	0.0220294
ASRN6AP1B10006084811	protein_coding	NM_001191564	protein_coding	-0.809455	0.570597	2.25587	4.77621	Dip2a	Refseq	5445	chr20:13044056-13127971:+	chr20	+	13044056	13127971		CCTGTGTCAGAGAGAAACCAGCATTAATTTAAAATTAATTTAAAGGTAACGTGGTGACCT				2.63193	3.3337	2.1662	4.23775	4.27267	4.31016		0.518952	0.544391	0.547931	0.315306	0.369413	0.275041
ASRN6AP1B10002604811	protein_coding	ENSRNOT00000008045	protein_coding	-0.803516	0.572951	0.796459	1.73683	Rmdn2	Ensembl	2082	chr6:2216623-2280777:+	chr6	+	2216623	2280777	regulator of microtubule dynamics 2 [Source:RGD Symbol;Acc:1559836]	GAAGAACGAAAGAAGAAAGCACACCAAGTAATCAGAGAAATGTAAATAGAATTACAATAA				0.204948	0.70036	0.224353	1.5706	2.32748	3.55697		0.311901	0.347344	0.261249	0.233917	0.140576	0.053361
ASRN6AP1B10363149511	protein_coding	ENSRNOT00000000053	protein_coding	-0.799674	0.574479	3.41336	10.6543	Cd244	Ensembl	1352	chr13:89975405-89990731:+	chr13	+	89975405	89990731	CD244 molecule [Source:RGD Symbol;Acc:68400]	CGGGGAGATGAGAGGGGACAAAGAGAATCGGACAGACGTCTTTTCCAGTTCATCAACAGG				0.305038	-0.75568	-1.62663	2.66923	4.43003	5.77306		0.150671	0.270412	0.245091	0.070013	0.048939	0.0357541
ASRN6AP1B10004239811	protein_coding	ENSRNOT00000048654	protein_coding	-0.79508	0.576311	0.779096	1.71605	Wfdc6b	Ensembl	549	chr3:161071019-161078173:+	chr3	+	161071019	161078173	WAP four-disulfide core domain 6B [Source:RGD Symbol;Acc:1303277]	GAAGAACCAGCATCCCTAAACCTGAGAGGCTCATTTGAAAAATATTTAGCACTGTGTTAG				1.22091	1.08591	0.918989	3.11371	4.49269	6.04172		0.291599	0.448934	0.489023	0.161118	0.0725529	0.0430897
ASRN6AP1B10080458211	protein_coding	ENSRNOT00000087154	protein_coding	-0.787516	0.579341	0.689451	1.61267	Setd2	Ensembl	8000	chr8:118803075-118887771:+	chr8	+	118803075	118887771	SET domain containing 2 [Source:RGD Symbol;Acc:1305576]	AAGAAGAAAATGAGGCAAAGATTGAAAATGTGCAGAAAACAGGCTTCATCAAAGGACCAA		Yes		1.63204	1.60044	1.57519	2.3787	2.29827	2.61895		0.381057	0.356174	0.335942	0.249307	0.210058	0.118477
ASRN6AP1B10000308611	protein_coding	ENSRNOT00000072870	protein_coding	-0.753006	0.593366	1.44591	2.72435	Mydgf	Ensembl	498	chr9:10885560-10892405:+	chr9	+	10885560	10892405	myeloid-derived growth factor [Source:RGD Symbol;Acc:1589603]	GAGAGAGAGTGATGTCCCCCTGAAAAGCGAGGAGTTTGAAGTGACCAAGACAGCAGTGTC				3.76909	4.52275	3.3549	4.97661	4.88385	4.88593		0.560281	0.570655	0.587605	0.331418	0.379025	0.288433
ASRN6AP1B10005275111	protein_coding	ENSRNOT00000064478	protein_coding	-0.752323	0.593647	0.640367	1.55873	Col4a5	Ensembl	6479	chrX:112769645-112983685:+	chrX	+	112769645	112983685	collagen type IV alpha 5 chain [Source:RGD Symbol;Acc:1565499]	GCTTGGTCTTCTCCCTTCAATTAGAAAAAGACAATGGACTTTTAAAACCTTTATATTTTA				-0.194868	0.69786	0.053226	1.1378	1.59827	2.96351		0.556811	0.720687	0.768265	0.608349	0.307257	0.0819206
ASRN6AP1B10005414811	protein_coding	ENSRNOT00000086943	protein_coding	-0.744414	0.59691	0.590841	1.50612	Akain1	Ensembl	2615	chr9:117795132-117842270:+	chr9	+	117795132	117842270	A-kinase anchor inhibitor 1 [Source:RGD Symbol;Acc:2324352]	GGGGCAGAGCTTTCAAGGGTGAGCATGTTATGTGGGGATCTATGGAAGCCCAGTCATGAG				6.37422	5.44241	3.71607	8.36739	8.88324	9.32445		0.0943806	0.101799	0.0967742	0.061259	0.0418978	0.0187499
ASRN6AP1B10012250511	protein_coding	ENSRNOT00000003280	protein_coding	-0.739153	0.599091	0.851372	1.80422	Tfcp2l1	Ensembl	7376	chr13:34610689-34670124:+	chr13	+	34610689	34670124	transcription factor CP2-like 1 [Source:RGD Symbol;Acc:1305456]	TGCTCTTCATCACCAAAGGAAGTCAGGATAGGGACTCAAGCAGATCAGGAAGCAGGAGCT		Yes		8.21008	7.29233	5.57789	9.56305	9.82364	9.98605		0.121962	0.13264	0.12699	0.0843366	0.0476025	0.0273058
ASRN6AP1B10007022811	protein_coding	ENSRNOT00000017169	protein_coding	-0.737963	0.599585	0.720667	1.64794	Col19a1	Ensembl	3390	chr9:30515089-30844199:-	chr9	-	30515089	30844199	collagen type XIX alpha 1 chain [Source:RGD Symbol;Acc:1308920]	TGAAGAGAGGATGGCTGTGTTTCTGTCCCAGCTTAAGTTGCCAGCAGCAATGTTGTCTGC				-0.551256	-0.60767	-0.211697	0.457382	1.55417	3.45802		0.346551	0.552476	0.654316	0.232331	0.113149	0.0350475
ASRN6AP1B10930415411	protein_coding	NM_001013155	protein_coding	-0.727822	0.603815	0.787143	1.72565	Shoc2	Refseq	2193	chr1:274663683-274751195:+	chr1	+	274663683	274751195		AGGAGGAAGGAGGAATCCTAATGAACTGACCAGCAGCATTTTCACAAGTTGAAATGAACA				1.33836	1.46102	1.48451	2.20419	2.12587	1.88808		0.431814	0.435202	0.433049	0.318182	0.32082	0.206551
ASRN6AP1B10004935411	protein_coding	ENSRNOT00000001338	protein_coding	-0.719075	0.607487	0.634028	1.55189	LOC102556092	Ensembl	786	chr12:37184763-37185548:-	chr12	-	37184763	37185548	uncharacterized LOC102556092 [Source:RGD Symbol;Acc:7677226]	TGCATCCACCAGAGAGTACACACCAAGGAGAGAAACCATCTCAAAATATCAGTTATATAA				2.01084	0.422132	-1.03018	4.6856	6.10447	7.60117		0.0533796	0.0540469	0.161221	0.0502457	0.0378687	0.0222366
ASRN6AP1B10001159611	protein_coding	ENSRNOT00000007806	protein_coding	-0.715865	0.60884	0.640359	1.55872	Kap	Ensembl	705	chr4:167549929-167552973:-	chr4	-	167549929	167552973	kidney androgen regulated protein [Source:RGD Symbol;Acc:2947]	TAGAAAATCATGTAAGTCTAAGATGCTCCCAGCAAAGAAGAAAGAACAAGGAAGTGGTCC				1.25703	-0.192857	-1.43737	3.70955	5.29782	6.92313		0.0838396	0.122092	0.209474	0.0396741	0.0280619	0.0183484
ASRN6AP1B10423468711	protein_coding	NM_001024762	protein_coding	-0.714907	0.609244	0.778805	1.71571	Prim2	Refseq	2141	chr9:38535456-38745049:+	chr9	+	38535456	38745049		AGGGGCACAGGATCCACAGGCAGGCAACAGAGTCAGGGTGTAATCAGGGTGCTGAGAAGG				0.0626247	-0.187726	-0.293571	1.77326	3.52713	5.08961		0.354953	0.49956	0.518831	0.134719	0.0530375	0.0335329
ASRN6AP1B10473787211	protein_coding	ENSRNOT00000085041	protein_coding	-0.714405	0.609456	0.621712	1.5387	Sdr16c5	Ensembl	1271	chr5:16904939-16930075:-	chr5	-	16904939	16930075	short chain dehydrogenase/reductase family 16C, member 5 [Source:RGD Symbol;Acc:1565999]	AGACGCCTGCATCTCTCCGTGGTGGCAAGAAAGGGAACTGTTTGTGAGGTGTTGGCCAGA				0.246368	-0.140381	-0.264743	1.87514	3.6976	5.25401		0.267635	0.457926	0.4622	0.097731	0.0685703	0.0342208
ASRN6AP1B10710565311	protein_coding	ENSRNOT00000089433	protein_coding	-0.708806	0.611826	0.693877	1.61762	Serinc4	Ensembl	881	chr3:113418436-113421916:-	chr3	-	113418436	113421916	serine incorporator 4 [Source:RGD Symbol;Acc:1566077]	AGCATCTCTTCCCAGGCAGACTGGTGCAGCTCAAGACTGTAGCTGGTTCCTAGGTGTGTT				7.72329	7.29571	6.70965	8.23107	8.95878	9.7555		0.530262	0.723925	0.690748	0.383325	0.217742	0.0940345
ASRN6AP1B10005389311	protein_coding	ENSRNOT00000075725	protein_coding	-0.693984	0.618145	0.604702	1.52066	RGD1566359	Ensembl	570	chr17:9457719-9458288:-	chr17	-	9457719	9458288	similar to RIKEN cDNA B230219D22 [Source:RGD Symbol;Acc:1566359]	AGTAGAGTGGTTCACGGGGTTCAGGAAACGAGTGGTGAGGTCAAGCCACCCAGTGAATGA				5.30693	3.98633	5.42719	6.52684	7.6292	8.87612		0.166388	0.300486	0.221609	0.142654	0.0775094	0.0430948
ASRN6AP1B10007583211	protein_coding	ENSRNOT00000079725	protein_coding	-0.690354	0.619702	1.01759	2.02454	Krtap12-2	Ensembl	330	chr20:11620616-11620945:-	chr20	-	11620616	11620945	keratin associated protein 12-2 [Source:RGD Symbol;Acc:2319746]	GCCTGCTGTGTGCATTCCTGTGAGGTACCAAGTGGCTTACTGTGTGCCTGTGAGCTGCAG				6.51564	5.51073	4.95442	8.26381	9.02289	9.88226		0.119021	0.141067	0.0933223	0.0700955	0.0531881	0.0184922
ASRN6AP1B10222330011	protein_coding	ENSRNOT00000041115	protein_coding	-0.685335	0.621861	0.890269	1.85352	AABR07043429.1	Ensembl	756	chr19:28290475-28296640:-	chr19	-	28290475	28296640		CAGGAGTTCCCTGCTGACCACAATCCTCAACAGGCAAAGACTTTTTCTTCTGAGAGAGCA				1.22526	1.33062	1.24585	2.40353	2.82763	3.96359		0.480952	0.550324	0.501312	0.400454	0.321651	0.147378
ASRN6AP1B10008044111	protein_coding	ENSRNOT00000012048	protein_coding	-0.680315	0.624029	0.672257	1.59356	C2cd4b	Ensembl	1023	chr8:73593310-73594332:+	chr8	+	73593310	73594332	C2 calcium-dependent domain containing 4B [Source:RGD Symbol;Acc:1591932]	GAGGCTTCTTGGTCGACTCCGCTCCTCCACTCCTGAGCCTGCCTTTTCCAACGTGCTCAC				5.87947	6.18802	5.55238	6.31529	6.42633	6.70968		0.776483	0.725011	0.781627	0.526336	0.557781	0.30325
ASRN6AP1B10140666311	protein_coding	ENSRNOT00000050464	protein_coding	-0.662938	0.631591	0.808203	1.75103	LOC689479	Ensembl	1249	chr16:66230841-66387794:+	chr16	+	66230841	66387794	similar to Discs large homolog 5 (Placenta and prostate DLG) (Discs large protein P-dlg) [Source:RGD Symbol;Acc:1592283]	GGCCGGAATGAACATCTGTGACCCCAGAGCCCAGCAACAGCAGGTCTAAAATTCTCCAGC				-0.961856	-0.668759	-2.39886	1.33518	1.07564	2.0201		0.544663	0.598246	0.467402	0.429563	0.302639	0.217368
ASRN6AP1B10001776711	protein_coding	ENSRNOT00000075616	protein_coding	-0.662385	0.631833	0.672467	1.5938	AABR07000740.2	Ensembl	720	chr1:24900858-24905169:+	chr1	+	24900858	24905169		TGAAAGGATCCCAGGAAGACAGCCCCCTGAAGAGTAAGTTTCCTTCTCAGGAGTTCCCTG				3.23974	1.86503	1.03714	5.61006	7.12782	8.24769		0.0667555	0.144986	0.254967	0.0447242	0.0308229	0.021425
ASRN6AP1B10009699411	protein_coding	ENSRNOT00000001260	protein_coding	-0.644746	0.639606	0.620615	1.53753	Gsx1	Ensembl	786	chr12:9605873-9607168:-	chr12	-	9605873	9607168	GS homeobox 1 [Source:RGD Symbol;Acc:1310020]	TTGCCCATGTCTCCATCTTCCTCCGGGAAGGATGACAGAGATCTCACAGTCACTCCGTAG		Yes		0.416002	-0.0997915	-0.432951	1.85898	3.26352	4.75254		0.153385	0.283341	0.398599	0.139098	0.0716399	0.0277502
ASRN6AP1B10004569311	protein_coding	ENSRNOT00000032109	protein_coding	-0.642578	0.640567	1.0703	2.09987	Ankfn1	Ensembl	1212	chr10:76903325-76930631:-	chr10	-	76903325	76930631	ankyrin-repeat and fibronectin type III domain containing 1 [Source:MGI Symbol;Acc:MGI:2686021]	TCAGAGATGAGTCCAGACCCTACATCCCCAGTTTCAGAGATTCTAAGTAGTATGCTTTAG				0.534933	-0.0453991	-0.836688	2.1985	3.51926	5.4429		0.235303	0.255163	0.148196	0.112555	0.0496459	0.031908
ASRN6AP1B10005947611	protein_coding	ENSRNOT00000019504	protein_coding	-0.640588	0.641451	0.992971	1.99028	LOC100909657	Ensembl	606	chr4:149908375-149908980:+	chr4	+	149908375	149908980	uncharacterized LOC100909657 [Source:RGD Symbol;Acc:6502210]	TCAAACCTGCACATCCACCAACGTGTCCACACAGGAGAGAGGCCCTACAAGTGCGGGGAG				4.86386	4.76951	4.56124	6.04528	5.80031	5.80854		0.508053	0.493662	0.419564	0.241188	0.276126	0.263741
ASRN6AP1B10389416311	protein_coding	NM_001108984	protein_coding	-0.640195	0.641626	0.727537	1.65581	AABR07065078.1	Refseq	4130	chr6:107117888-107165538:+	chr6	+	107117888	107165538		GAAGAAGAGAAATGAATTCCTAGAAGATTATGACGATGACAGAGATGACCCAAAGTACTA	Rbm25			4.23199	3.42016	2.24549	6.47097	7.60231	8.3592		0.150929	0.139509	0.212433	0.0709276	0.054286	0.0310214
ASRN6AP1B10007805611	protein_coding	ENSRNOT00000064643	protein_coding	-0.632101	0.645236	0.605717	1.52174	Sdr39u1	Ensembl	1465	chr15:34563786-34566719:-	chr15	-	34563786	34566719	short chain dehydrogenase/reductase family 39U, member 1 [Source:RGD Symbol;Acc:1309307]	GGCTCTTCTCCCTAAACGGGGTCCTGAACATTTTACCTCTCTCCTCATCCTTTCCTTTCA				1.16852	2.1187	0.790136	2.56202	2.384	2.52979		0.58186	0.668142	0.68212	0.378183	0.390507	0.298761
ASRN6AP1B10259126511	protein_coding	ENSRNOT00000011794	protein_coding	-0.617895	0.651621	2.62331	6.16161	Tank	Ensembl	2034	chr3:47439076-47515700:+	chr3	+	47439076	47515700	TRAF family member-associated NFKB activator [Source:RGD Symbol;Acc:628859]	CACAGTCAGTGAAGGAAAACTTGTCACCTGGAGAAGAGAGCTGGCATTCGTACCATCCTT				3.82839	2.11811	1.85354	5.82559	7.01337	8.52875		0.128646	0.217593	0.456114	0.060701	0.0405609	0.0181927
ASRN6AP1B10409329011	protein_coding	ENSRNOT00000072295	protein_coding	-0.613524	0.653598	0.636303	1.55434	Dbi	Ensembl	1803	chr13:36117119-36174908:-	chr13	-	36117119	36174908	diazepam binding inhibitor, acyl-CoA binding protein [Source:RGD Symbol;Acc:2490]	GCCCCAGGTGTCGCCCTGTGCTCCTGTCTCTCTTGTTAAGGAGAGAGCTACAAAGAATCA				0.0223289	-0.244639	-1.28064	1.46444	2.93227	4.48319		0.462199	0.646701	0.622369	0.153896	0.104109	0.0355083
ASRN6AP1B10002383111	protein_coding	ENSRNOT00000025756	protein_coding	-0.610477	0.65498	0.718657	1.64565	Pura	Ensembl	867	chr18:29110242-29111156:+	chr18	+	29110242	29111156	purine rich element binding protein A [Source:RGD Symbol;Acc:1308543]	ATGAAGAAGATTCAAGAGAAGCAGAGGGAGAAGCGGGCCGCCTGTGAGCAGCTCCACCAG				4.80651	5.28386	4.14382	5.65886	5.65273	5.79806		0.663214	0.606033	0.638377	0.41219	0.450798	0.35009
ASRN6AP1B10349001911	protein_coding	ENSRNOT00000061858	protein_coding	-0.601884	0.658893	0.596063	1.51159	Reln	Ensembl	10389	chr4:9347779-9773217:+	chr4	+	9347779	9773217	reelin [Source:RGD Symbol;Acc:3553]	AGAAGATTAGAGCCCCTTCCAACGTAAGCACCATCATCCACATCCTCTACCTTCCTGAGG				3.46902	3.85513	3.21759	4.17785	4.16899	4.00057		0.613964	0.589445	0.601991	0.36583	0.474475	0.354069
ASRN6AP1B10222139911	protein_coding	ENSRNOT00000092165	protein_coding	-0.601273	0.659172	0.979782	1.97217	AABR07066379.1	Ensembl	1033	chr9:8399632-8442298:+	chr9	+	8399632	8442298		TGCAAAGGAACAGCAGGTCTGAAATTCTCCAGCAGAAACTCGAACATGACACATTCCAGG				1.10964	0.224903	-0.628926	3.10208	4.50045	6.50373		0.214879	0.448195	0.593482	0.0679647	0.0399197	0.0229356
ASRN6AP1B10004874711	protein_coding	ENSRNOT00000019933	protein_coding	-0.587071	0.665693	0.846579	1.79823	Ttc36	Ensembl	780	chr8:49106374-49109981:-	chr8	-	49106374	49109981	tetratricopeptide repeat domain 36 [Source:RGD Symbol;Acc:1359544]	AAAGCCATTAGCCTGCTACCTGAGAGAGCCTCTGCGTACAACAACCGTGCCCAAGCGAGG				4.54171	3.73364	2.29461	6.86389	7.92671	8.49902		0.154593	0.125739	0.135916	0.0728709	0.0585842	0.0343648

## Sheet: hypo-up
Table S6-3 The hypo m6A mRNA level and up-regulated mRNA expression between M1-L and M0-L
ProbeName	type	Transcript_ID	transcript_type	Foldchange(log2-Scaled)GE	Foldchange GE	Foldchange(log2-Scaled)m6A	Foldchange m6A	GeneSymbol	source	RNAlength	Locus	chrom	strand	txStart	txEnd	description	Sequence	Alias_Gene_symbol	TF	[A4, M1](Expression_level)	[A5, M1](Expression_level)	[A6, M1](Expression_level)	[A1, M0](Expression_level)	[A2, M0](Expression_level)	[A3, M0](Expression_level)		[A4, M1](Methylation_level)	[A5, M1](Methylation_level)	[A6, M1](Methylation_level)	[A1, M0](Methylation_level)	[A2, M0](Methylation_level)	[A3, M0](Methylation_level)
ASRN6AP1B10003361911	protein_coding	ENSRNOT00000014865	protein_coding	8.18549	291.125	-1.62036	0.325255	Ccl5	Ensembl	545	chr10:70739800-70744315:-	chr10	-	70739800	70744315	C-C motif chemokine ligand 5 [Source:RGD Symbol;Acc:69069]	ATACCATAGAGATTATAACTGTGTCCTCTCCTATGGCCTGGGAGGTGTGCTCTTCACAGG				6.03496	5.56925	5.82803	4.87331	5.00663	4.752		0.411691	0.406458	0.30865	0.563874	0.568718	0.675234
ASRN6AP1B10003387411	protein_coding	ENSRNOT00000018549	protein_coding	7.52093	183.665	-0.742322	0.597777	Dusp2	Ensembl	1623	chr3:119776925-119779099:+	chr3	+	119776925	119779099	dual specificity phosphatase 2 [Source:RGD Symbol;Acc:1305804]	CGTTGGAAACAGCACTTTATATTTATATAGAACATTGAGGTTGTGTCAATAAAAATAGTG				7.19871	6.62625	7.10783	2.40263	2.5447	2.53541		0.441611	0.473787	0.401561	0.668964	0.672261	0.709202
ASRN6AP1B10002988511	protein_coding	ENSRNOT00000013732	protein_coding	7.25206	152.436	-1.63684	0.32156	Il6	Ensembl	1045	chr4:3043231-3047807:+	chr4	+	3043231	3047807	interleukin 6 [Source:RGD Symbol;Acc:2901]	GTATCTAAATTATGTTGTTCTCTACGAAGAACTGGCAATATGAATGTTGAAACACTATTT				5.89002	5.49398	5.67889	4.8914	4.9625	5.00668		0.393216	0.525762	0.273435	0.657461	0.615652	0.68481
ASRN6AP1B10003629111	protein_coding	ENSRNOT00000003012	protein_coding	6.91966	121.067	-1.73921	0.299533	LOC100910270	Ensembl	733	chr14:10692764-10714524:+	chr14	+	10692764	10714524	uncharacterized LOC100910270 [Source:RGD Symbol;Acc:6499131]	GGATGCCACTCCTTGACTTGGTTTCTCGTTGCTCCCATCATCAGATATTCCGGCTTATAA				3.74201	4.39946	4.38358	2.89931	2.83538	2.18796		0.165256	0.122204	0.129951	0.248081	0.294673	0.390001
ASRN6AP1B10005305211	protein_coding	ENSRNOT00000003075	protein_coding	6.08422	67.8473	-0.878562	0.543909	Cxcl10	Ensembl	1134	chr14:17210733-17212930:+	chr14	+	17210733	17212930	C-X-C motif chemokine ligand 10 [Source:RGD Symbol;Acc:620209]	ACAAGATGTGTTGGATGGTTTTCAAAATAAAATGTACTGTATTGAATGTAGTATGAGACC				7.37521	7.63417	7.63752	6.64921	6.55934	6.46403		0.286214	0.187366	0.222667	0.380662	0.397504	0.494273
ASRN6AP1B10538460811	protein_coding	ENSRNOT00000039383	protein_coding	5.84414	57.4463	-0.621651	0.649927	Cxcl13	Ensembl	1138	chr14:15253125-15258207:-	chr14	-	15253125	15258207	C-X-C motif chemokine ligand 13 [Source:RGD Symbol;Acc:1564256]	TCCTATTCATCCAGTGTCATTCAATAAACTTAATCAAATAGTTTGCTTGTGACTGGTTCA				2.4876	3.00922	3.82809	1.82979	1.86435	1.42497		0.32976	0.213818	0.23749	0.420502	0.484139	0.56577
ASRN6AP1B10005366011	protein_coding	ENSRNOT00000057433	protein_coding	5.80958	56.0864	-0.680362	0.624009	Cxcl17	Ensembl	795	chr1:82267381-82279145:-	chr1	-	82267381	82279145	C-X-C motif chemokine ligand 17 [Source:RGD Symbol;Acc:1304717]	AATCAGAGACTGCCTGGTTAGAAGCAATAAAGGTTTAGAAATTGTGGTTTCTTAGCATCT				4.40303	4.2908	4.40321	2.51143	2.59506	2.37544		0.36687	0.415066	0.280293	0.598257	0.568713	0.679108
ASRN6AP1B10004221811	protein_coding	ENSRNOT00000088737	protein_coding	5.7257	52.9184	-1.16791	0.445066	Wfdc21	Ensembl	379	chr10:71047310-71053191:+	chr10	+	71047310	71053191	WAP four-disulfide core domain 21 [Source:RGD Symbol;Acc:1303147]	CCAGGGGAACAATGTGTCAGTACTGGATGCAGTAACGTCTGTGCTACAAGCTAAGAACAG				3.25205	2.31533	2.35175	1.99061	2.01995	1.79834		0.341515	0.689883	0.300044	0.731468	0.629808	0.668033
ASRN6AP1B10001161011	protein_coding	ENSRNOT00000067635	protein_coding	5.65057	50.2331	-0.641207	0.641176	Pvalb	Ensembl	537	chr7:119429019-119441487:-	chr7	-	119429019	119441487	parvalbumin [Source:RGD Symbol;Acc:3457]	ATGACACCACTCTTCTGGAAAATGCTGGAGAAACAATAAAGGCTGTACCCATCGGACACC				3.34138	3.29068	3.62847	2.74135	2.6849	2.65512		0.280798	0.214718	0.168914	0.357635	0.362331	0.393738
ASRN6AP1B10005492711	protein_coding	ENSRNOT00000006196	protein_coding	5.52752	46.1265	-0.86422	0.549344	Itln1	Ensembl	1127	chr13:89919667-89929770:+	chr13	+	89919667	89929770	intelectin 1 [Source:RGD Symbol;Acc:1561048]	ACAATGACCTAGTAACTAGAATGCTAATGACCAGAAAAGCGGAATAAATCATGTTCATTG				2.21296	1.43067	1.15507	-0.700802	-0.27153	-0.343435		0.249117	0.484317	0.198339	0.670292	0.644048	0.69187
ASRN6AP1B10002442911	protein_coding	ENSRNOT00000042643	protein_coding	5.51421	45.7026	-0.613275	0.653711	Wfdc21	Ensembl	380	chr10:71047310-71053191:+	chr10	+	71047310	71053191	WAP four-disulfide core domain 21 [Source:RGD Symbol;Acc:1303147]	AGGAACACATGGGGAGGGACAAGGCGGTGTTTCTTTTAATAAAGCATTAATGTAAAAGTC				2.48491	3.01245	2.7794	1.04785	1.25445	1.35309		0.338666	0.449428	0.240819	0.592213	0.581409	0.642195
ASRN6AP1B10006243311	protein_coding	ENSRNOT00000011237	protein_coding	5.42003	42.8145	-0.793828	0.576812	Plpp3	Ensembl	3079	chr5:124690214-124765498:+	chr5	+	124690214	124765498	phospholipid phosphatase 3 [Source:RGD Symbol;Acc:620454]	GTGGCATACAAAGTGAAAAATGTGTATCTGAGAAACTAAACATGTATTAAATGTGCTTTT				7.34349	6.26198	6.73734	5.34522	5.23037	5.08114		0.462524	0.467675	0.336911	0.657358	0.681357	0.724728
ASRN6AP1B10001543611	protein_coding	ENSRNOT00000008865	protein_coding	4.83701	28.5815	-1.29445	0.407691	Cst7	Ensembl	1140	chr3:146365092-146373365:+	chr3	+	146365092	146373365	cystatin F [Source:RGD Symbol;Acc:1309154]	ATAGCAGCAATAACACAAGACACTGACTTCACTTGGCAATTTGTGGCACCAATAAAGCCA				0.969756	0.925012	1.22132	0.348721	0.163012	0.297013		0.38845	0.337784	0.186917	0.475705	0.463026	0.571538
ASRN6AP1B10252882511	protein_coding	ENSRNOT00000082116	protein_coding	4.80658	27.9849	-0.666032	0.630238	RT1-S3	Ensembl	548	chr20:3178250-3179674:+	chr20	+	3178250	3179674	RT1 class Ib, locus S3 [Source:RGD Symbol;Acc:735037]	CCTCAGAAGGCATGAAAAGGGTCTCTCAGATTTAGACATTTGAATGACTGGGCATCTTTA				5.81341	6.43923	6.80558	5.34096	5.19648	4.92487		0.225598	0.15525	0.120809	0.228092	0.289265	0.372445
ASRN6AP1B10008514611	protein_coding	ENSRNOT00000025794	protein_coding	4.48335	22.3678	-0.638713	0.642286	Sod2	Ensembl	2063	chr1:47914759-47921587:-	chr1	-	47914759	47921587	superoxide dismutase 2 [Source:RGD Symbol;Acc:3732]	CCATCTTCCTTGTTTTCTTTACTGACTATGTAATGTTTTATCAGTTGGATATTACTGAAT				6.95161	6.46885	6.66939	5.71706	5.90018	5.6256		0.285525	0.378952	0.297362	0.583702	0.565134	0.689008
ASRN6AP1B10089046011	protein_coding	NM_001008510	protein_coding	4.41585	21.3453	-0.7419	0.597951	Isg20	Refseq	817	chr1:140602260-140608892:+	chr1	+	140602260	140608892		AGGGCCACGCCATTTGCTGAAGCCAGGCTAGAGATCCTGCAGCTTCTGAAAGGCAAGCTG				7.04738	6.80832	7.04451	5.87022	5.98332	5.71861		0.289878	0.344575	0.312247	0.502892	0.53188	0.655964
ASRN6AP1B10006348311	protein_coding	ENSRNOT00000025856	protein_coding	4.35042	20.3989	-0.622317	0.649627	Ch25h	Ensembl	1316	chr1:252807065-252808380:-	chr1	-	252807065	252808380	cholesterol 25-hydroxylase [Source:RGD Symbol;Acc:1310575]	TCTGACTCTTTAAAATAATCAAATTTGTTCCTGCTGGGCAGTGATCAAGATTATAGTATA				2.92348	2.49189	2.53145	1.33845	1.49607	1.38824		0.221347	0.282999	0.155809	0.397185	0.3938	0.446025
ASRN6AP1B10003013411	protein_coding	ENSRNOT00000016475	protein_coding	4.28333	19.472	-0.951585	0.517064	Mgarp	Ensembl	1206	chr2:140444965-140453107:-	chr2	-	140444965	140453107	mitochondria-localized glutamic acid-rich protein [Source:RGD Symbol;Acc:1586369]	CTTTCTCTTACTTTATTATATGTAAGACTAGATTGTTGGGTTTGACGTGAACTCATTTAA				7.44036	7.68761	8.03337	6.4699	6.61738	5.99421		0.402307	0.325862	0.518661	0.681686	0.674148	0.779748
ASRN6AP1B10002579511	protein_coding	ENSRNOT00000004440	protein_coding	4.19533	18.3198	-0.962615	0.513126	Dck	Ensembl	1169	chr14:20935369-20953095:-	chr14	-	20935369	20953095	deoxycytidine kinase [Source:RGD Symbol;Acc:620667]	CTTCAGTTTTGTATATTGCCATAGCTTGATATTACTGCAAAAGTCTTTAGAAGATTAAAG				1.24738	1.01289	1.60107	0.203498	0.140865	0.240325		0.284257	0.461983	0.304744	0.688951	0.594711	0.632756
ASRN6AP1B10000024011	protein_coding	ENSRNOT00000003085	protein_coding	3.97464	15.7212	-1.58195	0.334029	Chic2	Ensembl	1093	chr14:35683442-35717922:+	chr14	+	35683442	35717922	cysteine-rich hydrophobic domain 2 [Source:RGD Symbol;Acc:1309278]	TACATTTGAACTTAGCATAAAAATGGCCAGCCTTTGTTATTTTGTCAACAAGTTTCACAT				4.21265	3.92645	4.49177	3.37968	3.37984	3.46899		0.321932	0.387171	0.326744	0.606086	0.602606	0.736496
ASRN6AP1B10270212111	protein_coding	NM_001017496	protein_coding	3.95813	15.5423	-0.644348	0.639782	Cxcl13	Refseq	1138	chr14:15253149-15258185:-	chr14	-	15253149	15258185		AAATTTGTCCGAAGAAGTATTACTTCAACTCCCCAAGCTCCAGTGAGTAAGAAAAGAGCT				4.78557	3.67151	4.10003	3.18467	3.19937	3.08872		0.267305	0.476955	0.328364	0.709123	0.639859	0.710879
ASRN6AP1B10004285111	protein_coding	NM_001110491	protein_coding	3.78162	13.7525	-0.694428	0.617954	AABR07002848.1	Refseq	1840	chr1:86872808-86878709:+	chr1	+	86872808	86878709		CCCTGATCATCACAGATGTCTATAATTGTGTTATATTTAAAGTTACCTTTCATTTTCTCA	Fbxo27			6.42503	5.93375	6.06711	3.55581	3.55081	3.23466		0.372179	0.432512	0.337711	0.557975	0.568348	0.605095
ASRN6AP1B10114187011	protein_coding	ENSRNOT00000082664	protein_coding	3.78145	13.7509	-1.25535	0.418892	Zfp955a	Ensembl	1776	chr7:15785410-15788262:+	chr7	+	15785410	15788262	zinc finger protein 955A [Source:RGD Symbol;Acc:1598322]	ACCTGATTTCCATAGGAAAGACAGAGGAAGAAAGTATGGATGTGAATTACCCAATGGTCC				3.51075	2.68446	3.04614	2.31055	2.34711	2.1166		0.332773	0.527091	0.380893	0.677365	0.577065	0.722696
ASRN6AP1B10447311411	protein_coding	ENSRNOT00000089624	protein_coding	3.76219	13.5686	-0.84532	0.556587	Plscr1	Ensembl	804	chr8:99713783-99725021:+	chr8	+	99713783	99725021	phospholipid scramblase 1 [Source:RGD Symbol;Acc:620521]	TCAGATTCTGATTCATCAGCAAGTCGAACTTCTAGAAGTCTTAACAGGCTTTGAAACAAA		Yes		2.96332	2.83401	3.35935	2.45288	2.40596	2.20579		0.299861	0.375195	0.351907	0.58418	0.581859	0.678448
ASRN6AP1B10008398611	protein_coding	ENSRNOT00000009894	protein_coding	3.64798	12.5358	-0.673291	0.627075	Nfkbia	Ensembl	1565	chr6:76267228-76270457:-	chr6	-	76267228	76270457	NFKB inhibitor alpha [Source:RGD Symbol;Acc:3171]	GCTGAGATTTGTACCACTTTCTTGTAAATGTTGTATATGGTGTATTTTGTTGGTAATTAT		Yes		3.95432	3.15973	2.96417	2.79466	2.73702	2.46464		0.35545	0.571117	0.46995	0.71935	0.661887	0.807438
ASRN6AP1B10008145511	protein_coding	ENSRNOT00000064305	protein_coding	3.47963	11.1551	-0.586322	0.666039	PVR	Ensembl	2164	chr1:80820050-80835701:-	chr1	-	80820050	80835701	poliovirus receptor [Source:RGD Symbol;Acc:3813]	GATGTATGTCTTCATTGCAAACATTTTATTGACCTTCGTAAAAATGTGTGAACCACAGAT				1.50713	2.1602	2.78523	0.978252	0.638312	0.72634		0.335163	0.254858	0.33122	0.531035	0.455146	0.712703
ASRN6AP1B10000581411	protein_coding	ENSRNOT00000031667	protein_coding	3.33576	10.0963	-0.831362	0.561998	Cxcl11	Ensembl	1556	chr14:17195014-17198291:+	chr14	+	17195014	17198291	C-X-C motif chemokine ligand 11 [Source:RGD Symbol;Acc:727827]	AGTAAGCCACTATAAGTCATTAAATCATCAACAACTACATGCTTTCTGGACATTGAGATG				3.68091	2.98877	3.86817	2.58718	2.54956	2.34179		0.308577	0.454339	0.228518	0.650915	0.600095	0.738782
ASRN6AP1B10002753911	protein_coding	ENSRNOT00000034930	protein_coding	3.21986	9.31699	-1.33866	0.395388	RGD1561113	Ensembl	252	chr3:11408348-11410732:-	chr3	-	11408348	11410732	similar to Hypothetical UPF0184 protein C9orf16 homolog [Source:RGD Symbol;Acc:1561113]	CCATGTTGGATCAGATCAACTCTTGTCTGGACCACCTGGAGGAGAAGAACGACCACCTCC				6.92295	6.79196	6.96613	6.3496	6.36947	6.12989		0.227221	0.214703	0.122703	0.275345	0.276159	0.351343
ASRN6AP1B10148570411	protein_coding	ENSRNOT00000079167	protein_coding	3.17623	9.03944	-0.70365	0.614017	Plek	Ensembl	1904	chr14:100151210-100217913:-	chr14	-	100151210	100217913	pleckstrin [Source:RGD Symbol;Acc:1308269]	CGCGATGGAAAGGCGCACGATCCCCGGGAAGTGTGTTTAACACCTGGAAACCCATGTGGG		Yes		1.9532	1.06589	1.50176	-0.144108	-0.755016	0.282279		0.190982	0.483835	0.215213	0.609124	0.214174	0.618591
ASRN6AP1B10151951211	protein_coding	ENSRNOT00000077935	protein_coding	3.14951	8.87352	-0.601315	0.659153	Hif1a	Ensembl	2451	chr6:96834525-96854854:+	chr6	+	96834525	96854854	hypoxia inducible factor 1 alpha subunit [Source:RGD Symbol;Acc:61928]	ACTTCTAGATGCTGGTGATCTTGACATTGAAGATGAAATGAAAGCACAGATGAACTGCTT		Yes		8.83654	8.32282	8.51552	7.73065	7.86105	7.66357		0.31443	0.498605	0.287705	0.613821	0.496467	0.587406
ASRN6AP1B10246315411	protein_coding	ENSRNOT00000041502	protein_coding	3.13769	8.80111	-0.683	0.622869	RT1-T24-1	Ensembl	1059	chr20:3242492-3282523:+	chr20	+	3242492	3282523	RT1 class I, locus T24, gene 1 [Source:RGD Symbol;Acc:1359499]	ACTCCAACATGGGAATCAATGTTATTGCTGTTTTCTTCAAGCTGTGGCCATCATTGCAGC				7.85038	7.09482	6.95346	3.58972	3.71652	3.64848		0.309568	0.365089	0.239167	0.479073	0.423333	0.554877
ASRN6AP1B10002897111	protein_coding	ENSRNOT00000000256	protein_coding	3.13646	8.79365	-1.1186	0.460541	Ccl7	Ensembl	850	chr10:69423086-69424979:+	chr10	+	69423086	69424979	C-C motif chemokine ligand 7 [Source:RGD Symbol;Acc:1359152]	GACTACTGAAGTTTCATATAAAATGTATTTTTGCACAAAAGTTTCTCTTTGATGCTGTCT				5.20391	4.78006	4.34392	4.17241	4.01015	3.70468		0.441245	0.639999	0.59247	0.847417	0.832149	0.847785
ASRN6AP1B10080489311	protein_coding	ENSRNOT00000091506	protein_coding	3.13027	8.75597	-0.829934	0.562555	Ms4a7	Ensembl	1187	chr1:227491000-227506822:-	chr1	-	227491000	227506822	membrane spanning 4-domains A7 [Source:RGD Symbol;Acc:1305549]	TCAACCAAAGCCTTTGCACTGAGCAGCCTGGCCTCCAGTGTAGCAAGCTCTGTTGTTGCT				-0.0270565	0.269575	0.590023	-0.262756	-0.462491	-0.297651		0.295864	0.302976	0.288412	0.479702	0.41565	0.695322
ASRN6AP1B10005197811	protein_coding	ENSRNOT00000014510	protein_coding	3.09888	8.56756	-0.724885	0.605045	Fam241a	Ensembl	715	chr2:232214331-232245319:-	chr2	-	232214331	232245319	family with sequence similarity 241 member A [Source:RGD Symbol;Acc:1593351]	CAAGGATGAATATATATTTTTGACTATATAGTAACGTACTCAAACTCTTTTTCACTCCTG				-0.0682017	0.740604	0.679662	0.00701601	0.00208359	-0.642209		0.350924	0.257081	0.348476	0.594128	0.537662	0.547298
ASRN6AP1B10005819111	protein_coding	ENSRNOT00000002838	protein_coding	2.96162	7.78996	-0.752891	0.593413	Eva1c	Ensembl	1956	chr11:31002451-31075809:+	chr11	+	31002451	31075809	eva-1 homolog C [Source:RGD Symbol;Acc:1307569]	AGGGACACCTCACTGTTTACAGCACACCCTGGAATAAATTGGGAGGAAGACGTGGAGTCT				3.76532	3.328	2.90636	-0.778778	-1.17735	-0.630196		0.203923	0.44236	0.140523	0.628776	0.282515	0.622066
ASRN6AP1B10091528711	protein_coding	ENSRNOT00000082047	protein_coding	2.95301	7.74362	-0.594595	0.66223	Psmb8	Ensembl	277	chr20:3992496-3992959:+	chr20	+	3992496	3992959	proteasome subunit beta 8 [Source:RGD Symbol;Acc:3426]	GCAGCATGATCTGCGGCTGGGACAAGAAGTTGTCTTCAGACACACCAGAAGAGGGCATCA				4.53387	4.28654	3.7345	1.52233	1.54905	1.92032		0.364327	0.474457	0.344982	0.647471	0.652663	0.753861
ASRN6AP1B10937632511	protein_coding	ENSRNOT00000080041	protein_coding	2.89011	7.41328	-1.12515	0.458455	Bnip3	Ensembl	228	chr1:211251501-211265161:-	chr1	-	211251501	211265161	BCL2 interacting protein 3 [Source:RGD Symbol;Acc:620800]	CGCAGCATGAATCTGGACGAAGCAGCTCCAAGAGCTCTCACTGTGACAGTCTGAGGAAGA				4.04124	4.7839	4.72942	2.30209	2.109	2.05751		0.369157	0.257908	0.261484	0.4625	0.479831	0.573556
ASRN6AP1B10000525211	protein_coding	ENSRNOT00000022167	protein_coding	2.88886	7.40684	-0.636509	0.643268	Ccl22	Ensembl	1745	chr19:10674189-10681145:-	chr19	-	10674189	10681145	C-C motif chemokine ligand 22 [Source:RGD Symbol;Acc:619933]	GATGACCAGGGCCACCATTAGTGCTACTCTGCCCACTGCCATGCATGTCCTGAGGGTCAC				2.43217	2.02807	2.63778	0.788616	0.860046	1.10434		0.275667	0.268534	0.204986	0.390407	0.407058	0.4832
ASRN6AP1B10008357511	protein_coding	ENSRNOT00000004884	protein_coding	2.82455	7.08393	-0.863681	0.549549	Pir	Ensembl	1512	chrX:31852323-31968152:-	chrX	-	31852323	31968152	pirin [Source:RGD Symbol;Acc:1359212]	GTGAGTCTTCAGAATACATTATATACATGTATGAAATTGTCAAAGAACAGGGTAACTAAT		Yes		2.39003	2.22778	2.52035	0.122679	-0.204586	0.143836		0.238689	0.267966	0.201271	0.479833	0.347709	0.592426
ASRN6AP1B10007854211	protein_coding	ENSRNOT00000044073	protein_coding	2.8083	7.00459	-0.689125	0.62023	Fbxw17	Ensembl	1850	chr17:15076884-15094805:-	chr17	-	15076884	15094805	F-box and WD-40 domain protein 17 [Source:RGD Symbol;Acc:1566133]	ATTGTCTTAGGCTTCCCTGTCCTGCTCAGAGAAGCACGGGAGAATCAGCACCATCTCCAG				2.11056	2.57266	3.29533	-0.733043	-0.323805	-0.624195		0.167956	0.10048	0.194463	0.148598	0.43423	0.587921
ASRN6AP1B10001600011	protein_coding	ENSRNOT00000016856	protein_coding	2.77208	6.83094	-0.837992	0.559422	Stk17b	Ensembl	3252	chr9:60399261-60430081:-	chr9	-	60399261	60430081	serine/threonine kinase 17b [Source:RGD Symbol;Acc:620457]	ATCCCCATACCTTTCCTTGGGACATTGCTCATTGTAAACAGTAGCTAGTGGTTTCACAAT				3.96464	4.32009	3.02206	3.29484	3.19357	2.70214		0.297774	0.54245	0.346143	0.705925	0.607162	0.743006
ASRN6AP1B10003109911	protein_coding	ENSRNOT00000038838	protein_coding	2.71705	6.57526	-1.01815	0.493748	LOC497899	Ensembl	1097	chr10:36709018-36716601:-	chr10	-	36709018	36716601	similar to hypothetical protein 4930503F14 [Source:RGD Symbol;Acc:1561674]	ATTTCTCTACCTCATAAGGGAAAAATGTGGAGTTAAATAAAGGTCCTTATAGTAACTCTC				2.94738	3.30274	3.89041	1.8151	1.8721	1.5697		0.459434	0.347105	0.512259	0.63504	0.635284	0.732729
ASRN6AP1B10008480311	protein_coding	ENSRNOT00000040461	protein_coding	2.71624	6.57157	-0.621533	0.64998	Coq10b	Ensembl	1621	chr9:61655963-61675873:+	chr9	+	61655963	61675873	coenzyme Q10B [Source:RGD Symbol;Acc:1359509]	ACACGCAGGCCATTCCTATTTATTGTGCATAGTCACTTTCAATAATAGTCTGAACTGATA				1.24001	1.68414	2.2952	1.2437	0.970032	0.829587		0.287416	0.305235	0.273735	0.417026	0.40442	0.49107
ASRN6AP1B10602461211	protein_coding	ENSRNOT00000078221	protein_coding	2.69487	6.47495	-0.599884	0.659807	Cd47	Ensembl	1337	chr11:53515343-53575161:-	chr11	-	53515343	53575161	Cd47 molecule [Source:RGD Symbol;Acc:2308]	AGAGTCGAAAGGGATGATGAATGACGAATAACTGAAGGGAAGTGATGGACTGTAACTTGA				6.0443	5.88645	5.84985	4.81927	4.68818	4.6449		0.288606	0.442227	0.21873	0.517559	0.434196	0.64967
ASRN6AP1B10001160711	protein_coding	ENSRNOT00000009404	protein_coding	2.69272	6.4653	-0.653372	0.635793	Ero1a	Ensembl	2333	chr15:19619973-19655381:-	chr15	-	19619973	19655381	endoplasmic reticulum oxidoreductase 1 alpha [Source:RGD Symbol;Acc:621713]	GGCACAGGAGATTTCTAGACATTGTAGAAAGATGAATGGATTATATATTTATTCTCATAA				5.24226	4.60764	5.34567	4.0841	4.12705	3.90274		0.329811	0.364784	0.207142	0.476256	0.462211	0.565324
ASRN6AP1B10001372411	protein_coding	ENSRNOT00000039909	protein_coding	2.67128	6.36993	-1.08868	0.47019	Ankrd37	Ensembl	872	chr16:49462889-49465888:+	chr16	+	49462889	49465888	ankyrin repeat domain 37 [Source:RGD Symbol;Acc:1565715]	CCTGAGGAGGAAAGCTTTCTTCCAAGTGAAGAGAAATTCATTCATGCATGTGTTTACATG				1.5619	1.84847	2.3314	0.0903142	0.023449	0.232274		0.246795	0.24165	0.210913	0.376081	0.392672	0.532057
ASRN6AP1B10001599311	protein_coding	ENSRNOT00000016066	protein_coding	2.67077	6.36769	-0.644297	0.639805	Ints12	Ensembl	1796	chr2:238257031-238269370:+	chr2	+	238257031	238269370	integrator complex subunit 12 [Source:RGD Symbol;Acc:1359136]	CTGGGACAAAAGATGTAACATACTGTAACTTAATAAAACTCTTGATCAAATCTCTATTGT		Yes		3.40921	3.39382	4.07352	2.21277	2.26968	1.70963		0.219748	0.262082	0.22153	0.406171	0.474736	0.483691
ASRN6AP1B10005879911	protein_coding	ENSRNOT00000012141	protein_coding	2.64502	6.25506	-0.592273	0.663297	Pdrg1	Ensembl	1192	chr3:148487059-148493225:-	chr3	-	148487059	148493225	p53 and DNA damage regulated 1 [Source:RGD Symbol;Acc:1305096]	CTGGCTTGAGATTACAGTGTGCGTGGTATGAGAGCAAAGCTGGCCTCTGTTCCCTGCAGC				8.21481	8.22916	8.39368	5.97046	6.02402	5.73145		0.351371	0.302436	0.345995	0.526321	0.517183	0.558274
ASRN6AP1B10001845211	protein_coding	ENSRNOT00000003391	protein_coding	2.62514	6.16943	-0.605954	0.657037	Insig2	Ensembl	991	chr13:37266312-37287458:-	chr13	-	37266312	37287458	insulin induced gene 2 [Source:RGD Symbol;Acc:631417]	AGGCGCACCAACAGAACTTTGGACTGGAAAATTTCGAGGACACAGTTTTTCCTTGATTGG				5.26169	4.62559	4.4727	4.00768	4.0112	4.06193		0.257401	0.469461	0.351043	0.705935	0.648155	0.742773
ASRN6AP1B10003540111	protein_coding	ENSRNOT00000063878	protein_coding	2.62004	6.14769	-0.862607	0.549958	Ccdc188	Ensembl	1556	chr11:86917667-86920094:-	chr11	-	86917667	86920094	coiled-coil domain containing 188 [Source:MGI Symbol;Acc:MGI:3647803]	CTGGAGGTGGACGACTTCCTGCCTTTCTAGAACAGAAGCCCAGTGGCCCCAGCAAGGAGG				3.76933	4.08901	4.74625	2.92858	2.81351	2.39123		0.242039	0.218716	0.211337	0.324115	0.377032	0.464437
ASRN6AP1B10006035411	protein_coding	ENSRNOT00000036383	protein_coding	2.60181	6.0705	-0.589776	0.664446	Tdrp	Ensembl	2413	chr16:80729400-80755182:+	chr16	+	80729400	80755182	testis development related protein [Source:RGD Symbol;Acc:1559733]	GAGGTGAAAATGCACTGTAAACCAGAAAGAGTAATTAAAAATAATTTTTCCTTCTGTTGT				6.40564	5.67228	6.2485	4.98644	5.01075	5.00635		0.226903	0.289855	0.120055	0.320155	0.28172	0.420415
ASRN6AP1B10408876911	protein_coding	ENSRNOT00000085931	protein_coding	2.60084	6.06638	-0.679757	0.624271	AABR07012302.1	Ensembl	327	chr2:192538899-192567057:+	chr2	+	192538899	192567057		CCTCCTGCAAAGTGTCCAGAGCCTTGTTTTGTGCCATAGTGTCCTGAGCCATGCCTCCCT				6.65183	6.33325	6.74726	4.98265	5.05488	4.35842		0.350365	0.310346	0.388975	0.509757	0.488617	0.678343
ASRN6AP1B10008649011	protein_coding	ENSRNOT00000082444	protein_coding	2.59155	6.02747	-0.587573	0.665461	Efcab11	Ensembl	1493	chr6:123743064-123894826:-	chr6	-	123743064	123894826	EF-hand calcium binding domain 11 [Source:RGD Symbol;Acc:1565006]	CTCATGGAGGCACAACATAGCATCTACTAAAAAGAATTCTGAAATACTGATATTATCACT				4.544	4.38047	4.3818	3.59398	3.56436	3.55478		0.280261	0.502821	0.262612	0.620064	0.560107	0.630758
ASRN6AP1B10268540411	protein_coding	ENSRNOT00000028443	protein_coding	2.57656	5.96516	-1.02181	0.492499	Ms4a7	Ensembl	1498	chr1:227490777-227505267:-	chr1	-	227490777	227505267	membrane spanning 4-domains A7 [Source:RGD Symbol;Acc:1305549]	ACTGGATCCTTCTGTGCACTGAGCAGCCTGGCCTCCAGTGTAGCAAGCTCTGTTGTTGCT				6.29347	6.39848	6.82991	5.57107	5.569	5.43622		0.373858	0.47251	0.293327	0.584042	0.542984	0.605973
ASRN6AP1B10005327611	protein_coding	ENSRNOT00000067503	protein_coding	2.57369	5.95328	-0.609123	0.655595	Tmem116	Ensembl	1329	chr12:40557677-40590361:-	chr12	-	40557677	40590361	transmembrane protein 116 [Source:RGD Symbol;Acc:1596066]	CTTTCTATCTAAGAGACTCATTACTTTAACAAGTACTAGACTTATTTACATCTCTTGAAG				0.96705	1.15995	1.26098	-0.0390201	0.198897	0.527022		0.448676	0.261903	0.332554	0.486717	0.608438	0.661138
ASRN6AP1B10001705411	protein_coding	ENSRNOT00000029967	protein_coding	2.56391	5.91308	-0.683456	0.622672	AABR07005667.1	Ensembl	771	chr1:193537137-193537946:+	chr1	+	193537137	193537946		CATTGAGGAAGACTTCAACAGCAACTCCTACTTTTCCATCTTTGATGCTGGGGCTGGCAT				4.75006	4.44377	4.41584	3.37304	3.41092	3.34723		0.358762	0.456182	0.216992	0.595813	0.52523	0.684949
ASRN6AP1B10640895011	protein_coding	ENSRNOT00000065909	protein_coding	2.55022	5.85722	-0.762723	0.589383	Creb3	Ensembl	1183	chr5:59063558-59068188:+	chr5	+	59063558	59068188	cAMP responsive element binding protein 3 [Source:RGD Symbol;Acc:1308831]	AGGAACTTTCTACACTGATACTGACGGAGGAAGAGAAAAGGCTTTTGGAGTGTGCCCGCT		Yes		2.72723	2.93293	3.50673	1.44537	1.31662	1.31525		0.517799	0.462006	0.410262	0.684636	0.673896	0.727132
ASRN6AP1B10125986111	protein_coding	ENSRNOT00000067261	protein_coding	2.53683	5.80312	-0.748592	0.595184	Tm9sf4	Ensembl	2516	chr3:148635775-148688553:+	chr3	+	148635775	148688553	transmembrane 9 superfamily member 4 [Source:RGD Symbol;Acc:1307768]	GTCCGCAAGATCTATGCTGCTGTGAAGATAGACTGAGTGGGTGAACCAACACTAGGCCCA				6.59663	6.62512	6.46025	3.98018	4.03085	3.73591		0.360787	0.426407	0.338585	0.537334	0.564976	0.594935
ASRN6AP1B10159511311	protein_coding	ENSRNOT00000068085	protein_coding	2.52553	5.75784	-0.660486	0.632665	Cystm1	Ensembl	312	chr18:29191731-29221972:+	chr18	+	29191731	29221972	Cysteine-rich and transmembrane domain-containing protein 1 [Source:UniProtKB/Swiss-Prot;Acc:Q8K353]	AAGACCACAGTGTACATTTTGGAACGGGAAAGGAAGACGAACACGGATGCTGGGTGTCAG				2.56727	2.69982	2.40422	1.94483	2.05819	0.999777		0.302274	0.391787	0.494233	0.644987	0.597455	0.591902
ASRN6AP1B10005708511	protein_coding	ENSRNOT00000022194	protein_coding	2.52107	5.74008	-0.795049	0.576324	Serpinb9	Ensembl	1788	chr17:32650441-32661865:-	chr17	-	32650441	32661865	serpin family B member 9 [Source:RGD Symbol;Acc:1549730]	CCCAGCATCCTGTATAAGCATGTAACATCACTCAAAGTTATGCAGAAACAAGTAAATTTT				5.23104	4.11133	4.64642	3.55209	3.53302	3.73028		0.172283	0.502253	0.165387	0.548081	0.452453	0.499669
ASRN6AP1B10001791711	protein_coding	ENSRNOT00000080783	protein_coding	2.50801	5.68835	-0.602626	0.658554	Wscd2	Ensembl	1861	chr12:48817320-48857724:-	chr12	-	48817320	48857724	WSC domain containing 2 [Source:RGD Symbol;Acc:1589744]	TGGAGTATGACCCTTACACAGCCGAGATGCGCAGGACCATCGCCGCCTACATCAGGATGG				5.29478	5.88124	6.11643	4.29933	4.24616	4.08899		0.293531	0.234457	0.344516	0.393547	0.480171	0.544925
ASRN6AP1B10003899011	protein_coding	ENSRNOT00000073258	protein_coding	2.48858	5.61223	-1.09042	0.469624	Lin7c	Ensembl	816	chr3:101010899-101018433:+	chr3	+	101010899	101018433	lin-7 homolog C, crumbs cell polarity complex component [Source:RGD Symbol;Acc:621164]	CTTCTTGCCATTTTATAAATGCCTGTTTTAGCATCACTATGGTTGTAGAGAAGCATACAC				6.5655	6.09157	6.37299	4.26245	4.39519	4.16665		0.463246	0.503868	0.388666	0.661976	0.640233	0.760844
ASRN6AP1B10417429311	protein_coding	ENSRNOT00000061070	protein_coding	2.4776	5.56971	-0.657284	0.634071	Mapkapk2	Ensembl	2526	chr13:47785161-47831110:-	chr13	-	47785161	47831110	mitogen-activated protein kinase-activated protein kinase 2 [Source:RGD Symbol;Acc:631362]	TCCTAACCCAGAATGGTCAGAAGTATCAGAAGAAGTGAAGATGCTTATTCGGAATCTGCT				3.15586	2.42684	2.8336	2.31179	2.14883	2.18231		0.281967	0.539011	0.439202	0.790578	0.705137	0.823744
ASRN6AP1B10002081511	protein_coding	ENSRNOT00000043588	protein_coding	2.46019	5.50288	-0.67091	0.628111	AC114204.1	Ensembl	297	chr15:27407962-27408258:-	chr15	-	27407962	27408258		ATGTTCTTCGCTGGAATTAAGCAGAAGGGAGAAAGGGCAGATCTAATAGATTATCTTTAA				1.3784	1.22675	1.6944	0.742643	0.718322	0.802618		0.382863	0.479745	0.291636	0.541568	0.584901	0.656159
ASRN6AP1B10562261711	protein_coding	ENSRNOT00000024968	protein_coding	2.43893	5.42241	-0.691566	0.619181	Cidea	Ensembl	546	chr18:63098144-63108051:+	chr18	+	63098144	63108051	cell death-inducing DFFA-like effector a [Source:RGD Symbol;Acc:1305106]	GTCGTATGATATCCGCTGCACAAGCTTCAAGGCCTTGTTAAGGAGTCTGCTGCGGTTCGC				1.86881	2.35301	2.81026	0.611447	0.267355	0.407772		0.209133	0.226234	0.198713	0.291233	0.207885	0.459154
ASRN6AP1B10225788711	protein_coding	ENSRNOT00000000025	protein_coding	2.4379	5.41853	-0.990144	0.503428	Hebp1	Ensembl	1062	chr4:168903565-168933079:-	chr4	-	168903565	168933079	heme binding protein 1 [Source:RGD Symbol;Acc:1304581]	AGGAGCGGGAGGGCATCACTGTCTATTCTACGCAATTCGGTGGTTATGCCAAGGAAGCCG				4.54079	4.48342	5.24184	2.77656	2.77388	2.1531		0.493514	0.377768	0.448207	0.646555	0.681468	0.779327
ASRN6AP1B10002068611	protein_coding	ENSRNOT00000038888	protein_coding	2.43568	5.4102	-0.975722	0.508485	Tmem35b	Ensembl	1032	chr5:145188323-145191953:+	chr5	+	145188323	145191953	transmembrane protein 35B [Source:RGD Symbol;Acc:2319741]	GGTCTCAGAGAAAGCAAAACACTCATGTACATAAAATAAATGTTTTTAAAGGATGAGTTA				3.19766	2.96312	3.75466	2.13322	1.90486	1.5401		0.199911	0.170908	0.130526	0.37758	0.319291	0.471512
ASRN6AP1B10005051011	protein_coding	ENSRNOT00000080511	protein_coding	2.3979	5.27037	-0.746488	0.596053	Casp7	Ensembl	2431	chr1:277190964-277242774:+	chr1	+	277190964	277242774	caspase 7 [Source:RGD Symbol;Acc:620944]	GTTTTCCCCTCCTAATAAGTGGTTGACAAATATTCCTATTTATTGATTAAAATGTGTTTC				5.1812	5.15462	5.97353	4.96665	4.46522	3.21296		0.19249	0.222236	0.170513	0.277861	0.262167	0.357164
ASRN6AP1B10002449511	protein_coding	ENSRNOT00000065247	protein_coding	2.38973	5.2406	-0.710996	0.610898	Grhl3	Ensembl	2480	chr5:153893039-153924896:-	chr5	-	153893039	153924896	grainyhead-like transcription factor 3 [Source:RGD Symbol;Acc:1308320]	TCGAGTATGCATTTTGTATATCATAGGGTTTAGTAATAAAAGCCTACCTGTGCACACTTC		Yes		7.67187	7.43784	7.4645	5.50217	5.53933	5.6817		0.369984	0.497025	0.290686	0.579884	0.543362	0.62665
ASRN6AP1B10248498711	protein_coding	NM_031032	protein_coding	2.38362	5.21845	-1.19551	0.436631	Gmfb	Refseq	1424	chr15:23600518-23610890:-	chr15	-	23600518	23610890		CGGCAACCTCGCTTCATTGTGTATAGTTATAAATACCAGCACGACGATGGCCGGGTCTCC				3.73192	3.24356	2.94769	2.14902	2.02611	1.972		0.33623	0.58668	0.30176	0.653802	0.637112	0.690548
ASRN6AP1B10612278011	protein_coding	ENSRNOT00000066204	protein_coding	2.37058	5.17147	-0.679959	0.624183	Ube2d3	Ensembl	1531	chr2:240627436-240655246:+	chr2	+	240627436	240655246	ubiquitin-conjugating enzyme E2D 3 [Source:RGD Symbol;Acc:619912]	CTCGGGAATGGACTCAGAAGTATGCCATGTGATGCTACCTTAAAGTCAGAATAACCTGCA				5.97974	6.22214	6.83639	3.96487	3.96929	3.7904		0.24323	0.13479	0.183171	0.306735	0.36681	0.441194
ASRN6AP1B10582830211	protein_coding	ENSRNOT00000014301	protein_coding	2.36444	5.14953	-0.670018	0.628499	Lysmd2	Ensembl	1256	chr8:82560761-82576661:+	chr8	+	82560761	82576661	LysM domain containing 2 [Source:RGD Symbol;Acc:1304585]	AGGGCATCGCGCTCAAGTACGGAGTCACGATGGAACAGATCAAAAGGGCCAACAAACTGT				6.50665	5.94395	6.165	5.54039	5.60221	5.30043		0.36623	0.49954	0.344707	0.62089	0.557057	0.73135
ASRN6AP1B10374435211	protein_coding	ENSRNOT00000025327	protein_coding	2.36199	5.14078	-0.770639	0.586158	Sec22b	Ensembl	2651	chr2:200076054-200098076:+	chr2	+	200076054	200098076	SEC22 homolog B, vesicle trafficking protein [Source:RGD Symbol;Acc:1309988]	GCGGGGAGAAGCACTCTCAGCATTGGATTCGAAGGCTAACAATTTGTCCAGTCTATCTAA				6.93833	6.31711	6.29623	6.04159	6.10784	5.28155		0.276421	0.508443	0.40391	0.708291	0.648367	0.770295
ASRN6AP1B10355788011	protein_coding	ENSRNOT00000075602	protein_coding	2.35875	5.12924	-1.00419	0.498551	Gmfb	Ensembl	459	chr15:23601368-23606634:-	chr15	-	23601368	23606634	glia maturation factor, beta [Source:RGD Symbol;Acc:70910]	TACCTGAACGAAAAACCTTCATTGTGTATAGTTATAAATACCAGCACGACGATGGCCGGG				3.13157	4.09738	4.59456	2.25606	1.90799	1.84058		0.247261	0.162742	0.235135	0.337621	0.320392	0.421332
ASRN6AP1B10224212711	protein_coding	ENSRNOT00000085653	protein_coding	2.33551	5.0473	-0.590041	0.664324	Pgk1	Ensembl	567	chrX:77278240-77279367:+	chrX	+	77278240	77279367	phosphoglycerate kinase 1 [Source:RGD Symbol;Acc:619878]	GGGCTGCATCACTATCATAGAGGATAAAGTCAGCCATGTGAGCACTGGGGGCGGCGCCAG				3.02045	3.86217	3.72672	0.900961	1.1377	0.710538		0.265936	0.183975	0.255608	0.302692	0.512837	0.467334
ASRN6AP1B10362329711	protein_coding	ENSRNOT00000076922	protein_coding	2.32458	5.0092	-1.0355	0.487847	Vamp4	Ensembl	686	chr13:80460694-80479449:+	chr13	+	80460694	80479449	vesicle-associated membrane protein 4 [Source:RGD Symbol;Acc:1309753]	CCATCATGGCTTTGGCTGCAGCTATCCTTTTGCTAATGATTATCATTCTTATAGTTGTGA				4.89764	5.45396	5.86967	2.18575	1.95353	2.6912		0.240299	0.159364	0.142535	0.312042	0.317943	0.333827
ASRN6AP1B10253068911	protein_coding	NM_001108651	protein_coding	2.31142	4.96372	-0.919768	0.528594	Hebp1	Refseq	713	chr4:168920329-168933091:-	chr4	-	168920329	168933091		ACCAGAGCGTGAAAATCGAGGAGCGGGAGGGCATCACTGTCTATTCTACGTAAGGAGACA				3.62493	3.36817	4.31885	2.21503	2.32561	2.57862		0.36673	0.383387	0.31001	0.509444	0.545699	0.557664
ASRN6AP1B10000312511	protein_coding	ENSRNOT00000030857	protein_coding	2.29869	4.92011	-0.728301	0.603614	AABR07046628.1	Ensembl	186	chr5:187312-187688:+	chr5	+	187312	187688		GGTTACAATTGGGGAGACCATAGTATTGAAGAACATTTTCAAAGCTTCAGAAGACATGGA				3.20112	3.23385	3.91509	2.34038	2.28504	1.62656		0.3744	0.364485	0.383473	0.529295	0.55998	0.62324
ASRN6AP1B10416040711	protein_coding	ENSRNOT00000067011	protein_coding	2.29659	4.91295	-0.636785	0.643144	Csrp2	Ensembl	881	chr7:53630621-53649295:+	chr7	+	53630621	53649295	cysteine and glycine-rich protein 2 [Source:RGD Symbol;Acc:61950]	AAGGTGAAATCTACTGTAAAGGGTGCTACGCAAAGAACTTTGGGCCCAAGGGATTCGGCT		Yes		2.0444	2.442	2.04768	-0.987235	-1.70495	-0.781017		0.272814	0.359915	0.220535	0.617208	0.399936	0.501124
ASRN6AP1B10198488011	protein_coding	ENSRNOT00000078116	protein_coding	2.29579	4.91023	-0.715754	0.608887	Fam49b	Ensembl	975	chr7:104517063-104541392:-	chr7	-	104517063	104541392	family with sequence similarity 49, member B [Source:RGD Symbol;Acc:1307697]	TCTTCTCAATGCTCTCAGGTACACAACAAAACATTTGAACGATGAGACTACCTCCAAGCA				4.09199	3.73274	4.36265	3.50221	3.5582	3.36188		0.482323	0.414633	0.378051	0.63465	0.649623	0.701705
ASRN6AP1B10006673711	protein_coding	ENSRNOT00000019660	protein_coding	2.28813	4.88424	-0.615451	0.652726	Rpl3l	Ensembl	1347	chr10:14094754-14105308:+	chr10	+	14094754	14105308	ribosomal protein L3-like [Source:RGD Symbol;Acc:1306315]	GCCGGAGACCTCGGGAAACGTCTAAGATGCCTGGAATGGAGCACACCTGGGATGGAGTGC				6.036	5.57442	6.1827	5.31381	5.36608	5.27715		0.157518	0.284667	0.124154	0.375262	0.296879	0.411984
ASRN6AP1B10308283011	protein_coding	ENSRNOT00000004243	protein_coding	2.28784	4.88324	-1.08879	0.470155	Vamp4	Ensembl	2492	chr13:80460890-80483471:+	chr13	+	80460890	80483471	vesicle-associated membrane protein 4 [Source:RGD Symbol;Acc:1309753]	TCATGGCTTTGGCTGCAGCTATCCTTTTGCTAATGATTATCACTCAGATCATCCTGCACT				1.13642	0.572076	0.198046	-0.143676	-0.348886	0.131622		0.33876	0.522871	0.294399	0.796201	0.752483	0.810602
ASRN6AP1B10000941611	protein_coding	ENSRNOT00000027362	protein_coding	2.26145	4.79473	-0.852422	0.553854	Tinf2	Ensembl	1655	chr15:34360974-34364081:-	chr15	-	34360974	34364081	TERF1 interacting nuclear factor 2 [Source:RGD Symbol;Acc:1359192]	GCTACATTGCTAAAAGCTTTGTAACACTTGAAAATTAAATCTTGATTTCTTTCAGTGTCT				2.80345	2.89551	3.18104	1.64197	1.18548	1.4261		0.308415	0.573581	0.392539	0.769776	0.575731	0.750838
ASRN6AP1B10009767311	protein_coding	ENSRNOT00000092899	protein_coding	2.21593	4.64581	-0.623526	0.649082	Zbtb5	Ensembl	2340	chr5:60540855-60559533:-	chr5	-	60540855	60559533	zinc finger and BTB domain containing 5 [Source:RGD Symbol;Acc:1307367]	CGGGGACGCTAGTCTGGACCTTCCCGCCTCCTTTCACAGGGTCGGTCCGAGCGGAGGAGG		Yes		4.25777	3.75749	3.22771	0.992973	0.846914	0.929426		0.354848	0.587758	0.321102	0.820673	0.694313	0.784552
ASRN6AP1B10003750411	protein_coding	ENSRNOT00000018684	protein_coding	2.1875	4.55517	-0.675451	0.626137	Rnf149	Ensembl	1185	chr9:46286657-46309451:-	chr9	-	46286657	46309451	ring finger protein 149 [Source:RGD Symbol;Acc:1308460]	AAGATGCAGAGGAGGACACAGCATTGCTAGGAGCCGGCAGGAGTGACCCTCAGCATGGAG				9.09969	8.6367	9.38746	8.32979	8.33469	8.40211		0.221206	0.322526	0.185385	0.45657	0.383153	0.378947
ASRN6AP1B10008019511	protein_coding	ENSRNOT00000008566	protein_coding	2.17458	4.51455	-0.730312	0.602774	Mtmr2	Ensembl	2269	chr8:12284528-12333316:+	chr8	+	12284528	12333316	myotubularin related protein 2 [Source:RGD Symbol;Acc:1311865]	CATAGCGGTGCAAGTGACAATGAAGATGATCTCATTTGTAATTAAAGATGACACTAATCT				0.534995	0.103055	0.663919	0.0375024	-0.674849	-0.482602		0.245412	0.214489	0.194617	0.450983	0.214236	0.338429
ASRN6AP1B10007685311	protein_coding	ENSRNOT00000011141	protein_coding	2.14113	4.41108	-0.911465	0.531645	Gprc5d	Ensembl	1402	chr4:168872897-168884886:-	chr4	-	168872897	168884886	G protein-coupled receptor, class C, group 5, member D [Source:RGD Symbol;Acc:1563887]	TGGACACAGCCTCTGAAGACTATCATGTCCTGCACAATTACAATCTTGTTGTCACCCTAC				2.0361	1.50167	2.81621	0.187399	0.189057	0.400612		0.386931	0.279783	0.343027	0.538867	0.50523	0.637581
ASRN6AP1B10003130911	protein_coding	ENSRNOT00000067237	protein_coding	2.13878	4.4039	-0.693098	0.618524	Med8	Ensembl	648	chr5:137243094-137243978:+	chr5	+	137243094	137243978	mediator complex subunit 8 [Source:RGD Symbol;Acc:1305552]	GACACTTAGCACGGTATACAAAATACTGGGTCTTGAATAAATAATAGTTTCCTACTTTTC		Yes		2.59843	2.06959	2.60165	1.88894	1.78838	1.62051		0.227725	0.296997	0.176467	0.365087	0.329596	0.369075
ASRN6AP1B10391502011	protein_coding	ENSRNOT00000064285	protein_coding	2.13352	4.38785	-0.626102	0.647924	Psmd11	Ensembl	3344	chr10:67810655-67857223:+	chr10	+	67810655	67857223	proteasome 26S subunit, non-ATPase 11 [Source:RGD Symbol;Acc:1306450]	CTTTTCCTTTTAGATCGAACACATATCTAGCCTCATCAAACTCTCCAAGGCCGACGTGGA		Yes		2.11642	1.99338	2.93595	1.73594	1.5095	1.3825		0.358594	0.381643	0.27462	0.61584	0.535658	0.563867
ASRN6AP1B10512128911	protein_coding	ENSRNOT00000057704	protein_coding	2.13265	4.38523	-0.676752	0.625572	LOC108348064	Ensembl	771	chr8:72476955-72629128:-	chr8	-	72476955	72629128	gamma-secretase subunit APH-1B-like [Source:RGD Symbol;Acc:11363519]	TCTTCCTTAATTCAGCTTTCATGACGCTGGTTATCATAATGCTGCACGTGTTCTGGGGCA				4.5282	4.96	6.09195	4.40974	4.23602	3.86001		0.333797	0.222703	0.276073	0.392801	0.481962	0.518812
ASRN6AP1B10001188511	protein_coding	ENSRNOT00000091813	protein_coding	2.12373	4.35818	-0.599071	0.660179	LOC102550598	Ensembl	228	chr2:192520733-192520960:+	chr2	+	192520733	192520960	small proline-rich protein 2I-like [Source:RGD Symbol;Acc:7690861]	AAATGCCCTCCTGTGCAACCTCATCCACCCTGCCAGCAGAAGTGTCCACCCAAGAGCAAG				5.36281	5.56615	5.67978	3.16623	2.99846	2.75232		0.133893	0.119476	0.152558	0.178958	0.241632	0.231322
ASRN6AP1B10810391111	protein_coding	ENSRNOT00000086751	protein_coding	2.11563	4.33378	-0.706998	0.612594	Slc11a2	Ensembl	1855	chr7:142025815-142050578:-	chr7	-	142025815	142050578	solute carrier family 11 member 2 [Source:RGD Symbol;Acc:3684]	ATTTCCTGAATGTTCTGCAGAGCCTACAGGGTTGGCAGTGTTTGATTGCGTTGGGCCTGT				3.21969	3.23029	4.03444	2.48904	2.5551	2.10075		0.373232	0.431625	0.28672	0.538359	0.56775	0.608062
ASRN6AP1B10002884511	protein_coding	ENSRNOT00000086459	protein_coding	2.11046	4.3183	-0.608272	0.655982	Rnf114	Ensembl	2142	chr3:164248731-164260497:+	chr3	+	164248731	164260497	ring finger protein 114 [Source:RGD Symbol;Acc:1303139]	ATGGCTATGTTCTGGCTTTTAGGAGGTGAAATATAAATAAATTTCATAATTTATGCAACC		Yes		7.54809	6.93936	7.70835	6.75553	6.83166	6.49121		0.410199	0.418703	0.531704	0.754519	0.711015	0.879764
ASRN6AP1B10948968611	protein_coding	NM_001106496	protein_coding	2.08907	4.25475	-0.702829	0.614366	Emc7	Refseq	914	chr3:103945354-103955966:+	chr3	+	103945354	103955966		TGCCCACAGCTCGGAGGACAGATGGGAGCTTTGTGGTTCATGATATTCCCTCTGGCTCTT				5.84076	5.14765	5.79558	3.9167	3.91606	4.12507		0.143758	0.273645	0.0866503	0.336027	0.277005	0.324183
ASRN6AP1B10006438511	protein_coding	ENSRNOT00000061973	protein_coding	2.06859	4.19476	-0.605657	0.657172	Casp4	Ensembl	1223	chr8:2635851-2651652:+	chr8	+	2635851	2651652	caspase 4 [Source:RGD Symbol;Acc:621757]	GAATTCAAGACCAGCCTCAGCAATACTGTGGGATTCTGTCACATAAACAAGCAAACAAGC				4.31278	4.17876	4.37364	3.04277	2.99851	2.74599		0.40599	0.487317	0.373708	0.651704	0.642714	0.670904
ASRN6AP1B10342777911	protein_coding	ENSRNOT00000068353	protein_coding	2.04271	4.12018	-0.952814	0.516624	Cdadc1	Ensembl	1020	chr15:39882478-39893979:-	chr15	-	39882478	39893979	cytidine and dCMP deaminase domain containing 1 [Source:RGD Symbol;Acc:1311845]	GCCCAAGGGCAAAAATCTCAGAAAACTGAAGAGGAAACCCGTGGTCCCTTAGGAGATAAT				8.84941	8.57951	8.73649	6.55578	6.70948	6.56876		0.40058	0.495775	0.454954	0.679394	0.629338	0.751246
ASRN6AP1B10003416311	protein_coding	ENSRNOT00000021533	protein_coding	2.04252	4.11963	-0.738061	0.599545	Maip1	Ensembl	1378	chr9:64095978-64103907:+	chr9	+	64095978	64103907	matrix AAA peptidase interacting protein 1 [Source:RGD Symbol;Acc:1303159]	TTTTGTATTATTTGGAAATACTCAGCATACTGACCTAATACAATAAAGCATTTTCCACAG				8.62545	8.64842	8.82382	7.30958	7.3353	7.17102		0.338494	0.345107	0.28456	0.516221	0.479538	0.562791
ASRN6AP1B10003708411	protein_coding	ENSRNOT00000013719	protein_coding	2.03816	4.1072	-1.10642	0.464444	Eif4e3	Ensembl	2512	chr4:132068598-132111079:-	chr4	-	132068598	132111079	eukaryotic translation initiation factor 4E family member 3 [Source:RGD Symbol;Acc:1586185]	CTAAATGACGTGCATTTCTTTGAACAGTTTCTAAACTTGTTTTAAAACTATAACTCAAGG				5.71821	4.96324	5.28515	4.23829	4.3628	4.29425		0.212021	0.32477	0.136275	0.500848	0.434848	0.50264
ASRN6AP1B10007368911	protein_coding	ENSRNOT00000015494	protein_coding	2.02654	4.07428	-0.588261	0.665144	Gla	Ensembl	1263	chrX:105406792-105417323:-	chrX	-	105406792	105417323	galactosidase, alpha [Source:RGD Symbol;Acc:1589721]	TTAACCTTAAAAACTCGAATAAATCCCTCAGGTACTGTTTTGCTTCGGTTAGAAAGATAA				2.69343	1.50409	2.00596	0.708515	0.569848	1.43261		0.423513	0.560885	0.344558	0.664994	0.640595	0.736907
ASRN6AP1B10001077511	protein_coding	ENSRNOT00000079546	protein_coding	2.02268	4.06339	-0.633698	0.644522	Vkorc1l1	Ensembl	1031	chr12:30222701-30268990:-	chr12	-	30222701	30268990	vitamin K epoxide reductase complex, subunit 1-like 1 [Source:RGD Symbol;Acc:1303249]	CTTTACCTTGAAGATGTTTCTGAGATAATAAAATGTAGCCCTAGCCCCCGGTCCTTAACC				6.68401	6.40938	6.64136	5.38833	5.53844	5.38817		0.285119	0.434274	0.304779	0.641981	0.612736	0.725107
ASRN6AP1B10803297311	protein_coding	NM_001107442	protein_coding	2.0184	4.05135	-0.726204	0.604493	Taf5l	Refseq	2879	chr19:56781859-56800798:-	chr19	-	56781859	56800798		GGCGCTCTGGCTCCGGCGTCGAGAGGTCATGAAACGAGTGCGCACGGAGCAGGTTCAGGT		Yes		5.03672	5.2908	5.7707	4.34453	4.22009	3.86794		0.321847	0.193192	0.256358	0.346323	0.425001	0.483462
ASRN6AP1B10636367711	protein_coding	ENSRNOT00000014684	protein_coding	2.01088	4.03027	-0.961983	0.513351	Atad1	Ensembl	3229	chr1:251235508-251379593:-	chr1	-	251235508	251379593	ATPase family, AAA domain containing 1 [Source:RGD Symbol;Acc:1308570]	ACTCATCTTGAAAAATGAAAATGTGGATAGACATGTAGATCTTCTAGAAGTTGCCCAGGA				0.564499	1.5959	0.551698	-0.188422	0.157789	0.192082		0.42107	0.609469	0.314044	0.725678	0.679515	0.751031
ASRN6AP1B10002110611	protein_coding	ENSRNOT00000043486	protein_coding	1.98861	3.96855	-0.962381	0.513209	Defb52	Ensembl	381	chr16:75572070-75574546:+	chr16	+	75572070	75574546	defensin beta 52 [Source:RGD Symbol;Acc:1565394]	ACCTGAGAAATTTACCTTCCCCATCCTTCCTGAATAAAACCAGAACACTGAAACCCTCAA				1.15946	1.4945	1.89562	0.841598	0.655679	0.393618		0.343536	0.283409	0.313737	0.470942	0.443062	0.556772
ASRN6AP1B10008537711	protein_coding	ENSRNOT00000028886	protein_coding	1.98708	3.96433	-0.71123	0.610799	Tmem230	Ensembl	1584	chr3:124870869-124879216:-	chr3	-	124870869	124879216	transmembrane protein 230 [Source:RGD Symbol;Acc:1307399]	GCCAAGATCCCTGAAAATGTATTAAGTCAAATCTGGTTTTCAGCTTGTAAAAAGTGACAA				3.75919	3.47731	3.38072	2.08986	2.34529	2.16935		0.381969	0.427299	0.205847	0.570861	0.523896	0.610093
ASRN6AP1B10006851811	protein_coding	ENSRNOT00000092036	protein_coding	1.98681	3.96359	-0.671982	0.627644	AABR07068852.1	Ensembl	192	chr9:121991659-121992052:+	chr9	+	121991659	121992052		AATTTGGAAGATCATGCTATTGAAGAACATTGTCAAAGTCCCAGAAGACATGGAAGGTAA				2.58274	3.71502	3.53518	0.467473	0.332433	0.148187		0.416997	0.196127	0.30447	0.444999	0.553098	0.548201
ASRN6AP1B10643866011	protein_coding	ENSRNOT00000032879	protein_coding	1.98431	3.95674	-0.637722	0.642727	Pla2g16	Ensembl	804	chr1:222844144-222877193:+	chr1	+	222844144	222877193	phospholipase A2, group XVI [Source:RGD Symbol;Acc:2829]	GGAAAGGAAAATGCCCATACCAGAACCCAAGCCTGGAGATCTGATTGAGATTTTCCGCCC				4.78043	5.07166	4.05273	2.00064	1.85071	2.04117		0.495162	0.755916	0.380926	0.878901	0.799788	0.872095
ASRN6AP1B10001922811	protein_coding	ENSRNOT00000044956	protein_coding	1.9794	3.94329	-0.658258	0.633643	Cdv3	Ensembl	1213	chr8:111840027-111850393:-	chr8	-	111840027	111850393	CDV3 homolog [Source:RGD Symbol;Acc:1359113]	ACATCTTATTAGGGACATGGATTTTCAAAAGTAAATAAAGTGGGAAGAAATGTAAATGGC				7.15573	6.59886	7.11673	5.77561	5.77887	5.69378		0.266412	0.337574	0.205202	0.484204	0.47357	0.518471
ASRN6AP1B10002210311	protein_coding	ENSRNOT00000003188	protein_coding	1.96814	3.91263	-0.851374	0.554257	RGD1566265	Ensembl	1227	chrX:78870964-78911601:-	chrX	-	78870964	78911601	similar to RIKEN cDNA 2610002M06 [Source:RGD Symbol;Acc:1566265]	CTAGCACCAAAGTACTTCTAAGTAATTTTGTCCAAATAACATATAGAATAAAAGCCTTGT				1.13974	1.06644	2.10821	0.383472	0.33121	-0.165371		0.365244	0.379174	0.316776	0.554648	0.521333	0.634526
ASRN6AP1B10007758811	protein_coding	ENSRNOT00000021381	protein_coding	1.96242	3.89715	-0.644664	0.639642	Tspan5	Ensembl	2851	chr2:244058186-244224058:+	chr2	+	244058186	244224058	tetraspanin 5 [Source:RGD Symbol;Acc:1303176]	CACATACAGTGAAAGCCAAAACACAAGCCCAAGTGAGTTTTAAATTTTAATCACCCTTTA				7.70401	7.41016	7.54043	6.22582	6.23616	6.12267		0.297044	0.4535	0.264691	0.623284	0.532109	0.639242
ASRN6AP1B10000708111	protein_coding	ENSRNOT00000080939	protein_coding	1.95439	3.87553	-1.10275	0.465628	Chpt1	Ensembl	1530	chr7:29043916-29070928:-	chr7	-	29043916	29070928	choline phosphotransferase 1 [Source:RGD Symbol;Acc:1359283]	ACTCATCAGAATAACATGGATTGAAGAGACTTTCGAACATTTGCCATCTCTTGCTGCTGC				2.78493	2.61354	3.21184	1.39748	1.6702	1.3817		0.409968	0.367333	0.254243	0.574204	0.617256	0.588999
ASRN6AP1B10006648911	protein_coding	ENSRNOT00000016089	protein_coding	1.95158	3.86798	-0.84743	0.555774	Isca2	Ensembl	801	chr6:108488678-108490188:+	chr6	+	108488678	108490188	iron-sulfur cluster assembly 2 [Source:RGD Symbol;Acc:1563216]	TCAACCTTAATCACTGGTTGGAACCCTAGCACTTAGTACCTCTAGGACTCCAAAATTTGG				2.04353	2.27693	2.53574	1.54486	1.38774	1.69074		0.305389	0.284684	0.278611	0.487354	0.492419	0.436227
ASRN6AP1B10004846611	protein_coding	ENSRNOT00000017692	protein_coding	1.95034	3.86465	-0.596015	0.661579	Arf4	Ensembl	1603	chr16:2338333-2354909:+	chr16	+	2338333	2354909	ADP-ribosylation factor 4 [Source:RGD Symbol;Acc:621275]	AGCATATGATAGTTCTGCTGGTATTTTACTGTTTACTGATGAACATATCTTCATTAAGAA				6.62307	6.01183	6.31578	5.28437	5.32854	5.17085		0.289724	0.430848	0.235201	0.511788	0.483428	0.52886
ASRN6AP1B10565014611	protein_coding	ENSRNOT00000036156	protein_coding	1.9478	3.85786	-0.78819	0.57907	Gbf1	Ensembl	6369	chr1:265904687-266033107:+	chr1	+	265904687	266033107	golgi brefeldin A resistant guanine nucleotide exchange factor 1 [Source:RGD Symbol;Acc:1307160]	TGGAGCACCCATATACCACTGGATGAAGAGCGGGATCCCCTTTTGCACAGTTTCAGCCAT				2.55661	3.41612	3.59734	1.13248	1.17175	0.618057		0.455517	0.283219	0.264613	0.443098	0.504537	0.598161
ASRN6AP1B10008250511	protein_coding	NM_001271222	protein_coding	1.93963	3.83607	-0.742477	0.597712	Sf3b6	Refseq	711	chr6:29991232-29999668:-	chr6	-	29991232	29999668		CGACTGAGTTTTTAGAAATACCCAGAAGGATCTTACGGTAACCTACATCGGCCCGCCAAG				6.37352	5.55812	6.08056	5.12094	5.16843	5.02444		0.375989	0.575936	0.403737	0.750236	0.710414	0.775083
ASRN6AP1B10252062811	protein_coding	ENSRNOT00000090784	protein_coding	1.93522	3.82438	-0.647054	0.638583	Fam49b	Ensembl	1697	chr7:104516391-104556419:-	chr7	-	104516391	104556419	family with sequence similarity 49, member B [Source:RGD Symbol;Acc:1307697]	GCACTGGCTGAAGGTACCTTAACATGGGGAATCTTCTTAAAGTTTTGACATGCACAGACC				2.78567	3.27892	3.50645	1.81527	1.67542	1.27564		0.315268	0.171633	0.241543	0.350724	0.412247	0.435057
ASRN6AP1B10561949711	protein_coding	ENSRNOT00000025510	protein_coding	1.93183	3.8154	-0.831856	0.561806	Txnl1	Ensembl	1277	chr18:59059375-59086251:-	chr18	-	59059375	59086251	thioredoxin-like 1 [Source:RGD Symbol;Acc:621717]	ACTCCCGTCCAGGCAACAAATATGAATGACTTCAAACGAGTAGTTGGCAAAAAGGGGGAA				5.1654	4.25666	5.09108	4.21619	4.06861	3.78036		0.436317	0.520363	0.318215	0.63635	0.554732	0.729526
ASRN6AP1B10290984211	protein_coding	ENSRNOT00000020252	protein_coding	1.93178	3.81525	-0.785082	0.580319	Gsr	Ensembl	1850	chr16:62197617-62239987:-	chr16	-	62197617	62239987	glutathione-disulfide reductase [Source:RGD Symbol;Acc:621747]	CACCGAGGAGCTGGAGAACGCTGGCGTGGAGGTGTTGAAGTTCTCACAGGTTAAGGAAGT				2.78298	2.64156	3.14094	1.91421	2.026	1.85998		0.458159	0.45672	0.400225	0.726101	0.755892	0.76952
ASRN6AP1B10005406211	protein_coding	ENSRNOT00000073910	protein_coding	1.92483	3.79692	-0.597286	0.660996	Ifrd1	Ensembl	1791	chr6:60132024-60151420:-	chr6	-	60132024	60151420	interferon-related developmental regulator 1 [Source:RGD Symbol;Acc:2867]	GTTCTTTATTCTGTAAAAATAACTGATAACCACAAATAAAAGTGTTTGTGATGCTTGGTC				3.03976	2.9838	3.14265	0.997017	0.479473	0.825317		0.192732	0.181759	0.18532	0.2715	0.180475	0.405676
ASRN6AP1B10012978211	protein_coding	ENSRNOT00000004520	protein_coding	1.92359	3.79367	-0.734632	0.600971	Actr3	Ensembl	2089	chr13:41695521-41738622:-	chr13	-	41695521	41738622	ARP3 actin related protein 3 homolog [Source:RGD Symbol;Acc:71024]	GCAGCGGTATGCAGTCTGGTTTGGAGGATCAATGCTGGCTTCCACGCCTGAGTTCTACCA				3.92804	2.81604	3.58545	2.12972	1.96873	2.22577		0.229939	0.45914	0.22069	0.682391	0.54922	0.708212
ASRN6AP1B10007997411	protein_coding	ENSRNOT00000048738	protein_coding	1.91754	3.77779	-0.831763	0.561842	Tmem39a	Ensembl	2075	chr11:64723186-64752544:-	chr11	-	64723186	64752544	transmembrane protein 39a [Source:RGD Symbol;Acc:1306421]	AGACGATGTTATCTTTCATGTGTTAGTATATTTGAATATTATACATGAGAGGCTGCCCCT				4.66003	4.93513	5.52617	3.48563	3.09746	3.16313		0.15531	0.115768	0.117484	0.18545	0.193103	0.257691
ASRN6AP1B10436621011	protein_coding	ENSRNOT00000071540	protein_coding	1.91517	3.77157	-0.59577	0.661691	Nicn1	Ensembl	2122	chr8:117062989-117068130:+	chr8	+	117062989	117068130	nicolin 1 [Source:RGD Symbol;Acc:1589574]	CCGCTTTGACGTGGACGGCTGTTATGATCTGAATTTACTCTCCTACACGTAAGCAGCAGC				4.77107	4.7312	5.52471	3.49292	3.51763	3.72647		0.481211	0.442899	0.370862	0.653417	0.673824	0.751029
ASRN6AP1B10320686711	protein_coding	ENSRNOT00000083831	protein_coding	1.91339	3.76693	-0.918745	0.528969	Txnl1	Ensembl	1094	chr18:59061053-59086256:-	chr18	-	59061053	59086256	thioredoxin-like 1 [Source:RGD Symbol;Acc:621717]	TGGTACTCCCGTCCAGGCAACAAATATGAATGACTTCAAACGAAGAATACATATTGGCAA				6.17268	4.72817	7.4977	-0.491211	-0.562495	1.91982		0.315882	0.388895	0.277012	0.593211	0.390964	0.526439
ASRN6AP1B10006926811	protein_coding	ENSRNOT00000005072	protein_coding	1.90691	3.75004	-0.775902	0.584023	Opn3	Ensembl	1751	chr13:93716481-93746994:-	chr13	-	93716481	93746994	opsin 3 [Source:RGD Symbol;Acc:1594385]	GTGTGTTTGACCAATTCAATCTACTGAGATAATAAATCAACCCCCACTTTTATCTGAAAA				0.113033	0.102725	0.245679	-0.66098	-0.848732	-0.503865		0.540915	0.629162	0.600521	0.916097	0.863965	0.914436
ASRN6AP1B10290190511	protein_coding	ENSRNOT00000083181	protein_coding	1.90361	3.74147	-0.801671	0.573684	Ube2d3	Ensembl	441	chr2:240642184-240654432:+	chr2	+	240642184	240654432	ubiquitin-conjugating enzyme E2D 3 [Source:RGD Symbol;Acc:619912]	ACTTAAATGTGATGAATAAAGAACTTAGTGATTTGGCCCGTGACCCTCCAGCACAATGTT				2.13545	2.56035	2.98712	1.75532	1.53236	1.35611		0.262831	0.257256	0.212978	0.38479	0.430968	0.447588
ASRN6AP1B10637469911	protein_coding	ENSRNOT00000016145	protein_coding	1.89869	3.72874	-0.816273	0.567907	Trappc4	Ensembl	934	chr8:48723755-48726963:-	chr8	-	48723755	48726963	trafficking protein particle complex 4 [Source:RGD Symbol;Acc:1302991]	TGCCTATCAGATGTGAGCTATTTGACCAAAACCTGAAGCTAGCTCTCGAGGTGGCGGAGA				6.02432	5.84192	6.06633	4.98419	4.85011	4.85697		0.286427	0.200676	0.18738	0.368495	0.380982	0.480412
ASRN6AP1B10004239311	protein_coding	ENSRNOT00000045153	protein_coding	1.89395	3.71652	-0.629974	0.646188	LOC103689983	Ensembl	1223	chrX:158623240-158655198:-	chrX	-	158623240	158655198	hypoxanthine-guanine phosphoribosyltransferase [Source:RGD Symbol;Acc:9163824]	ATGTTTCAGCAGTGTGAATCGTTGTCAACCGTTCCTTTTAAATGCAAATAAATACATTCT				8.31397	7.53065	7.96736	6.92993	6.73805	6.81846		0.298661	0.491055	0.387007	0.750166	0.624629	0.744253
ASRN6AP1B10002345211	protein_coding	ENSRNOT00000021309	protein_coding	1.88926	3.70445	-0.637701	0.642737	Agfg1	Ensembl	1989	chr9:88607508-88662224:+	chr9	+	88607508	88662224	ArfGAP with FG repeats 1 [Source:RGD Symbol;Acc:1560041]	ATATAGACACTGTACTGGAACGAACTTTTATGTCATCATATTACATCTCCTCGCCTCTTG				3.06484	3.64634	2.34224	0.579147	0.405883	0.0545589		0.254342	0.250114	0.121061	0.427825	0.348917	0.553607
ASRN6AP1B10306397511	protein_coding	ENSRNOT00000076522	protein_coding	1.88379	3.69043	-0.622035	0.649754	Cd164	Ensembl	2734	chr20:46250363-46261994:+	chr20	+	46250363	46261994	CD164 molecule [Source:RGD Symbol;Acc:70942]	CGTCCTTGTCTTGGAAGTCCCACATGGAAGACGCTGTTCCAGGACCTTTACATTTCCAGA				1.89332	1.7064	2.69628	1.1577	1.14216	1.22099		0.45517	0.511199	0.378864	0.702942	0.683933	0.812397
ASRN6AP1B10003307311	protein_coding	ENSRNOT00000007623	protein_coding	1.87693	3.67292	-0.767099	0.587598	Arl1	Ensembl	943	chr7:29282305-29293399:+	chr7	+	29282305	29293399	ADP-ribosylation factor like GTPase 1 [Source:RGD Symbol;Acc:621326]	ATAAATATAAAAAGCAAGTATCTGGTGAGAGGGTTAGCTTGATCGAATCACCCAAATGGT				-0.0410467	-0.385	1.13026	-0.391246	-0.328748	-0.546999		0.480993	0.500256	0.372976	0.707821	0.715634	0.824705
ASRN6AP1B10008008411	protein_coding	ENSRNOT00000005997	protein_coding	1.8717	3.65964	-0.797369	0.575397	Apool	Ensembl	1410	chrX:83678339-83750549:+	chrX	+	83678339	83750549	apolipoprotein O-like [Source:RGD Symbol;Acc:1549725]	TTCCCAATTATTGCCAGTTAACTTAGAATGGGGTCTAGAACAATATGTTTTTCACTTGAC				2.26397	1.82262	3.09307	0.667261	0.558159	0.84331		0.333619	0.358323	0.304918	0.542897	0.489282	0.628
ASRN6AP1B10384539311	protein_coding	ENSRNOT00000082990	protein_coding	1.85897	3.6275	-0.735915	0.600437	Mocs2	Ensembl	1555	chr2:46981010-46992883:+	chr2	+	46981010	46992883	molybdenum cofactor synthesis 2 [Source:RGD Symbol;Acc:1359477]	ATCAAGGCATCACAGCTGTGGCAGGAGCTAGAGACTCTCCATCCTGGGTTGGCTGATGTT				3.20616	1.85143	2.32439	-3.41702	-2.84101	-2.94255		0.362027	0.460943	0.251711	0.614227	0.71324	0.628833
ASRN6AP1B10509629111	protein_coding	NM_001037337	protein_coding	1.8546	3.61651	-0.671798	0.627724	AABR07031735.1	Refseq	4738	chr18:30913655-30971113:+	chr18	+	30913655	30971113		TGGTCAGAGGCAGAATTGGAAATCATCCTCAACTGACAATGATCCCCATGCAAAGGCCGG	Pcdhga12			3.26175	2.53531	2.56299	2.09014	2.0018	2.17365		0.41759	0.74639	0.367358	0.826296	0.747521	0.863117
ASRN6AP1B10414226511	protein_coding	ENSRNOT00000000443	protein_coding	1.84989	3.60472	-0.702994	0.614296	Srgn	Ensembl	1286	chr20:32120320-32133431:-	chr20	-	32120320	32133431	serglycin [Source:RGD Symbol;Acc:619969]	AAAATGAAACACAGTGGCCTCCTACCGTGGCTATGTGATGTGGTTTACATGGTGAGGGGT				6.15291	5.52444	6.1708	4.96898	5.12709	5.05587		0.157101	0.216586	0.106662	0.294556	0.269443	0.333697
ASRN6AP1B10409325211	protein_coding	ENSRNOT00000071917	protein_coding	1.83929	3.57833	-0.846628	0.556083	AABR07029581.1	Ensembl	1008	chr10:35537977-35610545:+	chr10	+	35537977	35610545		CTTCATTCAGAAGATCAGGTATACAAATGCTCGCGACAGGAACCAGAAGAACATAGGCCA				1.49383	1.28724	2.04677	0.478387	0.483236	0.414452		0.327258	0.32521	0.300651	0.70808	0.645313	0.723261
ASRN6AP1B10044854311	protein_coding	ENSRNOT00000084643	protein_coding	1.83452	3.56654	-0.682608	0.623038	Orc3	Ensembl	2318	chr5:50020815-50068706:-	chr5	-	50020815	50068706	origin recognition complex, subunit 3 [Source:RGD Symbol;Acc:1308457]	AGGCTCACATGGGGAGGCTGCTAAAAAGCAAATGTGTGAAGACAAGAGTTCTGCATCTAA				4.64465	3.98158	4.83953	3.39874	3.42702	3.66237		0.171909	0.287411	0.122846	0.341207	0.305543	0.336284
ASRN6AP1B10003736911	protein_coding	ENSRNOT00000017571	protein_coding	1.82593	3.54534	-0.791656	0.577681	Mier3	Ensembl	4757	chr2:43271092-43294889:+	chr2	+	43271092	43294889	MIER family member 3 [Source:RGD Symbol;Acc:1311241]	GCCCAGAGTTTCAAAGCACATTGTCTACGAATGGAAATTGAAATAATTTATAAAATATTG		Yes		3.41115	3.33823	3.87509	1.4546	1.19328	0.825733		0.201747	0.21788	0.157317	0.456853	0.421898	0.442604
ASRN6AP1B10158665411	protein_coding	ENSRNOT00000068093	protein_coding	1.82321	3.53869	-0.61717	0.651948	Gmcl1	Ensembl	873	chr4:118478075-118487633:-	chr4	-	118478075	118487633	germ cell-less, spermatogenesis associated 1 [Source:RGD Symbol;Acc:1359265]	TGACTCCACAAAGGGAAAGAAGGTAGACGGCTCTGTAAATGCCTATGCCATCAACGTGTC		Yes		1.26942	1.58358	2.27695	0.882634	0.521771	0.423411		0.295891	0.215417	0.183731	0.420496	0.317914	0.465713
ASRN6AP1B10004915311	protein_coding	ENSRNOT00000025018	protein_coding	1.82071	3.53255	-0.633407	0.644652	Cdk2ap2	Ensembl	1049	chr1:219345918-219347728:+	chr1	+	219345918	219347728	cyclin-dependent kinase 2 associated protein 2 [Source:RGD Symbol;Acc:1588883]	CTTTTACTAAATATGCCCTTTTTATATAAATAAAAGATGATTTGGAGCCATTCTCTCGGC				6.19892	6.70591	6.77374	5.48705	5.57786	5.31859		0.44379	0.333253	0.36336	0.538824	0.597217	0.719537
ASRN6AP1B10006403311	protein_coding	ENSRNOT00000038807	protein_coding	1.82059	3.53225	-0.71506	0.60918	Tmem109	Ensembl	1890	chr1:226925117-226935689:-	chr1	-	226925117	226935689	transmembrane protein 109 [Source:RGD Symbol;Acc:1359538]	TAAGGTTTGATGTGGAATCACGGCTGCAGTGATATATTTTTATCAGCGCTTGGTGGTTTT				3.441	3.31641	3.55473	2.37703	2.5184	2.16229		0.395864	0.429743	0.27401	0.493743	0.543561	0.690581
ASRN6AP1B10392323611	protein_coding	ENSRNOT00000010318	protein_coding	1.81388	3.51588	-1.09779	0.467233	Cmpk1	Ensembl	1836	chr5:133759735-133786452:-	chr5	-	133759735	133786452	cytidine/uridine monophosphate kinase 1 [Source:RGD Symbol;Acc:1310116]	ATGGGCAAAGTCAAGAAAATAGACGCTTCTAAGTCTGTTGATGAAGTTTTTGGTGACGTT				6.90079	6.86031	6.70447	5.25757	5.37109	5.00948		0.398979	0.497102	0.312193	0.624092	0.632582	0.651055
ASRN6AP1B10001348711	protein_coding	ENSRNOT00000037739	protein_coding	1.80902	3.50404	-0.653438	0.635764	Gemin6	Ensembl	1088	chr6:2907145-2911559:+	chr6	+	2907145	2911559	gem (nuclear organelle) associated protein 6 [Source:RGD Symbol;Acc:1311168]	GAGACAAGGGTGCATTTTGAATAGGTGTAACAATGTGAAATAAACTTGTAAATTTCAATA				6.87528	6.65895	5.93345	1.22041	0.989942	0.997239		0.36565	0.620276	0.487914	0.876191	0.769184	0.909775
ASRN6AP1B10341634511	protein_coding	ENSRNOT00000015763	protein_coding	1.80892	3.5038	-0.603821	0.658009	LOC100909712	Ensembl	2171	chr2:157747542-157759819:-	chr2	-	157747542	157759819	cyclin-L1-like [Source:RGD Symbol;Acc:6501887]	TGGAGTGGTACATAGAGATGAAGCTGTCGTCATGGCAACAGACTCCAAGCCCCCTGATCC				0.3696	1.42876	1.13046	-0.698247	-0.985967	-0.950755		0.289509	0.255182	0.290957	0.491196	0.444002	0.396037
ASRN6AP1B10000867111	protein_coding	ENSRNOT00000015808	protein_coding	1.80694	3.499	-1.25849	0.417982	Mtpn	Ensembl	1312	chr4:63012011-63039422:-	chr4	-	63012011	63039422	myotrophin [Source:RGD Symbol;Acc:619806]	TAGACTCAGACATTTATATAACATTGAAACACTTTGAGACTCCTTCTGGTAGTAAAGGAG				8.55172	7.78859	7.22944	0.507329	0.491052	0.00857013		0.333771	0.375645	0.201512	0.546088	0.395046	0.582726
ASRN6AP1B10588285711	protein_coding	ENSRNOT00000046311	protein_coding	1.80082	3.48417	-0.76763	0.587382	Tmem242	Ensembl	740	chr1:46302970-46329682:-	chr1	-	46302970	46329682	transmembrane protein 242 [Source:RGD Symbol;Acc:1307262]	GGCGTGATCAGTTTTGCAGTGTGGAAAGCCTTGGGAGTTCACAGCATGAAGGACTTTCGG				5.1271	4.9361	5.88263	3.51704	3.58756	3.03555		0.400033	0.228822	0.387937	0.449273	0.486151	0.656838
ASRN6AP1B10889711811	protein_coding	ENSRNOT00000019038	protein_coding	1.79858	3.47877	-0.895307	0.537633	Arfrp1	Ensembl	953	chr3:176859151-176865103:-	chr3	-	176859151	176865103	ADP-ribosylation factor related protein 1 [Source:RGD Symbol;Acc:621683]	CCTCCAAAATTTGAGCAGGGTGCCAAACAGGATGTACACGCTGCTTTCCGGGCTGTACAA				4.67479	4.7368	4.91227	3.73027	3.79999	3.18217		0.343423	0.305988	0.360708	0.548084	0.566279	0.678564
ASRN6AP1B10006444411	protein_coding	ENSRNOT00000012267	protein_coding	1.7917	3.46223	-0.711434	0.610713	AABR07034657.1	Ensembl	327	chr11:82813691-82814017:+	chr11	+	82813691	82814017		CTTGTTGTGAACGGCAGGGTTTGTCAACGAGGCAGAGCAGATTCCGGTTTGATGGGCAAC				3.09275	2.86404	3.62893	2.10712	2.13195	2.2691		0.363343	0.392533	0.294023	0.518252	0.473137	0.66727
ASRN6AP1B10007736311	protein_coding	ENSRNOT00000018723	protein_coding	1.79115	3.4609	-0.696527	0.617056	Ghitm	Ensembl	1399	chr16:14371531-14382641:-	chr16	-	14371531	14382641	growth hormone inducible transmembrane protein [Source:RGD Symbol;Acc:1359301]	CCTTCAGGCCTGCTTTTTCTTTTAGAGAATAAATGCAATAGATGTCTTCCAAATAAGCAC				6.08343	5.94167	6.23231	4.8491	4.76608	4.25064		0.23146	0.260877	0.185068	0.342839	0.316656	0.409991
ASRN6AP1B10004997211	protein_coding	ENSRNOT00000027937	protein_coding	1.78437	3.44467	-0.772854	0.585258	Psmd8	Ensembl	1519	chr1:88116812-88123643:-	chr1	-	88116812	88123643	proteasome 26S subunit, non-ATPase 8 [Source:RGD Symbol;Acc:1309842]	AATGACACATGAAACTGACTTTGTCTGTGGGCTACCATTTGAGCCTCTGTAATAAATGGT				4.46467	4.90861	3.76347	-0.720368	-1.30623	-1.37926		0.28049	0.242669	0.162612	0.492632	0.309861	0.24655
ASRN6AP1B10005788911	protein_coding	ENSRNOT00000080028	protein_coding	1.78198	3.43898	-0.731731	0.602181	Arf1	Ensembl	897	chr10:45563547-45579029:-	chr10	-	45563547	45579029	ADP-ribosylation factor 1 [Source:RGD Symbol;Acc:621270]	GTAAATAGTTTCTGTTTCCACTGAGGCAGTTTCTGGTACTCCTATGCAATATTACTTAGC				6.91586	6.36777	7.16142	5.92286	6.1432	5.77051		0.289778	0.359156	0.252732	0.448243	0.402794	0.548931
ASRN6AP1B10004506411	protein_coding	ENSRNOT00000041789	protein_coding	1.78042	3.43527	-0.669484	0.628731	Gnb1	Ensembl	1511	chr5:172934990-172979986:+	chr5	+	172934990	172979986	G protein subunit beta 1 [Source:RGD Symbol;Acc:2718]	GTAAACTAAAACAAATTGTGCATTTTTCTGGGGCCATTGTCTTTGGTTTATTTTGTTTTG				3.81356	3.79021	3.29888	1.71371	1.73262	1.38827		0.277191	0.40875	0.200536	0.420599	0.455032	0.499771
ASRN6AP1B10003931511	protein_coding	ENSRNOT00000091095	protein_coding	1.7788	3.4314	-0.675681	0.626037	Tes	Ensembl	2362	chr4:44321883-44360405:+	chr4	+	44321883	44360405	testin LIM domain protein [Source:RGD Symbol;Acc:1566346]	TGGATACTCTCTTGTGCTACCTCTGAGCTTGCTATAGACACAAAGGCTGTCTTCTTTGCC				8.08522	7.75705	8.71326	7.65844	7.69723	7.32686		0.43437	0.335376	0.342826	0.540764	0.547194	0.611516
ASRN6AP1B10549394111	protein_coding	NM_022605	protein_coding	1.76586	3.40076	-0.590321	0.664195	Hpse	Refseq	3177	chr14:10534358-10576686:+	chr14	+	10534358	10576686		TCGCAGCTTGTATATGAAAATAAAAGGCATTACAGTACCCCTGAGACGAAAGCGGTCAGG				1.28077	0.855395	1.20683	-0.0801966	-0.739391	-0.364898		0.402775	0.382489	0.287645	0.661216	0.505591	0.615832
ASRN6AP1B10010895711	protein_coding	ENSRNOT00000076149	protein_coding	1.75908	3.38482	-0.670261	0.628393	Bud31	Ensembl	569	chr12:11234561-11240383:-	chr12	-	11234561	11240383	BUD31 homolog [Source:RGD Symbol;Acc:621103]	AGACCGAAAGGGGCAGAGACAACACGTGGTTACTCAAGGGCAGAACGTACGTCACACTCC		Yes		7.13579	6.65378	5.66178	3.89435	3.81568	3.66316		0.408144	0.611045	0.407387	0.763811	0.672368	0.807597
ASRN6AP1B10004585511	protein_coding	ENSRNOT00000049774	protein_coding	1.75626	3.37821	-0.68251	0.62308	Hopx	Ensembl	1038	chr14:33354807-33362551:+	chr14	+	33354807	33362551	HOP homeobox [Source:RGD Symbol;Acc:621841]	CTTCTCTTACAGCTGCGTTACCTTGGAAAACACCCTCGTTTAGCAGCGACAGATTCCAAG		Yes		2.76491	3.01626	3.83267	1.6537	1.58287	1.5585		0.478055	0.369808	0.385339	0.602182	0.670704	0.722196
ASRN6AP1B10281369011	protein_coding	NM_001105978	protein_coding	1.75217	3.36865	-0.680108	0.624119	Gpr137b	Refseq	849	chr17:90691110-90701534:+	chr17	+	90691110	90701534		CCTTGGATCCTCTTCTAAAGCCAGAGAATATATGAACAATTATCAGTAGAGTATATATTA				4.67685	5.43023	6.29208	-0.000667265	-0.241361	-0.310501		0.305021	0.266986	0.337292	0.489978	0.50494	0.423256
ASRN6AP1B10004147011	protein_coding	ENSRNOT00000023807	protein_coding	1.74038	3.34124	-0.791242	0.577846	Dennd2d	Ensembl	1926	chr2:209097927-209116965:+	chr2	+	209097927	209116965	DENN domain containing 2D [Source:RGD Symbol;Acc:1305120]	CATGTACAAAATAGGGTCTGATGTGAGGATATGAATAAAGATGAAACCTTCTTGTTTGTT				5.0104	5.11316	6.36443	4.12406	4.05503	4.15959		0.260922	0.214953	0.214607	0.345132	0.357622	0.439435
ASRN6AP1B10414790711	protein_coding	ENSRNOT00000003026	protein_coding	1.73859	3.33709	-0.603011	0.658379	Klhl8	Ensembl	3149	chr14:7169519-7215025:+	chr14	+	7169519	7215025	kelch-like family member 8 [Source:RGD Symbol;Acc:1304685]	CGGCGGCCGCGGACAGAGCAAACTGTCTAATGAAATTGAAGGTTTCGAAAGATGTCTAAA		Yes		1.21908	1.09004	0.668531	0.28561	0.0542289	0.251779		0.386527	0.397172	0.45069	0.659427	0.601489	0.647103
ASRN6AP1B10832081011	protein_coding	ENSRNOT00000083861	protein_coding	1.73133	3.32033	-0.897387	0.536858	Ube2a	Ensembl	1096	chrX:123486989-123497094:+	chrX	+	123486989	123497094	ubiquitin-conjugating enzyme E2A [Source:RGD Symbol;Acc:1359534]	GGCCCGAAGGGACCCCATTTGAGGATGGAACATTTAAACTTACAATTGAATTCACTGAAG				3.13946	2.17635	2.68205	1.57632	1.34793	1.20147		0.254477	0.421336	0.162204	0.548557	0.345656	0.526924
ASRN6AP1B10005475211	protein_coding	ENSRNOT00000004305	protein_coding	1.72408	3.3037	-0.701389	0.61498	Mid1ip1	Ensembl	1895	chrX:13114569-13116743:-	chrX	-	13114569	13116743	MID1 interacting protein 1 [Source:RGD Symbol;Acc:1303258]	GTGTTGTACGTAGAATGATGAAGGGCTCCACTGTTGTTATATGTCTTGTTTATTTAAAAC				7.27223	6.79459	7.09428	6.74776	6.59968	5.4263		0.326283	0.283242	0.184095	0.437568	0.421733	0.45858
ASRN6AP1B10006572011	protein_coding	ENSRNOT00000006937	protein_coding	1.71933	3.29283	-0.695696	0.617411	Orc4	Ensembl	1645	chr3:33037034-33075685:-	chr3	-	33037034	33075685	origin recognition complex, subunit 4 [Source:RGD Symbol;Acc:735212]	ATGGGAAACCTGCACTTAGTATCTTGACTATGTTTTGAATATTGACTGTGCATGGACAGT				6.64508	6.03793	6.06475	5.49759	5.6105	5.16909		0.435632	0.510979	0.421347	0.673545	0.672595	0.707578
ASRN6AP1B10180194111	protein_coding	ENSRNOT00000087513	protein_coding	1.71648	3.28634	-0.618751	0.651234	Sypl1	Ensembl	1175	chr6:52265930-52285029:+	chr6	+	52265930	52285029	synaptophysin-like 1 [Source:RGD Symbol;Acc:1359569]	TGGCTTTTTCAGTAAATTGTGGGTTTAAAAATTTGCTGCTTTTCTACATAAAACGTGCCT				4.11504	4.00359	4.66496	3.12595	3.0235	2.7925		0.245779	0.183298	0.190302	0.27244	0.350914	0.396799
ASRN6AP1B10496680911	protein_coding	ENSRNOT00000084552	protein_coding	1.71352	3.2796	-0.923069	0.527386	Actr3	Ensembl	2466	chr13:41695183-41738658:-	chr13	-	41695183	41738658	ARP3 actin related protein 3 homolog [Source:RGD Symbol;Acc:71024]	TGCCATTCTAATAAAGGCAAAAATTTCTTTTTACTACTTGTTTCAGGCTCTTTGGTCTCT				4.1932	3.89632	3.84382	3.01336	2.89833	2.63361		0.230785	0.421872	0.145481	0.508264	0.401706	0.562406
ASRN6AP1B10150067711	protein_coding	ENSRNOT00000076680	protein_coding	1.71257	3.27743	-0.696034	0.617267	LOC108349244	Ensembl	1627	chrX:115561332-115569259:+	chrX	+	115561332	115569259	putative bifunctional UDP-N-acetylglucosamine transferase and deubiquitinase ALG13 [Source:RGD Symbol;Acc:11453602]	TCCAGTTCATGGAATATGACTAAATCAAAATAAACTGACGACATGTATTTGTAGAACAGT				2.28167	2.41971	3.39243	1.66071	1.69873	1.39064		0.441839	0.434327	0.378031	0.589225	0.653806	0.703321
ASRN6AP1B10727623411	protein_coding	ENSRNOT00000089040	protein_coding	1.70527	3.2609	-0.59039	0.664163	Tmem189	Ensembl	1565	chr3:164376630-164388281:-	chr3	-	164376630	164388281	transmembrane protein 189 [Source:RGD Symbol;Acc:1309093]	ATCTTTCTGTAACATGGAGTAATATTTTAATGTCATGTTTTGGATGTATATAATATATTT				0.853368	0.934944	1.21041	-0.0818379	-0.0904616	-0.253887		0.359593	0.374411	0.359981	0.601972	0.571174	0.673567
ASRN6AP1B10450064011	protein_coding	ENSRNOT00000016758	protein_coding	1.70364	3.25722	-0.735877	0.600453	Snrpa1	Ensembl	1040	chr1:126961389-126974453:+	chr1	+	126961389	126974453	small nuclear ribonucleoprotein polypeptide A' [Source:RGD Symbol;Acc:2320494]	CCGTGAGCTGGACCTCCGCGGATATAAAATTCCTGTTATTGAAAATCTGGGTGCCACCTT				5.00863	5.1629	5.96954	4.59481	4.47333	3.73751		0.183108	0.170298	0.135056	0.274799	0.258537	0.379353
ASRN6AP1B10003982611	protein_coding	ENSRNOT00000084617	protein_coding	1.70048	3.25009	-0.83057	0.562307	Mrpl1	Ensembl	1110	chr14:14951495-15008150:-	chr14	-	14951495	15008150	mitochondrial ribosomal protein L1 [Source:RGD Symbol;Acc:1306850]	TGTTGTGTCAAGAAACAACAAAGACATCTATAAAACTGTTTAATTTCTCTTTTGGCTCAT				5.53181	5.584	6.49095	4.29907	4.01339	3.85264		0.225928	0.161703	0.158605	0.332447	0.387148	0.449492
ASRN6AP1B10008167311	protein_coding	ENSRNOT00000028475	protein_coding	1.69655	3.24124	-0.585353	0.666486	Mrpl49	Ensembl	509	chr1:221417336-221420115:-	chr1	-	221417336	221420115	mitochondrial ribosomal protein L49 [Source:RGD Symbol;Acc:1309920]	TTCGCAAGGTAGAAGGTGACATCTGGGCTCTACAGAAGGATGTGGAAGAATTTTTGAGCC				8.78789	7.29756	8.01205	1.55939	1.21982	3.06563		0.279689	0.480969	0.275025	0.682862	0.539566	0.681718
ASRN6AP1B10005054311	protein_coding	ENSRNOT00000088996	protein_coding	1.69553	3.23897	-0.923601	0.527192	LOC102548286	Ensembl	2309	chr13:90514336-90523911:+	chr13	+	90514336	90523911	peroxisomal biogenesis factor 19-like [Source:RGD Symbol;Acc:7538513]	ATTCTTTTTAGGTCACCTAGCTGTCCTGGTTCACCTGGAAAATAACGTTTTAAAAATATA				7.03799	6.44496	6.66873	5.06063	5.10916	5.04739		0.220449	0.359945	0.230481	0.447774	0.413712	0.51218
ASRN6AP1B10005006711	protein_coding	ENSRNOT00000062031	protein_coding	1.69372	3.23491	-1.0484	0.483503	LOC103692531	Ensembl	243	chr6:1516158-1517618:+	chr6	+	1516158	1517618	uncharacterized LOC103692531 [Source:RGD Symbol;Acc:9177508]	TCTGGAATGTATGGGGTTAGAGAAAAAGATCAGCAAAAATGGTTGGATAGCAAAAATTAA				4.70487	4.67759	4.92634	3.54407	3.5309	3.10348		0.401608	0.387762	0.31342	0.560012	0.619065	0.679299
ASRN6AP1B10086402411	protein_coding	ENSRNOT00000063786	protein_coding	1.69222	3.23153	-0.632779	0.644933	Gon7	Ensembl	928	chr6:126631950-126636484:-	chr6	-	126631950	126636484	GON7, KEOPS complex subunit [Source:RGD Symbol;Acc:2302582]	CGGAGGACGCTTTGGATGGTGATGAAGATGATGCAGAAGATGAAAATAACTCTGGTAGAA				3.70292	3.68103	4.56063	2.76809	2.64339	2.00345		0.263611	0.236513	0.290365	0.419943	0.427001	0.58732
ASRN6AP1B10214116111	protein_coding	ENSRNOT00000065802	protein_coding	1.68966	3.22581	-0.589983	0.664351	Napg	Ensembl	3571	chr18:58325319-58344070:+	chr18	+	58325319	58344070	NSF attachment protein gamma [Source:RGD Symbol;Acc:1310109]	TTGATTTAAAAATGTATAGGCCAAATTCCAGATAAATGATATCATCAGCAAAGCAGGAAA				2.83407	3.15148	3.62996	1.91527	1.97153	1.92825		0.344314	0.351752	0.344734	0.552118	0.69551	0.72929
ASRN6AP1B10399759111	protein_coding	NM_053588	protein_coding	1.68956	3.22559	-1.1417	0.453224	AABR07031480.1	Refseq	2753	chr18:15146925-15167361:-	chr18	-	15146925	15167361		TTCCAAGTTAACATGTGATGTGTGTAGACATCTCTGCCTCCTTGCTACCTACAAGTGCCA	Rnf138			7.77425	7.44948	7.5465	5.77989	5.82206	5.79484		0.273256	0.349649	0.198199	0.430225	0.392174	0.508281
ASRN6AP1B10316264711	protein_coding	NM_001011979	protein_coding	1.68532	3.21611	-0.594882	0.662099	Tardbp	Refseq	2040	chr5:165432096-165442059:-	chr5	-	165432096	165442059		CTTTGTTTTGCAGCCCTGAATGCAAAGAATTCATAGCAGTTAATTCCCCTTTTTGACCCT		Yes		7.10379	6.15169	6.98228	6.00485	5.86279	5.78727		0.429566	0.510987	0.518785	0.738464	0.654802	0.84307
ASRN6AP1B10319880911	protein_coding	ENSRNOT00000089014	protein_coding	1.68373	3.21256	-0.702628	0.614452	Hikeshi	Ensembl	1228	chr1:154142836-154170409:-	chr1	-	154142836	154170409	Hikeshi, heat shock protein nuclear import factor [Source:RGD Symbol;Acc:1359455]	TCATCCCAGCAAATGTGGTTCTGAAATGTATTGTAACTTTGAGAACAAGGAGCAACAGCA				3.07638	3.47845	4.00929	1.67407	1.38242	1.37951		0.259098	0.276497	0.206675	0.444629	0.376437	0.615704
ASRN6AP1B10239585011	protein_coding	ENSRNOT00000023468	protein_coding	1.67666	3.19686	-0.991464	0.502967	Hikeshi	Ensembl	834	chr1:154147099-154165524:-	chr1	-	154147099	154165524	Hikeshi, heat shock protein nuclear import factor [Source:RGD Symbol;Acc:1359455]	CCCAGCAAATGTGGTTCTGAAATGGTATGAAAACTTTCAAAGACGACTAGCACAGAACCC				9.23415	8.41712	8.92941	6.82428	6.79308	7.28146		0.260646	0.295817	0.173938	0.392074	0.328318	0.409929
ASRN6AP1B10008632711	protein_coding	ENSRNOT00000075003	protein_coding	1.67056	3.18338	-0.773489	0.585001	Tmem159	Ensembl	1481	chr1:189870622-189889484:+	chr1	+	189870622	189889484	transmembrane protein 159 [Source:RGD Symbol;Acc:727895]	TGCGATGATTCCCACTCCATTTACTGTGGTATTTTATTAAATATTTATTTGCTTCTTGCT				7.32572	6.63692	6.78749	4.27897	4.28397	3.87093		0.357682	0.419197	0.346427	0.640292	0.59694	0.770747
ASRN6AP1B10006474511	protein_coding	ENSRNOT00000074853	protein_coding	1.66821	3.1782	-0.998861	0.500395	Tvp23b	Ensembl	1652	chr10:49299125-49310400:+	chr10	+	49299125	49310400	trans-golgi network vesicle protein 23 homolog B [Source:RGD Symbol;Acc:1586539]	TAGAGTGTAGCTTGTCAGGTGTATAACTTTATATTTATATAAAACTGCCATTTACAAAGC				1.71535	0.444404	0.042743	-0.332387	-1.89284	-0.788042		0.334991	0.662635	0.385988	0.896029	0.463848	0.741671
ASRN6AP1B10006257911	protein_coding	ENSRNOT00000013585	protein_coding	1.66166	3.1638	-0.611824	0.654369	Pdcd10	Ensembl	1242	chr2:173967080-174012676:-	chr2	-	173967080	174012676	programmed cell death 10 [Source:RGD Symbol;Acc:1359329]	CTTACAAGAAATGTAAATATTGGTGTTTGTTTCTGACATTTTAACTTGAAAGCGATATGC				3.06922	2.74905	3.41468	2.05205	1.93592	1.14767		0.17324	0.133664	0.0982438	0.324887	0.297588	0.370922
ASRN6AP1B10132740011	protein_coding	ENSRNOT00000079993	protein_coding	1.66113	3.16265	-0.618806	0.65121	Ahcyl1	Ensembl	1670	chr2:210440663-210454737:-	chr2	-	210440663	210454737	adenosylhomocysteinase-like 1 [Source:RGD Symbol;Acc:1309768]	ACCTAATTATTACAGATACTAATGGACGTATTACAATGACCAGTCCACACGAACCACGCA				5.35827	4.78035	5.30758	4.0913	4.1719	4.10713		0.251933	0.381792	0.135924	0.4749	0.449528	0.561536
ASRN6AP1B10007254511	protein_coding	NM_001024279	protein_coding	1.65832	3.15649	-0.682708	0.622995	Ly96	Refseq	492	chr5:1972698-1989448:-	chr5	-	1972698	1989448		ACAGAAGAAAAGCTGTTTTGTTTGAATTTCACCATCATTCACCACCATAATGTTAATTAG				5.32703	4.55844	4.68025	4.14487	4.07096	4.07658		0.394995	0.616021	0.334919	0.780502	0.686672	0.833151
ASRN6AP1B10424347611	protein_coding	ENSRNOT00000082718	protein_coding	1.65748	3.15465	-0.769403	0.58666	Ldhc	Ensembl	357	chr1:102915655-102930272:+	chr1	+	102915655	102930272	lactate dehydrogenase C [Source:RGD Symbol;Acc:69366]	TGCATGGCAGCCTTTTCCTCAGCACTCCAAAAATCGTCTTTGGAAAAGTGCCCATATGGA				0.330583	1.01583	0.723762	0.226004	0.131859	-0.145681		0.294349	0.498133	0.560398	0.64938	0.603999	0.803651
ASRN6AP1B10256235911	protein_coding	ENSRNOT00000089891	protein_coding	1.65517	3.1496	-0.634625	0.644108	Sos2	Ensembl	3800	chr6:91883425-92007957:-	chr6	-	91883425	92007957	SOS Ras/Rho guanine nucleotide exchange factor 2 [Source:RGD Symbol;Acc:620435]	TCCTCCAAAGGGGTGATGACATAGAAGACTTGATGTCACCAGACTACATATTAATGGCGG				3.01901	2.88174	2.18961	1.99243	2.08795	2.0557		0.43288	0.622566	0.522097	0.791683	0.760678	0.850778
ASRN6AP1B10005397411	protein_coding	ENSRNOT00000075827	protein_coding	1.64503	3.12755	-0.673578	0.62695	Npc1l1	Ensembl	4462	chr14:86345953-86560694:-	chr14	-	86345953	86560694	NPC1 like intracellular cholesterol transporter 1 [Source:RGD Symbol;Acc:1303135]	ATGTAAATTAATATAAATGGGTTGTCTTAAGTTATGATTCTAGCTGGGGAGGAGCCTAGC				2.65326	2.0505	2.77105	1.08104	0.975655	1.06009		0.213647	0.351223	0.176941	0.567796	0.494659	0.584651
ASRN6AP1B10000099011	protein_coding	ENSRNOT00000012301	protein_coding	1.64484	3.12712	-0.76048	0.5903	Fbxo6	Ensembl	1036	chr5:164956280-164959851:-	chr5	-	164956280	164959851	F-box protein 6 [Source:RGD Symbol;Acc:620418]	TCACACAGCGCTGACATTTTGTTGTAATAAATGTTTTCAGTAAATCCAGCCTATTTGGGG				3.13342	3.35888	3.46281	2.33946	2.40438	1.68223		0.407252	0.326663	0.453057	0.595863	0.637445	0.564242
ASRN6AP1B10290048511	protein_coding	ENSRNOT00000044274	protein_coding	1.64195	3.12088	-0.737839	0.599637	Fam118a	Ensembl	2444	chr7:125937928-125964453:+	chr7	+	125937928	125964453	family with sequence similarity 118, member A [Source:RGD Symbol;Acc:1560783]	ACCACCTTACTGGGTAATGCATGTCAGGACTGTGCAAAGAGGAAGCTGGAAGAGAATGGA				5.97209	5.52746	6.38477	4.75968	4.77728	4.41076		0.350753	0.376278	0.275856	0.47932	0.447717	0.586993
ASRN6AP1B10280837711	protein_coding	ENSRNOT00000046159	protein_coding	1.63987	3.11637	-0.653299	0.635825	Ube2l3	Ensembl	2631	chr11:88047832-88088476:+	chr11	+	88047832	88088476	ubiquitin-conjugating enzyme E2L 3 [Source:RGD Symbol;Acc:1308361]	GCCGGCCACCAAGACTGACCAAGTAATCCAGTCCCTCATAGCACTGGTGAACGACCCTCA		Yes		7.05059	6.28097	6.13792	5.14314	5.08836	5.14498		0.275594	0.436876	0.277407	0.619833	0.530052	0.660734
ASRN6AP1B10006279311	protein_coding	ENSRNOT00000016263	protein_coding	1.6332	3.102	-0.892517	0.538673	Fdx1	Ensembl	877	chr8:56373723-56393233:-	chr8	-	56373723	56393233	ferredoxin 1 [Source:RGD Symbol;Acc:62036]	GCTGTGCTGTCTTAGTTCAGTTTTGTAGTACTGAAAATTTGCAGTTTTTATTTTGATTAA				4.22356	4.25746	4.88192	3.07636	2.82664	2.63949		0.226063	0.239734	0.18345	0.377368	0.326052	0.44936
ASRN6AP1B10231162811	protein_coding	ENSRNOT00000009665	protein_coding	1.63149	3.09834	-0.963656	0.512756	Laptm4a	Ensembl	1282	chr6:34042130-34059960:+	chr6	+	34042130	34059960	lysosomal protein transmembrane 4 alpha [Source:RGD Symbol;Acc:735179]	TGGGGACCTGGTACATGGTGGTCAACCTATTGATGGCAATTTTGCTGACTGTGGAGGTGA				4.73035	4.79146	5.32486	3.50631	3.42642	3.39512		0.54055	0.582387	0.450078	0.803404	0.814886	0.890103
ASRN6AP1B10482914611	protein_coding	ENSRNOT00000028699	protein_coding	1.62788	3.09058	-0.602978	0.658394	Cers2	Ensembl	2012	chr2:196487656-196495904:+	chr2	+	196487656	196495904	ceramide synthase 2 [Source:RGD Symbol;Acc:1310059]	TTCATTGTGCGCATGGCCCACAAGTTCATAACTGGAAAGCTGGTAGAAGATGAACGCAGT		Yes		4.42442	4.40488	4.97105	3.33016	3.05377	2.87998		0.352601	0.317256	0.246782	0.46058	0.392928	0.524945
ASRN6AP1B10006620711	protein_coding	ENSRNOT00000014484	protein_coding	1.62666	3.08797	-0.631814	0.645365	Celf1	Ensembl	1998	chr3:79823945-79842082:+	chr3	+	79823945	79842082	CUGBP, Elav-like family member 1 [Source:RGD Symbol;Acc:1307721]	CTCTGTGTGCTTCGTTTTAAAGACAGCTTTGAAATAAACAATGAAATAAAAGATGTCACT				4.64985	4.3224	4.97318	2.75347	2.59294	2.3318		0.25845	0.223112	0.164066	0.327483	0.355595	0.367808
ASRN6AP1B10424567911	protein_coding	ENSRNOT00000017722	protein_coding	1.62456	3.08349	-0.659945	0.632903	Ccdc115	Ensembl	1793	chr9:37775311-37779967:+	chr9	+	37775311	37779967	coiled-coil domain containing 115 [Source:RGD Symbol;Acc:1304653]	AGGAGTTGGACCCTGGGCCCGCCTGACCTGCATCTACTTTTCGAGGCATTGAGCATAGCT				4.51644	4.79055	4.63818	2.64521	2.68404	2.24474		0.492978	0.288357	0.409446	0.608265	0.664686	0.530773
ASRN6AP1B10003626811	protein_coding	ENSRNOT00000003438	protein_coding	1.62448	3.08331	-0.629714	0.646305	Gpr137b	Ensembl	573	chr17:90696019-90701515:+	chr17	+	90696019	90701515	G protein-coupled receptor 137B [Source:RGD Symbol;Acc:1307342]	CCAGGCAGACACCTTGGATCCTCTTCTAAAGCCAGAGAATATATGAACAATTATCAGTAG				7.60632	7.22442	7.57948	5.89752	5.89556	5.84725		0.32766	0.354808	0.297094	0.544532	0.536247	0.669079
ASRN6AP1B10318721111	protein_coding	ENSRNOT00000022406	protein_coding	1.62135	3.07662	-0.738162	0.599503	Glrx3	Ensembl	1222	chr1:209768696-209799903:+	chr1	+	209768696	209799903	glutaredoxin 3 [Source:RGD Symbol;Acc:69414]	GCTACTGCGCCTCAAAACCAAGTCACTCCTTGTGGTCCATTTCTGGGCGCCATGGGCTCC				2.37882	1.53881	1.86147	1.08613	1.0009	1.06168		0.20808	0.413038	0.227625	0.58605	0.444811	0.741083
ASRN6AP1B10000299611	protein_coding	ENSRNOT00000073176	protein_coding	1.62044	3.07469	-1.36105	0.389298	LOC103694506	Ensembl	1560	chrX:119160959-119162518:-	chrX	-	119160959	119162518	ubiquitin-conjugating enzyme E2 W [Source:RGD Symbol;Acc:9288456]	TGTTCTTCAATACTGTACCCTAAAATGAGAAATACATTTTTGACAGAGGCTTAATGTTTT				6.6832	6.14691	6.37481	4.85966	4.50856	4.85173		0.358248	0.563727	0.219695	0.626306	0.462163	0.656221
ASRN6AP1B10002381811	protein_coding	ENSRNOT00000024671	protein_coding	1.60915	3.05071	-0.658908	0.633358	Sra1	Ensembl	1096	chr18:29494014-29497410:-	chr18	-	29494014	29497410	steroid receptor RNA activator 1 [Source:RGD Symbol;Acc:621148]	TACTGCAAGATCACTTGTTACTCATGTGTACATTTCAATAAACTTCTCAATGGTGGGAAG		Yes		4.33458	4.58311	4.85602	3.43453	3.31941	2.8474		0.344909	0.46526	0.312192	0.650555	0.553954	0.73562
ASRN6AP1B10001886411	protein_coding	ENSRNOT00000008062	protein_coding	1.60872	3.04982	-0.894804	0.53782	Aasdhppt	Ensembl	1073	chr8:1439340-1450138:-	chr8	-	1439340	1450138	aminoadipate-semialdehyde dehydrogenase-phosphopantetheinyl transferase [Source:RGD Symbol;Acc:1311360]	GGAAAATAAATGAAAAGGATAATCTTGTGTATTCACTGAAATAAATTACCTGATGTGGTC				3.99074	3.83555	4.34498	3.3314	3.38865	3.1423		0.394192	0.331896	0.330976	0.509362	0.603209	0.599918
ASRN6AP1B10424312911	protein_coding	ENSRNOT00000077994	protein_coding	1.60681	3.04579	-0.828278	0.563201	Ssr1	Ensembl	1196	chr17:27496353-27510918:+	chr17	+	27496353	27510918	signal sequence receptor subunit 1 [Source:RGD Symbol;Acc:1310961]	TGATGTTGACATGAGTTGGATTCCTCAGGAAACTTTGAATCAGATCATGCAGAGTAGAAG				7.84003	7.33714	7.02842	6.14677	6.02961	6.02599		0.405314	0.698734	0.350026	0.794587	0.719317	0.756626
ASRN6AP1B10440762211	protein_coding	NM_001108560	protein_coding	1.60626	3.04462	-0.694039	0.618121	Rnf115	Refseq	1080	chr2:198852413-198920000:+	chr2	+	198852413	198920000		TGCAACCACTTCTTTCACAGCAGCTGCATCGTGCCCTGGTTAGAACTGTTCTAGCTGTAC				3.07983	2.68857	2.76768	2.00688	1.70469	1.82689		0.400724	0.612137	0.257866	0.772102	0.676271	0.776942
ASRN6AP1B10005268511	protein_coding	ENSRNOT00000025495	protein_coding	1.60157	3.03474	-0.717769	0.608037	Cystm1	Ensembl	306	chr18:29191731-29232978:+	chr18	+	29191731	29232978	Cysteine-rich and transmembrane domain-containing protein 1 [Source:UniProtKB/Swiss-Prot;Acc:Q8K353]	GTGGTAGAAGACCAAAGAAGAGATGACCTGGGCCCATCCACCTGCCTCACAGCCTGCTGG				5.24702	4.69679	5.20854	4.50741	4.49395	4.10037		0.407089	0.497102	0.382711	0.678316	0.652835	0.771548
ASRN6AP1B10002799111	protein_coding	ENSRNOT00000050398	protein_coding	1.60067	3.03283	-0.645695	0.639185	Fam216a	Ensembl	1238	chr12:39679688-39688823:+	chr12	+	39679688	39688823	family with sequence similarity 216, member A [Source:RGD Symbol;Acc:1310861]	CCGTGTTATATCTGTAATGTATGCTTGTTTCTAGCTAGAACAATTAAAATTTTACTTGCC				4.37917	4.50058	5.82777	4.27379	4.23915	4.24671		0.506116	0.400863	0.437322	0.707384	0.746693	0.833737
ASRN6AP1B10008266211	protein_coding	ENSRNOT00000072487	protein_coding	1.59761	3.02641	-0.678618	0.624764	AABR07013776.1	Ensembl	444	chr2:256154141-256154584:-	chr2	-	256154141	256154584		ATGGATGGGGATGGTCAGGTAATCTATGAAGAGTTTGTGCAAATGGTGACAGCGAAGTGA				4.64816	4.7168	4.36523	2.7808	2.94761	2.45212		0.27982	0.330559	0.246875	0.428155	0.512254	0.455096
ASRN6AP1B10001518011	protein_coding	ENSRNOT00000007071	protein_coding	1.59694	3.025	-0.866369	0.548526	Pqlc3	Ensembl	1902	chr6:42290680-42302254:-	chr6	-	42290680	42302254	PQ loop repeat containing 3 [Source:RGD Symbol;Acc:1306818]	CATTATTCTGGTATACTGCAAGAAAGTAAACGATGTTTGCTGGAAAATGTTTAGTTTTCC				3.31276	3.67331	3.76574	3.2344	2.99753	2.5292		0.170367	0.13377	0.164611	0.19946	0.250455	0.391157
ASRN6AP1B10006620211	protein_coding	ENSRNOT00000013727	protein_coding	1.59161	3.01385	-0.854136	0.553197	Vhl	Ensembl	2887	chr4:145580799-145587845:+	chr4	+	145580799	145587845	von Hippel-Lindau tumor suppressor [Source:RGD Symbol;Acc:3960]	TTCTCTGAAAAAGCTGACCTTTAGTACAATAAACGGTGCTAAGTGAAGGAAGCTAGTGTG		Yes		3.73122	3.53332	3.1341	1.8285	1.50301	1.71403		0.218564	0.444655	0.197515	0.540833	0.368126	0.561733
ASRN6AP1B10002416011	protein_coding	ENSRNOT00000039423	protein_coding	1.58997	3.01043	-0.837029	0.559795	Ndfip2	Ensembl	2110	chr15:89407426-89458983:+	chr15	+	89407426	89458983	Nedd4 family interacting protein 2 [Source:RGD Symbol;Acc:1309716]	CTCATTTGCATTTGTCTTTCCAAAAGCCAATAAAAGTATCTTTCAGTATTACTGTAATCA				2.8128	2.38566	2.68875	1.60475	1.5265	1.24274		0.340209	0.280888	0.308966	0.489515	0.509926	0.545769
ASRN6AP1B10007047311	protein_coding	ENSRNOT00000020265	protein_coding	1.58034	2.9904	-0.757151	0.591663	Ifitm3	Ensembl	700	chr1:213810696-213811901:-	chr1	-	213810696	213811901	interferon induced transmembrane protein 3 [Source:RGD Symbol;Acc:1595844]	TCTGGTTTCTGATCCTGACGTGCTCCACCATCTGCAGCTGCATCCCTCCTTGCCCCTCTG				6.11415	5.87329	5.82299	5.07059	5.15175	4.69125		0.452971	0.569817	0.406873	0.717253	0.688057	0.78705
ASRN6AP1B10007623211	protein_coding	ENSRNOT00000003020	protein_coding	1.5771	2.98369	-0.777784	0.583262	Stbd1	Ensembl	1933	chr14:16976356-16979760:-	chr14	-	16976356	16979760	starch binding domain 1 [Source:RGD Symbol;Acc:1311800]	CTCGGAGAAGAAATAGTTAAGCTTTAAGTTATGACTGAATAAATAAATCCCAAGTTTTAC				5.54437	5.4958	6.13564	3.51912	3.37483	3.34759		0.236738	0.15785	0.179147	0.306979	0.361819	0.416599
ASRN6AP1B10007090811	protein_coding	ENSRNOT00000026331	protein_coding	1.57382	2.97692	-0.753548	0.593143	Mad2l1bp	Ensembl	1853	chr9:17216495-17221434:+	chr9	+	17216495	17221434	MAD2L1 binding protein [Source:RGD Symbol;Acc:1309175]	CAGAATCATAATATGGATGTGACTCATGAATTTGAATGATGAGATGAATAGATCAGTATT				4.70912	4.63992	5.17639	3.47151	3.46621	3.14426		0.391658	0.346317	0.261969	0.444948	0.530118	0.569028
ASRN6AP1B10602115511	protein_coding	ENSRNOT00000001817	protein_coding	1.57131	2.97175	-0.620373	0.650503	Mapkapk5	Ensembl	1682	chr12:40510378-40529338:+	chr12	+	40510378	40529338	mitogen-activated protein kinase-activated protein kinase 5 [Source:RGD Symbol;Acc:1564113]	ACGGTTTGCACTGAAAATTCTTCTCGATCGTCCAAAAGCTAGAAATGAGGTGCGCCTGCA				1.99322	2.71431	2.76351	2.24722	2.26667	1.13983		0.423575	0.420679	0.509548	0.664854	0.670489	0.738419
ASRN6AP1B10002247511	protein_coding	ENSRNOT00000007779	protein_coding	1.56668	2.96222	-0.716871	0.608416	Arhgdib	Ensembl	1173	chr4:170913923-170932618:-	chr4	-	170913923	170932618	Rho GDP dissociation inhibitor beta [Source:RGD Symbol;Acc:1305383]	CACCCTCTCTGCCAATGGGAGCTCTTCTCTTGTGGGAGACACTGTAAACAACACCAAAGG				1.28819	1.05233	2.10164	0.812598	0.496208	0.519471		0.372796	0.35392	0.315835	0.601249	0.4587	0.598845
ASRN6AP1B10336681311	protein_coding	NM_001024759	protein_coding	1.56486	2.95849	-0.63696	0.643067	Tmem5	Refseq	1549	chr7:64329350-64341126:-	chr7	-	64329350	64341126		GGCCGAGGTAAGCAGTCCGCGTTGGAGAGTGAAGAATGGAATCCTTGGGAAGGAGATGAA	Rxylt1			2.44287	2.60825	2.62037	0.873556	0.75359	0.787824		0.261214	0.349336	0.212178	0.435322	0.411113	0.471788
ASRN6AP1B10013857711	protein_coding	ENSRNOT00000093181	protein_coding	1.56235	2.95335	-0.727173	0.604086	Med14	Ensembl	6715	chrX:10964067-11082565:+	chrX	+	10964067	11082565	mediator complex subunit 14 [Source:RGD Symbol;Acc:1560170]	AGAAATGGTTTTGGGAGCTGTTAGACATATCCCAGAAAAGCAATATTTAATAAAACAAGG		Yes		1.84715	1.72588	2.21953	0.513133	0.649104	-0.0108494		0.328871	0.408534	0.252539	0.517615	0.574937	0.563227
ASRN6AP1B10166365511	protein_coding	ENSRNOT00000061398	protein_coding	1.56202	2.95268	-0.703511	0.614076	Ctsll3	Ensembl	993	chr17:4256311-4259381:+	chr17	+	4256311	4259381	cathepsin L-like 3 [Source:RGD Symbol;Acc:1560071]	TGGCAGGAAATACTGGCTGGTCAAGAACAGCTGGGGTCGAGACTGGGGCATGGATGGCTA				5.42596	4.94613	5.56147	3.75372	3.50456	3.64531		0.153335	0.156639	0.0993007	0.251547	0.23522	0.326953
ASRN6AP1B10155858511	protein_coding	ENSRNOT00000089736	protein_coding	1.56149	2.95158	-0.956139	0.515434	Ssr1	Ensembl	954	chr17:27496472-27523912:+	chr17	+	27496472	27523912	signal sequence receptor subunit 1 [Source:RGD Symbol;Acc:1310961]	TGGATTCCTCAGGAAACTTTGAATCAGATCAGTAAGAGTTTGGAAAGGAGAACTGAGACT				6.04673	5.23526	5.14526	4.8562	4.76535	4.77563		0.394368	0.561141	0.562759	0.784777	0.719642	0.869091
ASRN6AP1B10002263511	protein_coding	ENSRNOT00000010414	protein_coding	1.56006	2.94866	-0.625205	0.648328	Actr6	Ensembl	1724	chr7:30377360-30397930:-	chr7	-	30377360	30397930	ARP6 actin-related protein 6 homolog [Source:RGD Symbol;Acc:1304609]	CTTAGCTAAAGTATTTACAGACTGTTAAGATTCTGCTGCCTTAGAACTAAGTATTTTATT				6.13652	5.53051	5.92469	5.27417	5.36143	5.1264		0.404352	0.517965	0.316958	0.624431	0.589345	0.684121
ASRN6AP1B10360802611	protein_coding	ENSRNOT00000001438	protein_coding	1.55789	2.94423	-0.639449	0.641958	Kdelr2	Ensembl	1791	chr12:13192453-13210758:-	chr12	-	13192453	13210758	KDEL endoplasmic reticulum protein retention receptor 2 [Source:RGD Symbol;Acc:1304618]	TTCTCATAGCACTTTTGGCTGATCACATTGCATTGACAATCTTTAATCTGGATAGCACCA				5.11116	4.45687	4.685	3.49215	3.71797	3.61736		0.23255	0.355766	0.151028	0.438181	0.431032	0.532345
ASRN6AP1B10005145211	protein_coding	ENSRNOT00000009150	protein_coding	1.55516	2.93867	-0.611151	0.654674	Castor1	Ensembl	1584	chr14:84447885-84452367:+	chr14	+	84447885	84452367	cytosolic arginine sensor for mTORC1 subunit 1 [Source:RGD Symbol;Acc:1304774]	ACATCTCACTTTTATTTTCGTGACTGTTTAAATAAATAAAAGACTTGGCGGGGCTGTGCC				3.47193	4.1616	4.27853	3.50017	3.38672	2.61497		0.159075	0.102788	0.122729	0.15729	0.208955	0.414422
ASRN6AP1B10000069311	protein_coding	ENSRNOT00000045980	protein_coding	1.55266	2.93357	-0.701278	0.615027	AC099137.1	Ensembl	987	chr8:20132900-20134007:+	chr8	+	20132900	20134007		GCTCAGTATCTAATCAGTGTCAGGCTTTCCTCGGAGACAGGTGGAATGGGGAACAGCTAG				4.69262	3.79081	4.38872	3.21217	3.05181	2.88932		0.437546	0.493554	0.324542	0.635616	0.539495	0.73473
ASRN6AP1B10007674811	protein_coding	ENSRNOT00000010163	protein_coding	1.54868	2.92549	-0.671068	0.628042	Mnat1	Ensembl	1301	chr6:96007805-96153330:+	chr6	+	96007805	96153330	MNAT1, CDK activating kinase assembly factor [Source:RGD Symbol;Acc:628874]	TTGAACCTCATATAACAAGAAAGAAATAAATGATTTGCCTATGTATGGTGTTGACATACA		Yes		5.89233	5.38705	6.06301	4.74106	4.6442	4.13523		0.428155	0.485551	0.443282	0.678584	0.667599	0.77627
ASRN6AP1B10311712711	protein_coding	ENSRNOT00000010753	protein_coding	1.54839	2.9249	-0.813607	0.568958	Psma3	Ensembl	3209	chr6:93423002-93444240:+	chr6	+	93423002	93444240	proteasome subunit alpha 3 [Source:RGD Symbol;Acc:61844]	CCTGCCGGGTCAGCACCATGAGCTCCATTGGCACTGGGTATGACCTGTCAGCCTCTACAT				5.05972	4.58184	4.66515	3.2302	3.15516	2.8447		0.315202	0.327748	0.308307	0.458321	0.436508	0.580143
ASRN6AP1B10369747411	protein_coding	ENSRNOT00000016828	protein_coding	1.54705	2.9222	-0.742091	0.597872	Prim2	Ensembl	2016	chr9:38544398-38745099:+	chr9	+	38544398	38745099	DNA primase subunit 2 [Source:RGD Symbol;Acc:631433]	ACCAGGTGGCCTGTCAGAAGTACTTCGAGATGACGCACAATGTGGACGATTGTGGCTTTT				4.90763	3.57534	4.03778	3.02952	2.90664	3.09005		0.17207	0.439902	0.160367	0.514577	0.320608	0.461811
ASRN6AP1B10357762111	protein_coding	ENSRNOT00000086308	protein_coding	1.54621	2.92048	-0.686881	0.621195	Rnf128	Ensembl	2652	chrX:110818716-110877978:+	chrX	+	110818716	110877978	ring finger protein 128, E3 ubiquitin protein ligase [Source:RGD Symbol;Acc:1566282]	TGTCTCACCCGGGTGCAGGAGACATTGTTGCGATCATGATTGGCAATCTGAAAGGAACAA				7.1299	6.20567	6.7902	6.00819	5.97262	5.97282		0.29812	0.388998	0.337188	0.680061	0.592405	0.806331
ASRN6AP1B10004946911	protein_coding	ENSRNOT00000057022	protein_coding	1.54215	2.91228	-0.717905	0.60798	Cd5l	Ensembl	1965	chr2:186685104-186696117:+	chr2	+	186685104	186696117	Cd5 molecule-like [Source:RGD Symbol;Acc:1308526]	TGCATATCTTAGCTACTGCGTGTGAATTATACTACAATAAACATGATGAGTGTTCAGGTA				4.34519	3.92314	3.70754	3.6678	3.51025	2.85707		0.325758	0.48172	0.525623	0.76053	0.680147	0.85506
ASRN6AP1B10008649611	protein_coding	ENSRNOT00000089949	protein_coding	1.54045	2.90886	-0.819497	0.56664	Ccpg1os	Ensembl	737	chr8:79655973-79660439:-	chr8	-	79655973	79660439	cell cycle progression 1, opposite strand [Source:RGD Symbol;Acc:1594626]	GACAGAGAAAATGTCCTGAGGATATTAGTTTTTAAGTCTAGAATACCTAATTTTGAACAT				5.44217	3.80101	4.63587	3.37878	3.31632	3.82389		0.0923053	0.291104	0.06119	0.408565	0.273207	0.340112
ASRN6AP1B10920330511	protein_coding	ENSRNOT00000084674	protein_coding	1.53413	2.89614	-1.16003	0.447504	Tmbim6	Ensembl	898	chr7:141053876-141068789:+	chr7	+	141053876	141068789	transmembrane BAX inhibitor motif containing 6 [Source:RGD Symbol;Acc:3842]	TCCGGTTTTAGCCGAGCGGGGAAGCTCCGAAGAGGTGGGCTAAGAAGCGGAGGCTGCGCT				5.22242	5.92985	6.06613	4.86136	4.62729	4.07255		0.223761	0.161104	0.203868	0.231248	0.267438	0.411115
ASRN6AP1B10594370411	protein_coding	ENSRNOT00000091023	protein_coding	1.52211	2.87212	-0.591185	0.663797	Abi1	Ensembl	1783	chr17:89951815-90032186:+	chr17	+	89951815	90032186	abl-interactor 1 [Source:RGD Symbol;Acc:621008]	CTGGATGATGTGGGCCATGGAGTTAAGCACGGAAATAACCAGCCTGCAAGAACTGGCACA				4.03047	3.911	4.76332	3.20993	3.1613	2.71641		0.384754	0.360451	0.289025	0.510032	0.512379	0.544472
ASRN6AP1B10008581511	protein_coding	ENSRNOT00000045850	protein_coding	1.51896	2.86584	-0.7787	0.582892	Xrcc4	Ensembl	1437	chr2:18677220-18927365:-	chr2	-	18677220	18927365	X-ray repair cross complementing 4 [Source:RGD Symbol;Acc:1359573]	CACATCATTGTAACTTTCTAATGACTCTTGGAAGATTTTGGAAATATAGCAAAGAAAAAC				0.913227	1.52456	1.84362	-0.0196089	-0.515645	-0.155784		0.333083	0.27528	0.227675	0.453399	0.373556	0.598125
ASRN6AP1B10006347611	protein_coding	ENSRNOT00000025098	protein_coding	1.51214	2.85234	-0.588623	0.664977	Txndc9	Ensembl	1242	chr9:44647707-44657779:-	chr9	-	44647707	44657779	thioredoxin domain containing 9 [Source:RGD Symbol;Acc:708355]	GAAATTCAGCCCACTCTTGTAGGCCCTACTGAGTGCTGACTATACACCAGGTTGGACACC				4.15815	3.92865	4.71667	1.40532	1.13201	1.40711		0.388045	0.276682	0.269988	0.446304	0.419956	0.545204
ASRN6AP1B10859423911	protein_coding	ENSRNOT00000075708	protein_coding	1.51021	2.84852	-0.783437	0.580981	Gnb5	Ensembl	1053	chr8:82257849-82285184:+	chr8	+	82257849	82285184	G protein subunit beta 5 [Source:RGD Symbol;Acc:620759]	GGGGCTGACGTCCTCTGCTTGGATCTGGCCCCTCCAGAAACTGGAAACACCTTCGTGTCC				6.24734	5.44416	5.69332	4.72926	4.51733	4.67957		0.365931	0.558491	0.278034	0.633982	0.524288	0.671218
ASRN6AP1B10680873511	protein_coding	NM_001126267	protein_coding	1.50988	2.84786	-0.859493	0.551146	Fam49b	Refseq	1913	chr7:104516389-104641795:-	chr7	-	104516389	104641795		CCGAGGCCCGGAATCTGGGTAATCCTTTCAAGGCTGCCGCATTGATAGAAGGACGAGGAC				1.34677	1.31184	1.5217	0.660839	0.863999	0.054847		0.404583	0.447773	0.542981	0.681392	0.703856	0.736566
ASRN6AP1B10567655411	protein_coding	NM_001108371	protein_coding	1.50916	2.84644	-0.732487	0.601865	AABR07017046.1	Refseq	914	chr15:7402247-7927939:+	chr15	+	7402247	7927939		CAGTGCCAAAAGTGCTGGACCCAAAGGAGACAACATTTATGAATGGAGGTCAACTATATT	Ube2e2			2.82187	2.68287	3.09942	1.49342	1.62336	1.40367		0.379875	0.367747	0.246922	0.554962	0.586728	0.534478
ASRN6AP1B10110573511	protein_coding	NM_182951	protein_coding	1.50628	2.84076	-0.673231	0.6271	Serinc1	Refseq	2717	chr20:38966018-38985056:-	chr20	-	38966018	38985056		TTGTGTTAGAAACATTAAGTGTATGGCTGCCTTTTGAAATACTGGACGTGTTGTTGCCTT				1.93355	2.42554	2.55635	1.23359	1.09133	1.01116		0.413274	0.313614	0.31195	0.57492	0.544121	0.575982
ASRN6AP1B10241777311	protein_coding	ENSRNOT00000077883	protein_coding	1.50196	2.83227	-0.771984	0.585612	Vav3	Ensembl	4742	chr2:212257225-212585818:+	chr2	+	212257225	212585818	vav guanine nucleotide exchange factor 3 [Source:RGD Symbol;Acc:1565941]	CTTCCACTCCTTTCTGGTCAGTGCTAAGTCCCAAAGTTCTGGGCATTGCCATCGCTCGGT				2.52251	3.09053	3.60931	2.05732	2.27075	1.41185		0.423198	0.317544	0.35108	0.488418	0.621477	0.667484
ASRN6AP1B10005493411	protein_coding	ENSRNOT00000007300	protein_coding	1.49576	2.82012	-0.59398	0.662513	Snx6	Ensembl	1934	chr6:75626927-75670135:-	chr6	-	75626927	75670135	sorting nexin 6 [Source:RGD Symbol;Acc:1304647]	TTTTACTCCGTGCTCCTTGTATCGCTCTGGAATTCGGGGTAGCCATAATAAACCTACTCC				5.65542	5.80509	4.81248	4.58035	4.36172	3.47448		0.266122	0.128065	0.355224	0.285277	0.358905	0.52293
ASRN6AP1B10007444211	protein_coding	ENSRNOT00000026313	protein_coding	1.49055	2.80996	-0.756305	0.592011	Polr2g	Ensembl	917	chr1:224991222-224994653:-	chr1	-	224991222	224994653	RNA polymerase II subunit G [Source:RGD Symbol;Acc:621284]	GTCTTCTCTTGGTAGGAATAAAAGTTGTTTATTTATTTTACTTTTGGTTTGGTTTTGTGC		Yes		4.35401	3.22769	2.80141	1.44777	1.24264	3.29004		0.1138	0.187601	0.106745	0.294433	0.136449	0.201546
ASRN6AP1B10558025911	protein_coding	ENSRNOT00000019040	protein_coding	1.49043	2.80972	-0.794323	0.576614	Ssr1	Ensembl	2417	chr17:27496406-27512207:+	chr17	+	27496406	27512207	signal sequence receptor subunit 1 [Source:RGD Symbol;Acc:1310961]	CTCAGGAAACTTTGAATCAGATCAATAAAGCTTCTCCGAGAAGGCTGCCCAGGAAGCGGG				5.72441	5.18191	5.81822	4.3803	4.10013	4.12338		0.4145	0.518066	0.347304	0.699856	0.639335	0.735362
ASRN6AP1B10424362511	protein_coding	ENSRNOT00000084090	protein_coding	1.48981	2.80852	-1.14972	0.450713	Ssr1	Ensembl	1000	chr17:27492220-27523912:+	chr17	+	27492220	27523912	signal sequence receptor subunit 1 [Source:RGD Symbol;Acc:1310961]	TGATGTTGACATGAGTTGGATTCCTCAGGAAACTTTGAATCAGATCAGCGCAGGAAGAGA				8.86743	8.46322	9.04504	8.12254	8.24477	8.09991		0.251438	0.299747	0.225799	0.431795	0.370351	0.409783
ASRN6AP1B10000462111	protein_coding	NM_001033663	protein_coding	1.48115	2.7917	-0.626843	0.647592	Araf	Refseq	1542	chrX:1386658-1390873:-	chrX	-	1386658	1390873		AGACGATCAATAGTTCAAGGCTACCCTCCACTAAGTAGCAAGTTCAAGGCCAGCCTGGGC				2.70496	2.50964	2.97348	1.53524	1.58539	1.41016		0.444103	0.457091	0.325812	0.652677	0.666004	0.682168
ASRN6AP1B10535337911	protein_coding	ENSRNOT00000087534	protein_coding	1.47897	2.7875	-0.61385	0.65345	Rab6a	Ensembl	976	chr1:165625350-165662089:+	chr1	+	165625350	165662089	RAB6A, member RAS oncogene family [Source:RGD Symbol;Acc:619737]	AGGATCGAACCGTGCGATTGCAATTATGGGACACAGCAGGTCAAGAGCGGTTCAGGAGCT				2.20172	1.7354	2.9525	0.305191	0.153836	0.397967		0.390036	0.516774	0.320693	0.809838	0.768485	0.812835
ASRN6AP1B10116272511	protein_coding	NM_053925	protein_coding	1.47643	2.7826	-0.881964	0.542628	Psmd10	Refseq	696	chrX:112323188-112328642:-	chrX	-	112323188	112328642		GCAGCTTCCAAGAATAGGCATGAGATTGCTGTTATGTTACTAGAAGGTGGGGCTAATCCA				5.83475	5.94307	6.5078	4.47389	4.27143	4.07066		0.267096	0.248793	0.22512	0.354188	0.333981	0.448439
ASRN6AP1B10361530111	protein_coding	ENSRNOT00000002119	protein_coding	1.47638	2.7825	-0.799038	0.574732	RGD1563888	Ensembl	1692	chr11:17076980-17130120:-	chr11	-	17076980	17130120	similar to DNA segment, Chr 16, ERATO Doi 472, expressed [Source:RGD Symbol;Acc:1563888]	TAGGGGCACTATGAACGAAGAGGAGCAGTTTGTAAACATTGATTTGAATGATGACAACAT				4.09918	4.13532	3.10294	1.45729	1.41467	1.14868		0.41895	0.393255	0.261579	0.576231	0.565225	0.592744
ASRN6AP1B10004834311	protein_coding	ENSRNOT00000015612	protein_coding	1.46756	2.76553	-0.631817	0.645363	S100a6	Ensembl	472	chr2:190007216-190008511:+	chr2	+	190007216	190008511	S100 calcium binding protein A6 [Source:RGD Symbol;Acc:620264]	CTGGGGGCCTTGGCTTTGATCTACAATGAAGCTCTGAAATAAAATGGGAAGGCAGAGATG				7.98307	7.85703	8.18654	7.44307	7.41777	7.24776		0.308529	0.300028	0.22518	0.406399	0.408088	0.489516
ASRN6AP1B10615580811	protein_coding	ENSRNOT00000066501	protein_coding	1.46631	2.76314	-0.677016	0.625458	Ahcyl1	Ensembl	3435	chr2:210438893-210473761:-	chr2	-	210438893	210473761	adenosylhomocysteinase-like 1 [Source:RGD Symbol;Acc:1309768]	TCCTAAGAAAATGGATACTAATGGACGTATTACAATGACCAGTCCACACGAACCACGCAA				3.79178	4.0038	4.53048	3.34143	3.10954	2.59896		0.33877	0.325316	0.264165	0.473397	0.441069	0.577387
ASRN6AP1B10006545411	protein_coding	ENSRNOT00000002085	protein_coding	1.46531	2.76123	-0.815179	0.568338	Hat1	Ensembl	1638	chr3:58022238-58070068:+	chr3	+	58022238	58070068	histone acetyltransferase 1 [Source:RGD Symbol;Acc:1305716]	TACTGTCTAGAGTTTATGAACATATATTGCATTAATAAAAGATGGCTTGTGAAATACCAC				5.63426	5.12671	6.19573	4.55284	4.61125	4.63749		0.22628	0.337167	0.226427	0.467806	0.433375	0.550826
ASRN6AP1B10002466711	protein_coding	ENSRNOT00000055441	protein_coding	1.46387	2.75847	-0.658826	0.633394	Amn1	Ensembl	1238	chr4:183670596-183697531:-	chr4	-	183670596	183697531	antagonist of mitotic exit network 1 homolog [Source:RGD Symbol;Acc:1308119]	AGCCTCCCTTCTAGCCCATGAGAGGAAGTGGAAAAGAAAGGTTAATAAAAAGCTGTTTTG				6.88987	6.03708	6.5057	5.19434	5.28634	5.35337		0.184463	0.353706	0.159595	0.39067	0.305462	0.377075
ASRN6AP1B10003293811	protein_coding	ENSRNOT00000006321	protein_coding	1.46104	2.75307	-0.89424	0.538031	Jkamp	Ensembl	1455	chr6:94835845-94849784:+	chr6	+	94835845	94849784	JNK1/MAPK8-associated membrane protein [Source:RGD Symbol;Acc:1308917]	AGATTGTCCAGCTAGTATATGCTTGGGTTTTATCTTTTGACTTATCGGACCTGGGGTCTG				2.4755	3.82477	4.35829	1.39267	1.25938	1.11675		0.223921	0.23806	0.164285	0.292203	0.300215	0.381339
ASRN6AP1B10657040711	protein_coding	ENSRNOT00000088885	protein_coding	1.45267	2.73715	-1.15081	0.450372	Hint3	Ensembl	833	chr1:29413425-29423288:+	chr1	+	29413425	29423288	histidine triad nucleotide binding protein 3 [Source:RGD Symbol;Acc:621603]	ACAGATGTGAGGTTGATTATTTGCTTGAAAAGCTAAGAAAATAAAGATGTGAACCATGGA				4.90731	5.24315	5.55809	3.04795	2.91771	2.76914		0.157034	0.178434	0.107684	0.280843	0.291367	0.336173
ASRN6AP1B10005222911	protein_coding	ENSRNOT00000018167	protein_coding	1.45127	2.73449	-0.661302	0.632307	Pex14	Ensembl	1903	chr5:165782895-165918445:-	chr5	-	165782895	165918445	peroxisomal biogenesis factor 14 [Source:RGD Symbol;Acc:68336]	CATGTATAGATTTCAGACTATAAGATAAGACTGTACATAATGTAATAAATACGAGTTGCC		Yes		3.83592	3.89604	3.83263	2.68247	2.78153	2.54089		0.415374	0.571118	0.298811	0.710591	0.676949	0.692546
ASRN6AP1B10002845011	protein_coding	ENSRNOT00000074446	protein_coding	1.44854	2.72931	-0.658592	0.633496	Sub1	Ensembl	756	chr2:62022567-62034628:-	chr2	-	62022567	62034628	SUB1 homolog, transcriptional regulator [Source:RGD Symbol;Acc:621582]	AAAGAGGATTGCTTTGTGCCCCTTACCTAGTGTAAAATAAAGTCAGATCATTACAATCTT		Yes		7.27138	7.12854	6.95662	6.45125	6.45384	5.84596		0.391137	0.551665	0.542578	0.776091	0.660009	0.824051
ASRN6AP1B10702301611	protein_coding	ENSRNOT00000084062	protein_coding	1.44834	2.72893	-0.773495	0.584999	Psma6	Ensembl	928	chr6:76174452-76205426:+	chr6	+	76174452	76205426	proteasome subunit alpha 6 [Source:RGD Symbol;Acc:61849]	AGGTGGATAATGGCCAATCTCCGAAAAAAATATGCTTTTAAGGCTATTAACCAGGGTGGA				4.44332	4.0245	4.91309	2.7202	2.33092	3.18034		0.155455	0.200188	0.0916865	0.261905	0.207998	0.216991
ASRN6AP1B10413571511	protein_coding	ENSRNOT00000000110	protein_coding	1.44692	2.72625	-0.772551	0.585382	Rnf115	Ensembl	2095	chr2:198852500-198919995:+	chr2	+	198852500	198919995	ring finger protein 115 [Source:RGD Symbol;Acc:1305315]	TGCAACCACTTCTTTCACAGCAGCTGCATCGTGCCCTGGTTAGAACTGCATGACACATGT				2.55407	2.75635	3.01534	1.46953	1.3679	1.23705		0.345683	0.383659	0.339471	0.544091	0.563796	0.681566
ASRN6AP1B10424674611	protein_coding	ENSRNOT00000085195	protein_coding	1.44575	2.72405	-1.22064	0.429093	Gsta1	Ensembl	435	chr9:27368272-27447877:-	chr9	-	27368272	27447877	glutathione S-transferase alpha 1 [Source:RGD Symbol;Acc:2753]	AGGACAAAGCAAGGAACCGTTACTTTCCTGCCTTTGAAAAGGTGAGAGGAAGTTCACTGA				5.95848	5.91394	6.29109	5.2507	5.21484	5.16067		0.43865	0.455852	0.251564	0.586652	0.596549	0.7153
ASRN6AP1B10056689111	protein_coding	ENSRNOT00000012725	protein_coding	1.43998	2.71316	-0.587593	0.665452	Tf	Ensembl	2978	chr8:111673547-111721333:-	chr8	-	111673547	111721333	transferrin [Source:RGD Symbol;Acc:3845]	GGCTCTGAAGAACACACCGGCCTTCTTAGTAGCCTGCAATAAGCAAGATATCGCAATGGC				5.20517	4.91187	5.98039	4.16265	3.95443	3.9574		0.185018	0.132854	0.0865132	0.221425	0.27424	0.276382
ASRN6AP1B10852540811	protein_coding	ENSRNOT00000072786	protein_coding	1.43786	2.70918	-0.718878	0.60757	Arhgef16	Ensembl	4447	chr5:171624796-171648563:-	chr5	-	171624796	171648563	Rho guanine nucleotide exchange factor 16 [Source:RGD Symbol;Acc:1588981]	ACAGGCTGCACCCTCCCGGCCGCCCTTCCGCGGCGCGCACAGATTTGAAGATTGAAACCG				1.88166	1.78419	2.40219	0.78308	1.02926	0.49129		0.320531	0.295297	0.280512	0.414469	0.532543	0.53555
ASRN6AP1B10022478911	protein_coding	ENSRNOT00000020681	protein_coding	1.43629	2.70623	-0.876165	0.544814	Vapa	Ensembl	1604	chr9:113300832-113331319:-	chr9	-	113300832	113331319	VAMP associated protein A [Source:RGD Symbol;Acc:61803]	AGATGCCGAATGAAAACGATAAGCTGAACGACATGGAACCTAGCAAAGCTGTCCCACTGA				1.87852	1.58628	1.04648	-2.39413	-1.92677	-1.6067		0.417897	0.623752	0.546381	0.81017	0.792457	0.781664
ASRN6AP1B10007736011	protein_coding	ENSRNOT00000018402	protein_coding	1.43455	2.70297	-0.961702	0.513451	Lxn	Ensembl	1072	chr2:164628566-164634434:-	chr2	-	164628566	164634434	latexin [Source:RGD Symbol;Acc:68361]	TGTCTTTCCAATAGTAATGGTACTATGGCTATCCACTAATAAAGTCAACTTCAGCCTCAC				2.77587	2.99616	2.45871	2.05604	2.07581	2.30672		0.37762	0.64947	0.300142	0.673537	0.608475	0.754943
ASRN6AP1B10535280611	protein_coding	ENSRNOT00000080129	protein_coding	1.43172	2.69768	-0.940098	0.521198	Fam174a	Ensembl	786	chr9:102862944-102876211:+	chr9	+	102862944	102876211	family with sequence similarity 174, member A [Source:RGD Symbol;Acc:1309973]	GATGACAATACATTGTTTGATGCCAATCATCCTAGAAGGTATGTATAAGATGTTTGCTGT				3.23648	3.00754	3.78085	1.94753	1.69348	1.73869		0.301993	0.288381	0.22102	0.456	0.480288	0.489817
ASRN6AP1B10275785911	protein_coding	ENSRNOT00000074392	protein_coding	1.42999	2.69445	-0.682461	0.623101	AABR07053516.1	Ensembl	633	chr3:112346627-112361216:+	chr3	+	112346627	112361216		ATTAAACGTGAGGCTGACACCAACAAGAATCGCATTGACATTGCCAATACAAGAGCAAAG				2.57352	2.51986	3.52716	1.50068	1.53674	1.45327		0.488483	0.38068	0.321435	0.584974	0.668889	0.727636
ASRN6AP1B10008589811	protein_coding	ENSRNOT00000046240	protein_coding	1.42726	2.68936	-0.686885	0.621194	Calm2	Ensembl	1095	chr15:65506874-65507968:-	chr15	-	65506874	65507968	calmodulin 2 [Source:NCBI gene;Acc:50663]	TACTTGCTTTTTAAACTTTGTTTAGCCACTTAAGGAAGATCTGCTTATGGCACAATTTGC				4.23981	4.26081	4.79689	3.22292	3.10069	2.72855		0.242521	0.218097	0.177738	0.322442	0.364063	0.424056
ASRN6AP1B10006753611	protein_coding	ENSRNOT00000017133	protein_coding	1.42118	2.67804	-0.695535	0.61748	LOC499331	Ensembl	1675	chr1:234665905-234670113:-	chr1	-	234665905	234670113	similar to hypothetical protein D030056L22 [Source:RGD Symbol;Acc:1563237]	GCCTCTTCATTAGTTTTGTCTATATCTTATGTTACTTGATTTGTCGTTACTAAGTTATTG				4.42418	4.56654	5.21325	3.70294	3.71362	3.40925		0.43275	0.422304	0.398724	0.581175	0.629117	0.672088
ASRN6AP1B10007793011	protein_coding	ENSRNOT00000027418	protein_coding	1.42015	2.67614	-0.648295	0.638034	Srp19	Ensembl	757	chr18:27114822-27121059:+	chr18	+	27114822	27121059	signal recognition particle 19 [Source:RGD Symbol;Acc:1308437]	CCATAAGTTACTTGAAATATCTATCTGTTTGTCCTCCGTGTAAACATATTTCAGATATAT				2.85288	2.84302	3.1293	1.33887	1.15472	0.488212		0.348745	0.348423	0.364346	0.625757	0.618429	0.588949
ASRN6AP1B10554073811	protein_coding	ENSRNOT00000012295	protein_coding	1.41795	2.67205	-0.665148	0.630624	Nptn	Ensembl	1858	chr8:63379190-63445642:+	chr8	+	63379190	63445642	neuroplastin [Source:RGD Symbol;Acc:620296]	TGATGAACCAGCCGGGCCAATGAAAACCAACTCTACCAACAATCACAAAGATAAAAACTT				0.855407	0.0188758	0.924596	-3.39557	-2.81688	-3.27525		0.32419	0.431634	0.320392	0.592853	0.679896	0.660849
ASRN6AP1B10126726611	protein_coding	ENSRNOT00000075850	protein_coding	1.41709	2.67047	-0.743509	0.597285	Vta1	Ensembl	1380	chr1:8830411-8878244:-	chr1	-	8830411	8878244	vesicle trafficking 1 [Source:RGD Symbol;Acc:1305031]	TCAAAGCTAATGGATCAGTTAGAAGCTCTTAAGAAACAGTTGGGGGATAATGAAGCTGTT				4.35968	3.89332	4.46827	1.92421	1.97024	1.51976		0.179165	0.248432	0.123593	0.338808	0.34663	0.398545
ASRN6AP1B10181213911	protein_coding	ENSRNOT00000014585	protein_coding	1.41593	2.66831	-0.865888	0.548708	Cmtm6	Ensembl	3254	chr8:122789453-122807560:+	chr8	+	122789453	122807560	CKLF-like MARVEL transmembrane domain containing 6 [Source:RGD Symbol;Acc:1307765]	TCACTGAACCACTGAATGCTTAAAGACAAGGAGTGGGGGCTGTGGACCCAAACAGAGGCT				5.40976	4.39157	4.91678	3.86875	3.92902	3.87242		0.303417	0.418894	0.177704	0.442144	0.402964	0.508853
ASRN6AP1B10059608911	protein_coding	ENSRNOT00000075790	protein_coding	1.41512	2.66682	-0.798855	0.574805	Sf3b6	Ensembl	372	chr6:29991307-29999410:-	chr6	-	29991307	29999410	splicing factor 3B, subunit 6 [Source:RGD Symbol;Acc:2318878]	GCTAAGCTGCCTGTGGACCACCTATCAGGGACGTTGTGTAACAGATACCTTTGTGGTTTA				3.02647	3.11665	3.98928	1.93624	2.07332	1.78208		0.499986	0.335202	0.377521	0.621398	0.721367	0.728891
ASRN6AP1B10142604411	protein_coding	ENSRNOT00000082677	protein_coding	1.40859	2.65478	-1.03041	0.489571	Adcy10	Ensembl	4929	chr13:83721300-83787018:+	chr13	+	83721300	83787018	adenylate cyclase 10 [Source:RGD Symbol;Acc:708450]	TCTGGACAATCCTTTCTAATAATTATGAATGAGAACAAAGATTGCAGTAAGGACCGTTGT				6.92798	5.65595	6.17944	5.36251	5.5737	5.67892		0.205895	0.453631	0.164973	0.489739	0.36614	0.42118
ASRN6AP1B10611648411	protein_coding	ENSRNOT00000019047	protein_coding	1.40193	2.64256	-0.9127	0.53119	Hint3	Ensembl	1079	chr1:29413365-29423347:+	chr1	+	29413365	29423347	histidine triad nucleotide binding protein 3 [Source:RGD Symbol;Acc:621603]	AAAAACCATTCTTGAGAGGAATAATTTCACAGACTTCACAGATGTGAGAATGGGCTTCCA				6.51852	7.05606	7.46732	6.26112	6.30053	5.62123		0.24971	0.178012	0.201065	0.293606	0.323179	0.396876
ASRN6AP1B10289226011	protein_coding	ENSRNOT00000084858	protein_coding	1.3995	2.6381	-0.853949	0.553268	Leprotl1	Ensembl	2593	chr16:61758917-61771569:+	chr16	+	61758917	61771569	leptin receptor overlapping transcript-like 1 [Source:RGD Symbol;Acc:1307168]	CGCCATGGCGGGCATCAAAGCTTTAATTAGTTTGTCCTTTGGAGGAGCTATCGGACTGAT				4.9095	4.43961	4.33677	2.52805	2.69312	2.52651		0.393586	0.533537	0.340153	0.676312	0.623571	0.700101
ASRN6AP1B10005934211	protein_coding	ENSRNOT00000018622	protein_coding	1.39756	2.63456	-0.605335	0.657319	Rbp1	Ensembl	696	chr8:106449321-106470842:+	chr8	+	106449321	106470842	retinol binding protein 1 [Source:RGD Symbol;Acc:3543]	TTGTCTCTTTTCCTTTTCTTAAAATGAAGCTACCCCAATAAAAATGATCTCTGTTTAAGA				4.15539	4.05916	3.7665	1.52342	1.46385	1.34314		0.352331	0.430526	0.299724	0.646536	0.609222	0.581044
ASRN6AP1B10207485411	protein_coding	ENSRNOT00000084469	protein_coding	1.39644	2.63252	-1.13813	0.454349	Fbxo8	Ensembl	1623	chr16:37131345-37159745:-	chr16	-	37131345	37159745	F-box protein 8 [Source:RGD Symbol;Acc:1307596]	CCTTTTCTCTGGAACTGAGTTTGGAAATTTATTTGACTCTGATCTAAGAATATTGTTGGC				4.46787	3.78108	4.36046	2.59931	2.66258	2.48619		0.14542	0.279953	0.119993	0.504583	0.390509	0.505806
ASRN6AP1B10005061411	protein_coding	ENSRNOT00000089874	protein_coding	1.39636	2.63237	-0.87871	0.543854	Ube2n	Ensembl	1487	chr7:36610147-36640189:+	chr7	+	36610147	36640189	ubiquitin-conjugating enzyme E2N [Source:RGD Symbol;Acc:621096]	TGTGACCATTTTGTATGGCTTGTCTGGAAACTTCTGTAAATCTTATGTTTTAGTAAAATA		Yes		1.29641	1.65246	1.86716	0.343902	0.27279	0.420445		0.328765	0.385559	0.361024	0.569605	0.528112	0.632081
ASRN6AP1B10002344311	protein_coding	ENSRNOT00000020036	protein_coding	1.39504	2.62997	-1.0189	0.493492	Ebpl	Ensembl	1118	chr15:41668119-41691518:-	chr15	-	41668119	41691518	emopamil binding protein-like [Source:RGD Symbol;Acc:1304571]	TCTCTTTGGGTTTGTTATGTAAACCTAGAAGTAAAAGGAATTTGTTCTGTTTTATACTCA				6.70598	6.95046	7.48389	6.27456	6.21709	5.66363		0.350227	0.270082	0.385024	0.517273	0.57678	0.629454
ASRN6AP1B10001845611	protein_coding	ENSRNOT00000062057	protein_coding	1.39079	2.62221	-0.789617	0.578498	Mtm1	Ensembl	2455	chr6:18821815-18839409:+	chr6	+	18821815	18839409	myotubularin 1 [Source:RGD Symbol;Acc:1304582]	CATACATAATATGTACTCTGTGCGCTTAATTGAAACGTTATTTTAAATCCAGAGGGGAGA				7.55157	7.07919	7.27109	6.40256	6.43058	6.10236		0.324685	0.389337	0.326276	0.540556	0.505217	0.592653
ASRN6AP1B10005880411	protein_coding	ENSRNOT00000067376	protein_coding	1.39045	2.6216	-0.636233	0.643391	Gatad1	Ensembl	795	chr4:27647335-27657167:+	chr4	+	27647335	27657167	GATA zinc finger domain containing 1 [Source:RGD Symbol;Acc:1562004]	ACTCATGTCGGACCTACTCCTGCAATAACTATGAAGGAAACAGTTGCCAACCACTTGTAG		Yes		6.10086	6.37697	6.64716	4.35118	4.46713	3.90614		0.446075	0.300501	0.362393	0.48223	0.564984	0.664359
ASRN6AP1B10195647711	protein_coding	ENSRNOT00000071402	protein_coding	1.38903	2.61902	-0.883949	0.541882	Nrxn1	Ensembl	2994	chr6:13886745-14523961:-	chr6	-	13886745	14523961	neurexin 1 [Source:RGD Symbol;Acc:628659]	CGCTCTGCAATGACCCTGGGACGACGTATATCTTTAGCAAAGGTGGTGGACAAATTACAT				2.60983	2.51918	2.47253	0.143972	0.0693379	-0.33283		0.419576	0.433811	0.323451	0.591298	0.563222	0.640549
ASRN6AP1B10209014611	protein_coding	ENSRNOT00000016582	protein_coding	1.38698	2.6153	-0.787444	0.57937	Exosc3	Ensembl	862	chr5:60868502-60871705:-	chr5	-	60868502	60871705	exosome component 3 [Source:RGD Symbol;Acc:1304739]	ACCTGGCATTTGAAGGGGCAACTAAAAGAAACAGACCAAATGTACAGGTTGGAGATCTCA				2.6538	2.32875	2.90927	1.74894	1.77552	1.50128		0.554895	0.599997	0.470327	0.839305	0.818527	0.893461
ASRN6AP1B10000916211	protein_coding	ENSRNOT00000038767	protein_coding	1.38647	2.61438	-0.828913	0.562953	RGD1308601	Ensembl	4953	chr18:74012960-74059533:-	chr18	-	74012960	74059533	similar to hypothetical protein [Source:RGD Symbol;Acc:1308601]	GAAGTAATGTTTCCAAATGTGCAACTCAAGTTTGTAAATGAAATTTGGTTCTTTACATCA				5.53241	4.9041	5.18454	4.20191	4.15147	4.11887		0.238481	0.359701	0.175908	0.426558	0.358702	0.476635
ASRN6AP1B10454952411	protein_coding	ENSRNOT00000050494	protein_coding	1.38394	2.60981	-0.859224	0.551249	Fam174a	Ensembl	1172	chr9:102862890-102881038:+	chr9	+	102862890	102881038	family with sequence similarity 174, member A [Source:RGD Symbol;Acc:1309973]	ACATTGTTTGATGCCAATCATCCTAGAAGATGAGCATGTGCCTTTACTGAGAAGACTTCA				5.86195	4.33532	5.33856	4.28752	4.30975	4.26793		0.223021	0.463427	0.195125	0.568827	0.455628	0.577623
ASRN6AP1B10104218411	protein_coding	ENSRNOT00000059854	protein_coding	1.3831	2.60829	-0.726125	0.604525	Serpinb1a	Ensembl	1251	chr17:32904119-32911495:+	chr17	+	32904119	32911495	serpin family B member 1A [Source:RGD Symbol;Acc:1306203]	CCACGGGTCTTAAGAAGATTGAGGAGCAAATAACTTTGGAAAAACTGCGTGAATGGACCA				3.41606	3.50592	3.33155	0.693189	0.768865	0.988964		0.388	0.275267	0.300113	0.531124	0.495344	0.516742
ASRN6AP1B10003809111	protein_coding	ENSRNOT00000026987	protein_coding	1.37814	2.59932	-0.602464	0.658628	Sufu	Ensembl	1732	chr1:266143818-266239016:+	chr1	+	266143818	266239016	SUFU negative regulator of hedgehog signaling [Source:RGD Symbol;Acc:1559462]	TAGTGACTTCCAGTGTGGCAGCTTGTAAAGGAGACACCCATGAATAAAAGGGCAAATGTG		Yes		3.74916	3.5485	3.13919	2.41527	2.30411	1.62847		0.443031	0.419551	0.367327	0.579857	0.610983	0.687593
ASRN6AP1B10450097611	protein_coding	ENSRNOT00000079231	protein_coding	1.37678	2.59689	-0.752885	0.593416	Pgrmc1	Ensembl	666	chrX:123205891-123212727:+	chrX	+	123205891	123212727	progesterone receptor membrane component 1 [Source:RGD Symbol;Acc:70890]	ACTGTGTACTCGGATGATGAAGAACAAAAGATGAGGCTGCTCGGAAGAGTGACTGAAGCA				3.3906	3.6939	4.38099	2.80875	2.72689	2.52264		0.370413	0.377114	0.446693	0.542813	0.598686	0.670733
ASRN6AP1B10529246711	protein_coding	ENSRNOT00000014837	protein_coding	1.37662	2.59659	-0.734906	0.600857	Gyg1	Ensembl	1599	chr2:104916738-104955807:-	chr2	-	104916738	104955807	glycogenin 1 [Source:RGD Symbol;Acc:621785]	GCATTTAAAGCGTTTGGTAAAAATGCCAAAGTTGTGCACTTCCTGGGACGAACCAAGCCA				1.13378	1.31924	0.889626	-0.569559	-0.838878	-1.30412		0.35097	0.347032	0.322058	0.638671	0.580056	0.46874
ASRN6AP1B10697633111	protein_coding	ENSRNOT00000025282	protein_coding	1.37474	2.5932	-0.629573	0.646368	Ppp1ca	Ensembl	1392	chr1:219439953-219443570:+	chr1	+	219439953	219443570	protein phosphatase 1 catalytic subunit alpha [Source:RGD Symbol;Acc:3375]	AGCTCAACCTGGATTCCATCATCGGGCGCCTGCTGGAAGTGCAGGGCTCACGGCCTGGAA				2.53938	2.22648	2.99846	1.49238	1.41588	1.385		0.293147	0.360506	0.216499	0.541653	0.523265	0.633502
ASRN6AP1B10433594111	protein_coding	ENSRNOT00000085654	protein_coding	1.37358	2.59112	-0.696803	0.616938	Atp6v1h	Ensembl	1948	chr5:14262349-14356692:-	chr5	-	14262349	14356692	ATPase H+ transporting V1 subunit H [Source:RGD Symbol;Acc:1562450]	TGCTGTGAGGTTAAATGAGAAGAACTATGAACTCTTGAAAATCTTGACAAAACTTCTGGA				2.59736	2.74906	3.51242	2.0726	2.13279	1.94512		0.557168	0.62983	0.461927	0.809567	0.832915	0.860392
ASRN6AP1B10002489511	protein_coding	ENSRNOT00000072564	protein_coding	1.37251	2.5892	-0.641858	0.640887	Hist1h1e	Ensembl	660	chr17:43734461-43735120:+	chr17	+	43734461	43735120	histone cluster 1 H1 family member e [Source:RGD Symbol;Acc:2776]	CCAAAAACCTCCAAGCCTAAAGCAGCTAAGCCAAAGAAAACAGCAGCCAAGAAGAAATAA		Yes		5.44894	4.80903	4.86228	3.85772	3.8916	3.93869		0.251374	0.394319	0.204067	0.486312	0.431387	0.524849
ASRN6AP1B10004081911	protein_coding	ENSRNOT00000015946	protein_coding	1.3717	2.58775	-0.602378	0.658667	Psma1	Ensembl	1174	chr1:183733567-183744586:-	chr1	-	183733567	183744586	proteasome subunit alpha 1 [Source:RGD Symbol;Acc:61841]	GAAAATAAGTGTCTTTGCAGTTTTAAAGACAACTGTGAAATAAAATTGTTTCACCACCTG				5.66538	5.19195	5.40494	4.3875	4.31161	4.22165		0.466761	0.580981	0.299009	0.673799	0.645116	0.729484
ASRN6AP1B10096476611	protein_coding	ENSRNOT00000085563	protein_coding	1.37055	2.58569	-0.630185	0.646094	March7	Ensembl	2458	chr3:46286712-46324057:+	chr3	+	46286712	46324057	membrane associated ring-CH-type finger 7 [Source:RGD Symbol;Acc:1308993]	TGAACATGTTTGTTGAAACTGGCAATTAAGTATGAATAATTTCATGGGGTAATGCCTCGT				2.03197	1.83804	1.34085	0.031318	0.118608	-0.0080494		0.502791	0.728826	0.491806	0.873191	0.814777	0.906179
ASRN6AP1B10183894611	protein_coding	ENSRNOT00000086340	protein_coding	1.36989	2.5845	-0.882936	0.542263	Vapa	Ensembl	1225	chr9:113301256-113328428:-	chr9	-	113301256	113328428	VAMP associated protein A [Source:RGD Symbol;Acc:61803]	TCCCAGGGAGCTAAAAGAGGTGAAGCAGAACGACATGGAACCTAGCAAAGCTGTCCCACT				5.39039	5.40665	5.49521	4.45352	4.48536	4.29047		0.285542	0.429541	0.233332	0.432464	0.423219	0.572339
ASRN6AP1B10007081411	protein_coding	ENSRNOT00000025026	protein_coding	1.36877	2.5825	-0.665702	0.630382	Cdk7	Ensembl	1369	chr2:30710643-30735514:-	chr2	-	30710643	30735514	cyclin-dependent kinase 7 [Source:RGD Symbol;Acc:621124]	GTTGCAGCGAACAATGGACAGTTTCACTGCTGAAAGAAATGATCCAAAGGCAAATAACGG		Yes		1.58266	1.74144	2.32407	1.28173	1.31898	1.06394		0.408114	0.352692	0.425336	0.512992	0.600224	0.673285
ASRN6AP1B10374970411	protein_coding	NM_001271089	protein_coding	1.36701	2.57936	-0.597408	0.660941	Slc3a2	Refseq	1854	chr1:224906566-224912635:-	chr1	-	224906566	224912635		ACCGTTTCTGCAGGTACCATGAGCCAGGACACCGAAGTGGACATGAAAGATGTGGAGCTG				1.91598	1.35635	1.34225	0.859296	0.251135	0.386279		0.256774	0.344975	0.386012	0.708782	0.549858	0.684521
ASRN6AP1B10451031311	protein_coding	ENSRNOT00000019107	protein_coding	1.36602	2.57759	-0.609583	0.655386	Manf	Ensembl	844	chr8:115623178-115626380:-	chr8	-	115623178	115626380	mesencephalic astrocyte-derived neurotrophic factor [Source:RGD Symbol;Acc:1307252]	GCGAGCTAAAATACGACAAGCAGATTGACCTGAGCACAGTGGACCTGAAGAAGCTCCGGG				1.54235	2.25481	2.49021	1.09744	1.0432	0.440114		0.190369	0.206106	0.205525	0.352507	0.335237	0.354731
ASRN6AP1B10358771511	protein_coding	ENSRNOT00000088416	protein_coding	1.36577	2.57713	-1.29392	0.407841	Gsta3	Ensembl	1146	chr9:27408333-27417023:+	chr9	+	27408333	27417023	glutathione S-transferase alpha 3 [Source:RGD Symbol;Acc:1591980]	CAGCGAAGAAGATCTTCAGTTAATTCAGTCAGCTATGGATACACTGTACCCACAAAGCCA				3.44908	3.51172	4.58029	2.76448	2.89043	2.45177		0.478533	0.328383	0.604428	0.720017	0.777553	0.836085
ASRN6AP1B10002897711	protein_coding	ENSRNOT00000001277	protein_coding	1.36433	2.57457	-0.871162	0.546706	Slc15a4	Ensembl	2730	chr12:32753824-32773277:+	chr12	+	32753824	32773277	solute carrier family 15 member 4 [Source:RGD Symbol;Acc:708469]	ACTAAACCATTTTATGTGTTGCTGTGTTTTGTATAATTTGATAAAAGCTTCTCAGACATG				6.25709	5.42583	6.13781	5.27772	5.29512	5.24696		0.339096	0.430159	0.286595	0.562197	0.524853	0.749875
ASRN6AP1B10057731311	protein_coding	ENSRNOT00000082086	protein_coding	1.363	2.57219	-0.610978	0.654753	Chek1	Ensembl	2652	chr8:39198733-39243882:-	chr8	-	39198733	39243882	checkpoint kinase 1 [Source:RGD Symbol;Acc:620545]	CCACAGAACATTGGCTGGTCAGGATATACAAGTTGCTGTGCTTGGAGTCATGGCAGTGCC				4.23288	4.07695	4.28495	3.06417	3.12579	2.89902		0.400936	0.508054	0.457476	0.725528	0.710774	0.781302
ASRN6AP1B10209012311	protein_coding	NM_001107936	protein_coding	1.36123	2.56905	-0.753061	0.593343	Exosc3	Refseq	850	chr5:60868502-60871705:-	chr5	-	60868502	60871705		AAAAGAAACAGACCAAATGTACAGGTTGGAGATCTCATCTATGGCCAGTGTGTGGTTGCT				3.12222	2.712	3.33132	2.51529	2.34597	1.7645		0.303289	0.321711	0.320182	0.56403	0.54093	0.732371
ASRN6AP1B10007563711	protein_coding	ENSRNOT00000090873	protein_coding	1.35995	2.56676	-0.776364	0.583837	Mboat7l1	Ensembl	2287	chr1:64031859-64046135:+	chr1	+	64031859	64046135	membrane bound O-acyltransferase domain containing 7-like 1 [Source:RGD Symbol;Acc:9414715]	CCATTTCTGGGCTCCCCATACAACCTACCACCCAGTGTCATCCTTGGCCTCTGACAGGTC				3.07314	2.74395	3.53114	1.8959	1.71402	2.09922		0.191057	0.187784	0.124635	0.283515	0.305212	0.271962
ASRN6AP1B10046701011	protein_coding	ENSRNOT00000014912	protein_coding	1.35994	2.56675	-0.674182	0.626688	Ssr3	Ensembl	2555	chr2:156011002-156014527:-	chr2	-	156011002	156014527	signal sequence receptor subunit 3 [Source:RGD Symbol;Acc:621630]	ACCCCACAGTGAACTACATTCTGTCCATAAGTGCTTCATCTGGACTCATCGCCCTCTTGT				7.37362	7.44158	7.6298	5.95222	5.84285	5.8571		0.347731	0.308137	0.275633	0.47065	0.508522	0.511794
ASRN6AP1B10022667511	protein_coding	ENSRNOT00000078956	protein_coding	1.35931	2.56563	-0.657786	0.63385	Kcmf1	Ensembl	1146	chr4:100759878-100783750:-	chr4	-	100759878	100783750	potassium channel modulatory factor 1 [Source:RGD Symbol;Acc:1591490]	TCTAGAAGCAGAGGTGTCAGCTGTGATGCATGTTTAAAAGGAAATTTTCGAGGTCGCAGA		Yes		4.07364	4.08263	4.49132	2.35455	2.10144	1.66787		0.421825	0.515961	0.508782	0.799087	0.743376	0.857389
ASRN6AP1B10423904811	protein_coding	NM_021766	protein_coding	1.3593	2.56561	-0.633332	0.644686	Pgrmc1	Refseq	1885	chrX:123205869-123213880:+	chrX	+	123205869	123213880		GCAGTCAGTGGAGCATATCTATTTTTGTATTTTGCAAAATCATTTGTAACATTCCAGTCT				5.70333	5.52751	5.69654	4.05424	4.12575	3.69143		0.497303	0.440536	0.392902	0.619416	0.649768	0.740699
ASRN6AP1B10002317011	protein_coding	ENSRNOT00000016792	protein_coding	1.35665	2.56089	-0.821877	0.565705	Saraf	Ensembl	1885	chr16:61735181-61753476:-	chr16	-	61735181	61753476	store-operated calcium entry-associated regulatory factor [Source:RGD Symbol;Acc:1303011]	GTCTTAAACTGTCAGATGTTTTTGTGACATTTTGTTTCAGCCTTACATTAATATGACAAT				6.02895	5.13518	5.10029	4.71499	4.7655	4.49275		0.367298	0.482979	0.51154	0.745149	0.732265	0.785365
ASRN6AP1B10001160211	protein_coding	ENSRNOT00000008477	protein_coding	1.35554	2.55892	-0.990213	0.503404	Vdac1	Ensembl	1800	chr10:37724915-37752826:+	chr10	+	37724915	37752826	voltage-dependent anion channel 1 [Source:RGD Symbol;Acc:621575]	CTCCTCCCCTTCAAATGCTGTAATTAACATCACTTAAAATAAAACTTGAATAAAATACTG				2.36513	2.6311	2.66385	1.02498	1.04538	0.716285		0.334022	0.34042	0.233214	0.475971	0.469025	0.459381
ASRN6AP1B10104218511	protein_coding	NM_001031642	protein_coding	1.35469	2.55743	-0.767072	0.587609	Serpinb1a	Refseq	1289	chr17:32903089-32911497:+	chr17	+	32903089	32911497		TCCACGGGTCTTAAGAAGATTGAGGAGCAAATAACTTTGGAAAAACTGCGTGAATGGACC				3.14438	2.49783	3.25105	2.16976	2.11496	1.97443		0.256161	0.458969	0.191058	0.479583	0.435227	0.537093
ASRN6AP1B10008423811	protein_coding	ENSRNOT00000013188	protein_coding	1.35397	2.55615	-0.698568	0.616184	Timm8b	Ensembl	485	chr8:55037750-55039128:+	chr8	+	55037750	55039128	translocase of inner mitochondrial membrane 8 homolog B [Source:RGD Symbol;Acc:619840]	CAAGTCTGTTGGTGTTAAGAAGTAACAAAGCAAATGTTCAAGTGAAATTTTATTTATTGG				2.12941	1.33421	1.88271	0.917046	0.86166	0.915598		0.307645	0.553711	0.255721	0.624946	0.562442	0.70673
ASRN6AP1B10006474611	protein_coding	ENSRNOT00000075400	protein_coding	1.35058	2.55014	-0.612126	0.654232	Gng12	Ensembl	707	chr4:97657671-97760102:+	chr4	+	97657671	97760102	G protein subunit gamma 12 [Source:RGD Symbol;Acc:621516]	AGATATGTCAAGACCTACATTGTCTAAGCACCGGCAAATTAAAATGTCAAGAATCGCTTC				7.04458	6.42445	6.91202	5.70839	5.69605	5.73062		0.265951	0.395146	0.233885	0.470766	0.403004	0.569961
ASRN6AP1B10006493611	protein_coding	ENSRNOT00000083750	protein_coding	1.34982	2.5488	-0.973885	0.509133	Selenof	Ensembl	1512	chr2:250600823-250633897:+	chr2	+	250600823	250633897	selenoprotein F [Source:RGD Symbol;Acc:621291]	ATGTAATACTTATAAAGGTTTGCATTAATGAGGATTACACAGAAAACCTTTGTTAAGGGT				4.65429	4.85169	4.97227	3.24378	3.2081	2.93977		0.240073	0.315136	0.241187	0.457047	0.480131	0.57346
ASRN6AP1B10021399211	protein_coding	ENSRNOT00000018325	protein_coding	1.34216	2.5353	-1.30967	0.403412	Gsta1	Ensembl	1157	chr9:27436258-27452902:-	chr9	-	27436258	27452902	glutathione S-transferase alpha 1 [Source:RGD Symbol;Acc:2753]	AGGACAAAGCAAGGAACCGTTACTTTCCTGCCTTTGAAAAGGTGTTGAAGAGCCATGGAC				5.63528	4.81031	4.88139	4.38916	4.30006	4.39361		0.283258	0.558002	0.222781	0.616677	0.529819	0.648965
ASRN6AP1B10499721211	protein_coding	ENSRNOT00000009897	protein_coding	1.34099	2.53324	-0.93296	0.523783	Tm2d1	Ensembl	1422	chr5:116996652-117038882:-	chr5	-	116996652	117038882	TM2 domain containing 1 [Source:RGD Symbol;Acc:1305442]	AAGAGGAACAGATTTGAGCCTCCCTGATTTCAATCAAGAGCCCTGTGTGTGGAATTCCAG				3.01449	2.91809	3.82192	2.45004	2.2228	1.95036		0.394365	0.315651	0.300065	0.525741	0.505833	0.598051
ASRN6AP1B10007126011	protein_coding	ENSRNOT00000049831	protein_coding	1.33855	2.52898	-0.806144	0.571908	Sft2d1	Ensembl	1013	chr1:52998529-53014466:-	chr1	-	52998529	53014466	SFT2 domain containing 1 [Source:RGD Symbol;Acc:1359119]	ATGTATCTTGACAGTTTTGAAATAAACACTTGGAAATGTAACATTTTCTGGATCAGCCGT				6.38779	6.7176	6.63725	0.842064	0.648723	0.823114		0.241786	0.281094	0.25834	0.461412	0.382629	0.407897
ASRN6AP1B10005314911	protein_coding	ENSRNOT00000033618	protein_coding	1.33757	2.52726	-0.748001	0.595428	Fundc2	Ensembl	1397	chr18:402295-407954:+	chr18	+	402295	407954	FUN14 domain containing 2 [Source:RGD Symbol;Acc:1560916]	GGGACACAGTGTACTCATATAAGTAAATCTTTATAAATTGTGTACGCTTTACATGTTACA				2.10823	1.88007	2.66844	1.45767	1.43729	1.24577		0.426275	0.450902	0.464173	0.746191	0.705882	0.790017
ASRN6AP1B10005857811	protein_coding	ENSRNOT00000008846	protein_coding	1.33648	2.52534	-0.839902	0.558681	Rad51c	Ensembl	2350	chr10:74697716-74724472:-	chr10	-	74697716	74724472	RAD51 paralog C [Source:RGD Symbol;Acc:1563765]	ACCTTATGTTACCTATCTGCATTTACCATCCAGAGTGGGAAACTTCTTTGTCAATTGCCT				2.56817	3.09428	3.2267	2.02609	1.85585	1.62012		0.343703	0.36197	0.306504	0.533156	0.513602	0.527033
ASRN6AP1B10756406111	protein_coding	NM_053980	protein_coding	1.33574	2.52404	-0.994871	0.501781	Arfrp1	Refseq	943	chr3:176859166-176865085:-	chr3	-	176859166	176865085		CCTCCAAAATTTGAGCAGGTACAGGGTGCCAAACAGGATGTACACGCTGCTTTCCGGGCT				3.90781	3.66004	4.09683	2.6481	2.86192	2.59218		0.44139	0.347361	0.392057	0.66138	0.720749	0.792845
ASRN6AP1B10003268511	protein_coding	ENSRNOT00000002038	protein_coding	1.3351	2.52294	-1.09236	0.468995	Tbp	Ensembl	1867	chr1:57491643-57508449:+	chr1	+	57491643	57508449	TATA box binding protein [Source:RGD Symbol;Acc:67398]	CTTGTAAGTCATGTGATCATACTGTCAAAGAAATTTATTTTAGATATAATGCCTGAGACC		Yes		1.07197	1.88972	2.04094	0.0580078	0.173057	0.240921		0.290645	0.30681	0.345368	0.498616	0.571314	0.552881
ASRN6AP1B10006473311	protein_coding	ENSRNOT00000071737	protein_coding	1.3344	2.52171	-0.642927	0.640412	Rheb	Ensembl	1075	chr4:6827429-6873383:+	chr4	+	6827429	6873383	Ras homolog, mTORC1 binding [Source:RGD Symbol;Acc:621840]	TATCAGTGTTTATCTCCTTGTGTTAAATGTATACTTGTAAATAAAGTAGCTGCAAACCTT				7.69389	6.54163	7.16819	5.70475	5.65207	5.85781		0.218368	0.231252	0.160714	0.412217	0.310457	0.399566
ASRN6AP1B10090154511	protein_coding	ENSRNOT00000072328	protein_coding	1.33248	2.51835	-0.616774	0.652128	Olr1471	Ensembl	936	chr10:60020195-60032218:-	chr10	-	60020195	60032218	olfactory receptor 1471 [Source:RGD Symbol;Acc:1332981]	TGTTGCACACCTTACTCTTGTCTAGATTGTCATTCTGTGAGAACAACGTGATCCGCCACT				3.06087	3.68181	4.25889	2.48129	2.16895	2.03141		0.269499	0.209228	0.225388	0.30735	0.318043	0.432706
ASRN6AP1B10007427511	protein_coding	ENSRNOT00000022999	protein_coding	1.32515	2.50558	-0.8009	0.573991	Fam96a	Ensembl	1176	chr8:71786310-71798266:+	chr8	+	71786310	71798266	family with sequence similarity 96, member A [Source:RGD Symbol;Acc:1307481]	CTGATACAACTGTTTTTCATGTCAAATATCTACTGTGCCCAAATGTATTTGATTTAAATC				2.90083	2.91034	2.57187	1.61337	1.87285	1.59834		0.323523	0.348874	0.431996	0.549011	0.589722	0.607487
ASRN6AP1B10559765511	protein_coding	NM_001309453	protein_coding	1.321	2.4984	-0.717429	0.60818	Sec24d	Refseq	3923	chr2:227455723-227562801:+	chr2	+	227455723	227562801		CCCGTGGAGGGGTAGTGTACTGTAAAGGGAACACTATTTGCTGTCCAACTTCTAATTTCT				1.18172	1.10947	0.832211	0.0151394	0.0811762	-0.640493		0.261013	0.333205	0.21193	0.562587	0.573575	0.283798
ASRN6AP1B10568241511	protein_coding	ENSRNOT00000057079	protein_coding	1.31775	2.49277	-0.60777	0.65621	Trappc1	Ensembl	550	chr10:55924996-55926582:+	chr10	+	55924996	55926582	trafficking protein particle complex 1 [Source:RGD Symbol;Acc:1311365]	AGGGCAATTCCGATGACTGTCCACAATCTGTATCTTTTTGACCGGAATGGAGTGTGTCTA				1.72078	1.02085	1.69389	0.283823	0.162049	0.308778		0.311301	0.401608	0.276055	0.597138	0.53773	0.586859
ASRN6AP1B10004834211	protein_coding	ENSRNOT00000015472	protein_coding	1.3122	2.4832	-0.594235	0.662396	Ccndbp1	Ensembl	1592	chr3:112950890-112961614:+	chr3	+	112950890	112961614	cyclin D1 binding protein 1 [Source:RGD Symbol;Acc:1304669]	TTTTGGAAATTCTTAGGGAAGATGTCTTGTTCTCTAGTTTATAGTAAAGTGTGTTGTTGT				1.74257	2.12094	2.18148	0.438075	0.0815583	0.248119		0.430766	0.47171	0.383045	0.716348	0.575967	0.753414
ASRN6AP1B10644641811	protein_coding	ENSRNOT00000077810	protein_coding	1.31017	2.4797	-0.722291	0.606134	Rwdd4	Ensembl	2891	chr16:47856523-47874856:-	chr16	-	47856523	47874856	RWD domain containing 4 [Source:RGD Symbol;Acc:1564132]	CGTCGTGAAGCAGTTAAGCAAATCTGGCTCTAAAGATGACGAGTAGCAAGCCCCTGCACC				2.53164	2.93472	3.11671	1.59897	1.57615	1.09438		0.269524	0.228387	0.284546	0.341086	0.434663	0.512098
ASRN6AP1B10003863311	protein_coding	ENSRNOT00000050434	protein_coding	1.29163	2.44805	-0.854394	0.553098	Tmem69	Ensembl	1943	chr5:135394016-135397591:-	chr5	-	135394016	135397591	transmembrane protein 69 [Source:RGD Symbol;Acc:1561569]	TTAAGTGTTGTCTAAGAGTTGCCTTGTCCATGGTGGTCAGAGATGGAAACCTAACTAAGG				4.55823	4.30018	5.02592	2.07395	1.85712	2.57269		0.328868	0.365508	0.255304	0.484359	0.508636	0.518968
ASRN6AP1B10005566511	protein_coding	ENSRNOT00000017603	protein_coding	1.29071	2.44649	-0.761995	0.58968	Ciao1	Ensembl	1429	chr3:119671779-119677324:-	chr3	-	119671779	119677324	cytosolic iron-sulfur assembly component 1 [Source:RGD Symbol;Acc:1307285]	AATGAATGTTTGAGAACTTTTGAAATTGTGAGCTTTATAGAAATAATCCATCTGTGCCGC		Yes		4.70714	4.87718	5.45499	4.27815	4.02758	3.75029		0.24073	0.19579	0.189829	0.270079	0.309703	0.369817
ASRN6AP1B10603216611	protein_coding	ENSRNOT00000003460	protein_coding	1.28548	2.43764	-0.639114	0.642107	Mrps14	Ensembl	1258	chr13:77940454-77946201:+	chr13	+	77940454	77946201	mitochondrial ribosomal protein S14 [Source:RGD Symbol;Acc:1309432]	TGTAAACCTGTGCTCCGTGTGGTCTGGGCCTGGTACTGAAGGCAAGAGGAAGGCACTGGA				2.81836	2.93176	3.28013	1.49988	1.39604	1.16881		0.399155	0.386437	0.365407	0.56834	0.556322	0.662304
ASRN6AP1B10498145111	protein_coding	ENSRNOT00000007367	protein_coding	1.28055	2.42931	-0.719893	0.607142	Rbm3	Ensembl	1185	chrX:15098904-15102340:+	chrX	+	15098904	15102340	RNA binding motif protein 3 [Source:RGD Symbol;Acc:620145]	GAGCATGCCTCCGATGCCATGAGAGCCATGAATGGAGAGTCCCTGGATGGGCGCCAAATC				4.77601	4.22803	4.31446	3.1135	3.05347	3.04523		0.258348	0.497248	0.1695	0.495196	0.413346	0.558975
ASRN6AP1B10000159011	protein_coding	ENSRNOT00000019640	protein_coding	1.28007	2.42851	-0.803325	0.573027	Lcmt1	Ensembl	1352	chr1:193335645-193391638:+	chr1	+	193335645	193391638	leucine carboxyl methyltransferase 1 [Source:RGD Symbol;Acc:735118]	CCTGTCAGTATCATTGTTTAAATAAATTTCACTTGCCATTTGTGTCAGACTCTGCTGCTG				5.79658	5.28526	5.06341	3.05584	3.07844	2.81726		0.351397	0.496791	0.314711	0.651852	0.581712	0.717436
ASRN6AP1B10002168611	protein_coding	ENSRNOT00000084991	protein_coding	1.27852	2.4259	-0.67211	0.627588	Kctd5	Ensembl	2473	chr10:13420154-13446135:-	chr10	-	13420154	13446135	potassium channel tetramerization domain containing 5 [Source:RGD Symbol;Acc:1304990]	AGCTTACTGTTTAATGCCTAAGTTTCCCCTGGAAAGAGTAAATAAAATTGTGTATTTATG				3.71908	3.42582	3.9711	2.63156	2.47138	2.60474		0.30952	0.330595	0.194025	0.451613	0.484211	0.534099
ASRN6AP1B10007563411	protein_coding	ENSRNOT00000086698	protein_coding	1.27463	2.41937	-0.618963	0.651139	AABR07040855.1	Ensembl	861	chrX:112311251-112312111:+	chrX	+	112311251	112312111		CTACGTGCCCATGTACCATTGTAACTAGCCATTTCCCTCTAAAATAAGACATATCATTTT				9.03911	8.70871	8.58059	7.93444	8.07394	8.23948		0.274997	0.419777	0.188428	0.522868	0.442432	0.472454
ASRN6AP1B10008347911	protein_coding	ENSRNOT00000084123	protein_coding	1.27397	2.41826	-0.645324	0.639349	Rad23a	Ensembl	1227	chr19:25950111-25955391:-	chr19	-	25950111	25955391	RAD23 homolog A, nucleotide excision repair protein [Source:RGD Symbol;Acc:1309899]	GTGTGAGAAAAATGAGAACTTGGCTGCCAACTTCCTCCTGAGTCAGAACTTTGATGATGA				2.19499	2.38427	3.27935	2.06729	1.97439	1.79856		0.395489	0.40489	0.369023	0.544467	0.589315	0.625307
ASRN6AP1B10449295511	protein_coding	ENSRNOT00000085613	protein_coding	1.26682	2.4063	-0.925561	0.526476	Hadhb	Ensembl	1660	chr6:27555689-27582985:-	chr6	-	27555689	27582985	hydroxyacyl-CoA dehydrogenase trifunctional multienzyme complex subunit beta [Source:RGD Symbol;Acc:620513]	TTGCGCTCATTTTTACACAGACCAACATATGCTACTCCAAAAGTTCTAGAAAAGGCAGGA				0.0237202	1.07569	0.762771	-0.779287	-0.360984	-1.16463		0.30537	0.211018	0.289476	0.478568	0.678561	0.330028
ASRN6AP1B10001314911	protein_coding	ENSRNOT00000028779	protein_coding	1.2664	2.4056	-0.783208	0.581073	LOC100910200	Ensembl	949	chr17:43679925-43689311:-	chr17	-	43679925	43689311	histone H2B type 1-C/E/G-like [Source:RGD Symbol;Acc:6499934]	GTTTTTAGTTACTTTGAGTCCCTATTTTTGTGGAATACGAATGTACAAATCACAAATTGT		Yes		3.94664	4.0517	4.76187	3.71156	3.5596	3.20642		0.218573	0.196439	0.171969	0.279782	0.346961	0.404907
ASRN6AP1B10005894611	protein_coding	ENSRNOT00000012587	protein_coding	1.26308	2.40008	-0.661941	0.632027	Mcub	Ensembl	1200	chr2:230199343-230273709:-	chr2	-	230199343	230273709	mitochondrial calcium uniporter dominant negative beta subunit [Source:RGD Symbol;Acc:1305326]	TCTTGACGTTTTCAGATACAGTTTGGTTAATAAATTTGTGTGAAACAGAAGTATTCCCTG				6.06546	6.16284	6.55877	4.42491	4.22295	4.34371		0.18851	0.219819	0.162518	0.295339	0.338495	0.38226
ASRN6AP1B10135540711	protein_coding	NM_181637	protein_coding	1.25963	2.39435	-0.685799	0.621662	Pigu	Refseq	1623	chr3:150803096-150885475:-	chr3	-	150803096	150885475		CCGTATTCTGGAGCAGTATTTCATGAAACTCCATTAATAATATACCTCTTTCATTTCCTA				1.49849	1.87585	2.41147	-0.214865	-0.233166	-0.859477		0.418059	0.334862	0.387166	0.511707	0.506207	0.796069
ASRN6AP1B10005185011	protein_coding	ENSRNOT00000012361	protein_coding	1.25868	2.39277	-0.694173	0.618064	Snapc1	Ensembl	1764	chr6:96871625-96893444:+	chr6	+	96871625	96893444	small nuclear RNA activating complex, polypeptide 1 [Source:RGD Symbol;Acc:1304671]	GAATAGATTTGGCTGTGGTTTTTGTTGAAGGTTTTGAGTGTTATGGTTAAATGCAATAAA		Yes		6.9999	6.53438	7.39633	5.14706	5.22672	5.0947		0.240538	0.324178	0.172186	0.413703	0.330069	0.399328
ASRN6AP1B10208700311	protein_coding	ENSRNOT00000087771	protein_coding	1.25503	2.38672	-0.688734	0.620398	Rras2	Ensembl	522	chr1:178941894-178955352:-	chr1	-	178941894	178955352	RAS related 2 [Source:RGD Symbol;Acc:1310793]	CAAGCTTTCCACGAACTTGTCCGAGTTATCAGGAAGTTTCAAGAACAAGAATGTCCTCCT				4.51869	4.60728	5.27896	3.93077	3.85127	3.51786		0.415652	0.467333	0.361115	0.582993	0.585114	0.729372
ASRN6AP1B10167546311	protein_coding	NM_001009543	protein_coding	1.2548	2.38634	-0.725974	0.604589	Prelid3b	Refseq	1312	chr3:172567092-172574382:-	chr3	-	172567092	172574382		CAGGCGGCTGGCACCATGAAGATCTGGACTTCGGAGCACGTCTTTGACCATCCATGGGAA				4.40384	4.08323	4.54703	2.66355	2.49527	2.3717		0.405119	0.533228	0.411531	0.690099	0.65843	0.818078
ASRN6AP1B10111272711	protein_coding	ENSRNOT00000047836	protein_coding	1.25292	2.38323	-0.826901	0.563739	Rap1a	Ensembl	2341	chr2:208193954-208215187:-	chr2	-	208193954	208215187	RAP1A, member of RAS oncogene family [Source:RGD Symbol;Acc:1359694]	AGCAGCTCTGAGCCAGATTACAGAAATGAAGAACTGTTGCCTATTTGGAAAGTGCCAGCA				3.00481	3.27229	3.91281	2.50382	2.51041	2.08267		0.312797	0.220028	0.300263	0.361914	0.486244	0.472392
ASRN6AP1B10002754811	protein_coding	ENSRNOT00000059169	protein_coding	1.251	2.38006	-0.592597	0.663148	Sdhd	Ensembl	1220	chr8:55028125-55037604:-	chr8	-	55028125	55037604	succinate dehydrogenase complex subunit D [Source:RGD Symbol;Acc:735231]	CGTGGGAGTTGTCAATGAGAAAGTGTACTCTGGAAAAGCAAAATTTTTAAATAAAATATT				4.74538	4.51035	4.90074	3.09352	3.11523	2.87903		0.197672	0.19448	0.113432	0.346295	0.378737	0.390494
ASRN6AP1B10001818811	protein_coding	ENSRNOT00000086798	protein_coding	1.25027	2.37886	-0.804162	0.572695	Taf1b	Ensembl	2052	chr6:43644830-43722113:+	chr6	+	43644830	43722113	TATA-box binding protein associated factor, RNA polymerase I subunit B [Source:RGD Symbol;Acc:1596058]	TAAAGTCTATTGTTGGACAGGCATACATTTTGACAGGTGTCTTTATATGCATTGTAAAAT		Yes		1.16736	0.981422	1.36499	-0.0636085	0.120218	-0.540269		0.292848	0.281574	0.303003	0.45956	0.546342	0.339578
ASRN6AP1B10005997111	protein_coding	ENSRNOT00000027539	protein_coding	1.24762	2.37449	-0.63634	0.643343	RGD1307752	Ensembl	1019	chr3:152933771-152943777:+	chr3	+	152933771	152943777	similar to RIKEN cDNA 1110008F13 [Source:RGD Symbol;Acc:1307752]	CATCTACTAAGTTCCATTGTAGGATGTTTTCAGATACTTGAATAAACAAATCTTTAACTG				3.82095	3.45093	4.48595	2.8793	2.9266	2.58367		0.267059	0.194488	0.209972	0.397286	0.469301	0.535241
ASRN6AP1B10007368011	protein_coding	ENSRNOT00000014767	protein_coding	1.24135	2.3642	-0.90598	0.53367	RGD1563222	Ensembl	815	chr3:94035905-94037887:+	chr3	+	94035905	94037887	similar to RIKEN cDNA A930018P22 [Source:RGD Symbol;Acc:1563222]	CAAAGATGGTTATTTTCTGTTCTGTATTTACTACTGTTATTGTTGCTCTCAGCACATGCT				5.43605	4.80094	4.80227	3.33889	3.42345	3.17548		0.187212	0.364168	0.165699	0.457672	0.361856	0.455717
ASRN6AP1B10001993811	protein_coding	ENSRNOT00000022047	protein_coding	1.24103	2.36367	-0.612915	0.653874	Sumo1	Ensembl	1116	chr9:66453438-66483614:-	chr9	-	66453438	66483614	small ubiquitin-like modifier 1 [Source:RGD Symbol;Acc:1306919]	TTTGATTCTGTTGTACTTTTTGGCCTGGGACATGGGTTTTCAAGGGACATCATCTGTACC		Yes		4.29285	3.85714	4.12053	2.24053	2.19519	1.93038		0.27272	0.407529	0.22665	0.535515	0.505035	0.595695
ASRN6AP1B10005103411	protein_coding	ENSRNOT00000002992	protein_coding	1.23962	2.36136	-0.605027	0.657459	Gnpda2	Ensembl	1816	chr14:62628111-62646110:-	chr14	-	62628111	62646110	glucosamine-6-phosphate deaminase 2 [Source:RGD Symbol;Acc:1305521]	CGGCAATTATGAGCTTTATACTTAGCTACAAACGTAAAGAAATCCTTTTGAAAAACATTT				8.03388	7.1949	7.9173	6.32649	6.22494	6.54521		0.166815	0.320847	0.122564	0.421019	0.3301	0.447441
ASRN6AP1B10005042611	protein_coding	ENSRNOT00000085766	protein_coding	1.23684	2.35682	-0.688839	0.620353	Ogg1	Ensembl	1515	chr4:145282797-145289326:+	chr4	+	145282797	145289326	8-oxoguanine DNA glycosylase [Source:RGD Symbol;Acc:621168]	AACAGGGGACAAGGAAGCTATTTGAGAAAATGGAACTGTTTTGTTTTATCTTCCCTTTAT				4.10784	4.19315	5.03674	3.27061	3.19521	2.7477		0.268681	0.180618	0.230503	0.314132	0.377205	0.36039
ASRN6AP1B10134196411	protein_coding	ENSRNOT00000077236	protein_coding	1.23554	2.35469	-0.792179	0.577471	Shisa5	Ensembl	1131	chr8:117780891-117795144:+	chr8	+	117780891	117795144	shisa family member 5 [Source:RGD Symbol;Acc:1359661]	AGCGCTGAAGTATCAGTCCAGTCTTGACAGTGACAACATGCCAGGGTTCGGAGCGACCGT				5.30202	4.63993	4.63503	3.39974	3.25731	3.11794		0.359061	0.630151	0.349993	0.716205	0.659002	0.71997
ASRN6AP1B10000485511	protein_coding	ENSRNOT00000016509	protein_coding	1.23391	2.35203	-0.875424	0.545094	Ndufc2	Ensembl	560	chr1:162369801-162376023:+	chr1	+	162369801	162376023	NADH:ubiquinone oxidoreductase subunit C2 [Source:RGD Symbol;Acc:1307511]	GATGTCTTTCTGTGACAGTGAAGTTTAGGTTAATATGTTAACACCTGTAATTAAAATAGT				7.1234	7.03475	7.08962	6.0145	6.06594	5.61632		0.380982	0.397397	0.329656	0.585793	0.541604	0.688981
ASRN6AP1B10005688811	protein_coding	ENSRNOT00000051525	protein_coding	1.2336	2.35153	-0.722196	0.606174	Clec4a2	Ensembl	1284	chr4:155792761-155867708:-	chr4	-	155792761	155867708	C-type lectin domain family 4, member A2 [Source:RGD Symbol;Acc:1359163]	GATATGTTCCCTTTATCTATCTGTTTTCTGTCTTTTAATATATCTATGGCCTTATTGACA				3.07354	2.53292	2.69743	1.46433	1.5696	1.82892		0.223391	0.314632	0.107409	0.49666	0.40138	0.527484
ASRN6AP1B10344621211	protein_coding	ENSRNOT00000020537	protein_coding	1.22696	2.34072	-0.799868	0.574402	Usp14	Ensembl	2124	chr18:1178787-1216379:-	chr18	-	1178787	1216379	ubiquitin specific peptidase 14 [Source:RGD Symbol;Acc:1311825]	TGGGGAAACATCAAAATGAAAAATGGAATGACTGTACTAATGATGGGGTCAGCAGATGCT				4.91161	3.91884	4.43942	3.97598	3.81784	3.67416		0.364088	0.600486	0.323302	0.712348	0.595902	0.680575
ASRN6AP1B10474887011	protein_coding	NM_001107682	protein_coding	1.22552	2.33839	-0.710167	0.611249	Nmd3	Refseq	1848	chr2:166402838-166428330:+	chr2	+	166402838	166428330		AGATGCTACTGGTGAAGAAGGTGCATCAATGATGTCATGATGAGTCATATGCTGTTTGCA				5.7526	6.34845	6.2957	5.72026	5.54241	5.00122		0.19123	0.124043	0.169001	0.169378	0.23566	0.405688
ASRN6AP1B10447018111	protein_coding	ENSRNOT00000012017	protein_coding	1.22253	2.33355	-0.816734	0.567726	Chst11	Ensembl	1989	chr7:26645422-26859716:-	chr7	-	26645422	26859716	carbohydrate sulfotransferase 11 [Source:RGD Symbol;Acc:1308400]	GTATGTTGCACCCAGTCATGCGGAGGAATCCCTTTGGCGTGGACATCTGCTGCCGGAAGG				0.268649	0.272345	0.845986	-0.238799	-0.055254	-0.799021		0.551502	0.623237	0.493808	0.866495	0.872675	0.792242
ASRN6AP1B10000751711	protein_coding	ENSRNOT00000032130	protein_coding	1.22235	2.33326	-0.773256	0.585095	Paqr3	Ensembl	1857	chr14:14107580-14124828:+	chr14	+	14107580	14124828	progestin and adipoQ receptor family member 3 [Source:RGD Symbol;Acc:1310426]	CTAAGTGCAGTTAAGTACCTGCGTGGCCAAGTGCACCTATGTAAATAAATACGGTTTACT				2.28265	2.39867	1.41369	0.553122	0.485095	0.369729		0.343075	0.702664	0.396402	0.842546	0.699228	0.845536
ASRN6AP1B10004122611	protein_coding	ENSRNOT00000030054	protein_coding	1.22189	2.33251	-0.701895	0.614764	Sys1	Ensembl	990	chr3:160908769-160912507:+	chr3	+	160908769	160912507	Sys1 golgi trafficking protein [Source:RGD Symbol;Acc:1583224]	GAGGAACCCTGGAAATGTGAAGCCTGTTGGTGGAGAGATAGTGAGGTCCTGCCATGAAGG				4.34534	4.02151	4.71531	3.71692	3.6106	3.67136		0.398695	0.439536	0.384737	0.603291	0.609378	0.697769
ASRN6AP1B10007475911	protein_coding	ENSRNOT00000033673	protein_coding	1.22151	2.3319	-0.616389	0.652302	Lyrm1	Ensembl	1242	chr1:189665976-189685842:+	chr1	+	189665976	189685842	LYR motif containing 1 [Source:RGD Symbol;Acc:1563498]	CCCTCTCCCTGATGATAAATGAAAGTACATGCCTTAATTAAACATGTGTTTATTTTAAAA				8.28621	8.32803	8.70519	7.66345	7.83703	7.68097		0.123601	0.14564	0.0916533	0.209803	0.185291	0.235103
ASRN6AP1B10121451011	protein_coding	ENSRNOT00000083776	protein_coding	1.21909	2.328	-0.705471	0.613242	Mmadhc	Ensembl	888	chr3:35783822-35797804:-	chr3	-	35783822	35797804	methylmalonic aciduria and homocystinuria, cblD type [Source:RGD Symbol;Acc:1303272]	AGGCGCTCTTGGAGAAGTTCATTAATGGTGCTAAGGAAATTTGCTATGCTCTTCGGGCTG				8.43132	7.49305	8.18723	6.79146	6.87362	6.74481		0.173024	0.207052	0.126216	0.319542	0.276245	0.33303
ASRN6AP1B10526313111	protein_coding	ENSRNOT00000010481	protein_coding	1.21906	2.32796	-0.627939	0.6471	Tram1	Ensembl	2754	chr5:5215196-5297336:+	chr5	+	5215196	5297336	translocation associated membrane protein 1 [Source:RGD Symbol;Acc:1359100]	ACCGGCTGTGACCAAAGGCAGGTCTTCCAGAAAAGGAACAGAGAATGGTGTGAACGGCAC				10.1718	9.98302	9.82447	8.87166	9.0109	8.69696		0.360784	0.454004	0.406606	0.668965	0.596327	0.682351
ASRN6AP1B10006308611	protein_coding	ENSRNOT00000020721	protein_coding	1.21736	2.32521	-0.724822	0.605072	Lsm1	Ensembl	1216	chr16:71046475-71057883:-	chr16	-	71046475	71057883	LSM1 homolog, mRNA degradation associated [Source:RGD Symbol;Acc:1304967]	CAAGAACCGTGTCTTTATATTGCTTTTCTTATCTCAGAGTTTACATTTCTTTTCAAAACA				3.26809	3.20542	3.26957	2.54339	2.50971	1.95554		0.267205	0.210291	0.266395	0.467968	0.442206	0.576082
ASRN6AP1B10004342511	protein_coding	ENSRNOT00000001419	protein_coding	1.21429	2.32027	-0.765078	0.588422	Cdk2ap1	Ensembl	1226	chr12:37668369-37677063:+	chr12	+	37668369	37677063	cyclin-dependent kinase 2 associated protein 1 [Source:RGD Symbol;Acc:1308664]	GGAAGAAAACGACTGAAACGTTGCATCTTTGTATTTATTACTTGATGTAATAAAGCTTAT				5.08036	5.40856	5.86543	3.64689	3.51664	3.67297		0.347693	0.270826	0.217924	0.463328	0.463149	0.577694
ASRN6AP1B10555243811	protein_coding	NM_001014263	protein_coding	1.21303	2.31823	-0.773569	0.584969	Sypl1	Refseq	965	chr6:52265957-52284934:+	chr6	+	52265957	52284934		TGGGGTCCCTGAATGTATCCGTGATCTTTGGCTTTCTGAATATGATACTTTGGGGAGGAA				7.48465	6.98112	7.40189	6.50105	6.86126	6.39475		0.276924	0.251933	0.224379	0.391366	0.50868	0.483005
ASRN6AP1B10005632411	protein_coding	ENSRNOT00000026989	protein_coding	1.20942	2.31244	-0.754021	0.592949	Paip2	Ensembl	1358	chr18:28409955-28415910:+	chr18	+	28409955	28415910	poly(A) binding protein interacting protein 2 [Source:RGD Symbol;Acc:1359176]	TGAGTAGGTTAAGCTGCCATACGTGTTCAGTGTGAATAGTGTTTAAGTTGAAAATATTGT				2.42982	2.74296	3.5522	1.94377	1.8465	1.55875		0.430212	0.373669	0.33223	0.484446	0.555501	0.691924
ASRN6AP1B10007636611	protein_coding	ENSRNOT00000064116	protein_coding	1.20769	2.30968	-0.867385	0.548139	Ap3s1	Ensembl	1285	chr18:40732480-40797761:+	chr18	+	40732480	40797761	adaptor-related protein complex 3, sigma 1 subunit [Source:RGD Symbol;Acc:1311115]	GAACCAAGTATGTATTGCATGAAAACATGACTTTTTCTTTAGTTTAAATAAACTCCAAGG				4.39211	4.03856	4.81414	3.80278	3.67339	3.7338		0.225178	0.369537	0.219908	0.517577	0.443167	0.590047
ASRN6AP1B10078190511	protein_coding	ENSRNOT00000082669	protein_coding	1.20572	2.30652	-0.59934	0.660056	Nudt5	Ensembl	660	chr17:76387562-76401249:-	chr17	-	76387562	76401249	nudix hydrolase 5 [Source:RGD Symbol;Acc:1359284]	CAGGGGACGGAGAGTTTGTGGAAGTGATTTCTTTACCAAAGAATGATCTGCTGACGAGAC				6.86703	6.88889	6.62895	5.25497	5.20653	4.80756		0.241324	0.384995	0.184516	0.400674	0.330531	0.489631
ASRN6AP1B10000525011	protein_coding	ENSRNOT00000022017	protein_coding	1.20381	2.30347	-0.827792	0.563391	Prrc1	Ensembl	1640	chr18:52423883-52457575:+	chr18	+	52423883	52457575	proline-rich coiled-coil 1 [Source:RGD Symbol;Acc:1565632]	AACTGAATAGCTTCCGTGAATCCAACAGTTTTTACATTTGTCCTATAGGCTGCAGTCCTT				7.45362	7.79821	7.91156	7.17922	7.21338	6.76338		0.478723	0.475578	0.541388	0.746489	0.739029	0.837093
ASRN6AP1B10006268611	protein_coding	ENSRNOT00000014397	protein_coding	1.19954	2.29666	-0.621116	0.650168	Sap18	Ensembl	759	chr15:38069320-38073622:+	chr15	+	38069320	38073622	Sin3A associated protein 18 [Source:RGD Symbol;Acc:1310388]	GGATGTACTTTGGTATATTAAAGAAAGTCCATATGTTTTAAGCCCTTCTGTAAAATATGA		Yes		0.962513	0.40891	0.107906	0.0460218	-0.493871	-0.174334		0.367635	0.691828	0.246734	0.820523	0.677442	0.813543
ASRN6AP1B10002838911	protein_coding	ENSRNOT00000073663	protein_coding	1.19938	2.2964	-0.658971	0.63333	Ttc32	Ensembl	734	chr6:34155017-34161171:+	chr6	+	34155017	34161171	tetratricopeptide repeat domain 32 [Source:RGD Symbol;Acc:1585566]	GATGTGCTTATTAATTTCAGGGAAGATTGTGTTTGATAGAGTAAATAAATAATACCGATG				3.60719	4.05332	2.95733	-2.3413	-2.1984	-2.01954		0.231756	0.214188	0.178134	0.446172	0.558134	0.39791
ASRN6AP1B10233702611	protein_coding	NM_001270866	protein_coding	1.19863	2.29522	-0.826782	0.563785	Esd	Refseq	1058	chr15:56756848-56776348:+	chr15	+	56756848	56776348		AGGCTACAAGAGCTACTACTTCATTGCAACCTTCATCACTGACCACATCAGGCATCATGC				3.85568	3.74521	3.9089	3.00276	2.84408	2.63378		0.409636	0.444415	0.345805	0.660183	0.644364	0.739186
ASRN6AP1B10000928711	protein_coding	ENSRNOT00000026057	protein_coding	1.1949	2.28929	-0.631787	0.645376	Acsl4	Ensembl	4951	chrX:113596239-113659944:-	chrX	-	113596239	113659944	acyl-CoA synthetase long-chain family member 4 [Source:RGD Symbol;Acc:69401]	CTTCTTTTTAAGTTTGCACTTGAATCTTATAAAATAAATCCACCCATGTTATCAAGCCAA				6.92813	6.26301	6.67125	5.27011	5.39747	5.1329		0.215754	0.230893	0.178369	0.335035	0.314618	0.364682
ASRN6AP1B10301255311	protein_coding	ENSRNOT00000066236	protein_coding	1.19312	2.28647	-0.706335	0.612875	Vti1a	Ensembl	586	chr1:276310072-276487667:+	chr1	+	276310072	276487667	vesicle transport through interaction with t-SNAREs 1A [Source:RGD Symbol;Acc:621490]	ACGGAATGAGCTCCTAGGGGATGCTGGGAATTCCTCAGAGAACCAGAGGGCACATCTGCT				5.19635	4.08427	3.06455	-3.52978	-2.91338	-2.96785		0.181273	0.334611	0.120506	0.616039	0.716616	0.646415
ASRN6AP1B10140714411	protein_coding	NM_001037658	protein_coding	1.18988	2.28134	-0.713803	0.609711	AABR07029581.1	Refseq	1463	chr10:35537976-35610709:+	chr10	+	35537976	35610709		AGCCACAGCTAGCTTGAATGCTAATGAGGTAGAATGGTTTTGAAGAAGGAAAACACTGCT	Rnf130			3.78057	4.29617	3.17163	1.08689	1.0038	1.35224		0.472187	0.641553	0.538666	0.816052	0.811789	0.859051
ASRN6AP1B10046621811	protein_coding	ENSRNOT00000090355	protein_coding	1.18749	2.27756	-0.881224	0.542907	Sppl2a	Ensembl	2173	chr3:119364717-119405453:-	chr3	-	119364717	119405453	signal peptide peptidase-like 2A [Source:RGD Symbol;Acc:1563001]	TGCTGCTGGGCCTTTCGAGAATGCTGAAAAGTTGCCAGTAGTTATCAGGGTGCCAAAGCT				2.09049	1.10101	1.12138	0.395234	0.362094	0.142009		0.212027	0.544154	0.172888	0.638848	0.544856	0.611701
ASRN6AP1B10003280811	protein_coding	ENSRNOT00000003779	protein_coding	1.18657	2.27611	-0.694535	0.617908	Lias	Ensembl	1586	chr14:44507218-44524252:-	chr14	-	44507218	44524252	lipoic acid synthetase [Source:RGD Symbol;Acc:1307270]	CTTTGAATGGTTTGCTGTGGCCATTGTAATTTAAAAGTGTATTAACATTTAGAAGATCTT				7.31451	6.96792	6.90029	6.15554	6.14384	6.00052		0.242738	0.352172	0.224813	0.543819	0.491058	0.584537
ASRN6AP1B10232454611	protein_coding	ENSRNOT00000064122	protein_coding	1.18566	2.27468	-0.795692	0.576067	Tmem65	Ensembl	780	chr7:98670455-98709344:-	chr7	-	98670455	98709344	transmembrane protein 65 [Source:RGD Symbol;Acc:1563224]	GTGGCAAACACGTGTTAGCACACATTTGGGCAAGGCTGTTGGGGTGACGATCGGCTGCAT				3.97076	3.45258	4.14544	2.72065	2.72213	2.62273		0.38927	0.638815	0.41491	0.767222	0.681503	0.823969
ASRN6AP1B10715585811	protein_coding	ENSRNOT00000009082	protein_coding	1.18424	2.27244	-0.612699	0.653972	Rpain	Ensembl	660	chr10:57606650-57613747:+	chr10	+	57606650	57613747	RPA interacting protein [Source:RGD Symbol;Acc:1308492]	AAGAAAAGCCTAGTCTTCTGATGAGCTGCCTGGCTTGTGACACTTGGGCTGTGATCCTCT				3.75226	3.25062	2.68453	2.30584	1.80217	2.10917		0.294076	0.739761	0.245492	0.804067	0.619572	0.732025
ASRN6AP1B10003001211	protein_coding	ENSRNOT00000014458	protein_coding	1.18367	2.27154	-0.713061	0.610024	Pithd1	Ensembl	1416	chr5:154322551-154332940:-	chr5	-	154322551	154332940	PITH domain containing 1 [Source:RGD Symbol;Acc:1308048]	TCATTCACTGTGTGACTAATGAGCTTCCTAATAAATCCTTAGAGACTAACGTCTGTCTTG				6.77329	5.89011	5.67117	5.18446	5.13291	4.4325		0.368972	0.580282	0.635268	0.825851	0.771544	0.857796
ASRN6AP1B10615538511	protein_coding	ENSRNOT00000051349	protein_coding	1.18144	2.26804	-0.94464	0.519559	Arl5b	Ensembl	5280	chr17:82065937-82091362:+	chr17	+	82065937	82091362	ADP-ribosylation factor like GTPase 5B [Source:RGD Symbol;Acc:1305569]	TGGCTATTACAAAAGAAGAATTATACAGAATGCTGGCTCACGAGGATTTACGGAAAGCCG				4.19957	4.54829	5.42231	2.71603	2.53445	2.96675		0.320712	0.219392	0.272728	0.480838	0.46522	0.318602
ASRN6AP1B10069908611	protein_coding	ENSRNOT00000085483	protein_coding	1.17635	2.26004	-0.598746	0.660328	Irf5	Ensembl	1672	chr4:56805158-56820543:+	chr4	+	56805158	56820543	interferon regulatory factor 5 [Source:RGD Symbol;Acc:1310447]	GGCTTCCCTTCAGCTCCAGAGAATGCTACCAGGCCTGAGTATCACAGAACCTGTGCTACC		Yes		6.12487	5.86392	6.56886	5.76565	5.56852	5.43652		0.203152	0.23203	0.159286	0.332083	0.352565	0.404026
ASRN6AP1B10007782411	protein_coding	ENSRNOT00000024545	protein_coding	1.17107	2.25179	-0.732402	0.601901	Ccny	Ensembl	1456	chr17:62332537-62462644:-	chr17	-	62332537	62462644	cyclin Y [Source:RGD Symbol;Acc:1565969]	GGAGGCAGATGGTAGGTAGCAGAGTTGAAGGCACCTCCAAATCCGGAATGCCATGCTATG				4.13118	3.94955	4.3305	2.85725	3.01947	2.71063		0.323657	0.348832	0.234178	0.380963	0.453496	0.557973
ASRN6AP1B10003348011	protein_coding	ENSRNOT00000013536	protein_coding	1.1686	2.24794	-0.698553	0.61619	Clec4d	Ensembl	3352	chr4:156253079-156264769:+	chr4	+	156253079	156264769	C-type lectin domain family 4, member D [Source:RGD Symbol;Acc:1303339]	GAAATCCAGTAGTCAATAAAATATAACCCTCCATGATTTCCTTCATTGATTTTGCAAGTC				3.2852	2.95894	3.18075	2.65367	2.47795	2.4679		0.470354	0.643347	0.396437	0.782	0.723119	0.804758
ASRN6AP1B10006505611	protein_coding	ENSRNOT00000085295	protein_coding	1.16776	2.24662	-0.655338	0.634927	N4bp2l1	Ensembl	2127	chr12:546760-576746:-	chr12	-	546760	576746	NEDD4 binding protein 2-like 1 [Source:RGD Symbol;Acc:1595713]	CCAACAGCTTCTTTCTAATGTTTTGTGAACTATTATTTTAAGTGTCTTATATAATGGTGC				3.87633	3.79225	4.3189	3.21186	3.26433	2.77091		0.478058	0.461183	0.503072	0.728112	0.736705	0.862029
ASRN6AP1B10000330411	protein_coding	ENSRNOT00000070809	protein_coding	1.16484	2.24209	-0.747868	0.595483	Pfdn4	Ensembl	751	chr3:168124673-168132786:+	chr3	+	168124673	168132786	prefoldin subunit 4 [Source:RGD Symbol;Acc:2324021]	CAATTTTAGGAGCTTTATGTCATGTTATTAAAATCGGTTAAACAGTCTTCGTTTCTATCT				2.66101	2.34059	2.51697	2.02155	2.06678	1.60004		0.394694	0.3625	0.395588	0.562108	0.583577	0.697564
ASRN6AP1B10003669911	protein_coding	ENSRNOT00000064241	protein_coding	1.16417	2.24104	-0.620041	0.650653	Spic	Ensembl	1128	chr7:29225727-29233392:-	chr7	-	29225727	29233392	Spi-C transcription factor [Source:RGD Symbol;Acc:1306272]	AATGGGGACACACAGTGGCACTTGGTATTTTTAAATAAACGATTGAATTTGAAGCAACTG		Yes		5.03554	5.54866	5.18511	2.77287	2.6259	2.49513		0.383304	0.323471	0.236791	0.469762	0.436573	0.529757
ASRN6AP1B10558288411	protein_coding	ENSRNOT00000084628	protein_coding	1.16081	2.23583	-0.703013	0.614288	Rnaset2	Ensembl	993	chr1:53174975-53191952:+	chr1	+	53174975	53191952	ribonuclease T2 [Source:RGD Symbol;Acc:1309918]	TCCGATAAAAAGAACACAGTTTATTTCAGTGTACTACAAAAATTTGAGATCAAGCCATCT				4.2668	3.68487	3.95293	2.73304	2.75706	2.81637		0.35572	0.536566	0.282777	0.643933	0.592893	0.618546
ASRN6AP1B10004765811	protein_coding	ENSRNOT00000005828	protein_coding	1.15949	2.23379	-0.807439	0.571395	Utp23	Ensembl	1127	chr7:91384187-91389598:+	chr7	+	91384187	91389598	UTP23, small subunit processome component [Source:RGD Symbol;Acc:1307179]	AATACTGGCACATACACTTTTGCCTAAAATTAAAGAATGGTTGGGTTTGTCAGTGTGCAT				5.31924	4.73804	4.76638	4.12153	4.07783	3.84435		0.473527	0.63658	0.396389	0.772286	0.716926	0.833586
ASRN6AP1B10003362211	protein_coding	ENSRNOT00000015186	protein_coding	1.15774	2.23108	-1.01691	0.494173	Prdx3	Ensembl	1482	chr1:282238773-282251257:-	chr1	-	282238773	282251257	peroxiredoxin 3 [Source:RGD Symbol;Acc:620040]	GACTATGTTTCTAAAACACTATGTCATTTTCTTTTCTTCAAGTGCTGGATGTAAAGAATA				7.75105	7.48715	6.9181	4.51097	4.59021	3.6066		0.470211	0.543211	0.610907	0.819164	0.790217	0.854885
ASRN6AP1B10006244211	protein_coding	ENSRNOT00000012628	protein_coding	1.15702	2.22996	-0.964856	0.51233	Nup35	Ensembl	1661	chr3:67870111-67896153:+	chr3	+	67870111	67896153	nucleoporin 35 [Source:RGD Symbol;Acc:1303069]	CATTTGTAACTTGCACTTTAAAAGATGGCCATGATACACCTGAAGAGAAGCCGTCCAGAT				0.587478	0.776184	1.10387	0.224788	-0.333436	-0.379837		0.40882	0.420524	0.297453	0.687403	0.663176	0.602514
ASRN6AP1B10007622411	protein_coding	ENSRNOT00000002121	protein_coding	1.15674	2.22954	-0.752746	0.593473	Btg3	Ensembl	1322	chr11:16873646-16889201:-	chr11	-	16873646	16889201	BTG anti-proliferation factor 3 [Source:RGD Symbol;Acc:2226]	TATGTCACATAGAAGAATTGTGTGAAATCATGTAGTTGCAAATAAAAAGTAGTTTGAGGC				4.64438	3.68506	4.26118	2.50232	2.44109	2.7476		0.129731	0.254276	0.0603412	0.319703	0.252995	0.252195
ASRN6AP1B10005132711	protein_coding	ENSRNOT00000006768	protein_coding	1.15289	2.22359	-0.605457	0.657263	Eif2d	Ensembl	2013	chr13:47935163-47954090:+	chr13	+	47935163	47954090	eukaryotic translation initiation factor 2D [Source:RGD Symbol;Acc:1561765]	TGAGCTGGTAACTGATATGAGCATTTTCAACTTTTGCAAATAAAAACTGTAATTCTTTAC				3.44426	3.15978	2.99774	1.77639	1.6423	1.62621		0.365118	0.573711	0.327845	0.738432	0.656494	0.778161
ASRN6AP1B10382317211	protein_coding	ENSRNOT00000067846	protein_coding	1.15059	2.22005	-1.12353	0.458969	Ppp3r1	Ensembl	3114	chr14:100322568-100360879:+	chr14	+	100322568	100360879	protein phosphatase 3, regulatory subunit B, alpha [Source:RGD Symbol;Acc:69230]	AGCATTTGTTAATGCCCTATTATTTACCTTAATTACACTTTTGTAACGAGTCTGTAACTT		Yes		1.75599	1.77947	1.868	0.311156	0.375309	0.469207		0.230719	0.253039	0.307829	0.448946	0.415323	0.578366
ASRN6AP1B10008188711	protein_coding	ENSRNOT00000003164	protein_coding	1.14823	2.21642	-0.864486	0.549242	Msi2	Ensembl	984	chr10:75681393-76039964:-	chr10	-	75681393	76039964	musashi RNA-binding protein 2 [Source:RGD Symbol;Acc:1560397]	GGCATAGCTGGACCTTTGATTGCAACGGCCTTTACAAATGGATACCACTGAGCAGGTGCT				3.46281	2.93104	3.56255	1.92648	1.82296	2.01762		0.242877	0.43031	0.200755	0.634235	0.580236	0.70903
ASRN6AP1B10007330311	protein_coding	ENSRNOT00000009706	protein_coding	1.14765	2.21552	-0.616489	0.652256	Rbm18	Ensembl	2472	chr3:15444043-15463881:-	chr3	-	15444043	15463881	RNA binding motif protein 18 [Source:RGD Symbol;Acc:1307411]	ACAATGTCTATGATTTGTACCAATTCTTACCCCTTTATGTGAATAAATGCAAGACGGTAT				7.12883	7.19541	8.27974	5.42072	5.36037	4.93553		0.394902	0.305401	0.363031	0.512485	0.574805	0.659068
ASRN6AP1B10001859711	protein_coding	ENSRNOT00000005138	protein_coding	1.14701	2.21455	-1.14315	0.452769	Atp6ap2	Ensembl	2181	chrX:11136939-11164915:-	chrX	-	11136939	11164915	ATPase H+ transporting accessory protein 2 [Source:RGD Symbol;Acc:1561269]	CCTAATTAAACAGGCTGTTATTTCACCAGGACTGGCTGTTTCATTATACAAAGGGTGACT				7.07777	6.1102	5.85794	4.4827	4.52524	4.26347		0.431917	0.662787	0.458123	0.774067	0.727682	0.847472
ASRN6AP1B10026478911	protein_coding	NM_001170435	protein_coding	1.14587	2.2128	-0.613595	0.653566	Anapc15	Refseq	786	chr1:166981819-166985363:+	chr1	+	166981819	166985363		ACAGCTAGTAAGTGATGGAGCCAGGACTCAAACTCAGCTTAGGAGCCATGTCCACCTTGT				2.60828	2.56728	2.40098	0.764761	0.596767	0.41968		0.298283	0.321487	0.320567	0.500839	0.534206	0.585334
ASRN6AP1B10003002511	protein_coding	ENSRNOT00000017868	protein_coding	1.14496	2.2114	-0.791815	0.577617	Serp1	Ensembl	2426	chr2:148718280-148722263:-	chr2	-	148718280	148722263	stress-associated endoplasmic reticulum protein 1 [Source:RGD Symbol;Acc:620790]	GTCAATGAAAGTTGTGTCTGTTTGATTTATGCTTTAAAAATAAAGTTCCCTGGATATTTG				5.70717	5.1582	5.29637	4.51579	4.46096	4.33456		0.371357	0.485591	0.29992	0.582137	0.557721	0.704655
ASRN6AP1B10612990311	protein_coding	ENSRNOT00000064809	protein_coding	1.1448	2.21116	-0.72552	0.604779	Sec24d	Ensembl	3405	chr2:227455722-227562319:+	chr2	+	227455722	227562319	SEC24 homolog D, COPII coat complex component [Source:RGD Symbol;Acc:1311720]	ATAATATCCAGCAGAAGAAGCCATACTCAATGAAGCTCATCATAGTGAAGCAGCGAGAGC				3.50764	3.1035	3.0379	2.71177	2.68298	2.32787		0.405183	0.482319	0.413441	0.654353	0.595932	0.747975
ASRN6AP1B10007343111	protein_coding	ENSRNOT00000011653	protein_coding	1.14437	2.2105	-0.653004	0.635955	Ube2e1	Ensembl	761	chr15:8125526-8177781:+	chr15	+	8125526	8177781	ubiquitin-conjugating enzyme E2E 1 [Source:RGD Symbol;Acc:2324438]	TTGTTGTAACTTAAGGTATCTTGCTACAGTAGACACAGTGGTAATAGCGACTTTTAGAGC				4.55839	3.82401	3.98778	3.24901	3.17065	3.16902		0.224087	0.48346	0.164117	0.474065	0.380418	0.558273
ASRN6AP1B10003255411	protein_coding	ENSRNOT00000001745	protein_coding	1.14408	2.21005	-0.763491	0.589069	Get4	Ensembl	2091	chr12:17469112-17486157:-	chr12	-	17469112	17486157	golgi to ER traffic protein 4 [Source:RGD Symbol;Acc:1311660]	TTGTAGATTAATACACCTCTATCTTGCATGGGAAGGAGGGAAATATGCGTTATTTACTGT				3.92362	3.67046	2.23239	-0.708247	-1.14982	-1.16545		0.260199	0.418236	0.140005	0.614263	0.402473	0.566124
ASRN6AP1B10002766011	protein_coding	ENSRNOT00000039870	protein_coding	1.14185	2.20663	-0.922714	0.527516	Yrdc	Ensembl	1680	chr5:142845114-142850111:+	chr5	+	142845114	142850111	yrdC N(6)-threonylcarbamoyltransferase domain containing [Source:RGD Symbol;Acc:708492]	CTCTGTTTAATTTATTTAACTCAGAAGTCATCTTTGTTCATATGTCTACCTGGTATTTAC				2.16296	1.77107	2.71863	1.70627	1.56065	1.37271		0.204306	0.284464	0.115071	0.350519	0.407493	0.45104
ASRN6AP1B10110540811	protein_coding	ENSRNOT00000040894	protein_coding	1.14164	2.20631	-0.755367	0.592396	Cdc26	Ensembl	1577	chr5:78253397-78267063:-	chr5	-	78253397	78267063	cell division cycle 26 [Source:RGD Symbol;Acc:1311342]	TTACCCATTTAGGACCAGCTTTGATCCTGTGAATAATCTTGTGAACTGATTTGTCTGTTT				7.40452	7.32655	7.27962	6.60012	6.69501	6.2221		0.489022	0.524264	0.494435	0.752411	0.766969	0.827533
ASRN6AP1B10006280211	protein_coding	ENSRNOT00000017276	protein_coding	1.13993	2.20371	-0.950913	0.517305	Golph3	Ensembl	2504	chr2:62360754-62388771:+	chr2	+	62360754	62388771	golgi phosphoprotein 3 [Source:RGD Symbol;Acc:621226]	CTAGATGCGTATAACTTTAGAGTTGAATTTTAAGGGAGTCCTAATATGTATACTATCTTT				4.87565	4.28761	5.10025	3.43088	3.53927	3.59257		0.299338	0.441106	0.235276	0.552076	0.502807	0.554754
ASRN6AP1B10001636911	protein_coding	ENSRNOT00000021537	protein_coding	1.13844	2.20142	-0.774764	0.584484	Mgmt	Ensembl	825	chr1:209237233-209464190:+	chr1	+	209237233	209464190	O-6-methylguanine-DNA methyltransferase [Source:RGD Symbol;Acc:3087]	AACCGTTTGAATGACACATAGATGTAATGCGGTGTTGGAAGCGGATGTGTGGTGGGTACC		Yes		5.26564	5.30578	6.18338	3.78312	3.78197	3.84378		0.259301	0.16307	0.233529	0.324544	0.365367	0.399297
ASRN6AP1B10004082111	protein_coding	ENSRNOT00000043558	protein_coding	1.13785	2.20053	-0.950453	0.51747	Stradb	Ensembl	2351	chr9:65763437-65782513:+	chr9	+	65763437	65782513	STE20-related kinase adaptor beta [Source:RGD Symbol;Acc:1559449]	GTGGGAGCTCAATAAAAATGTATTAAATTGAACGTTCCTTTTATTTATTTTGTGTGGCTT				2.99464	2.74231	3.47033	1.91382	2.0521	2.16723		0.217792	0.190377	0.139614	0.311854	0.444861	0.301895
ASRN6AP1B10542126711	protein_coding	ENSRNOT00000068113	protein_coding	1.13611	2.19787	-0.817381	0.567471	Trappc2	Ensembl	1366	chrX:29550873-29556610:-	chrX	-	29550873	29556610	trafficking protein particle complex 2 [Source:RGD Symbol;Acc:1306925]	GTATATAAAGTTTGCAATGAATCCATTTTATGAACCCAATTCTCCTATTCGATCAAGTGC				5.5508	4.66171	5.11245	4.4521	4.5039	4.33831		0.217729	0.385715	0.180343	0.447935	0.367981	0.456992
ASRN6AP1B10022650711	protein_coding	ENSRNOT00000077163	protein_coding	1.13574	2.19731	-0.601699	0.658978	Spg21	Ensembl	1634	chr8:70994604-71022331:+	chr8	+	70994604	71022331	SPG21, maspardin [Source:RGD Symbol;Acc:1359141]	TTTATGTGCAGATACATTTGCTGCAGTTCCATGGAACCAAGTACGCTGCCATCGACCCGT				4.34388	4.45207	4.52158	2.3259	2.46633	1.3561		0.351614	0.465741	0.310374	0.614737	0.557878	0.673403
ASRN6AP1B10008133711	protein_coding	ENSRNOT00000023017	protein_coding	1.13325	2.19353	-0.673201	0.627114	B2m	Ensembl	1827	chr3:114087287-114093309:+	chr3	+	114087287	114093309	beta-2 microglobulin [Source:RGD Symbol;Acc:2189]	GTGCTTATCACTAACATTTTGAAATTTCCAAACCCTTTAGTTAAATAAATCTCTTCTTCC				4.96925	4.94059	5.44634	3.81406	4.01023	3.56889		0.419539	0.433319	0.544282	0.712264	0.752618	0.832365
ASRN6AP1B10003809411	protein_coding	ENSRNOT00000027234	protein_coding	1.13287	2.19295	-0.770064	0.586392	Slc16a1	Ensembl	2487	chr2:207108552-207128554:+	chr2	+	207108552	207128554	solute carrier family 16 member 1 [Source:RGD Symbol;Acc:3690]	CACTGTGTGGTTAGAAGTAATTGGCCATTTTTGAAATCAAATGCAAAAAGTTAGTATTAA				2.9086	2.52144	2.91814	1.62993	1.7837	1.2675		0.349638	0.519841	0.402945	0.694614	0.676608	0.803506
ASRN6AP1B10444807211	protein_coding	ENSRNOT00000007676	protein_coding	1.13145	2.19079	-0.988515	0.503996	Skp1	Ensembl	1214	chr10:37594578-37609498:+	chr10	+	37594578	37609498	S-phase kinase-associated protein 1 [Source:RGD Symbol;Acc:1359648]	GGTCTTGAGACCGAGCACGATGCCTACGATAAAGTTGCAGAGTTCTGATGGAGAGATATT				3.22567	3.27311	4.27421	1.99683	2.05944	1.84302		0.440916	0.278141	0.337683	0.473664	0.573753	0.622255
ASRN6AP1B10003387211	protein_coding	ENSRNOT00000018343	protein_coding	1.13134	2.19062	-1.12454	0.458649	Gclm	Ensembl	1486	chr2:225827504-225847874:+	chr2	+	225827504	225847874	glutamate cysteine ligase, modifier subunit [Source:RGD Symbol;Acc:619871]	TCTCAGAGTAACTATAGCAGTCTACTAGTAATGTAAATAAAATTGATTCTTTGATCCATG				3.46822	3.29402	6.15288	-0.0312753	0.372059	0.699944		0.360399	0.259045	0.420819	0.470856	0.589291	0.565819
ASRN6AP1B10002474311	protein_coding	ENSRNOT00000058127	protein_coding	1.12935	2.1876	-0.883435	0.542075	Heatr4	Ensembl	3970	chr6:107423218-107461041:-	chr6	-	107423218	107461041	HEAT repeat containing 4 [Source:RGD Symbol;Acc:1566220]	TGATACTCAACGATGTTCTCAGTATGTTTACAAAGATAAAGTACTTACTTATCAATCAAC				8.34199	7.79006	8.14606	6.83766	6.90998	6.78763		0.335776	0.409694	0.283789	0.524745	0.502974	0.572142
ASRN6AP1B10002306011	protein_coding	ENSRNOT00000028561	protein_coding	1.12903	2.18712	-0.636782	0.643146	March6	Ensembl	3127	chr2:84536669-84608712:-	chr2	-	84536669	84608712	membrane associated ring-CH-type finger 6 [Source:RGD Symbol;Acc:1565757]	GTTAAATGTACTTGACTTGTGTCCTCAGCATTCAGAGAGCAGCGCATCCGGCACTACTGC				4.76538	4.72354	5.11969	4.01458	4.14326	3.85638		0.377037	0.324527	0.315596	0.433455	0.522804	0.587328
ASRN6AP1B10304546711	protein_coding	ENSRNOT00000087487	protein_coding	1.12685	2.18382	-0.965377	0.512145	LOC498265	Ensembl	2904	chr13:82254520-82298404:-	chr13	-	82254520	82298404	similar to hypothetical protein FLJ10706 [Source:RGD Symbol;Acc:1563470]	GGAGCTGCCTTCGGTGCTGCCCCGGCTCCTCTCTATGTATCAGTGTTCTGAAAGTTGGAT				1.87276	1.79925	2.33922	0.943834	0.665113	0.471781		0.313149	0.314837	0.296714	0.501004	0.465504	0.559063
ASRN6AP1B10006293211	protein_coding	ENSRNOT00000018043	protein_coding	1.12605	2.18261	-0.586277	0.66606	Tm9sf3	Ensembl	2067	chr1:260469043-260517323:-	chr1	-	260469043	260517323	transmembrane 9 superfamily member 3 [Source:RGD Symbol;Acc:1564625]	TCGGATCAGTTTCTCTTTCACGAGGGTGGAACTTGCACAGAAAAGAAGAATAATTGCAAG				3.49151	3.33396	3.6262	1.69032	1.73193	1.62696		0.362074	0.289837	0.261293	0.498958	0.525251	0.530495
ASRN6AP1B10075856511	protein_coding	ENSRNOT00000019175	protein_coding	1.12532	2.1815	-0.608228	0.656002	Zdhhc13	Ensembl	2344	chr1:104106245-104145044:+	chr1	+	104106245	104145044	zinc finger, DHHC-type containing 13 [Source:RGD Symbol;Acc:1309736]	ACCATGGTTTTCCACCCAGCCAAAGAGAAAGTCCTTCGCTCCGTATGAAGAAAAGCCCCT		Yes		0.762576	0.520067	0.628666	0.0194985	-0.0660941	-0.0722244		0.400509	0.344944	0.520889	0.715143	0.739342	0.691145
ASRN6AP1B10531209311	protein_coding	ENSRNOT00000018248	protein_coding	1.12275	2.17762	-1.06181	0.479032	Selenot	Ensembl	967	chr2:148765412-148780276:+	chr2	+	148765412	148780276	selenoprotein T [Source:RGD Symbol;Acc:1359128]	AGCCCTACCTATCAGCACTGAAAACTCTTTTACACTAAGGGATTTTGCAAGAGCAGCGTG				8.92437	8.42872	9.07506	7.91132	8.03803	8.02237		0.128864	0.202939	0.132078	0.347519	0.284733	0.26997
ASRN6AP1B10007404011	protein_coding	ENSRNOT00000020941	protein_coding	1.1217	2.17603	-0.66511	0.630641	Dnal4	Ensembl	1481	chr7:120987452-121000272:-	chr7	-	120987452	121000272	dynein, axonemal, light chain 4 [Source:RGD Symbol;Acc:1309099]	GAAGGGTGAATCATATTTTACACAGCGGTCTTATTTATATAAACATCTTGGTTTTTACAA				0.935171	0.660069	0.775462	-0.130873	0.0854117	-0.00174321		0.330544	0.310999	0.31505	0.494884	0.59035	0.555521
ASRN6AP1B10005506111	protein_coding	ENSRNOT00000007267	protein_coding	1.12073	2.17457	-0.600791	0.659392	Lsm11	Ensembl	1144	chr10:31028697-31041626:-	chr10	-	31028697	31041626	LSM11, U7 small nuclear RNA associated [Source:RGD Symbol;Acc:1565523]	AGAATGTCCTGCTGGTTCATCTTGCACAGTGAGCAGCTCAGCCCCACTTGACCTTTGGGT				4.75586	4.9569	5.68356	0.309812	0.144426	0.522367		0.506976	0.334179	0.429558	0.64319	0.667965	0.705092
ASRN6AP1B10002247311	protein_coding	ENSRNOT00000007607	protein_coding	1.12002	2.17349	-1.20066	0.435078	Yipf4	Ensembl	1820	chr6:22126870-22138286:-	chr6	-	22126870	22138286	Yip1 domain family, member 4 [Source:RGD Symbol;Acc:1310157]	AAGTCATATGGTCTTGAACAATGTTATATGAAGTAGAAAATAAAATGTTTTCCAGCTGTG				4.80327	4.96294	6.20022	3.97898	3.94004	3.98334		0.224286	0.230423	0.192366	0.336401	0.356511	0.408289
ASRN6AP1B10488505411	protein_coding	NM_001037978	protein_coding	1.11981	2.17319	-0.675644	0.626053	Cfap20	Refseq	1151	chr19:10025024-10038838:+	chr19	+	10025024	10038838		CAACCTATCTGACTTCACCCGGCGGGCATATGATCCATGCAAACTGTCGTATCCGAAGGG				4.90472	5.10576	5.42975	3.02154	2.90988	2.6453		0.15984	0.154129	0.116978	0.27359	0.29989	0.343127
ASRN6AP1B10003042911	protein_coding	ENSRNOT00000021048	protein_coding	1.11913	2.17216	-0.724674	0.605134	Myl12a	Ensembl	974	chr9:119325283-119332967:-	chr9	-	119325283	119332967	myosin light chain 12A [Source:RGD Symbol;Acc:1309537]	GTAATTTAACTTACAGACAGTCTTGTCCCTTGTAATAACTGCAGCCACAGAGTCAGTATA				3.98572	3.17346	3.51008	2.63335	2.3657	2.66771		0.280634	0.504539	0.202831	0.654133	0.563256	0.650509
ASRN6AP1B10006485911	protein_coding	ENSRNOT00000082430	protein_coding	1.11868	2.17148	-0.890118	0.53957	Dnajc12	Ensembl	1250	chr20:26893016-26913016:+	chr20	+	26893016	26913016	DnaJ heat shock protein family (Hsp40) member C12 [Source:RGD Symbol;Acc:1591898]	GTCTTCTAGATTTTGTTTTAAACTGAAATGTAGACTTACTTGTCTGAATTTCATAGAGTG				1.45328	1.14821	1.99922	0.541643	0.21434	0.450364		0.149089	0.166974	0.106416	0.311477	0.255349	0.271433
ASRN6AP1B10362069411	protein_coding	ENSRNOT00000003697	protein_coding	1.11458	2.16532	-0.634008	0.644384	Prpsap2	Ensembl	1579	chr10:48009059-48044344:-	chr10	-	48009059	48044344	phosphoribosyl pyrophosphate synthetase-associated protein 2 [Source:RGD Symbol;Acc:620207]	CCAGGAACCTAACAGAGAAACACGAGTTCAAATCCAGGAGTCTGTGAGAGGGAAAGATGT				4.05671	3.83146	4.54051	2.55492	2.39641	2.28337		0.140869	0.150316	0.117467	0.220191	0.262772	0.278229
ASRN6AP1B10007368111	protein_coding	ENSRNOT00000014805	protein_coding	1.11384	2.16421	-0.605013	0.657466	Tbpl1	Ensembl	1253	chr1:23977688-24002506:+	chr1	+	23977688	24002506	TATA-box binding protein like 1 [Source:RGD Symbol;Acc:1597456]	GCACCAAAGAACCTGTAAACGTTATCTTTTTAAATTGAATGTGCACAAATAAAAGTTTGG		Yes		2.15311	1.88698	0.905492	1.02422	0.531438	0.347763		0.303629	0.581123	0.237275	0.634355	0.414996	0.679901
[truncated: 305 more rows]

## Sheet: hypo-down
Table S6-4 The hypo m6A mRNA level and down-regulated mRNA expression between M1-L and M0-L
[truncated: 209 more rows]
