# Supplementary material for: The potential roles of m6A modification in regulating the inflammatory response in microglia
Source: J Neuroinflammation. 2021 Jul 5;18:149. doi: 10.1186/s12974-021-02205-z (PMC8259013; doi:10.1186/s12974-021-02205-z)
Supplement: Supplementary file 7 — Additional file 7:. The associated analysis of mRNA expression level and methylation level between M2-L and M0-L [file 12974_2021_2205_MOESM7_ESM.xlsx]

## Sheet: M2-L_vs_M0-L (hyper-up)
Table S7-1 The hyper m6A mRNA level and up-regulated mRNA expression between M2-L and M0-L
ProbeName	type	Transcript_ID	transcript_type	Foldchange(log2-Scaled)GE	Foldchange GE	Foldchange(log2-Scaled)m6A	Foldchange m6A	GeneSymbol	source	RNAlength	Locus	chrom	strand	txStart	txEnd	description	Sequence	Alias_Gene_symbol	TF	[A7, M2](Expression_level)	[A8, M2](Expression_level)	[A9, M2](Expression_level)	[A1, M0](Expression_level)	[A2, M0](Expression_level)	[A3, M0](Expression_level)		[A7,M2](Methylation_level)	[A8,M2](Methylation_level)	[A9,M2](Methylation_level)	[A1,M0](Methylation_level)	[A2,M0](Methylation_level)	[A3,M0](Methylation_level)
ASRN6AP1B10000894911	protein_coding	ENSRNOT00000031783	protein_coding	1.35153	0.772101	Ticrr	Ensembl	6511	chr1:141391262-141433109:+	chr1	+	141391262	141433109	TOPBP1-interacting checkpoint and replication regulator [Source:RGD Symbol;Acc:1308541]	TGACAGCAGCTCGGTTCCTGTGGACTTTAAGAAACTGGAGACTATGCAGGGTATGGTAGT		Yes		Yes	0.231822	0.814683	1.05868	-0.319826	-0.611406	-1.01817		0.742787	0.816135	0.885828	0.522337	0.550961	0.35826
ASRN6AP1B10008030811	protein_coding	ENSRNOT00000010242	protein_coding	6.09669	0.880816	Slc45a3	Ensembl	3254	chr13:48745860-48766283:+	chr13	+	48745860	48766283	solute carrier family 45, member 3 [Source:RGD Symbol;Acc:1309764]	GGGAAATCTCACACAAACTCAGGAGTACTCCCCGCCAGAGCCAGTGAGCTCATCGTGTCT					4.99222	5.13494	6.02106	-0.159083	-0.672887	-1.30987		0.783691	0.772729	0.820611	0.589456	0.409816	0.291598
ASRN6AP1B10140938011	protein_coding	ENSRNOT00000079869	protein_coding	1.87178	0.921029	AABR07007032.1	Ensembl	866	chr1:277857749-277867668:-	chr1	-	277857749	277867668		TCTTCTAAGTCCCTCAAGTAAGCGACAATCAGGAAAAGGACTCTCAGTGGCGGTGGTGCC					1.08429	1.08734	1.3524	-0.610304	-0.941264	-0.539735		0.710582	0.741341	0.712068	0.490784	0.256072	0.396018
ASRN6AP1B10003921011	protein_coding	ENSRNOT00000074583	protein_coding	1.67518	0.611479	Tnfaip3	Ensembl	2445	chr1:14402913-14412807:-	chr1	-	14402913	14412807	TNF alpha induced protein 3 [Source:RGD Symbol;Acc:1589275]	AATGCCAAGTGTAATGGTTACTGCAATGAGTGCTACCAGTTCAAGCAGATGTACGGCTAA					-0.606552	-1.31324	-0.0792472	-2.84014	-1.79042	-2.394		0.855648	0.736169	0.88586	0.42173	0.721152	0.47882
ASRN6AP1B10476894811	protein_coding	ENSRNOT00000016837	protein_coding	2.14753	0.710403	Sestd1	Ensembl	2694	chr3:64044112-64095120:-	chr3	-	64044112	64095120	SEC14 and spectrin domain containing 1 [Source:RGD Symbol;Acc:1562244]	TCCCCGTCGTTTACCCGGATGGAACTGAACAATATTTTGGAAGTCCAAGTGACATGGCTT					0.941111	0.592889	0.742341	-1.32663	-1.34597	-1.49365		0.798915	0.794093	0.86417	0.591893	0.524891	0.38492
ASRN6AP1B10001872211	protein_coding	ENSRNOT00000005988	protein_coding	2.48201	0.780247	Scin	Ensembl	2148	chr6:59976003-60054279:-	chr6	-	59976003	60054279	scinderin [Source:RGD Symbol;Acc:735034]	TGCCAAAATGTACCTTGAGACAGACCCTTCTGGAAGAGACAAGAGGACACCAATTGTCAT					0.537566	0.0985534	0.432996	-2.41918	-2.12822	-1.82952		0.804449	0.797437	0.764365	0.509195	0.497156	0.371439
ASRN6AP1B10623633811	protein_coding	ENSRNOT00000054679	protein_coding	2.38122	0.777926	AABR07007032.1	Ensembl	1071	chr1:277853875-277867630:-	chr1	-	277853875	277867630		ACGCAACGACATGAAGAAAAAGGCTAAACTCTTCTAAGTCCCTCAAGGAAGGAACACCCA					0.87185	0.77705	1.04506	-2.20865	-0.931052	-1.31001		0.828727	0.855803	0.855581	0.27461	0.637875	0.568919
ASRN6AP1B10199851311	protein_coding	NM_001309381	protein_coding	4.9251	0.850283	Flt1	Refseq	6155	chr12:9034409-9129028:+	chr12	+	9034409	9129028		ACACAGGGGAAGAGATCCTTCGGAAGACAGAAGTTCTCGTTAGAGGTGAGCACTGCAGCA					2.48734	2.14234	3.39662	-2.49388	-2.07149	-2.18363		0.843438	0.794735	0.851146	0.352584	0.538219	0.489963
ASRN6AP1B10331427211	protein_coding	ENSRNOT00000087502	protein_coding	1.74462	0.922794	Abca9	Ensembl	4872	chr10:98412263-98469799:-	chr10	-	98412263	98469799	ATP binding cassette subfamily A member 9 [Source:RGD Symbol;Acc:1305931]	ACGACCTTTGTCCGAGGCTTTCTTCAAATTGGAGAGACTGAAAGAGAACTTTGACTTGGA					0.863619	0.982804	0.573857	-0.996963	-1.16793	-0.648699		0.71568	0.727715	0.752218	0.58455	0.400629	0.172977
ASRN6AP1B10594806711	protein_coding	ENSRNOT00000083595	protein_coding	3.31407	0.860267	Rufy4	Ensembl	2733	chr9:81403270-81421990:+	chr9	+	81403270	81421990	RUN and FYVE domain containing 4 [Source:RGD Symbol;Acc:1560678]	TGTGTAAGTATGATGAGTTTTTAACTTTAATACACACCTATAAAGCCATCTCCAAACACA					1.94437	2.24786	2.0936	-0.909945	-1.26215	-1.48429		0.805768	0.810267	0.793044	0.519607	0.311958	0.495477
ASRN6AP1B10005326411	protein_coding	ENSRNOT00000032249	protein_coding	2.4919	0.614519	Hcar2	Ensembl	1083	chr12:38160464-38161546:+	chr12	+	38160464	38161546	hydroxycarboxylic acid receptor 2 [Source:RGD Symbol;Acc:727952]	GGAAAACCTTGGGCGAACCAGATAATAACCGGAGCACGAGTGTGGAGCTCACGGGGGACC					0.742445	0.533702	2.31109	-1.32131	-1.10282	-1.46433		0.812085	0.7813	0.836258	0.637656	0.609516	0.339744
ASRN6AP1B10147636111	protein_coding	ENSRNOT00000036040	protein_coding	3.32502	0.65344	Mnda	Ensembl	1595	chr13:92073668-92089980:-	chr13	-	92073668	92089980	myeloid cell nuclear differentiation antigen [Source:RGD Symbol;Acc:1306089]	ATTGACAGGCAACAAAAATTAGTGTGTGGAAAGCACAGTTTTATCAAGGTCACCAGAGCT		Yes		Yes	0.573781	0.779013	1.25946	-2.82137	-2.59433	-1.9471		0.758305	0.772954	0.728505	0.434619	0.633126	0.368928
ASRN6AP1B10554449211	protein_coding	NM_001305172	protein_coding	2.19495	0.604068	Diaph3	Refseq	4489	chr15:69928508-70399988:-	chr15	-	69928508	70399988		GTTTGTAACCATGAAAATCAGAAAATGCAGTTGAGTGAAGGGTCGCGTCCACACCACAGT					0.465398	0.600123	0.791062	-0.826465	-1.881	-2.0208		0.840938	0.846106	0.840136	0.739588	0.409408	0.513626
ASRN6AP1B10478707911	protein_coding	ENSRNOT00000076335	protein_coding	1.1324	0.672334	Hsf4	Ensembl	450	chr19:37229120-37231615:+	chr19	+	37229120	37231615	heat shock transcription factor 4 [Source:RGD Symbol;Acc:1310808]	TGACTTCTTCAGGTGTAGGTAATGATGGGAAAGACCACACGCTGGGAACCCCACTCATGC		Yes		Yes	0.463543	-0.00935179	0.955879	-0.369857	-0.841566	-0.775695		0.57908	0.467566	0.611585	0.38595	0.237009	0.417566
ASRN6AP1B10546895911	protein_coding	ENSRNOT00000079332	protein_coding	2.45202	0.80205	Irf4	Ensembl	4779	chr17:34886739-34903862:-	chr17	-	34886739	34903862	interferon regulatory factor 4 [Source:RGD Symbol;Acc:1308050]	GACACGCAGCAGTTTCTATCAGAGCTACAAGTGTTTGCTCACCACGGCCGGCCAGCACCG		Yes		Yes	0.257664	0.161001	1.2606	-1.7846	-1.82012	-2.07207		0.794842	0.794168	0.837797	0.523613	0.422898	0.445344
ASRN6AP1B10003682911	protein_coding	ENSRNOT00000009334	protein_coding	1.60524	0.942697	Atp6v0d2	Ensembl	1394	chr5:33843519-33892462:-	chr5	-	33843519	33892462	ATPase H+ transporting V0 subunit D2 [Source:RGD Symbol;Acc:1306900]	TGTTTTCAGCAAACCCTAATTACTGTTTCACATTTATGGCTTATTGCTCACTGACCTCGC					0.248343	0.266645	1.68932	-1.04264	-1.19425	-0.374523		0.67223	0.706384	0.844584	0.303047	0.291586	0.562006
ASRN6AP1B10002028211	protein_coding	ENSRNOT00000028031	protein_coding	1.72184	0.747243	Ucn2	Ensembl	888	chr8:117727877-117728764:+	chr8	+	117727877	117728764	urocortin 2 [Source:RGD Symbol;Acc:620765]	CAGTCTTGCAATGGAATCCTCGAATGTCCTAGAACTTGCTAATAGCAATCCTTCTGCCTC					-0.115439	-0.285373	0.38096	-1.66031	-1.74617	-1.77889		0.71295	0.689811	0.683864	0.518033	0.387154	0.337901
ASRN6AP1B10001293511	protein_coding	ENSRNOT00000025686	protein_coding	1.16901	0.703527	Tsnaxip1	Ensembl	2590	chr19:37795658-37813424:+	chr19	+	37795658	37813424	translin-associated factor X interacting protein 1 [Source:RGD Symbol;Acc:1565341]	GGTGCCAGCTAAGGCCTGGTCCTACTGTGCAGGAAAGACAGAATTGCCTCTGAATGCACA					0.556329	0.469929	0.228623	-0.364857	-0.650353	-1.23693		0.644132	0.589365	0.593081	0.480829	0.388647	0.252168
ASRN6AP1B10356079711	protein_coding	NM_022547	protein_coding	2.92959	0.776513	Aldh1l1	Refseq	3109	chr4:123516553-123557525:-	chr4	-	123516553	123557525		GCCCTGAATGAGTACCTGCGGATCAAGACTGTGACTTTTGAGTACTGAAGCCAAGTCTGT					1.84598	1.44045	3.09366	-0.460421	-0.997342	-0.950902		0.699725	0.655831	0.764737	0.398985	0.3605	0.478292
ASRN6AP1B10140938111	protein_coding	ENSRNOT00000091038	protein_coding	2.07666	1.32167	AABR07007032.1	Ensembl	828	chr1:277857749-277867630:-	chr1	-	277857749	277867630		CTCTTCTAAGTCCCTCAAGTAAGCGACAATCAGGAAAAGGACTCTCAGTGGCGGTGGTGC					1.18104	0.888538	1.49724	-0.802035	-0.934127	-0.927005		0.670578	0.751857	0.717924	0.336384	0.24908	0.27083
ASRN6AP1B10000099111	protein_coding	ENSRNOT00000012427	protein_coding	0.629253	0.639034	Cdcp2	Ensembl	1131	chr5:126698582-126708762:+	chr5	+	126698582	126708762	CUB domain-containing protein 2 [Source:UniProtKB/Swiss-Prot;Acc:Q8BQH6]	GAGCCCAACAGCCTAACCAGAACCTGTGACTTTGACCATCTGGCAGCCTTCGATGGGGCC					0.445255	0.185297	0.452609	-0.00553791	-0.637927	-0.161134		0.554051	0.541872	0.595612	0.437209	0.222723	0.426275
ASRN6AP1B10008491411	protein_coding	ENSRNOT00000021097	protein_coding	1.15262	0.804431	Egr4	Ensembl	2148	chr4:117293620-117296082:-	chr4	-	117293620	117296082	early growth response 4 [Source:RGD Symbol;Acc:2546]	CAGACGCTACTCTCAAGCATTTGACAAAACTGTTTATTTTTGCAATTAAAATTATTGTGC		Yes		Yes	-0.0837018	-0.0503492	0.2932	-0.426427	-1.17856	-1.69371		0.656116	0.670356	0.755307	0.553868	0.309421	0.328713
ASRN6AP1B10007058511	protein_coding	ENSRNOT00000050759	protein_coding	0.793081	0.614217	Fanci	Ensembl	4002	chr1:141120166-141172483:+	chr1	+	141120166	141172483	Fanconi anemia, complementation group I [Source:RGD Symbol;Acc:2321863]	GCACATACACAGCAGGACAGAGAACCAGCCAAGAAGAGAAGGAAGAAATGCCTGAGTTAA					3.57588	3.70567	3.61778	2.817	2.76721	2.93588		0.693896	0.621829	0.665514	0.444574	0.492029	0.357709
ASRN6AP1B10003572111	protein_coding	ENSRNOT00000075786	protein_coding	1.67334	0.860427	Kctd4	Ensembl	3205	chr15:58016238-58019442:+	chr15	+	58016238	58019442	potassium channel tetramerization domain containing 4 [Source:RGD Symbol;Acc:1594637]	GAATATTCACTTCTGGATTTAAGTCCTCAAACTTTAAGGCACCATACTAATCTACAACAA					-0.592197	-0.29484	0.604355	-1.71903	-1.44109	-2.14257		0.828777	0.828763	0.880725	0.442622	0.547428	0.407999
ASRN6AP1B10000270611	protein_coding	ENSRNOT00000051363	protein_coding	7.98756	0.701251	Ido1	Ensembl	1224	chr16:72216326-72228098:+	chr16	+	72216326	72228098	indoleamine 2,3-dioxygenase 1 [Source:RGD Symbol;Acc:619989]	ATGAATTTCCTGAGGAGTGTGAAAGATACAACCAAGAAAGCCCTTCTGAGTTGGCCTTAG					6.09622	6.03613	7.78081	-1.4377	-1.03951	-1.5723		0.748892	0.729032	0.832859	0.443017	0.562364	0.41584
ASRN6AP1B10400728111	protein_coding	ENSRNOT00000055723	protein_coding	3.32041	0.730597	Dpyd	Ensembl	2956	chr2:222214885-222694627:+	chr2	+	222214885	222694627	dihydropyrimidine dehydrogenase [Source:RGD Symbol;Acc:621218]	AGAGGCCTACCATTAGCCGTGAAGCCGGTGTGTTAAGGTGATTTGTAAGACAGCTGCTGT					0.743672	1.15882	1.93376	-1.88738	-2.05068	-2.18692		0.699553	0.790884	0.774106	0.446108	0.487345	0.431285

## Sheet: M2-L_vs_M0-L (hyper-down)
Table S7-2 The hyper m6A mRNA level and down-regulated mRNA expression between M2-L and M0-L
ProbeName	type	Transcript_ID	transcript_type	Foldchange(log2-Scaled)GE	Foldchange GE	Foldchange(log2-Scaled)m6A	Foldchange m6A	GeneSymbol	source	RNAlength	Locus	chrom	strand	txStart	txEnd	description	Sequence	Alias_Gene_symbol	TF	[A7, M2](Expression_level)	[A8, M2](Expression_level)	[A9, M2](Expression_level)	[A1, M0](Expression_level)	[A2, M0](Expression_level)	[A3, M0](Expression_level)		[A7,M2](Methylation_level)	[A8,M2](Methylation_level)	[A9,M2](Methylation_level)	[A1,M0](Methylation_level)	[A2,M0](Methylation_level)	[A3,M0](Methylation_level)

## Sheet: M2-L_vs_M0-L (hypo-up)
Table S7-3 The hypo m6A mRNA level and up-regulated mRNA expression between M2-L and M0-L
ProbeName	type	Transcript_ID	transcript_type	Foldchange(log2-Scaled)GE	Foldchange GE	Foldchange(log2-Scaled)m6A	Foldchange m6A	GeneSymbol	source	RNAlength	Locus	chrom	strand	txStart	txEnd	description	Sequence	Alias_Gene_symbol	TF	[A7, M2](Expression_level)	[A8, M2](Expression_level)	[A9, M2](Expression_level)	[A1, M0](Expression_level)	[A2, M0](Expression_level)	[A3, M0](Expression_level)		[A7,M2](Methylation_level)	[A8,M2](Methylation_level)	[A9,M2](Methylation_level)	[A1,M0](Methylation_level)	[A2,M0](Methylation_level)	[A3,M0](Methylation_level)
ASRN6AP1B10005041911	protein_coding	ENSRNOT00000078304	protein_coding	1.05324	-0.772233	Lage3	Ensembl	743	chrX:156355376-156356799:+	chrX	+	156355376	156356799	L antigen family, member 3 [Source:RGD Symbol;Acc:1562476]	GTGCTTCAATGTTTGTTGCTAGAGAAAATAAAGCTATACTGCTAATCTACATTTGTGTTT					5.61095	5.2433	5.14374	4.2403	4.28479	4.31316		0.146312	0.17616	0.141	0.288127	0.217886	0.285557
ASRN6AP1B10568241511	protein_coding	ENSRNOT00000057079	protein_coding	1.03966	-0.775882	Trappc1	Ensembl	550	chr10:55924996-55926582:+	chr10	+	55924996	55926582	trafficking protein particle complex 1 [Source:RGD Symbol;Acc:1311365]	AGGGCAATTCCGATGACTGTCCACAATCTGTATCTTTTTGACCGGAATGGAGTGTGTCTA					1.20874	1.07845	1.31525	0.380241	0.0530686	0.0501544		0.205537	0.13693	0.131964	0.273467	0.232887	0.305985
ASRN6AP1B10005995911	protein_coding	ENSRNOT00000026385	protein_coding	0.852956	-0.746894	Fam103a1	Ensembl	791	chr1:143583675-143589556:+	chr1	+	143583675	143589556	family with sequence similarity 103, member A1 [Source:RGD Symbol;Acc:1310022]	GAGTTTGGTCTGTTTTCCTTATTTGGACTGTAGGAATTCTGTCTGTATCACAGAAATAAA					4.40505	4.28678	4.35518	3.39874	3.42702	3.66237		0.190448	0.229439	0.165887	0.341207	0.305543	0.336284
ASRN6AP1B10555243911	protein_coding	ENSRNOT00000067849	protein_coding	0.723266	-0.853842	Sypl1	Ensembl	941	chr6:52265957-52284933:+	chr6	+	52265957	52284933	synaptophysin-like 1 [Source:RGD Symbol;Acc:1359569]	ATGGGGTCCCTGAATGTATCCGTGATCTTTGGCTTTCTGAATATGATACTTTGGGGAGGA					2.79081	2.78164	2.73049	1.91382	2.0521	2.16723		0.196566	0.204321	0.184851	0.311854	0.444861	0.301895
ASRN6AP1B10005198811	protein_coding	ENSRNOT00000015448	protein_coding	2.30658	-0.608967	Cmbl	Ensembl	1131	chr2:84645084-84666835:+	chr2	+	84645084	84666835	carboxymethylenebutenolidase homolog [Source:RGD Symbol;Acc:1306952]	TTGACATTCAGTTCTCACCACTCTAACTATTCAACCTAATAAAGTGATTTTTAAAACTTG					1.87271	1.57704	3.16053	-0.307489	-0.0167814	0.0147991		0.424796	0.437681	0.302923	0.525573	0.612312	0.639544
ASRN6AP1B10006279311	protein_coding	ENSRNOT00000016263	protein_coding	1.14018	-1.13868	Fdx1	Ensembl	877	chr8:56373723-56393233:-	chr8	-	56373723	56393233	ferredoxin 1 [Source:RGD Symbol;Acc:62036]	GCTGTGCTGTCTTAGTTCAGTTTTGTAGTACTGAAAATTTGCAGTTTTTATTTTGATTAA					3.86309	3.64479	3.60366	2.50232	2.44109	2.7476		0.126022	0.143419	0.105206	0.319703	0.252995	0.252195
ASRN6AP1B10003819211	protein_coding	ENSRNOT00000028744	protein_coding	0.948768	-0.687742	Anp32e	Ensembl	3173	chr2:198040536-198057003:+	chr2	+	198040536	198057003	acidic nuclear phosphoprotein 32 family member E [Source:RGD Symbol;Acc:1310611]	GACTGCTGTAACTTAAGTTTTTGAAACTGCATTGCTTTGAATAAATTGAAGCGTTATTAA					4.98867	5.33394	4.64872	4.09685	4.06735	3.96082		0.29821	0.523098	0.359315	0.655767	0.56498	0.680953
ASRN6AP1B10418083711	protein_coding	ENSRNOT00000008057	protein_coding	1.34995	-0.815519	C1d	Ensembl	2488	chr14:100415668-100427260:+	chr14	+	100415668	100427260	C1D nuclear receptor co-repressor [Source:RGD Symbol;Acc:1560600]	GGCAACTCAAGGAGTTAATCCCAAGGAGCATCCAGTGAAGCAGGAGTTGGAAAGAATCCG		Yes		Yes	3.79916	3.8834	4.53429	2.80181	2.69227	2.67292		0.213408	0.233216	0.185886	0.339193	0.381114	0.392868
ASRN6AP1B10937632511	protein_coding	ENSRNOT00000080041	protein_coding	0.652068	-0.670315	Bnip3	Ensembl	228	chr1:211251501-211265161:-	chr1	-	211251501	211265161	BCL2 interacting protein 3 [Source:RGD Symbol;Acc:620800]	CGCAGCATGAATCTGGACGAAGCAGCTCCAAGAGCTCTCACTGTGACAGTCTGAGGAAGA					1.25938	1.16268	1.57953	0.689602	0.755417	0.600365		0.298446	0.320682	0.250217	0.387819	0.465377	0.530297
ASRN6AP1B10002068611	protein_coding	ENSRNOT00000038888	protein_coding	1.3867	-0.736546	Tmem35b	Ensembl	1032	chr5:145188323-145191953:+	chr5	+	145188323	145191953	transmembrane protein 35B [Source:RGD Symbol;Acc:2319741]	GGTCTCAGAGAAAGCAAAACACTCATGTACATAAAATAAATGTTTTTAAAGGATGAGTTA					3.14485	3.23625	3.19322	1.92421	1.97024	1.51976		0.187528	0.281404	0.181646	0.338808	0.34663	0.398545
ASRN6AP1B10005714811	protein_coding	ENSRNOT00000061166	protein_coding	1.12806	-0.636816	Ak6	Ensembl	945	chr2:30664441-30676464:+	chr2	+	30664441	30676464	adenylate kinase 6 [Source:RGD Symbol;Acc:7387335]	CCTGGTTTCTTTTTCTCCATGAGAAAGCTTAAACAATCTCAGATATGAATATAACTTATT					5.32084	5.23126	5.07937	4.20285	4.07294	3.97152		0.382438	0.342212	0.255747	0.49544	0.467302	0.561671
ASRN6AP1B10007081411	protein_coding	ENSRNOT00000025026	protein_coding	0.864053	-0.693181	Cdk7	Ensembl	1369	chr2:30710643-30735514:-	chr2	-	30710643	30735514	cyclin-dependent kinase 7 [Source:RGD Symbol;Acc:621124]	GTTGCAGCGAACAATGGACAGTTTCACTGCTGAAAGAAATGATCCAAAGGCAAATAACGG		Yes		Yes	3.88013	3.91009	4.01415	3.1135	3.05347	3.04523		0.265847	0.401498	0.240298	0.495196	0.413346	0.558975
ASRN6AP1B10005145211	protein_coding	ENSRNOT00000009150	protein_coding	0.73734	-0.590975	Castor1	Ensembl	1584	chr14:84447885-84452367:+	chr14	+	84447885	84452367	cytosolic arginine sensor for mTORC1 subunit 1 [Source:RGD Symbol;Acc:1304774]	ACATCTCACTTTTATTTTCGTGACTGTTTAAATAAATAAAAGACTTGGCGGGGCTGTGCC					4.01286	4.08493	3.55354	3.16045	3.20216	3.0767		0.320666	0.356215	0.214121	0.471646	0.412332	0.458107
ASRN6AP1B10600153011	protein_coding	NM_001317330	protein_coding	1.3843	-0.773542	Mtch2	Refseq	2359	chr3:79678141-79695356:+	chr3	+	79678141	79695356		TGTGGGAAGACTTACTATTGTGACCTGAGAATGTTAATTTGAAGATGTGGAGCAGGGACA					6.71695	6.5246	6.62655	5.12078	5.14686	5.44757		0.125533	0.151661	0.17252	0.272547	0.249492	0.246729
ASRN6AP1B10544743811	protein_coding	ENSRNOT00000075597	protein_coding	0.679203	-0.599177	Timm10b	Ensembl	982	chr1:170471274-170472566:+	chr1	+	170471274	170472566	translocase of inner mitochondrial membrane 10B [Source:RGD Symbol;Acc:71097]	AGGAATGTTGACCATTTCCCCAATTTACTCTCTTAGTATTTCCTGCTTTTGTGAAATTAG					3.11391	3.22755	3.42058	2.59776	2.55521	2.57145		0.273018	0.261966	0.230424	0.360632	0.379593	0.419255
ASRN6AP1B10005894611	protein_coding	ENSRNOT00000012587	protein_coding	2.33226	-0.825092	Mcub	Ensembl	1200	chr2:230199343-230273709:-	chr2	-	230199343	230273709	mitochondrial calcium uniporter dominant negative beta subunit [Source:RGD Symbol;Acc:1305326]	TCTTGACGTTTTCAGATACAGTTTGGTTAATAAATTTGTGTGAAACAGAAGTATTCCCTG					6.08637	5.88465	5.45082	3.56508	3.63107	3.22892		0.183123	0.31991	0.201129	0.433997	0.371165	0.442367
ASRN6AP1B10832081011	protein_coding	ENSRNOT00000083861	protein_coding	1.12692	-0.755575	Ube2a	Ensembl	1096	chrX:123486989-123497094:+	chrX	+	123486989	123497094	ubiquitin-conjugating enzyme E2A [Source:RGD Symbol;Acc:1359534]	GGCCCGAAGGGACCCCATTTGAGGATGGAACATTTAAACTTACAATTGAATTCACTGAAG					3.60038	3.53899	3.47609	2.55492	2.39641	2.28337		0.149472	0.162484	0.138906	0.220191	0.262772	0.278229
ASRN6AP1B10248498711	protein_coding	NM_031032	protein_coding	1.44888	-0.733831	Gmfb	Refseq	1424	chr15:23600518-23610890:-	chr15	-	23600518	23610890		CGGCAACCTCGCTTCATTGTGTATAGTTATAAATACCAGCACGACGATGGCCGGGTCTCC					2.57622	2.52794	2.71609	1.4546	1.19328	0.825733		0.23785	0.341593	0.215094	0.456853	0.421898	0.442604
ASRN6AP1B10002474611	protein_coding	ENSRNOT00000059467	protein_coding	0.729612	-0.605436	RGD1565641	Ensembl	412	chr2:88344527-88350784:+	chr2	+	88344527	88350784	RGD1565641 [Source:RGD Symbol;Acc:1565641]	ACAGTGACAGTGTATCACATTTCCCCAAAGACCAATAAATTCAATGTTTCATACAACTTT					6.39167	6.17796	6.80202	5.85643	5.80195	5.52443		0.224777	0.208695	0.206482	0.289924	0.29114	0.392588
ASRN6AP1B10001008011	protein_coding	ENSRNOT00000047889	protein_coding	0.956749	-0.615296	Chchd7	Ensembl	258	chr5:16845631-16847776:+	chr5	+	16845631	16847776	coiled-coil-helix-coiled-coil-helix domain containing 7 [Source:RGD Symbol;Acc:1592689]	ATTCTGTCATGATCCAAAGAAGACAAAATGGAGTTCAGCCATCTATGCCTACAGCAGCAG					5.54014	5.72427	6.1624	4.98394	4.9694	4.60323		0.145527	0.151044	0.122306	0.184975	0.196369	0.260323
ASRN6AP1B10003362211	protein_coding	ENSRNOT00000015186	protein_coding	1.22213	-0.835541	Prdx3	Ensembl	1482	chr1:282238773-282251257:-	chr1	-	282238773	282251257	peroxiredoxin 3 [Source:RGD Symbol;Acc:620040]	GACTATGTTTCTAAAACACTATGTCATTTTCTTTTCTTCAAGTGCTGGATGTAAAGAATA					6.72851	6.64349	6.50836	5.37269	5.29657	5.54471		0.149308	0.160594	0.104118	0.240822	0.216908	0.281099
ASRN6AP1B10004914811	protein_coding	ENSRNOT00000024582	protein_coding	0.602385	-0.615838	Unc50	Ensembl	1170	chr9:44025020-44032888:+	chr9	+	44025020	44032888	unc-50 inner nuclear membrane RNA binding protein [Source:RGD Symbol;Acc:621749]	GAGGTGATATTAACACTTGTCTAGACCATTCCTTAAAACGAATTAAATGTACATTTCTAA					6.38516	6.2865	6.20116	5.7037	5.72458	5.63739		0.287604	0.330542	0.274189	0.446832	0.403335	0.517289
ASRN6AP1B10006268611	protein_coding	ENSRNOT00000014397	protein_coding	0.848658	-0.60781	Sap18	Ensembl	759	chr15:38069320-38073622:+	chr15	+	38069320	38073622	Sin3A associated protein 18 [Source:RGD Symbol;Acc:1310388]	GGATGTACTTTGGTATATTAAAGAAAGTCCATATGTTTTAAGCCCTTCTGTAAAATATGA		Yes		Yes	6.42892	6.29291	5.65818	5.19434	5.28634	5.35337		0.219989	0.273522	0.210719	0.39067	0.305462	0.377075
ASRN6AP1B10555243811	protein_coding	NM_001014263	protein_coding	0.921554	-0.787216	Sypl1	Refseq	965	chr6:52265957-52284934:+	chr6	+	52265957	52284934		TGGGGTCCCTGAATGTATCCGTGATCTTTGGCTTTCTGAATATGATACTTTGGGGAGGAA					2.75279	2.80352	2.9175	1.8959	1.71402	2.09922		0.150649	0.167343	0.180744	0.283515	0.305212	0.271962
ASRN6AP1B10000867711	protein_coding	ENSRNOT00000016728	protein_coding	0.876482	-0.63866	Pex7	Ensembl	1552	chr1:15311770-15374850:-	chr1	-	15311770	15374850	peroxisomal biogenesis factor 7 [Source:RGD Symbol;Acc:1308483]	CTGTAACATTACATAAAATATGGGAGGTTAGATTACACGGGCGGTAATATATTTTATATT					3.90095	4.08082	4.17722	3.0938	3.14129	3.29444		0.371045	0.364237	0.287907	0.494243	0.455234	0.643507
ASRN6AP1B10006485911	protein_coding	ENSRNOT00000082430	protein_coding	1.15368	-0.637455	Dnajc12	Ensembl	1250	chr20:26893016-26913016:+	chr20	+	26893016	26913016	DnaJ heat shock protein family (Hsp40) member C12 [Source:RGD Symbol;Acc:1591898]	GTCTTCTAGATTTTGTTTTAAACTGAAATGTAGACTTACTTGTCTGAATTTCATAGAGTG					3.96332	4.02089	3.50452	2.69779	2.64514	2.68477		0.311596	0.392148	0.278298	0.526398	0.467114	0.534135
ASRN6AP1B10008452111	protein_coding	ENSRNOT00000016751	protein_coding	1.21931	-0.618726	Uqcrh	Ensembl	547	chr5:134919044-134927235:-	chr5	-	134919044	134927235	ubiquinol-cytochrome c reductase hinge protein [Source:RGD Symbol;Acc:1305987]	TAAACTCATCCGCAAACTTGCTACTTGTCCTTCCTTTGCTGTAGCCCTACTTTATTATTA					4.57235	4.63213	5.01009	3.61482	3.51375	3.42808		0.221561	0.20413	0.129971	0.264908	0.27496	0.313361
ASRN6AP1B10005197811	protein_coding	ENSRNOT00000014510	protein_coding	1.43322	-0.654624	Fam241a	Ensembl	715	chr2:232214331-232245319:-	chr2	-	232214331	232245319	family with sequence similarity 241 member A [Source:RGD Symbol;Acc:1593351]	CAAGGATGAATATATATTTTTGACTATATAGTAACGTACTCAAACTCTTTTTCACTCCTG					2.30576	2.2658	2.15599	1.10192	0.766531	0.559436		0.315589	0.330678	0.324784	0.542461	0.448012	0.53816
ASRN6AP1B10002247311	protein_coding	ENSRNOT00000007607	protein_coding	0.904791	-1.0367	Yipf4	Ensembl	1820	chr6:22126870-22138286:-	chr6	-	22126870	22138286	Yip1 domain family, member 4 [Source:RGD Symbol;Acc:1310157]	AAGTCATATGGTCTTGAACAATGTTATATGAAGTAGAAAATAAAATGTTTTCCAGCTGTG					4.67889	4.48498	4.0695	3.37878	3.31632	3.82389		0.115414	0.258225	0.124469	0.408565	0.273207	0.340112
ASRN6AP1B10005521611	protein_coding	ENSRNOT00000064925	protein_coding	1.22446	-0.740056	Srsf10	Ensembl	1192	chr5:154205402-154213801:+	chr5	+	154205402	154213801	serine and arginine rich splicing factor 10 [Source:RGD Symbol;Acc:1311067]	TGTTAGTTTTCCCTGTACTGGGCAATGGTTATAATTAAAATGATATGCTGTTGAGAAGCC		Yes		Yes	2.34877	2.56963	2.32327	1.20357	1.20426	1.16044		0.388585	0.458349	0.307736	0.641855	0.627281	0.65944
ASRN6AP1B10003354811	protein_coding	ENSRNOT00000015043	protein_coding	1.67185	-0.593926	Timm8a1	Ensembl	472	chrX:105352402-105355716:-	chrX	-	105352402	105355716	translocase of inner mitochondrial membrane 8 homolog A1 (yeast) [Source:RGD Symbol;Acc:621801]	ATCTTGGGACATATTGTCACCTGAGAATGAACAAAGACCAATTTTTATGTATGGGAGTTG					4.58468	4.51706	5.03796	3.20052	3.10147	2.82215		0.271293	0.215929	0.179899	0.297707	0.312521	0.39669
ASRN6AP1B10006480611	protein_coding	ENSRNOT00000084232	protein_coding	1.19401	-0.73048	Rack1	Ensembl	1209	chr10:34149717-34155198:+	chr10	+	34149717	34155198	receptor for activated C kinase 1 [Source:RGD Symbol;Acc:69229]	AATTGGCCTCTATATGTGAGTCCTGGGAGCTGAGCCCTGTTTTACAAGAGCACCCCATGC					3.37865	3.21514	3.74069	2.28915	2.21653	2.24677		0.17315	0.171966	0.100184	0.227248	0.21486	0.296731
ASRN6AP1B10000894511	protein_coding	ENSRNOT00000020663	protein_coding	0.913309	-0.632805	Ppp2cb	Ensembl	1585	chr16:62273276-62294769:-	chr16	-	62273276	62294769	protein phosphatase 2 catalytic subunit beta [Source:RGD Symbol;Acc:3381]	TCCTGACAGTGTTGCATCCTCCTTGCTGTACTGAACAAATAAACTTCCCAATTTAGAGAG					6.38812	6.37894	6.54368	5.5295	5.56194	5.47936		0.292722	0.380298	0.31949	0.520439	0.471402	0.547123
ASRN6AP1B10001940111	protein_coding	ENSRNOT00000015199	protein_coding	1.3388	-1.03117	Ccl4	Ensembl	631	chr10:70884531-70886355:+	chr10	+	70884531	70886355	C-C motif chemokine ligand 4 [Source:RGD Symbol;Acc:620441]	GCTATTGTGGATATGGCTGTGTAATTGATTTCATGCAATTTCGTAATAAATCTTTCTTTA					5.17356	5.05746	5.56157	3.67278	3.84461	4.25881		0.149982	0.291756	0.168743	0.451422	0.369136	0.427069
ASRN6AP1B10538013011	protein_coding	ENSRNOT00000034074	protein_coding	0.956173	-0.681083	Mrps21	Ensembl	464	chr2:197974761-197982385:-	chr2	-	197974761	197982385	mitochondrial ribosomal protein S21 [Source:RGD Symbol;Acc:1592330]	ATTCGGAGGCCGCTGTCTATAGGTCCTGAAGAATGAAGATTTAAATTCAAGGTCATGGCT					4.17313	4.25963	4.45239	3.39962	3.34734	3.26967		0.149666	0.1852	0.148263	0.247641	0.227283	0.299699
ASRN6AP1B10576517211	protein_coding	ENSRNOT00000078647	protein_coding	0.803194	-0.60857	Thoc6	Ensembl	525	chr10:12989309-12990405:-	chr10	-	12989309	12990405	THO complex 6 [Source:RGD Symbol;Acc:708553]	CAATGGGCGCTGGATTGGATGCTTGGCAACTGACTCAGACTGGATGGTCTGTGGAGGGGG					2.84874	2.79806	3.42838	2.32948	2.09181	2.2443		0.424515	0.341754	0.372455	0.57436	0.559806	0.6021
ASRN6AP1B10001952111	protein_coding	ENSRNOT00000017127	protein_coding	0.704653	-0.944646	Cklf	Ensembl	666	chr19:906411-914880:-	chr19	-	906411	914880	chemokine-like factor [Source:RGD Symbol;Acc:620708]	GAACAGGTCTGCTACTGATGTAGATGACAGTTAATTTTATACTCATTTTTACTAGTTATT					3.86007	3.59073	3.97231	3.07301	3.1373	3.09885		0.0742607	0.16488	0.105561	0.218497	0.199414	0.245542
ASRN6AP1B10002806811	protein_coding	ENSRNOT00000043365	protein_coding	1.4159	-0.921136	Pigx	Ensembl	969	chr11:71938388-71954224:+	chr11	+	71938388	71954224	phosphatidylinositol glycan anchor biosynthesis, class X [Source:RGD Symbol;Acc:1307289]	CCCTGTAAGTTTTATGCAGTTAAGTGTTTTCTACCTAATAAATGAGACATATTCATTGTG					6.70752	6.53203	6.16009	4.96898	5.12709	5.05587		0.150884	0.175891	0.147292	0.294556	0.269443	0.333697
ASRN6AP1B10001886411	protein_coding	ENSRNOT00000008062	protein_coding	0.909807	-0.98283	Aasdhppt	Ensembl	1073	chr8:1439340-1450138:-	chr8	-	1439340	1450138	aminoadipate-semialdehyde dehydrogenase-phosphopantetheinyl transferase [Source:RGD Symbol;Acc:1311360]	GGAAAATAAATGAAAAGGATAATCTTGTGTATTCACTGAAATAAATTACCTGATGTGGTC					5.24623	5.04977	4.39125	3.9167	3.91606	4.12507		0.110375	0.215267	0.148575	0.336027	0.277005	0.324183
ASRN6AP1B10392656611	protein_coding	ENSRNOT00000090381	protein_coding	1.47079	-0.778454	Cd63	Ensembl	1072	chr7:3320103-3335582:+	chr7	+	3320103	3335582	Cd63 molecule [Source:RGD Symbol;Acc:62080]	GCAGAGGGACAGAAATGAGTTCTCAGGCCCAGCAGCCATGGCGGTGGAAGGAGGAATGAA					4.98668	4.97534	5.78041	3.81955	3.72827	3.78224		0.105457	0.101475	0.134282	0.152045	0.190315	0.242922
ASRN6AP1B10006279011	protein_coding	ENSRNOT00000015811	protein_coding	1.04296	-0.664081	Fam96b	Ensembl	693	chr19:551708-553573:+	chr19	+	551708	553573	family with sequence similarity 96, member B [Source:RGD Symbol;Acc:1585802]	CTGGCTTTGTTTTCTTGAATCACTGACAAGGAGAAACTTAACACTTTTTATTTTGTAATA					5.86685	5.83807	5.63502	4.59184	4.78717	4.83204		0.155758	0.20512	0.142584	0.249622	0.228321	0.319823
ASRN6AP1B10004326711	protein_coding	ENSRNOT00000078582	protein_coding	1.50895	-0.79807	Prps1	Ensembl	1981	chrX:111798233-111820266:+	chrX	+	111798233	111820266	phosphoribosyl pyrophosphate synthetase 1 [Source:RGD Symbol;Acc:61955]	GGCTTAACAATTTGATCTTATTGTCTCATGTAGAAGAAACTTAATAAAATGTCTGTCATG					4.21798	4.2641	3.55736	2.49423	2.52299	2.49538		0.265013	0.396561	0.227467	0.54707	0.436948	0.561821
ASRN6AP1B10001077511	protein_coding	ENSRNOT00000079546	protein_coding	1.15833	-0.751848	Vkorc1l1	Ensembl	1031	chr12:30222701-30268990:-	chr12	-	30222701	30268990	vitamin K epoxide reductase complex, subunit 1-like 1 [Source:RGD Symbol;Acc:1303249]	CTTTACCTTGAAGATGTTTCTGAGATAATAAAATGTAGCCCTAGCCCCCGGTCCTTAACC					2.81801	2.70393	2.78765	1.71371	1.73262	1.38827		0.267412	0.314769	0.234592	0.420599	0.455032	0.499771
ASRN6AP1B10007427511	protein_coding	ENSRNOT00000022999	protein_coding	0.762921	-0.593691	Fam96a	Ensembl	1176	chr8:71786310-71798266:+	chr8	+	71786310	71798266	family with sequence similarity 96, member A [Source:RGD Symbol;Acc:1307481]	CTGATACAACTGTTTTTCATGTCAAATATCTACTGTGCCCAAATGTATTTGATTTAAATC					7.01475	6.99445	6.63457	6.20638	6.23946	5.90917		0.302282	0.324052	0.283921	0.441168	0.392286	0.540216
ASRN6AP1B10003268511	protein_coding	ENSRNOT00000002038	protein_coding	0.60116	-0.653142	Tbp	Ensembl	1867	chr1:57491643-57508449:+	chr1	+	57491643	57508449	TATA box binding protein [Source:RGD Symbol;Acc:67398]	CTTGTAAGTCATGTGATCATACTGTCAAAGAAATTTATTTTAGATATAATGCCTGAGACC		Yes		Yes	2.82161	2.76332	2.54276	2.12972	1.96873	2.22577		0.34477	0.490343	0.39841	0.682391	0.54922	0.708212
ASRN6AP1B10080489311	protein_coding	ENSRNOT00000091506	protein_coding	4.44775	-0.727959	Ms4a7	Ensembl	1187	chr1:227491000-227506822:-	chr1	-	227491000	227506822	membrane spanning 4-domains A7 [Source:RGD Symbol;Acc:1305549]	TCAACCAAAGCCTTTGCACTGAGCAGCCTGGCCTCCAGTGTAGCAAGCTCTGTTGTTGCT					6.44805	6.39302	7.33267	2.18575	1.95353	2.6912		0.194241	0.1672	0.220468	0.312042	0.317943	0.333827
ASRN6AP1B10003494011	protein_coding	ENSRNOT00000034570	protein_coding	0.669294	-0.859774	Tmem38b	Ensembl	2680	chr5:70639156-70675054:+	chr5	+	70639156	70675054	transmembrane protein 38B [Source:RGD Symbol;Acc:1305703]	GGTCTGAAGTTGTAGTTGTCGTTAAAATGGTAAGAATCTTGTTTTTCATTTGTGTTAAAA					1.71145	2.00964	1.80047	1.25785	1.46238	0.793447		0.205577	0.30195	0.207312	0.396873	0.369734	0.530651
ASRN6AP1B10001517911	protein_coding	ENSRNOT00000006900	protein_coding	0.779699	-0.650595	Snrpb2	Ensembl	1030	chr3:137137980-137147575:+	chr3	+	137137980	137147575	small nuclear ribonucleoprotein polypeptide B2 [Source:RGD Symbol;Acc:1310194]	TTCAGTCAAGTTGTTTGAAATGGTTGGAAGTGAAGGTGAAGTTTTGGAAAAAGAGTCACC		Yes		Yes	5.27619	5.33766	5.01956	4.4521	4.5039	4.33831		0.244881	0.336718	0.229267	0.447935	0.367981	0.456992
ASRN6AP1B10735878611	protein_coding	NM_139114	protein_coding	1.09452	-0.752357	Rpl15	Refseq	1958	chr15:8188717-8192153:+	chr15	+	8188717	8192153		TGTGGGAGAAAGGCTTCTTCCTTTCCTCTAGTGGCAGCCATCAGGTGAGCCAAGATGGGT					2.10915	2.08811	2.57923	1.05436	1.15638	1.28218		0.260801	0.237015	0.208581	0.358118	0.45379	0.378048
ASRN6AP1B10004874411	protein_coding	ENSRNOT00000019656	protein_coding	2.23017	-0.656579	Cbfb	Ensembl	2902	chr19:37127508-37171069:+	chr19	+	37127508	37171069	core-binding factor, beta subunit [Source:RGD Symbol;Acc:620493]	CCAGATTGCTTTGCTATTAGCTTTACTGTACATCTGTATGTTTTATTTACTTTCACATTA		Yes		Yes	6.44255	6.63217	6.06927	4.13396	4.25803	4.06151		0.32615	0.529045	0.369349	0.651462	0.56338	0.715456
ASRN6AP1B10007326511	protein_coding	ENSRNOT00000009778	protein_coding	8.2028	-1.23275	Cyb561	Ensembl	2683	chr10:94136993-94147556:-	chr10	-	94136993	94147556	cytochrome b-561 [Source:RGD Symbol;Acc:1310987]	TGACGTACATACAGTGTGTTGTTGGTTCAACAGACAAATCAATAAATGTCTACAGCCGAC					5.14972	4.98432	6.1546	-3.31411	-2.74398	-2.26168		0.221043	0.28925	0.221251	0.587315	0.693339	0.438579
ASRN6AP1B10383390511	protein_coding	ENSRNOT00000075517	protein_coding	1.04339	-0.672089	Snrpd3	Ensembl	644	chr20:14080565-14095181:-	chr20	-	14080565	14095181	small nuclear ribonucleoprotein D3 polypeptide [Source:RGD Symbol;Acc:1597573]	GCCTGCAGTTAGTTGGAAGAGTCCTGCCAAGATGTCTATCGGTGTGCCAATTAAAGTCCT					1.85578	1.90127	2.41033	1.07215	1.02755	0.937511		0.295781	0.315964	0.215273	0.399729	0.459501	0.458523
ASRN6AP1B10000269111	protein_coding	ENSRNOT00000042156	protein_coding	0.804172	-0.621219	Slc39a11	Ensembl	3204	chr10:101754830-102084035:-	chr10	-	101754830	102084035	solute carrier family 39, member 11 [Source:RGD Symbol;Acc:1311981]	AGACCTCGTAACTGTGATTCATGTCAATAAAGGGAATTTTGTCGTGCATGAGCTGTGTCC					5.23643	5.22707	4.9173	4.37905	4.4263	4.16294		0.345842	0.482385	0.379553	0.65187	0.599691	0.606214
ASRN6AP1B10001200111	protein_coding	ENSRNOT00000013786	protein_coding	1.7275	-0.995391	Slc39a2	Ensembl	1533	chr15:28295368-28297684:+	chr15	+	28295368	28297684	solute carrier family 39 member 2 [Source:RGD Symbol;Acc:1306291]	GACCATCACTCCAGATTTGTTATTGTGTGTAATAAAATTCCCATTTTACCCGTTGTTCCC					2.61922	1.98188	1.58262	0.523534	0.350033	0.12766		0.150474	0.258163	0.164858	0.453825	0.337095	0.35241
ASRN6AP1B10588285711	protein_coding	ENSRNOT00000046311	protein_coding	1.42788	-0.662151	Tmem242	Ensembl	740	chr1:46302970-46329682:-	chr1	-	46302970	46329682	transmembrane protein 242 [Source:RGD Symbol;Acc:1307262]	GGCGTGATCAGTTTTGCAGTGTGGAAAGCCTTGGGAGTTCACAGCATGAAGGACTTTCGG					3.11353	2.87686	3.34247	1.69032	1.73193	1.62696		0.333232	0.339929	0.309311	0.498958	0.525251	0.530495
ASRN6AP1B10007181211	protein_coding	ENSRNOT00000058366	protein_coding	0.680656	-0.770562	RGD1359508	Ensembl	1138	chr2:128675814-128700640:+	chr2	+	128675814	128700640	similar to protein C33A12.3 [Source:RGD Symbol;Acc:1359508]	GGCATCAAGATAGAAGAGTTATCTAACTAGATATTTTTACTGTGTTGGAAGAAATGAAAT					3.60902	3.81521	3.2338	2.93957	2.85806	2.81842		0.289393	0.312876	0.198897	0.457325	0.415132	0.494278
ASRN6AP1B10003989411	protein_coding	ENSRNOT00000002134	protein_coding	1.48304	-0.71769	Mtx2	Ensembl	1212	chr3:61756148-61818998:+	chr3	+	61756148	61818998	metaxin 2 [Source:RGD Symbol;Acc:1306473]	GTCATGTACATGTTCTTTGTATTGTTATTTGTACACCTTCACTTTGAATTGTTTGATTTG					5.56088	5.5067	4.87834	3.81007	3.83812	3.84861		0.203522	0.270796	0.163839	0.345263	0.3158	0.388416
ASRN6AP1B10541291111	protein_coding	NM_019179	protein_coding	2.36017	-0.679227	Tyms	Refseq	1598	chr9:121918883-121931564:-	chr9	-	121918883	121931564		GCCACTGAAAATTCAGCTACAGCGAGAACCAAGACCTTTCCCAAAGCTCAGAATCCTCCG					3.21744	3.09084	3.61685	0.946782	1.03488	0.862971		0.350118	0.270162	0.330904	0.432213	0.525134	0.565766
ASRN6AP1B10239585011	protein_coding	ENSRNOT00000023468	protein_coding	1.77285	-0.745747	Hikeshi	Ensembl	834	chr1:154147099-154165524:-	chr1	-	154147099	154165524	Hikeshi, heat shock protein nuclear import factor [Source:RGD Symbol;Acc:1359455]	CCCAGCAAATGTGGTTCTGAAATGGTATGAAAACTTTCAAAGACGACTAGCACAGAACCC					5.55469	5.32016	5.34729	3.75372	3.50456	3.64531		0.154896	0.162864	0.16751	0.251547	0.23522	0.326953
ASRN6AP1B10320686711	protein_coding	ENSRNOT00000083831	protein_coding	1.11847	-0.625553	Txnl1	Ensembl	1094	chr18:59061053-59086256:-	chr18	-	59061053	59086256	thioredoxin-like 1 [Source:RGD Symbol;Acc:621717]	TGGTACTCCCGTCCAGGCAACAAATATGAATGACTTCAAACGAAGAATACATATTGGCAA					4.82703	4.84665	4.99553	3.90028	3.66241	3.75112		0.208317	0.229376	0.191468	0.286554	0.326405	0.357712
ASRN6AP1B10004370311	protein_coding	ENSRNOT00000004297	protein_coding	0.661566	-0.652002	Srp9	Ensembl	1328	chr13:100551307-100559447:+	chr13	+	100551307	100559447	signal recognition particle 9 [Source:RGD Symbol;Acc:1597343]	AGAACTCTAGTCTGCTTTAGAGAGGTCAGTAAATAAAATATAAGCATACTATTTTTGTTG					2.03842	2.16982	2.12656	1.53305	1.44065	1.3764		0.308722	0.302413	0.212178	0.441244	0.355704	0.496763
ASRN6AP1B10004193411	protein_coding	ENSRNOT00000032865	protein_coding	0.765278	-0.647262	Lyplal1	Ensembl	1324	chr13:104049386-104080631:-	chr13	-	104049386	104080631	lysophospholipase-like 1 [Source:RGD Symbol;Acc:1311195]	CTTTCTGAATTATCTTTGTGAAGGTGATTTACTGCCATGTTATAATGACAAAGTATGAAT					3.84966	3.77271	3.78608	3.07642	2.93617	3.10002		0.234635	0.267949	0.248183	0.393995	0.348726	0.433125
ASRN6AP1B10209014611	protein_coding	ENSRNOT00000016582	protein_coding	1.24531	-0.616395	Exosc3	Ensembl	862	chr5:60868502-60871705:-	chr5	-	60868502	60871705	exosome component 3 [Source:RGD Symbol;Acc:1304739]	ACCTGGCATTTGAAGGGGCAACTAAAAGAAACAGACCAAATGTACAGGTTGGAGATCTCA					2.48226	2.56492	3.13813	1.39748	1.6702	1.3817		0.414886	0.390766	0.35574	0.574204	0.617256	0.588999
ASRN6AP1B10052949811	protein_coding	ENSRNOT00000027530	protein_coding	1.3257	-0.716364	Taf13	Ensembl	1362	chr2:211359623-211370284:+	chr2	+	211359623	211370284	TATA-box binding protein associated factor 13 [Source:RGD Symbol;Acc:1305398]	AGAGTTCATCACTGAAATGACTCATAAGGCAATGTCAATTGGAAGACAAGGTCGAGTGCA		Yes		Yes	2.62431	2.81534	3.17708	1.70627	1.56065	1.37271		0.267384	0.251591	0.21689	0.350519	0.407493	0.45104
ASRN6AP1B10007675011	protein_coding	ENSRNOT00000010397	protein_coding	0.929607	-0.64394	Tamm41	Ensembl	1190	chr4:146922085-146954159:-	chr4	-	146922085	146954159	TAM41 mitochondrial translocator assembly and maintenance homolog [Source:RGD Symbol;Acc:1586150]	TGATGTGTTACGGGTAGATTATGAATAAATGGCTCCATGCTTTTTGACAAGAGTTGCTTG					5.28063	5.3205	4.92345	4.2573	4.23183	4.24662		0.280791	0.414801	0.246176	0.520234	0.43133	0.520033
ASRN6AP1B10000055511	protein_coding	ENSRNOT00000005825	protein_coding	1.16141	-0.698475	Sptssa	Ensembl	1293	chr6:75540174-75551625:-	chr6	-	75540174	75551625	serine palmitoyltransferase, small subunit A [Source:RGD Symbol;Acc:1565821]	TGTTCAGAACCATAGCCAAAAGAAATGTAAACTTGCTTAAAAATCCTTTCACTCTTTGTA					5.42271	5.39493	5.0409	4.14903	4.13682	4.08845		0.318054	0.409178	0.256721	0.528356	0.488351	0.580039
ASRN6AP1B10125986111	protein_coding	ENSRNOT00000067261	protein_coding	1.04791	-0.586357	Tm9sf4	Ensembl	2516	chr3:148635775-148688553:+	chr3	+	148635775	148688553	transmembrane 9 superfamily member 4 [Source:RGD Symbol;Acc:1307768]	GTCCGCAAGATCTATGCTGCTGTGAAGATAGACTGAGTGGGTGAACCAACACTAGGCCCA					3.46754	3.21086	3.7129	2.55114	2.49364	2.2028		0.364069	0.375391	0.304892	0.505105	0.486696	0.576243
ASRN6AP1B10009689111	protein_coding	ENSRNOT00000072019	protein_coding	0.960016	-0.766877	Hist1h2ail1	Ensembl	411	chr17:43616247-43616657:+	chr17	+	43616247	43616657	histone cluster 1 H2a family member I like 1 [Source:RGD Symbol;Acc:1311554]	AAGACCGACCTGCGTTTCCAGAGCTCGGCTGTCATGGCCCTGCAGGAGGCTTGTGAGGCC					2.92057	3.03498	2.88839	2.2353	2.0366	1.692		0.132583	0.11239	0.132087	0.218028	0.215322	0.208249
ASRN6AP1B10235439711	protein_coding	ENSRNOT00000017452	protein_coding	2.28733	-0.971124	Tusc3	Ensembl	2164	chr16:56247659-56396502:+	chr16	+	56247659	56396502	tumor suppressor candidate 3 [Source:RGD Symbol;Acc:1303318]	TGGCTATCCATATAGCTTTTTAATTAAATGAAGTCACCTCGGACTATCATAAAGTGAAGA					3.26287	3.27404	3.177	1.01566	0.738206	1.09806		0.192999	0.256532	0.207494	0.398662	0.365147	0.524202
ASRN6AP1B10499721211	protein_coding	ENSRNOT00000009897	protein_coding	0.925067	-0.636413	Tm2d1	Ensembl	1422	chr5:116996652-117038882:-	chr5	-	116996652	117038882	TM2 domain containing 1 [Source:RGD Symbol;Acc:1305442]	AAGAGGAACAGATTTGAGCCTCCCTGATTTCAATCAAGAGCCCTGTGTGTGGAATTCCAG					4.81559	4.90108	5.13301	4.16265	3.95443	3.9574		0.157798	0.187858	0.151011	0.221425	0.27424	0.276382
ASRN6AP1B10008134011	protein_coding	ENSRNOT00000023330	protein_coding	3.18575	-0.655774	Mustn1	Ensembl	1095	chr16:6962722-6964989:+	chr16	+	6962722	6964989	musculoskeletal, embryonic nuclear protein 1 [Source:RGD Symbol;Acc:727804]	GTGGTACGCCTGTGGTCGAAATGTTCACATACCTAAGACAAAAATAAAATGTAAAACTAG					4.22566	4.22332	5.3661	1.43294	1.48347	1.34141		0.453413	0.567032	0.405916	0.754714	0.737913	0.754549
ASRN6AP1B10002414411	protein_coding	ENSRNOT00000025183	protein_coding	1.65457	-0.730394	Crabp2	Ensembl	799	chr2:187322416-187326789:+	chr2	+	187322416	187326789	cellular retinoic acid binding protein 2 [Source:RGD Symbol;Acc:62070]	GGCCTCTACTCTTTATCCTTGTAGTCCAAGTGATTTAGAATATTTATTGGTTAATTTTAT					2.94014	2.89688	3.22855	1.32738	1.4982	1.27628		0.423589	0.465452	0.322928	0.647196	0.667406	0.696166
ASRN6AP1B10006322411	protein_coding	ENSRNOT00000021284	protein_coding	1.74587	-0.619051	Etfrf1	Ensembl	261	chr4:179481263-179481603:+	chr4	+	179481263	179481603	electron transfer flavoprotein regulatory factor 1 [Source:RGD Symbol;Acc:2320673]	TATTTCCTTAGGAAATACAGAGCTATGAAGCAACGTTACTATTCAGATACCAAAAACTGA					2.40067	2.65394	3.26382	1.03157	0.793838	1.25542		0.303401	0.328868	0.313541	0.449464	0.432799	0.570374
ASRN6AP1B10001325911	protein_coding	ENSRNOT00000031555	protein_coding	1.63485	-0.895779	Hspb1	Ensembl	879	chr12:23839399-23841049:-	chr12	-	23839399	23841049	heat shock protein family B (small) member 1 [Source:RGD Symbol;Acc:61306]	CAATCTGAATGCTCTTTTGATACATGTACTTTCTGTTTTTCTCAAATAAAAGTTGGAAAC					4.56678	3.41413	4.55378	2.29008	2.33175	3.00832		0.185348	0.254326	0.200549	0.379766	0.371708	0.439733
ASRN6AP1B10007204811	protein_coding	ENSRNOT00000073768	protein_coding	0.618976	-0.591607	AABR07060996.1	Ensembl	288	chr4:102426224-102426511:+	chr4	+	102426224	102426511		GTGGTAGCTTTAGGGGCTGAATATTTTCTGACTTCCCAGAATGAGTGTAAGAAGCATCAC					5.53081	5.67864	5.67862	5.15932	5.05487	4.81696		0.214813	0.211039	0.192299	0.280229	0.296384	0.354894
ASRN6AP1B10006983211	protein_coding	ENSRNOT00000012425	protein_coding	1.05806	-0.596909	Ndufs3	Ensembl	1064	chr3:79721694-79728879:-	chr3	-	79721694	79728879	NADH:ubiquinone oxidoreductase core subunit S3 [Source:RGD Symbol;Acc:1309406]	AGATCCTAGAGGAAAATGCCTTACCTAAGGTTGTCTGTAAATAAACTCCAGTGGACATTC					7.96595	7.80597	7.68171	6.80672	6.83164	6.64108		0.263179	0.285189	0.217919	0.392142	0.361128	0.405718
ASRN6AP1B10004862211	protein_coding	ENSRNOT00000065847	protein_coding	1.03213	-0.660536	Tex261	Ensembl	1043	chr4:115448708-115453659:-	chr4	-	115448708	115453659	testis expressed 261 [Source:RGD Symbol;Acc:1305851]	TGTGGGCCTTGTCCAATGCTGATTCCCTTTTGAATAAAGATTCTAGGCGGCACTGTTTGC					6.10159	5.80688	6.257	5.08126	5.08669	4.90113		0.190974	0.178762	0.141666	0.264976	0.236896	0.306487
ASRN6AP1B10000525011	protein_coding	ENSRNOT00000022017	protein_coding	0.664157	-0.597452	Prrc1	Ensembl	1640	chr18:52423883-52457575:+	chr18	+	52423883	52457575	proline-rich coiled-coil 1 [Source:RGD Symbol;Acc:1565632]	AACTGAATAGCTTCCGTGAATCCAACAGTTTTTACATTTGTCCTATAGGCTGCAGTCCTT					4.25668	3.98973	4.45849	3.73027	3.79999	3.18217		0.404849	0.380716	0.399417	0.548084	0.566279	0.678564
ASRN6AP1B10007770911	protein_coding	ENSRNOT00000024292	protein_coding	2.82364	-0.611169	F2rl2	Ensembl	1505	chr2:26240385-26245533:+	chr2	+	26240385	26245533	coagulation factor II (thrombin) receptor-like 2 [Source:RGD Symbol;Acc:620871]	CTCTATTTTTAAGCTCCAATGAAATAGTACTTCACATATCAAATGTAAAATTGTGGGGAT					2.48604	2.70422	1.54546	-0.585943	-0.0913905	-1.05788		0.423867	0.515758	0.36324	0.603808	0.706662	0.679651
ASRN6AP1B10002923011	protein_coding	ENSRNOT00000004385	protein_coding	1.36762	-0.75412	Qdpr	Ensembl	1330	chr14:70164650-70178284:+	chr14	+	70164650	70178284	quinoid dihydropteridine reductase [Source:RGD Symbol;Acc:619915]	GTTTATGAGAACCATTCGTGAGTGTTCGGAGTGTTCTTCCTAATAAACACACCTCATGTC					6.05465	6.01856	6.10913	4.72036	4.73581	4.6233		0.163662	0.188368	0.145767	0.271165	0.245816	0.322605
ASRN6AP1B10172952811	protein_coding	ENSRNOT00000002242	protein_coding	1.68915	-0.734904	Psmg1	Ensembl	1004	chr11:36327800-36337256:-	chr11	-	36327800	36337256	proteasome assembly chaperone 1 [Source:RGD Symbol;Acc:1305454]	GGCGGAAGCTTGCGCGGAAGAGGGAGGTGAAGCTTCTCCGAAGACAGACAGAAACATGTC					2.43208	2.47754	3.42697	1.22866	0.974162	1.06631		0.273349	0.218351	0.21658	0.393585	0.375653	0.409543
ASRN6AP1B10008133611	protein_coding	ENSRNOT00000022958	protein_coding	1.11938	-0.657847	Sec11c	Ensembl	812	chr18:61490031-61506508:+	chr18	+	61490031	61506508	SEC11 homolog C, signal peptidase complex subunit [Source:RGD Symbol;Acc:628665]	CCAGGTGGAGATGTTTTTGTCTTGTCTAAATAAATGATTCACCAGTAAACATGGCGTCCT					7.22451	7.105	6.43639	5.83118	5.81724	5.75934		0.187508	0.323438	0.241746	0.460829	0.362766	0.363946
ASRN6AP1B10001008311	protein_coding	ENSRNOT00000048735	protein_coding	0.796288	-0.80228	AABR07006688.1	Ensembl	261	chr1:248213480-248213740:-	chr1	-	248213480	248213740		TCCTCCTCAACATCAGATCCGAAGAGATCAATGTCATCATCGTCTTTAGCATCTGCTGCT					1.32115	1.10801	0.889276	0.372264	0.365055	0.192251		0.254363	0.282372	0.142427	0.401519	0.343981	0.43886
ASRN6AP1B10000299611	protein_coding	ENSRNOT00000073176	protein_coding	1.14982	-0.854111	LOC103694506	Ensembl	1560	chrX:119160959-119162518:-	chrX	-	119160959	119162518	ubiquitin-conjugating enzyme E2 W [Source:RGD Symbol;Acc:9288456]	TGTTCTTCAATACTGTACCCTAAAATGAGAAATACATTTTTGACAGAGGCTTAATGTTTT					3.74174	3.74401	3.71179	2.59931	2.66258	2.48619		0.222407	0.347029	0.20555	0.504583	0.390509	0.505806
ASRN6AP1B10007636611	protein_coding	ENSRNOT00000064116	protein_coding	0.725848	-0.613106	Ap3s1	Ensembl	1285	chr18:40732480-40797761:+	chr18	+	40732480	40797761	adaptor-related protein complex 3, sigma 1 subunit [Source:RGD Symbol;Acc:1311115]	GAACCAAGTATGTATTGCATGAAAACATGACTTTTTCTTTAGTTTAAATAAACTCCAAGG					6.57262	6.62897	6.22422	5.77561	5.77887	5.69378		0.308255	0.356556	0.30034	0.484204	0.47357	0.518471
ASRN6AP1B10001775811	protein_coding	ENSRNOT00000072056	protein_coding	0.953832	-0.637506	Lyrm4	Ensembl	1067	chr17:29438980-29552790:+	chr17	+	29438980	29552790	LYR motif containing 4 [Source:RGD Symbol;Acc:7672286]	TATCTCTCTATCCTTTTGTACCAAATAAACCCATTACAATGAATGTGCGTTCGTTTCCTG					4.45735	4.4847	4.14394	3.48754	3.40748	3.32946		0.311341	0.440597	0.239987	0.505117	0.471449	0.56651
ASRN6AP1B10268540411	protein_coding	ENSRNOT00000028443	protein_coding	3.98	-0.814175	Ms4a7	Ensembl	1498	chr1:227490777-227505267:-	chr1	-	227490777	227505267	membrane spanning 4-domains A7 [Source:RGD Symbol;Acc:1305549]	ACTGGATCCTTCTGTGCACTGAGCAGCCTGGCCTCCAGTGTAGCAAGCTCTGTTGTTGCT					5.60359	5.50203	6.53064	1.83325	1.67159	2.19142		0.204933	0.159308	0.200969	0.294475	0.334163	0.365168
ASRN6AP1B10001636911	protein_coding	ENSRNOT00000021537	protein_coding	0.814354	-0.932712	Mgmt	Ensembl	825	chr1:209237233-209464190:+	chr1	+	209237233	209464190	O-6-methylguanine-DNA methyltransferase [Source:RGD Symbol;Acc:3087]	AACCGTTTGAATGACACATAGATGTAATGCGGTGTTGGAAGCGGATGTGTGGTGGGTACC		Yes		Yes	3.93646	3.5729	3.43676	2.82176	2.86729	2.81401		0.188776	0.240377	0.151029	0.34939	0.308369	0.449726
ASRN6AP1B10000384311	protein_coding	ENSRNOT00000002941	protein_coding	2.19337	-1.17704	Nmu	Ensembl	708	chr14:34354503-34381828:+	chr14	+	34354503	34381828	neuromedin U [Source:RGD Symbol;Acc:68388]	GATGCCAAATGATCTTTTCATTGAAAACTCTGCTATGGGATATAAAATGTACTCACATTT					1.96852	2.02571	1.77362	-0.490294	-0.14639	-0.175561		0.164045	0.269786	0.202098	0.430347	0.408495	0.599068
ASRN6AP1B10003417111	protein_coding	ENSRNOT00000022256	protein_coding	2.89476	-1.05957	Pclaf	Ensembl	333	chr8:71514281-71526182:+	chr8	+	71514281	71526182	PCNA clamp associated factor [Source:RGD Symbol;Acc:1303041]	AAAGCAAAGAGAAAAGCATGTCCTTTGCAACCTGATCACAGAGATGATGAAAATGAATAG					4.4303	4.64224	4.7432	1.67866	1.68215	1.77066		0.140163	0.190428	0.150034	0.33518	0.285838	0.38075
ASRN6AP1B10003374711	protein_coding	ENSRNOT00000016329	protein_coding	1.57789	-0.673707	Rps3a	Ensembl	1100	chr2:185440291-185444897:-	chr2	-	185440291	185444897	ribosomal protein S3a [Source:RGD Symbol;Acc:62078]	GGACATTGTTTTAAACTATGAGAGCTGGTGAATCAGGTATTGTTCAGTGTGACCTGCTGG					3.10026	3.12262	3.40862	1.706	1.73346	1.45836		0.236293	0.307412	0.25871	0.417363	0.363095	0.499527
ASRN6AP1B10003333311	protein_coding	ENSRNOT00000011183	protein_coding	0.635641	-0.620633	Ndufb11	Ensembl	849	chrX:1787266-1789524:+	chrX	+	1787266	1789524	NADH:ubiquinone oxidoreductase subunit B11 [Source:RGD Symbol;Acc:1563698]	CCCCTCTCTGTTAATTTCCTGGTTCCTCAGAACACCTTATTAAAGTAATTGAAAATATGA					7.81316	7.68023	7.43228	7.0903	7.07179	6.85665		0.103306	0.118456	0.117439	0.154541	0.165709	0.201288
ASRN6AP1B10006348311	protein_coding	ENSRNOT00000025856	protein_coding	2.18194	-0.61952	Ch25h	Ensembl	1316	chr1:252807065-252808380:-	chr1	-	252807065	252808380	cholesterol 25-hydroxylase [Source:RGD Symbol;Acc:1310575]	TCTGACTCTTTAAAATAATCAAATTTGTTCCTGCTGGGCAGTGATCAAGATTATAGTATA					6.25617	6.22283	6.14801	4.36188	4.2079	3.5114		0.29507	0.298953	0.227629	0.437612	0.362948	0.461797
ASRN6AP1B10006474511	protein_coding	ENSRNOT00000074853	protein_coding	0.747153	-1.03152	Tvp23b	Ensembl	1652	chr10:49299125-49310400:+	chr10	+	49299125	49310400	trans-golgi network vesicle protein 23 homolog B [Source:RGD Symbol;Acc:1586539]	TAGAGTGTAGCTTGTCAGGTGTATAACTTTATATTTATATAAAACTGCCATTTACAAAGC					2.9333	2.93666	2.86897	2.09498	2.11104	2.29145		0.133494	0.242607	0.124309	0.361799	0.296968	0.364158
ASRN6AP1B10000445911	protein_coding	ENSRNOT00000011312	protein_coding	1.03245	-0.599706	Lypla1	Ensembl	2355	chr5:14559334-14588422:-	chr5	-	14559334	14588422	lysophospholipase I [Source:RGD Symbol;Acc:3025]	GTGCTGTAATGTGGGAAAATGTCATGTTTTTCACAGTTTCTATCAATGTGAAATAAAATT					5.37185	5.61381	5.59022	4.48372	4.48138	4.51341		0.326531	0.405127	0.334368	0.532575	0.45365	0.629239
ASRN6AP1B10001517411	protein_coding	ENSRNOT00000006431	protein_coding	0.733892	-0.618938	Dnajc24	Ensembl	793	chr3:96025396-96065711:-	chr3	-	96025396	96065711	DnaJ heat shock protein family (Hsp40) member C24 [Source:RGD Symbol;Acc:1564710]	GGACTTGAGTAATATTTTTGCATTCTTAGCTAACAACTTTTGTTTTCTCTTTGGTACAAA					2.81064	2.94931	2.70088	2.16976	2.11496	1.97443		0.331812	0.388994	0.2246	0.479583	0.435227	0.537093
ASRN6AP1B10006244211	protein_coding	ENSRNOT00000012628	protein_coding	1.21289	-0.682529	Nup35	Ensembl	1661	chr3:67870111-67896153:+	chr3	+	67870111	67896153	nucleoporin 35 [Source:RGD Symbol;Acc:1303069]	CATTTGTAACTTGCACTTTAAAAGATGGCCATGATACACCTGAAGAGAAGCCGTCCAGAT					2.66838	2.60389	2.65966	1.49238	1.41588	1.385		0.367631	0.388562	0.302045	0.541653	0.523265	0.633502
ASRN6AP1B10362329711	protein_coding	ENSRNOT00000076922	protein_coding	0.741692	-0.870305	Vamp4	Ensembl	686	chr13:80460694-80479449:+	chr13	+	80460694	80479449	vesicle-associated membrane protein 4 [Source:RGD Symbol;Acc:1309753]	CCATCATGGCTTTGGCTGCAGCTATCCTTTTGCTAATGATTATCATTCTTATAGTTGTGA					3.67708	3.52983	3.75298	3.04795	2.91771	2.76914		0.151461	0.167895	0.177558	0.280843	0.291367	0.336173
ASRN6AP1B10007686111	protein_coding	ENSRNOT00000012021	protein_coding	0.908059	-0.61581	Mrpl35	Ensembl	1631	chr4:99738792-99746560:-	chr4	-	99738792	99746560	mitochondrial ribosomal protein L35 [Source:RGD Symbol;Acc:1307065]	ACCTTTCCACATACCCTTCTTGAAACACACAGCTATACAATAAACTCCTTTTGCCTAATT					3.508	3.41344	3.56009	2.59991	2.75963	2.39782		0.358824	0.325247	0.244962	0.429233	0.495802	0.498634
ASRN6AP1B10001176011	protein_coding	ENSRNOT00000010619	protein_coding	1.51348	-0.587212	Timm10	Ensembl	1056	chr3:72226613-72230084:+	chr3	+	72226613	72230084	translocase of inner mitochondrial membrane 10 [Source:RGD Symbol;Acc:621741]	TGCTGGTTTGTGACTGTGAATGTGTGTATATGTATATATCATATTAAAACAAATTTGTGC					5.02417	4.56033	4.92911	3.37545	3.28199	3.31572		0.24036	0.288008	0.261099	0.419802	0.332962	0.433283
ASRN6AP1B10000373111	protein_coding	ENSRNOT00000001295	protein_coding	1.25429	-0.817984	Bri3bp	Ensembl	1124	chr12:36576020-36587839:-	chr12	-	36576020	36587839	Bri3 binding protein [Source:RGD Symbol;Acc:1561711]	CCCAAACATTTAAATACATCTTTTGTAAGGTTTTTAAATAAAGGCAGATGGAGTCAAGTT					4.28504	4.03219	3.6375	2.67484	2.76935	2.74767		0.253496	0.378423	0.218537	0.536524	0.40943	0.553349
ASRN6AP1B10399759111	protein_coding	NM_053588	protein_coding	0.936717	-0.631305	AABR07031480.1	Refseq	2753	chr18:15146925-15167361:-	chr18	-	15146925	15167361		TTCCAAGTTAACATGTGATGTGTGTAGACATCTCTGCCTCCTTGCTACCTACAAGTGCCA	Rnf138				3.83165	3.90681	4.15948	3.09352	3.11523	2.87903		0.203295	0.286427	0.230453	0.346295	0.378737	0.390494
ASRN6AP1B10002092911	protein_coding	ENSRNOT00000050820	protein_coding	1.17055	-0.679656	Rnase2	Ensembl	650	chr15:28154482-28155291:-	chr15	-	28154482	28155291	ribonuclease A family member 2 [Source:RGD Symbol;Acc:1359432]	AGTTCCTCTGTCTGCACTGCCTAACCAGACCTTTTCTAACCAATAAACACCTTTGCATTC		Yes		Yes	2.85018	2.71128	3.12166	1.85727	1.7402	1.57401		0.36321	0.340958	0.251823	0.500257	0.553092	0.477916
ASRN6AP1B10003255411	protein_coding	ENSRNOT00000001745	protein_coding	0.98927	-0.709527	Get4	Ensembl	2091	chr12:17469112-17486157:-	chr12	-	17469112	17486157	golgi to ER traffic protein 4 [Source:RGD Symbol;Acc:1311660]	TTGTAGATTAATACACCTCTATCTTGCATGGGAAGGAGGGAAATATGCGTTATTTACTGT					4.84596	4.80789	5.00197	3.85772	3.8916	3.93869		0.303286	0.337723	0.24114	0.486312	0.431387	0.524849
ASRN6AP1B10001543611	protein_coding	ENSRNOT00000008865	protein_coding	5.02016	-0.851532	Cst7	Ensembl	1140	chr3:146365092-146373365:+	chr3	+	146365092	146373365	cystatin F [Source:RGD Symbol;Acc:1309154]	ATAGCAGCAATAACACAAGACACTGACTTCACTTGGCAATTTGTGGCACCAATAAAGCCA					4.82987	4.84608	6.20107	0.143561	0.366091	0.306888		0.285846	0.253585	0.247828	0.45937	0.494481	0.466694
ASRN6AP1B10444807211	protein_coding	ENSRNOT00000007676	protein_coding	1.30378	-0.61379	Skp1	Ensembl	1214	chr10:37594578-37609498:+	chr10	+	37594578	37609498	S-phase kinase-associated protein 1 [Source:RGD Symbol;Acc:1359648]	GGTCTTGAGACCGAGCACGATGCCTACGATAAAGTTGCAGAGTTCTGATGGAGAGATATT					1.54044	1.63894	1.93831	0.541643	0.21434	0.450364		0.19682	0.183844	0.167119	0.311477	0.255349	0.271433
ASRN6AP1B10002344311	protein_coding	ENSRNOT00000020036	protein_coding	0.749742	-1.43236	Ebpl	Ensembl	1118	chr15:41668119-41691518:-	chr15	-	41668119	41691518	emopamil binding protein-like [Source:RGD Symbol;Acc:1304571]	TCTCTTTGGGTTTGTTATGTAAACCTAGAAGTAAAAGGAATTTGTTCTGTTTTATACTCA					0.611798	0.809377	0.341265	-0.273727	-0.166997	-0.0460602		0.0912292	0.258885	0.144098	0.479344	0.331616	0.522857
ASRN6AP1B10002643311	protein_coding	ENSRNOT00000014058	protein_coding	1.49709	-0.687826	Cycs	Ensembl	1200	chr4:80331227-80333326:-	chr4	-	80331227	80333326	cytochrome c, somatic [Source:RGD Symbol;Acc:2451]	CTTACTAGATGGAAAGATGAAAATAAAGGAGATAATTTGTAAGTTATCAACAGTCAGAAG					6.05942	6.08883	5.20823	4.28752	4.30975	4.26793		0.278362	0.445331	0.270859	0.568827	0.455628	0.577623
ASRN6AP1B10276344211	protein_coding	ENSRNOT00000086214	protein_coding	1.13443	-0.684003	Exosc8	Ensembl	1353	chr2:143925644-143931940:-	chr2	-	143925644	143931940	exosome component 8 [Source:RGD Symbol;Acc:1306169]	TCACAGATAATTAAGAAAGAGGACTTATGCATTTCTCCAGGGAAGACTACGATGGGAACA					2.38158	2.56331	2.19517	1.21032	1.17416	1.3523		0.383042	0.442741	0.280025	0.596501	0.598919	0.581161
ASRN6AP1B10007855011	protein_coding	ENSRNOT00000050878	protein_coding	0.962334	-0.717075	Atp5mg	Ensembl	477	chr8:49220443-49227273:-	chr8	-	49220443	49227273	ATP synthase membrane subunit g [Source:RGD Symbol;Acc:1303259]	CTGCTATCTGAATAAAATGCTAGCTGTGCAGTGGCAGTGTTTCCTCTGTCAAGTACTGCA					8.32926	8.0199	7.83642	7.00199	7.10271	7.19387		0.137764	0.203479	0.121386	0.280301	0.213904	0.266285
ASRN6AP1B10382317211	protein_coding	ENSRNOT00000067846	protein_coding	0.747755	-0.719564	Ppp3r1	Ensembl	3114	chr14:100322568-100360879:+	chr14	+	100322568	100360879	protein phosphatase 3, regulatory subunit B, alpha [Source:RGD Symbol;Acc:69230]	AGCATTTGTTAATGCCCTATTATTTACCTTAATTACACTTTTGTAACGAGTCTGTAACTT		Yes		Yes	1.03942	1.55458	1.02534	0.478387	0.483236	0.414452		0.407601	0.502341	0.35117	0.70808	0.645313	0.723261
ASRN6AP1B10003228211	protein_coding	ENSRNOT00000089007	protein_coding	1.35035	-0.593469	Lsm8	Ensembl	797	chr4:45555077-45560943:+	chr4	+	45555077	45560943	LSM8 homolog, U6 small nuclear RNA associated [Source:RGD Symbol;Acc:1308442]	CTGTTATTGTAACTTAGACATGCAACTAACAGTAATAAAAGACACGTTTCTTTTTGTGGC					6.41093	6.49572	6.26336	5.08366	5.07381	4.9615		0.206199	0.292427	0.223426	0.370204	0.345257	0.374021
ASRN6AP1B10008058111	protein_coding	ENSRNOT00000013901	protein_coding	0.728475	-0.64044	Xpo4	Ensembl	9234	chr15:37835580-37926715:-	chr15	-	37835580	37926715	exportin 4 [Source:RGD Symbol;Acc:1312015]	CCAAGGCTATGTGTAGAACCAGTTATAACCTGAATATCAAATTGATAAAACTTTATTTGT					3.2508	3.5627	3.3261	2.62397	2.85151	2.47869		0.37856	0.620097	0.48301	0.753095	0.697357	0.859179
ASRN6AP1B10003708411	protein_coding	ENSRNOT00000013719	protein_coding	1.88583	-0.867525	Eif4e3	Ensembl	2512	chr4:132068598-132111079:-	chr4	-	132068598	132111079	eukaryotic translation initiation factor 4E family member 3 [Source:RGD Symbol;Acc:1586185]	CTAAATGACGTGCATTTCTTTGAACAGTTTCTAAACTTGTTTTAAAACTATAACTCAAGG					1.55556	1.51342	1.27276	-0.700802	-0.27153	-0.343435		0.345208	0.508211	0.246157	0.670292	0.644048	0.69187
ASRN6AP1B10005879211	protein_coding	ENSRNOT00000011429	protein_coding	0.809815	-0.645283	Mdh1	Ensembl	1313	chr14:106378942-106393670:-	chr14	-	106378942	106393670	malate dehydrogenase 1 [Source:RGD Symbol;Acc:3072]	TGAAAGTCTATCATGTTGTTAGTGCTGCGATCTAAATAAAAGTATATTCAAGTGAAAGTC					8.71035	8.46786	7.79532	7.42756	7.61321	7.50331		0.212906	0.330121	0.242004	0.445884	0.355548	0.426393
ASRN6AP1B10308283011	protein_coding	ENSRNOT00000004243	protein_coding	0.847579	-0.702052	Vamp4	Ensembl	2492	chr13:80460890-80483471:+	chr13	+	80460890	80483471	vesicle-associated membrane protein 4 [Source:RGD Symbol;Acc:1309753]	TCATGGCTTTGGCTGCAGCTATCCTTTTGCTAATGATTATCACTCAGATCATCCTGCACT					3.65634	3.66216	3.80096	3.02154	2.90988	2.6453		0.176698	0.220089	0.16665	0.27359	0.29989	0.343127
ASRN6AP1B10004146711	protein_coding	ENSRNOT00000023354	protein_coding	0.862445	-0.684408	Mycbp	Ensembl	1536	chr5:141560192-141567399:+	chr5	+	141560192	141567399	Myc binding protein [Source:RGD Symbol;Acc:2320727]	GTGAGGTCAAATGAGAGAATGTATATGAAAGATTTGTAAATGGTAAAGTACTTGTTTTGT		Yes		Yes	3.27157	3.33882	2.43009	2.19842	2.09184	2.16288		0.192904	0.326113	0.280658	0.504774	0.355866	0.424471
ASRN6AP1B10001278411	protein_coding	ENSRNOT00000023121	protein_coding	0.915991	-0.686968	Eef1akmt2	Ensembl	1072	chr1:204831540-204855627:-	chr1	-	204831540	204855627	EEF1A lysine methyltransferase 2 [Source:RGD Symbol;Acc:1306300]	GGGAAGCCACAAGCAGTATCTAGATATAAACTAAGAATAATTTAAGGTTTTCTTTTGTAT					3.4417	3.5332	3.51539	2.62265	2.58148	2.5382		0.284691	0.308436	0.228203	0.439895	0.42205	0.460311
ASRN6AP1B10003293411	protein_coding	ENSRNOT00000005835	protein_coding	1.66928	-0.631835	Pole2	Ensembl	1696	chr6:91494393-91518996:-	chr6	-	91494393	91518996	DNA polymerase epsilon 2, accessory subunit [Source:RGD Symbol;Acc:1311962]	GGGCTTTTGAGACTTATGAGACTACGTGAATGAACTTTCTTATTTTTATCTTATGTATTT					2.26669	2.7956	1.86139	0.649584	0.633162	0.633108		0.380002	0.552954	0.339489	0.691924	0.576197	0.703576
ASRN6AP1B10005857811	protein_coding	ENSRNOT00000008846	protein_coding	1.46773	-0.619308	Rad51c	Ensembl	2350	chr10:74697716-74724472:-	chr10	-	74697716	74724472	RAD51 paralog C [Source:RGD Symbol;Acc:1563765]	ACCTTATGTTACCTATCTGCATTTACCATCCAGAGTGGGAAACTTCTTTGTCAATTGCCT					3.57623	3.6357	3.50693	2.26033	2.14652	1.90881		0.386034	0.431037	0.324109	0.556249	0.502263	0.694498
ASRN6AP1B10002359811	protein_coding	ENSRNOT00000022387	protein_coding	0.623602	-0.618819	Pdlim5	Ensembl	1867	chr2:247818243-247988462:-	chr2	-	247818243	247988462	PDZ and LIM domain 5 [Source:RGD Symbol;Acc:621076]	GTGTGCTGTGAAAGTTTGGAAGGGCAGACATTTTTCTCCAAGAAGGACAAGCCACTTTGC		Yes		Yes	3.61207	3.31661	3.98166	3.01702	3.10228	2.92022		0.369425	0.508736	0.456	0.663346	0.592526	0.792889
ASRN6AP1B10008167811	protein_coding	ENSRNOT00000029177	protein_coding	0.625548	-0.595929	Rbbp4	Ensembl	1879	chr5:147499882-147535240:-	chr5	-	147499882	147535240	RB binding protein 4, chromatin remodeling factor [Source:RGD Symbol;Acc:1593768]	ATTAACTCTCCATGACTAACTGTGTAAGTGCTTATAACGGAATAAATTGCTTTTCTATAT		Yes		Yes	6.59494	6.71275	6.59674	5.88416	5.94024	6.20338		0.289683	0.290912	0.266285	0.435007	0.40264	0.442365
ASRN6AP1B10449295511	protein_coding	ENSRNOT00000085613	protein_coding	1.67698	-0.703201	Hadhb	Ensembl	1660	chr6:27555689-27582985:-	chr6	-	27555689	27582985	hydroxyacyl-CoA dehydrogenase trifunctional multienzyme complex subunit beta [Source:RGD Symbol;Acc:620513]	TTGCGCTCATTTTTACACAGACCAACATATGCTACTCCAAAAGTTCTAGAAAAGGCAGGA					3.60575	3.57853	3.66171	1.91527	1.97153	1.92825		0.384138	0.427059	0.403042	0.552118	0.69551	0.72929
ASRN6AP1B10002766011	protein_coding	ENSRNOT00000039870	protein_coding	0.72331	-0.841814	Yrdc	Ensembl	1680	chr5:142845114-142850111:+	chr5	+	142845114	142850111	yrdC N(6)-threonylcarbamoyltransferase domain containing [Source:RGD Symbol;Acc:708492]	CTCTGTTTAATTTATTTAACTCAGAAGTCATCTTTGTTCATATGTCTACCTGGTATTTAC					4.33839	4.40602	4.253	3.49215	3.71797	3.61736		0.280838	0.317173	0.183977	0.438181	0.431032	0.532345
ASRN6AP1B10005209011	protein_coding	ENSRNOT00000016060	protein_coding	0.729291	-0.673239	Ndufb3	Ensembl	711	chr9:65478496-65488702:+	chr9	+	65478496	65488702	NADH:ubiquinone oxidoreductase subunit B3 [Source:RGD Symbol;Acc:1310737]	GCTGTGTGTCTGTCCTTGAAAGAATATTGTATGGTTTAATAAAGCAAGAAAAACTGTGGG					6.2638	6.08718	6.0017	5.39505	5.35818	5.41157		0.156873	0.273791	0.228506	0.402406	0.306378	0.34236
ASRN6AP1B10001160711	protein_coding	ENSRNOT00000009404	protein_coding	0.71363	-0.587368	Ero1a	Ensembl	2333	chr15:19619973-19655381:-	chr15	-	19619973	19655381	endoplasmic reticulum oxidoreductase 1 alpha [Source:RGD Symbol;Acc:621713]	GGCACAGGAGATTTCTAGACATTGTAGAAAGATGAATGGATTATATATTTATTCTCATAA					4.3278	4.81208	4.3742	3.89435	3.81568	3.66316		0.379508	0.639678	0.474173	0.763811	0.672368	0.807597
ASRN6AP1B10000719911	protein_coding	ENSRNOT00000091688	protein_coding	1.07645	-0.802573	Hist1h1b	Ensembl	669	chr17:44766313-44766981:+	chr17	+	44766313	44766981	histone cluster 1 H1 family member b [Source:RGD Symbol;Acc:1590638]	TAAAAAGGCGACTAAGAGCCCGGCAAGGCCCAAGGCGGTGAAATCTAAGGCGTCCAAGCC		Yes		Yes	0.6472	0.855982	1.1249	-0.292515	-0.201793	-0.10696		0.285221	0.317616	0.26533	0.468781	0.446283	0.599201
ASRN6AP1B10000836411	protein_coding	ENSRNOT00000013869	protein_coding	0.746052	-0.740477	Polr2k	Ensembl	517	chr7:74989223-74992582:+	chr7	+	74989223	74992582	RNA polymerase II subunit K [Source:RGD Symbol;Acc:2319895]	TATGACTTAATTTATTGTCCTTGTAATTCCTCATACAGTGAAGATTAAAAGTGTTTCTCC					5.9989	5.92498	5.90551	5.18222	5.25211	5.1569		0.164457	0.193702	0.152164	0.288984	0.265914	0.297714
ASRN6AP1B10003254511	protein_coding	ENSRNOT00000000749	protein_coding	1.55266	-0.757674	Cisd1	Ensembl	727	chr20:18493538-18506912:+	chr20	+	18493538	18506912	CDGSH iron sulfur domain 1 [Source:RGD Symbol;Acc:1309529]	GGATCCGTTCCTTTAAAATAATGGTCTTAGAATAGAGTTATGTCTTGAGGTTATATATTA					7.50476	7.31988	6.99989	5.70901	5.83339	5.62417		0.13404	0.138477	0.131786	0.2315	0.219137	0.232944
ASRN6AP1B10006674911	protein_coding	ENSRNOT00000040633	protein_coding	0.731702	-0.609637	RGD1309540	Ensembl	1570	chr3:80095042-80349145:-	chr3	-	80095042	80349145	similar to hypothetical protein MGC40841; similar to hypothetical protein MGC4707 [Source:RGD Symbol;Acc:1309540]	GCTTCAAGTTTGTATCAAATAGTCAAATCTGTTAAATGAATAAAGTCCCTTGTGTCTGGT					4.71174	4.6065	4.09147	3.76373	3.78813	3.66275		0.30506	0.431087	0.335951	0.583429	0.466575	0.585883
ASRN6AP1B10000708111	protein_coding	ENSRNOT00000080939	protein_coding	0.771038	-0.898046	Chpt1	Ensembl	1530	chr7:29043916-29070928:-	chr7	-	29043916	29070928	choline phosphotransferase 1 [Source:RGD Symbol;Acc:1359283]	ACTCATCAGAATAACATGGATTGAAGAGACTTTCGAACATTTGCCATCTCTTGCTGCTGC					4.05513	3.95007	3.96354	3.34217	3.12663	3.18682		0.109423	0.128814	0.0843104	0.191024	0.203673	0.206383
ASRN6AP1B10007686611	protein_coding	ENSRNOT00000061916	protein_coding	0.848815	-0.706026	Dcun1d5	Ensembl	1206	chr8:5437071-5458152:+	chr8	+	5437071	5458152	defective in cullin neddylation 1 domain containing 5 [Source:RGD Symbol;Acc:1307008]	GCCACATGTCTTCTGAGACTGAATATTGACATTTTTGTTTCAAGTTATGTTTTTAACATT					5.33322	5.22695	4.68473	4.2954	4.24431	4.15875		0.33524	0.411363	0.276516	0.583399	0.487123	0.598496
ASRN6AP1B10007649011	protein_coding	ENSRNOT00000006179	protein_coding	1.21638	-0.767292	Slc35b1	Ensembl	1508	chr10:83201311-83208605:+	chr10	+	83201311	83208605	solute carrier family 35, member B1 [Source:RGD Symbol;Acc:727783]	CAAGACGCATTGCTAATTTCTGGTTTTGTACAGACCAGCACAAATAAAGAGAAGAAAGGC					6.35927	6.04688	5.71572	4.85462	4.94244	4.67569		0.128832	0.214636	0.158773	0.275823	0.245375	0.333652
ASRN6AP1B10003655711	protein_coding	ENSRNOT00000006774	protein_coding	1.39154	-0.727777	Arl6ip6	Ensembl	1712	chr3:38742072-38768008:+	chr3	+	38742072	38768008	ADP ribosylation factor like GTPase 6 interacting protein 6 [Source:RGD Symbol;Acc:1564819]	GGGCAGCAAAACTTGTACTATTTTGTTTTTGGTAAATGAAAACCTAAAAATGTTGTATGT					3.95693	4.09053	3.79392	2.63335	2.3657	2.66771		0.367281	0.466773	0.293845	0.654133	0.563256	0.650509
ASRN6AP1B10005006711	protein_coding	ENSRNOT00000062031	protein_coding	0.941168	-0.71879	LOC103692531	Ensembl	243	chr6:1516158-1517618:+	chr6	+	1516158	1517618	uncharacterized LOC103692531 [Source:RGD Symbol;Acc:9177508]	TCTGGAATGTATGGGGTTAGAGAAAAAGATCAGCAAAAATGGTTGGATAGCAAAAATTAA					4.67307	4.41512	4.32408	3.80575	3.42263	3.36038		0.147559	0.19395	0.15931	0.27227	0.251508	0.300471
ASRN6AP1B10000418711	protein_coding	ENSRNOT00000007115	protein_coding	0.991789	-0.714407	Tmem128	Ensembl	1093	chr14:77270811-77279831:-	chr14	-	77270811	77279831	transmembrane protein 128 [Source:RGD Symbol;Acc:1310481]	GGACCAAATGAAAGTATCTTATGGTTTCCTGTTATTCTGGATTTTATCATTATCTAAGTT					5.18605	5.20892	5.07303	4.15268	4.24301	4.09693		0.255017	0.341764	0.207917	0.42619	0.417856	0.476308
ASRN6AP1B10637469911	protein_coding	ENSRNOT00000016145	protein_coding	0.731955	-0.604062	Trappc4	Ensembl	934	chr8:48723755-48726963:-	chr8	-	48723755	48726963	trafficking protein particle complex 4 [Source:RGD Symbol;Acc:1302991]	TGCCTATCAGATGTGAGCTATTTGACCAAAACCTGAAGCTAGCTCTCGAGGTGGCGGAGA					3.74097	3.81388	4.04908	3.23198	3.16944	3.00666		0.199784	0.22283	0.188309	0.276255	0.311689	0.340653
ASRN6AP1B10004080911	protein_coding	ENSRNOT00000014810	protein_coding	0.672844	-0.684736	Bet1	Ensembl	1516	chr4:29082365-29092753:-	chr4	-	29082365	29092753	Bet1 golgi vesicular membrane trafficking protein [Source:RGD Symbol;Acc:2203]	CATAGGATTGTTATTTAGCTCCATTTTATTTACTTACAGAAATCAAAACACAAGGTGGTT					5.13653	5.32634	4.78501	4.45352	4.48536	4.29047		0.305547	0.363504	0.219351	0.432464	0.423219	0.572339
ASRN6AP1B10008590211	protein_coding	ENSRNOT00000049423	protein_coding	0.725867	-0.811	Ccnh	Ensembl	1401	chr2:13593100-13613910:+	chr2	+	13593100	13613910	cyclin H [Source:RGD Symbol;Acc:69419]	ACGGAAGTAGGAAGCATGTCTGACATTTTACTTTTGTCAAAATAGTGCAATGTGAAAACA		Yes		Yes	4.9264	4.97465	4.7488	4.20191	4.15147	4.11887		0.233077	0.307051	0.179135	0.426558	0.358702	0.476635
ASRN6AP1B10006493611	protein_coding	ENSRNOT00000083750	protein_coding	0.780981	-0.743444	Selenof	Ensembl	1512	chr2:250600823-250633897:+	chr2	+	250600823	250633897	selenoprotein F [Source:RGD Symbol;Acc:621291]	ATGTAATACTTATAAAGGTTTGCATTAATGAGGATTACACAGAAAACCTTTGTTAAGGGT					7.48112	7.30204	6.65642	6.32649	6.22494	6.54521		0.241006	0.299618	0.17529	0.421019	0.3301	0.447441
ASRN6AP1B10006444411	protein_coding	ENSRNOT00000012267	protein_coding	1.45396	-0.671307	AABR07034657.1	Ensembl	327	chr11:82813691-82814017:+	chr11	+	82813691	82814017		CTTGTTGTGAACGGCAGGGTTTGTCAACGAGGCAGAGCAGATTCCGGTTTGATGGGCAAC					4.67813	4.66811	4.76186	3.48563	3.09746	3.16313		0.132002	0.121323	0.146196	0.18545	0.193103	0.257691
ASRN6AP1B10003863311	protein_coding	ENSRNOT00000050434	protein_coding	0.787114	-0.60117	Tmem69	Ensembl	1943	chr5:135394016-135397591:-	chr5	-	135394016	135397591	transmembrane protein 69 [Source:RGD Symbol;Acc:1561569]	TTAAGTGTTGTCTAAGAGTTGCCTTGTCCATGGTGGTCAGAGATGGAAACCTAACTAAGG					3.83039	3.92133	4.10255	3.32756	3.20675	2.95861		0.342189	0.404951	0.340331	0.52347	0.497207	0.628958
ASRN6AP1B10000024011	protein_coding	ENSRNOT00000003085	protein_coding	1.17651	-1.31839	Chic2	Ensembl	1093	chr14:35683442-35717922:+	chr14	+	35683442	35717922	cysteine-rich hydrophobic domain 2 [Source:RGD Symbol;Acc:1309278]	TACATTTGAACTTAGCATAAAAATGGCCAGCCTTTGTTATTTTGTCAACAAGTTTCACAT					0.537556	0.692584	0.74705	-0.513583	-0.724734	-0.314021		0.132964	0.25681	0.11386	0.47017	0.319106	0.466731
ASRN6AP1B10231162811	protein_coding	ENSRNOT00000009665	protein_coding	1.15983	-0.9321	Laptm4a	Ensembl	1282	chr6:34042130-34059960:+	chr6	+	34042130	34059960	lysosomal protein transmembrane 4 alpha [Source:RGD Symbol;Acc:735179]	TGGGGACCTGGTACATGGTGGTCAACCTATTGATGGCAATTTTGCTGACTGTGGAGGTGA					4.72414	4.544	4.97	3.71721	3.53717	3.50425		0.135139	0.127262	0.159208	0.239885	0.303687	0.260878
ASRN6AP1B10006087711	protein_coding	ENSRNOT00000026297	protein_coding	1.20396	-0.713764	Nudt21	Ensembl	1548	chr19:11450760-11467644:+	chr19	+	11450760	11467644	nudix hydrolase 21 [Source:RGD Symbol;Acc:1305766]	GGTTTTCTCTTGTTCCCTAAATTGCCACCACCTTCCTGTTTGAAGAGTAAAATTAATATG					5.65388	5.57917	5.82153	4.52369	4.47205	4.44696		0.227594	0.236711	0.198347	0.351532	0.370016	0.365252
ASRN6AP1B10007984411	protein_coding	ENSRNOT00000003552	protein_coding	0.589951	-0.651298	Smim14	Ensembl	1047	chr14:44413636-44457239:+	chr14	+	44413636	44457239	small integral membrane protein 14 [Source:RGD Symbol;Acc:1311122]	TTACAAAGTCCAGCTGGCTTATATGGCTAGAATAGGAAAATCGAATTGGTTGTTTACTGA					6.71869	6.65399	6.27878	6.11075	6.05642	5.71444		0.21673	0.207666	0.170125	0.305095	0.271497	0.357153
ASRN6AP1B10948968611	protein_coding	NM_001106496	protein_coding	1.00545	-0.603574	Emc7	Refseq	914	chr3:103945354-103955966:+	chr3	+	103945354	103955966		TGCCCACAGCTCGGAGGACAGATGGGAGCTTTGTGGTTCATGATATTCCCTCTGGCTCTT					3.55224	3.58462	3.55769	2.75347	2.59294	2.3318		0.201536	0.242605	0.24747	0.327483	0.355595	0.367808
ASRN6AP1B10344376911	protein_coding	NM_198738	protein_coding	1.52099	-0.661187	Psat1	Refseq	2079	chr1:233124090-233145941:-	chr1	-	233124090	233145941		GTTCATGTGTTAGTGTTTTCGATTGACGATATGAAGAACATTAAAGTCCTGAGTCATCTA					2.6061	2.39493	1.76861	0.650601	0.370859	1.18521		0.353054	0.489556	0.339387	0.656039	0.54837	0.664782
ASRN6AP1B10005171811	protein_coding	ENSRNOT00000011123	protein_coding	1.48698	-0.684789	Rpa3	Ensembl	617	chr4:34279320-34282351:-	chr4	-	34279320	34282351	replication protein A3 [Source:RGD Symbol;Acc:1306810]	TTAAAGAAGACTCCTTCAGTTTAAGGGAGAGACTCCTATAATTTCTAATATTTAATTTGC					4.67294	4.53515	4.71938	3.26844	3.16542	3.03268		0.24058	0.212466	0.178629	0.309319	0.308597	0.39748
ASRN6AP1B10000867111	protein_coding	ENSRNOT00000015808	protein_coding	1.25396	-0.770474	Mtpn	Ensembl	1312	chr4:63012011-63039422:-	chr4	-	63012011	63039422	myotrophin [Source:RGD Symbol;Acc:619806]	TAGACTCAGACATTTATATAACATTGAAACACTTTGAGACTCCTTCTGGTAGTAAAGGAG					4.28765	4.4703	4.04006	3.07783	2.94833	3.00997		0.293353	0.391706	0.305307	0.560219	0.528958	0.600221
ASRN6AP1B10349480311	protein_coding	ENSRNOT00000066328	protein_coding	1.03381	-0.947555	Rps11	Ensembl	616	chr1:101116635-101118825:-	chr1	-	101116635	101118825	ribosomal protein S11 [Source:RGD Symbol;Acc:621026]	CCGGACCTCGCGTAGTGAATAAGGCAGCCGGGTGTGTTCTTACCTCTCTTTTTCTCAGGC					2.50762	2.2861	2.30885	1.33084	1.3856	1.2847		0.230572	0.214662	0.202528	0.448182	0.456605	0.344487
ASRN6AP1B10003668811	protein_coding	ENSRNOT00000007927	protein_coding	1.20471	-0.879642	Rpia	Ensembl	1812	chr4:98568028-98593664:-	chr4	-	98568028	98593664	ribose 5-phosphate isomerase A [Source:RGD Symbol;Acc:1311377]	GCTGTTTGAAGGTTGAAATAAACATGATTGTGCCATTGTGATCCTTTGTCTTCACTACAG					4.93483	4.8292	4.6655	3.55209	3.53302	3.73028		0.181748	0.399668	0.233948	0.548081	0.452453	0.499669
ASRN6AP1B10530546411	protein_coding	ENSRNOT00000085300	protein_coding	2.19347	-0.712386	Tusc3	Ensembl	1041	chr16:56248331-56389759:+	chr16	+	56248331	56389759	tumor suppressor candidate 3 [Source:RGD Symbol;Acc:1303318]	CCAAAGGGGATGTCGGGAAAAGACGGATCATTTGCCTCGTGGGATTGGGCCTGGTGGTCT					4.11147	4.02622	4.38224	2.14366	1.92317	1.8727		0.242168	0.199212	0.221277	0.303545	0.355357	0.426869
ASRN6AP1B10652978611	protein_coding	ENSRNOT00000087604	protein_coding	1.62161	-0.708094	Mtch2	Ensembl	756	chr3:79678201-79692327:+	chr3	+	79678201	79692327	mitochondrial carrier 2 [Source:RGD Symbol;Acc:1308080]	TCACTGGCTTATCTCATCAATACCTATGCACTGGACAGTGGGGTAAGTACCTTGGTAAGA					4.65167	4.7628	5.03439	3.24252	3.12898	3.21253		0.205223	0.124983	0.155047	0.218212	0.295157	0.279362
ASRN6AP1B10007882011	protein_coding	ENSRNOT00000065625	protein_coding	1.30429	-1.02986	Lsm5	Ensembl	539	chr4:87016003-87019219:-	chr4	-	87016003	87019219	LSM5 homolog, U6 small nuclear RNA and mRNA degradation associated [Source:RGD Symbol;Acc:1308655]	ATCCATTTTTCTAAGCTAATCATGGTTATTTTGGGAAAAGAAGAGTTTTGTTTTGTCTTG					5.86495	5.58689	5.57374	4.24817	4.37624	4.48831		0.134881	0.261348	0.122122	0.370523	0.28325	0.404611
ASRN6AP1B10010451611	protein_coding	ENSRNOT00000081970	protein_coding	0.908344	-0.645854	LOC103690190	Ensembl	393	chr17:44747796-44748188:-	chr17	-	44747796	44748188	histone H2A type 1-E [Source:RGD Symbol;Acc:9087157]	TGGGCCGCGTGACTATTGCGCAGGGTGGCGTCCTGCCCAACATCCAAGCCGTGCTGCTGC					5.10336	5.12762	5.29891	4.41835	4.33117	4.05534		0.208075	0.171229	0.22135	0.266474	0.309488	0.36386
ASRN6AP1B10282845511	protein_coding	ENSRNOT00000078038	protein_coding	1.07644	-0.592922	Rpl26	Ensembl	1119	chr10:55492480-55496012:+	chr10	+	55492480	55496012	ribosomal protein L26 [Source:RGD Symbol;Acc:1310607]	GGCTGGAGAGGGCCAAAATGAAGTTCAATCCCTTCGTGACTTCTGACCGAAGCAAGAACC					4.06352	4.28614	4.45176	3.17911	2.9415	3.45148		0.16626	0.154663	0.155961	0.240234	0.248481	0.230568
ASRN6AP1B10311712711	protein_coding	ENSRNOT00000010753	protein_coding	1.50678	-0.599038	Psma3	Ensembl	3209	chr6:93423002-93444240:+	chr6	+	93423002	93444240	proteasome subunit alpha 3 [Source:RGD Symbol;Acc:61844]	CCTGCCGGGTCAGCACCATGAGCTCCATTGGCACTGGGTATGACCTGTCAGCCTCTACAT					3.00945	3.21191	3.67868	1.94753	1.69348	1.73869		0.276791	0.361498	0.303218	0.456	0.480288	0.489817
ASRN6AP1B10005268511	protein_coding	ENSRNOT00000025495	protein_coding	1.14917	-0.700835	Cystm1	Ensembl	306	chr18:29191731-29232978:+	chr18	+	29191731	29232978	Cysteine-rich and transmembrane domain-containing protein 1 [Source:UniProtKB/Swiss-Prot;Acc:Q8K353]	GTGGTAGAAGACCAAAGAAGAGATGACCTGGGCCCATCCACCTGCCTCACAGCCTGCTGG					2.66445	2.58854	2.96085	1.81527	1.67542	1.27564		0.244493	0.250225	0.242328	0.350724	0.412247	0.435057
ASRN6AP1B10005606511	protein_coding	ENSRNOT00000022249	protein_coding	1.27519	-0.848453	Fam92a	Ensembl	1068	chr5:25732644-25750826:-	chr5	-	25732644	25750826	family with sequence similarity 92 member A [Source:RGD Symbol;Acc:1310681]	GATCAACATGTAGAAGATGAGGATGATGAAGAATTAGATGTTACAGAAGATGAAAACTAA					2.76466	2.56002	2.17959	1.27117	1.07714	1.33039		0.255464	0.392251	0.25862	0.537642	0.476987	0.617291
ASRN6AP1B10110590611	protein_coding	ENSRNOT00000031788	protein_coding	0.965237	-0.628385	Siva1	Ensembl	739	chr6:137210052-137214388:+	chr6	+	137210052	137214388	SIVA1, apoptosis-inducing factor [Source:RGD Symbol;Acc:1561872]	ATTTTATACCCCAGGAACAAGTGAATAAACCTCTTTATATTTGCACAAGGACTCGCTTCT					6.27395	6.20185	6.312	5.44175	5.46554	4.98479		0.114098	0.154781	0.132184	0.19408	0.180166	0.245729
ASRN6AP1B10000173111	protein_coding	ENSRNOT00000021723	protein_coding	0.701189	-0.617191	Tmem208	Ensembl	798	chr19:37282018-37284718:+	chr19	+	37282018	37284718	transmembrane protein 208 [Source:RGD Symbol;Acc:1560953]	CTACTGTGGCTGTAGGCTGCTGGGTGCTGGTTGGCTCTATTAGGATGTATGGCCCCATGC					5.31099	5.4026	5.34142	4.71784	4.75952	4.47408		0.212567	0.303221	0.232869	0.341117	0.376365	0.43087
ASRN6AP1B10224058211	protein_coding	ENSRNOT00000079709	protein_coding	1.12147	-0.645182	Mtch2	Ensembl	912	chr3:79678222-79694006:+	chr3	+	79678222	79694006	mitochondrial carrier 2 [Source:RGD Symbol;Acc:1308080]	ATCCAGTAGGGATGAGGGGTTGCAGGCTTGCTGGTGGATCTCCTCCTTACTCCCCAATAT					3.69194	3.77782	4.1351	2.90439	2.73259	2.60348		0.210141	0.155465	0.176454	0.243279	0.318434	0.286034
ASRN6AP1B10424362511	protein_coding	ENSRNOT00000084090	protein_coding	1.34983	-0.67797	Ssr1	Ensembl	1000	chr17:27492220-27523912:+	chr17	+	27492220	27523912	signal sequence receptor subunit 1 [Source:RGD Symbol;Acc:1310961]	TGATGTTGACATGAGTTGGATTCCTCAGGAAACTTTGAATCAGATCAGCGCAGGAAGAGA					4.08097	4.19567	4.22421	3.00046	2.85088	2.60001		0.283963	0.26759	0.242342	0.390391	0.40315	0.476603
ASRN6AP1B10198355211	protein_coding	ENSRNOT00000088593	protein_coding	1.36054	-0.707176	Eif2s3y	Ensembl	1749	chrY:914045-933699:+	chrY	+	914045	933699	eukaryotic translation initiation factor 2, subunit 3, structural gene Y-linked [Source:RGD Symbol;Acc:2314438]	ACCAGGTGGTCTTATTGGAGTTGGAACAAAAATTGACCCAACATTATGCCGAGCAGATAG					3.48933	3.84007	2.9105	2.48682	2.43218	1.23926		0.392602	0.383127	0.291132	0.541497	0.55982	0.640446
ASRN6AP1B10008599811	protein_coding	ENSRNOT00000050302	protein_coding	0.712412	-0.671693	Tceal9	Ensembl	1013	chrX:106791333-106794657:+	chrX	+	106791333	106794657	transcription elongation factor A like 9 [Source:RGD Symbol;Acc:1592975]	CTTCTGCTTATTTGTATTTGCCATATTCCTAAAATGAACACGCATTATTCTTGCTAAAAA		Yes		Yes	3.86276	3.7117	3.18739	2.85326	2.74062	3.03074		0.325131	0.381338	0.241826	0.515809	0.443448	0.551321
ASRN6AP1B10002555511	protein_coding	ENSRNOT00000001079	protein_coding	0.825203	-0.682048	Fabp7	Ensembl	833	chr20:40769586-40773349:+	chr20	+	40769586	40773349	fatty acid binding protein 7 [Source:RGD Symbol;Acc:69312]	TAATTTAAGATGTGCTAGTCCAACTCGTGGGATTTTGATATGCAAATTTACTGTTTTCAG					4.79146	4.89359	4.51416	4.12137	3.86106	3.74117		0.178511	0.218502	0.132376	0.273163	0.255618	0.32058
ASRN6AP1B10008085711	protein_coding	ENSRNOT00000017151	protein_coding	1.3361	-0.666947	Mlf1	Ensembl	1112	chr2:164549455-164582643:+	chr2	+	164549455	164582643	myeloid leukemia factor 1 [Source:RGD Symbol;Acc:1306854]	GTACTTTGCAGCTTTCTTCTGAATATGAATAATCTTGTAAGTTTTAGCTTTACATTGTTC					0.716352	0.632287	0.157276	-0.910538	-1.2685	-0.323345		0.361637	0.439172	0.353074	0.646301	0.554482	0.631248
ASRN6AP1B10493035411	protein_coding	ENSRNOT00000083022	protein_coding	0.705943	-0.596505	Ten1	Ensembl	864	chr10:105073077-105095094:+	chr10	+	105073077	105095094	TEN1 CST complex subunit [Source:RGD Symbol;Acc:1311078]	ACATGGTTCTCGGGGAGCTGGAGCGTATAGAGGGTGGAGCTTTGGTGTTGAAGGCCCGAC					2.13416	2.06505	2.26368	1.48658	1.53218	1.3263		0.27058	0.236854	0.226055	0.311027	0.376586	0.421458
ASRN6AP1B10464211411	protein_coding	ENSRNOT00000081705	protein_coding	1.10988	-0.606232	Exosc8	Ensembl	1304	chr2:143925546-143931316:-	chr2	-	143925546	143931316	exosome component 8 [Source:RGD Symbol;Acc:1306169]	CTCCAGGGAAGCTTGCTTGGGTTCTATACTGTGACCTTATTTGCCTAGACTACGATGGGA					2.82749	3.07155	2.99003	1.83802	1.8043	1.91713		0.326992	0.399454	0.32096	0.52374	0.534642	0.536059
ASRN6AP1B10002372311	protein_coding	ENSRNOT00000024126	protein_coding	1.20885	-0.777244	Psmg2	Ensembl	1191	chr18:63394900-63409600:+	chr18	+	63394900	63409600	proteasome assembly chaperone 2 [Source:RGD Symbol;Acc:1304867]	AATTTTGTGCTGCCCCGGGGTGTGTTAGAAGTGCTATAGTAAAACCTCGAAGAAAAGAGG					4.17543	4.16667	4.07988	3.0482	2.9771	2.77013		0.201524	0.185156	0.162516	0.292099	0.277425	0.371717
ASRN6AP1B10007722711	protein_coding	ENSRNOT00000017109	protein_coding	1.44459	-0.736091	Lpxn	Ensembl	1732	chr1:229642412-229674134:+	chr1	+	229642412	229674134	leupaxin [Source:RGD Symbol;Acc:1304981]	GAAGTGTATTTTAACTGACACGTGTGATGAATAAAGCAGCTTGTGGTTTTGGTGACTCAC					7.18508	7.11746	6.51622	5.4697	5.44804	5.56725		0.179181	0.302632	0.196671	0.386871	0.318758	0.424493
ASRN6AP1B10004273611	protein_coding	ENSRNOT00000048977	protein_coding	1.78472	-0.893285	Hba-a2	Ensembl	557	chr10:15589364-15590220:-	chr10	-	15589364	15590220	hemoglobin alpha, adult chain 2 [Source:RGD Symbol;Acc:1359364]	TTCTGACCAGGCCCTTCTTCCGTCCCCTGAACCAGTCTTTGAATAAAGCAGAAGTAGGAA					3.93087	4.06059	4.62227	2.23853	2.27708	2.74395		0.231301	0.245954	0.230268	0.429349	0.505046	0.379757
ASRN6AP1B10004914711	protein_coding	ENSRNOT00000024473	protein_coding	0.658934	-0.843941	Lamtor5	Ensembl	879	chr2:210034095-210039451:+	chr2	+	210034095	210039451	late endosomal/lysosomal adaptor, MAPK and MTOR activator 5 [Source:RGD Symbol;Acc:1305005]	ATGGTCTAGGTCACTTTGTATATAGAACTTTGTTGTGGTCAATAAACCTATTCTGAGGGA					6.05363	6.13605	6.00771	5.27426	5.31644	5.62989		0.0852188	0.121864	0.0955589	0.192505	0.142206	0.208515
ASRN6AP1B10003002111	protein_coding	ENSRNOT00000015434	protein_coding	1.95264	-0.738479	Lrrc40	Ensembl	2036	chr2:264864351-264893294:+	chr2	+	264864351	264893294	leucine rich repeat containing 40 [Source:RGD Symbol;Acc:1562017]	GTAGAGGTTCTATAAATTCATTCCCTTATGACATTGCAAGAACTTTCATTTCATATGAGT					5.66549	5.88193	5.77357	3.83918	3.82541	3.79846		0.191393	0.198102	0.208867	0.269442	0.337577	0.391297
ASRN6AP1B10180194111	protein_coding	ENSRNOT00000087513	protein_coding	1.23817	-0.835446	Sypl1	Ensembl	1175	chr6:52265930-52285029:+	chr6	+	52265930	52285029	synaptophysin-like 1 [Source:RGD Symbol;Acc:1359569]	TGGCTTTTTCAGTAAATTGTGGGTTTAAAAATTTGCTGCTTTTCTACATAAAACGTGCCT					4.02228	4.19844	3.72525	2.7202	2.33092	3.18034		0.107517	0.153056	0.12437	0.261905	0.207998	0.216991
ASRN6AP1B10728520311	protein_coding	ENSRNOT00000066014	protein_coding	1.20782	-0.676633	Erh	Ensembl	719	chr6:104280408-104290579:-	chr6	-	104280408	104290579	ERH, mRNA splicing and mitosis factor [Source:RGD Symbol;Acc:1595409]	GCGTTTGGCGCGATGTCTCACACCATTTTGTTGGTACAGCCTACCAAGAGGCCAGAAGGC					3.51797	3.48172	3.82195	2.41195	2.15957	2.62667		0.0875119	0.107379	0.130987	0.148146	0.19568	0.177059

## Sheet: M2-L_vs_M0-L (hypo-down)
Table S7-4 The hypo m6A mRNA level and down-regulated mRNA expression between M2-L and M0-L
ProbeName	type	Transcript_ID	transcript_type	Foldchange(log2-Scaled)GE	Foldchange GE	Foldchange(log2-Scaled)m6A	Foldchange m6A	GeneSymbol	source	RNAlength	Locus	chrom	strand	txStart	txEnd	description	Sequence	Alias_Gene_symbol	TF	[A7, M2](Expression_level)	[A8, M2](Expression_level)	[A9, M2](Expression_level)	[A1, M0](Expression_level)	[A2, M0](Expression_level)	[A3, M0](Expression_level)		[A7,M2](Methylation_level)	[A8,M2](Methylation_level)	[A9,M2](Methylation_level)	[A1,M0](Methylation_level)	[A2,M0](Methylation_level)	[A3,M0](Methylation_level)
ASRN6AP1B10003510811	protein_coding	ENSRNOT00000041605	protein_coding	-0.722868	-0.865508	Fpr3	Ensembl	1056	chr1:116152667-116153722:-	chr1	-	116152667	116153722	formyl peptide receptor 3 [Source:RGD Symbol;Acc:1566044]	AGTAATACTGGCACCAATTCTGCTTTACCTTCTGCAAACATTGAGATGATGTCAACATGA					-0.727169	-0.678242	-0.810397	-0.130873	0.0854117	-0.00174321		0.255317	0.311893	0.333324	0.494884	0.59035	0.555521
ASRN6AP1B10034760311	protein_coding	ENSRNOT00000080203	protein_coding	-0.657617	-0.695327	Gstt2	Ensembl	1262	chr20:13760822-13764467:+	chr20	+	13760822	13764467	glutathione S-transferase, theta 2 [Source:RGD Symbol;Acc:69362]	TTCGTGTTGACCGAAAGCACTGCCATCTTGATTTACCTGAGTTCCAAGTACCAGGTGGCA					-0.656063	-1.04038	-1.32515	-0.509951	-0.400636	-0.138153		0.409418	0.353177	0.274442	0.499921	0.565947	0.613356
ASRN6AP1B10007307811	protein_coding	ENSRNOT00000006093	protein_coding	-0.757378	-0.605853	Anapc4	Ensembl	3048	chr14:60471962-60503803:-	chr14	-	60471962	60503803	anaphase promoting complex subunit 4 [Source:RGD Symbol;Acc:1306572]	CCTGAACTAAGTTTACATAGCCATTTATCCCTGTATTTTGGTATGTTTTATGTATTTTCT					-1.79348	-1.52051	-1.42808	-0.928425	-1.04935	-0.492146		0.337136	0.463352	0.375007	0.57119	0.570067	0.647705
ASRN6AP1B10194719811	protein_coding	ENSRNOT00000075545	protein_coding	-1.063	-0.64347	Cryaa	Ensembl	1120	chr20:10438489-10442181:+	chr20	+	10438489	10442181	crystallin, alpha A [Source:RGD Symbol;Acc:2413]	TAATGCACCAACCACATGCTGGAAACCCCAAGAACAACCCCGGCAAGGTCCGATCTGACC					-1.32967	-1.618	-1.47122	-0.840868	0.309768	-0.698792		0.53005	0.452222	0.51408	0.818989	0.768631	0.749807
ASRN6AP1B10170120211	protein_coding	ENSRNOT00000081948	protein_coding	-1.47436	-0.603899	Oxr1	Ensembl	4617	chr7:80351774-80788094:+	chr7	+	80351774	80788094	oxidation resistance 1 [Source:RGD Symbol;Acc:621857]	CAGAAGCATCCTTCCAGGAAAAGTGAGCTGAAGAGGTTCTATACCATTGATACTGGCCAA					-1.18457	-1.07079	-1.55363	0.415344	0.442522	-0.243765		0.43769	0.554793	0.428107	0.729273	0.749696	0.680072
ASRN6AP1B10001610411	protein_coding	ENSRNOT00000017886	protein_coding	-0.964786	-0.647088	Ptger4	Ensembl	1473	chr2:54952821-54963448:-	chr2	-	54952821	54963448	prostaglandin E receptor 4 [Source:RGD Symbol;Acc:628641]	CTGCAAGTCACGTTCCCCAGTGAAACGCTGAAATTATCTGAAAAATGTATATAGTAGCTT					-0.984453	-1.42349	-1.45514	0.0367736	-0.230621	-0.774882		0.535404	0.343394	0.416013	0.698877	0.637332	0.69147
ASRN6AP1B10780116911	protein_coding	ENSRNOT00000078267	protein_coding	-3.35211	-0.999405	AABR07062183.1	Ensembl	585	chr4:164042258-164049599:-	chr4	-	164042258	164049599		AAAGCAAAAGAGGAATGGTCATGGATTGATAATGGCCAATCTGAATTTTTTCAGCTTAAT					-1.32831	-1.67289	-0.896654	2.12671	1.99437	2.03739		0.431629	0.31634	0.378605	0.754778	0.717878	0.779562
ASRN6AP1B10004820711	protein_coding	ENSRNOT00000013619	protein_coding	-2.69611	-1.04295	Rnase10	Ensembl	639	chr15:27933211-27933849:+	chr15	+	27933211	27933849	ribonuclease A family member 10 [Source:RGD Symbol;Acc:1310415]	ATAACTGAAAAGGTCATTATCATAACATGCAACAACACGAAACAACTGGAGATTAAATGA					-0.0554244	0.64784	0.731873	3.44043	3.42868	2.54351		0.219728	0.435967	0.262491	0.605901	0.61211	0.673858
ASRN6AP1B10373580311	protein_coding	ENSRNOT00000023329	protein_coding	-1.20114	-0.634622	Me3	Ensembl	1965	chr1:153861569-154056587:+	chr1	+	153861569	154056587	malic enzyme 3 [Source:RGD Symbol;Acc:1311070]	GGTGGGATCAGACATGTGCCAGATGAAATTTTCCTCCTGACAGCAGAGGTGGCTGCCTGG					-0.288492	0.300752	-0.068741	1.14043	1.14783	1.25867		0.388085	0.411735	0.376021	0.565253	0.575108	0.685166
ASRN6AP1B10493014111	protein_coding	ENSRNOT00000081946	protein_coding	-1.86629	-0.923592	Ly49si1	Ensembl	995	chr4:163823238-163890801:-	chr4	-	163823238	163890801	immunoreceptor Ly49si1 [Source:RGD Symbol;Acc:1359487]	CAGATTATCCCTTCTGAAGATAGATGAAGAGGAAGAACTGAAGTTCCTTCGGCTCCAGGT					-1.74482	-1.47267	-1.34141	0.290251	0.372779	0.376919		0.340379	0.537823	0.328338	0.74824	0.744852	0.795511
ASRN6AP1B10001187611	protein_coding	ENSRNOT00000011823	protein_coding	-1.26945	-0.691646	Pon1	Ensembl	1401	chr4:30249742-30276372:-	chr4	-	30249742	30276372	paraoxonase 1 [Source:RGD Symbol;Acc:620062]	CTAACTAGCAAAGATTTCTTGAGTGTTAGTTTCAGACTACTTAAAGACCCCATTACCAAT					-1.68871	-0.97022	-1.34572	0.368183	0.112994	-0.677469		0.327371	0.525349	0.33829	0.697868	0.63491	0.590852
