# Supplementary material for: The potential roles of m6A modification in regulating the inflammatory response in microglia
Source: J Neuroinflammation. 2021 Jul 5;18:149. doi: 10.1186/s12974-021-02205-z (PMC8259013; doi:10.1186/s12974-021-02205-z)
Supplement: Supplementary file 8 — Additional file 8:. The associated analysis of mRNA expression level and methylation level between M2-L and M1-L [file 12974_2021_2205_MOESM8_ESM.xlsx]

## Sheet: M2_vs_M1 (hyper-up)
Table S8-1 The hyper m6A mRNA level and up-regulated mRNA expression between M2-L and M1-L
ProbeName	type	Transcript_ID	transcript_type	Foldchange(log2-Scaled)GE	Foldchange GE	Foldchange(log2-Scaled)m6A	Foldchange m6A	GeneSymbol	source	RNAlength	Locus	chrom	strand	txStart	txEnd	description	Sequence	Alias_Gene_symbol	TF		[A7, M2](Expression_level)	[A8, M2](Expression_level)	[A9, M2](Expression_level)	[A4, M1](Expression_level)	[A5, M1](Expression_level)	[A6, M1](Expression_level)		[M7,Test2](Methylation_level)	[M8,Test2](Methylation_level)	[M9,Test2](Methylation_level)	[M4,Test1](Methylation_level)	[M5,Test1](Methylation_level)	[M6,Test1](Methylation_level)
ASRN6AP1B10004428611	protein_coding	ENSRNOT00000011904	protein_coding	6.40384	84.6736	0.895351	1.86006	Nov	Ensembl	2435	chr7:94375020-94383024:+	chr7	+	94375020	94383024	nephroblastoma overexpressed [Source:RGD Symbol;Acc:621553]	GTGACTCTGGTATTAGTTTTGTGTTACCAGTTTAATGTTGTTTACTGAAAATAAAAATCC				0.603272	0.911559	0.831075	-1.34732	-2.67877	-1.71822		0.80674	0.883695	0.835529	0.490177	0.336931	0.579787
ASRN6AP1B10005867711	protein_coding	ENSRNOT00000010975	protein_coding	5.76162	54.2525	1.00514	2.00713	Pimreg	Ensembl	1436	chr10:58613674-58618514:+	chr10	+	58613674	58618514	PICALM interacting mitotic regulator [Source:RGD Symbol;Acc:1308747]	ACATCTGCTATGTCATTCTATTAAAAAGATACCAGTGTGTCAGTTTTGTAGATCACATCG				5.27433	5.6602	5.04639	-0.795704	-1.3083	-1.1266		0.661268	0.77711	0.693836	0.469595	0.336025	0.340692
ASRN6AP1B10008030811	protein_coding	ENSRNOT00000010242	protein_coding	5.12074	34.7934	0.614486	1.53101	Slc45a3	Ensembl	3254	chr13:48745860-48766283:+	chr13	+	48745860	48766283	solute carrier family 45, member 3 [Source:RGD Symbol;Acc:1309764]	GGGAAATCTCACACAAACTCAGGAGTACTCCCCGCCAGAGCCAGTGAGCTCATCGTGTCT				-0.461021	-0.174485	-0.225015	-1.63966	-1.14373	-0.762078		0.657283	0.724964	0.727527	0.327696	0.410063	0.548295
ASRN6AP1B10152731611	protein_coding	ENSRNOT00000068407	protein_coding	4.61358	24.4809	0.945868	1.92635	Cd163	Ensembl	4223	chr4:156752093-156785467:+	chr4	+	156752093	156785467	CD163 molecule [Source:RGD Symbol;Acc:1310382]	ATCTGGACTTGCTGAAATCCTCGGGTTGGCATTTAAGAAACCTTGACATGACAGCCAGCT				1.19471	1.39824	0.463341	-0.643869	-2.72738	-2.77087		0.747789	0.907724	0.832697	0.649008	0.36323	0.471309
ASRN6AP1B10001433611	protein_coding	ENSRNOT00000085158	protein_coding	4.41495	21.332	1.32174	2.49967	Aldh1a3	Ensembl	3385	chr1:127301128-127337882:-	chr1	-	127301128	127337882	aldehyde dehydrogenase 1 family, member A3 [Source:RGD Symbol;Acc:628662]	GGTTTTGAAATCGATTGGACTGGGGATTTTGATCTTAACTTCAGATTGTGTTCAGCAATG				3.38866	3.35968	3.58836	-0.359778	-1.09357	-0.937056		0.818149	0.79187	0.828456	0.593439	0.531284	0.424966
ASRN6AP1B10625057711	protein_coding	ENSRNOT00000081440	protein_coding	4.39918	21.1001	1.1917	2.28421	Top2a	Ensembl	4969	chr10:86901467-86930947:-	chr10	-	86901467	86930947	DNA topoisomerase II alpha [Source:RGD Symbol;Acc:62048]	AGGTGCCACAAGCAAGAAACCCAAGGGAGAGGAGCGGGATTTCCATGTGGACTTAGATGA				0.967444	0.135122	-0.208478	-2.34951	-2.95225	-2.74946		0.873918	0.834261	0.764411	0.504496	0.464718	0.468488
ASRN6AP1B10006818511	protein_coding	ENSRNOT00000067761	protein_coding	4.2905	19.5691	0.596041	1.51156	RGD1561145	Ensembl	1356	chr16:9023387-9054664:+	chr16	+	9023387	9054664	similar to novel protein [Source:RGD Symbol;Acc:1561145]	TACATGGTACTCATAAGCAATCTTCCGCGTGCGAGATAGAATAAATCATCGTGTACTGGA				1.43263	0.469124	1.52841	-1.18195	-1.9448	-1.62377		0.692767	0.86458	0.78067	0.589472	0.461007	0.455387
ASRN6AP1B10002568811	protein_coding	ENSRNOT00000093604	protein_coding	4.28676	19.5183	0.635183	1.55313	Adam11	Ensembl	5055	chr10:90731148-90749217:+	chr10	+	90731148	90749217	ADAM metallopeptidase domain 11 [Source:RGD Symbol;Acc:1307515]	GCCCGGGGCCCACATTAAAGATTAAAGATACGTTCTGGGCTTCCATAGAGCTCACACCAA				0.124046	0.195797	-1.02348	-1.43753	-1.99055	-1.93595		0.734837	0.771191	0.529363	0.424286	0.253108	0.312189
ASRN6AP1B10004216611	protein_coding	ENSRNOT00000038095	protein_coding	4.24237	18.9269	0.654	1.57353	Tmem26	Ensembl	1295	chr20:21642484-21689553:-	chr20	-	21642484	21689553	transmembrane protein 26 [Source:RGD Symbol;Acc:1309273]	GACAACGCCTTAGTTACTGTTTCTAACATGCAGCGGCAAGGCTTGACTCCTTCCCTTCTT				0.428696	-0.926367	0.874262	-0.922701	-2.15593	-2.35958		0.589623	0.577117	0.65844	0.394452	0.290536	0.369119
ASRN6AP1B10004645411	protein_coding	ENSRNOT00000073039	protein_coding	4.06335	16.7183	0.722891	1.65049	Chl1	Ensembl	3633	chr4:70252366-70330803:+	chr4	+	70252366	70330803	Neural cell adhesion molecule L1-like protein Processed neural cell adhesion molecule L1-like protein [Source:UniProtKB/Swiss-Prot;Acc:P70232]	TGCAGCCCACAGAGAGTGCTGACAGTTTAGTGGAATATGGAGAAGGAGATCAGTCCATAT				0.257664	0.161001	1.2606	-2.06881	-1.97563	-1.75648		0.794842	0.794168	0.837797	0.414921	0.424315	0.333397
ASRN6AP1B10004003811	protein_coding	ENSRNOT00000065895	protein_coding	4.02057	16.2297	0.601475	1.51727	Myh10	Ensembl	7630	chr10:55275411-55406732:+	chr10	+	55275411	55406732	myosin heavy chain 10 [Source:RGD Symbol;Acc:71000]	TTGGAGGAAAAAGCACCCGTTGAGAACAAACAGACCTCAATAAACAAGAATAATCATGTG				1.8062	1.56614	0.62525	-0.016369	-0.187887	-0.629943		0.777055	0.844804	0.716157	0.456503	0.600236	0.500973
ASRN6AP1B10003428511	protein_coding	ENSRNOT00000024119	protein_coding	3.99848	15.9832	0.886952	1.84927	Cavin3	Ensembl	1282	chr1:170317113-170318935:-	chr1	-	170317113	170318935	caveolae associated protein 3 [Source:RGD Symbol;Acc:628755]	TTGTCCCAAAAATAAATACTAATCGAGTGCAGCACTTACATCCAAATAAGGAGAGAATCC				5.7544	5.75133	6.199	4.5282	4.96	6.09195		0.488076	0.374078	0.473226	0.333797	0.222703	0.276073
ASRN6AP1B10005819411	protein_coding	ENSRNOT00000003297	protein_coding	3.93394	15.2838	1.00611	2.00849	Tmem100	Ensembl	1396	chr10:77537340-77543192:+	chr10	+	77537340	77543192	transmembrane protein 100 [Source:RGD Symbol;Acc:1560541]	CAAAAGTTCAATGTGCATTTCACTCAAAATAATACATGCTCATGGCTGCTGAAACTTCTT				1.66159	2.26673	2.72504	-2.18914	-2.44908	-1.57995		0.83445	0.847184	0.813685	0.460855	0.577775	0.612191
ASRN6AP1B10550848111	protein_coding	NM_178866	protein_coding	3.90476	14.9778	0.891021	1.85449	Igf1	Refseq	1530	chr7:28414350-28486609:+	chr7	+	28414350	28486609		CCCAGCGCCACACTGACATGCCCAAGACTCAGAAGGAAGTACACTTGAAGAACACAAGTA				0.231822	0.814683	1.05868	-1.51475	-0.696989	-0.731785		0.742787	0.816135	0.885828	0.355266	0.516982	0.58826
ASRN6AP1B10550848211	protein_coding	ENSRNOT00000038780	protein_coding	3.86782	14.5993	0.991232	1.98788	Igf1	Ensembl	1827	chr7:28412198-28486609:+	chr7	+	28412198	28486609	insulin-like growth factor 1 [Source:RGD Symbol;Acc:2868]	GCCCAGCGCCACACTGACATGCCCAAGACTCAGAAGGAAGTACACTTGAAGAACACAAGT				-0.896845	-0.305931	-0.122061	-1.15096	-1.36058	-1.17842		0.611904	0.703401	0.846953	0.4692	0.383802	0.579038
ASRN6AP1B10400728111	protein_coding	ENSRNOT00000055723	protein_coding	3.69352	12.9378	0.639251	1.55752	Dpyd	Ensembl	2956	chr2:222214885-222694627:+	chr2	+	222214885	222694627	dihydropyrimidine dehydrogenase [Source:RGD Symbol;Acc:621218]	AGAGGCCTACCATTAGCCGTGAAGCCGGTGTGTTAAGGTGATTTGTAAGACAGCTGCTGT				1.18104	0.888538	1.49724	-1.38275	-1.1246	-0.94654		0.670578	0.751857	0.717924	0.260549	0.326364	0.346572
ASRN6AP1B10002653511	protein_coding	ENSRNOT00000015283	protein_coding	3.58644	12.0123	0.749158	1.68081	Sox10	Ensembl	3029	chr7:120393254-120403523:-	chr7	-	120393254	120403523	SRY box 10 [Source:RGD Symbol;Acc:3735]	GCCCCAATTAACTTGCATTAAGCACTCCAAGTAATAAAATCAAAGCTTCTGGTTGCCTGC		Yes		3.79329	3.67871	4.19549	2.94181	2.8804	3.8149		0.410079	0.36487	0.395027	0.23427	0.249535	0.237898
ASRN6AP1B10000023711	protein_coding	ENSRNOT00000002809	protein_coding	3.45795	10.9887	0.648761	1.56782	Igfbp7	Ensembl	1102	chr14:33010300-33070190:+	chr14	+	33010300	33070190	insulin-like growth factor binding protein 7 [Source:RGD Symbol;Acc:1306201]	CCAGCTGATTTTACAGAGAAATCAAAGATAACACATAAGACTATCTACAAAAGTTTATTG				6.50046	7.01085	6.23743	4.15855	4.45993	4.73683		0.856497	0.9057	0.893966	0.561674	0.537156	0.516891
ASRN6AP1B10003828411	protein_coding	ENSRNOT00000032388	protein_coding	3.41753	10.6851	0.664516	1.58504	Nog	Ensembl	1628	chr10:76811759-76813386:-	chr10	-	76811759	76813386	noggin [Source:RGD Symbol;Acc:3183]	TCCCGTGTAGTAAATAAGAAAGAAGTGCAGAACAGGATTAAAGAAAACCACTAAAACCGA				0.123089	0.190475	0.931705	-2.18688	-1.92589	-1.32281		0.769919	0.785104	0.812931	0.354482	0.412848	0.60826
ASRN6AP1B10469306011	protein_coding	NM_001100827	protein_coding	3.33448	10.0874	1.31498	2.488	Cenpf	Refseq	10069	chr13:108132499-108178609:-	chr13	-	108132499	108178609		TGGTGGCAGCAGATCACAAAAGGTCAAGGTTGTTCAGGAGAGCTCAATGGATGCACATGC		Yes		2.59856	2.47916	2.69114	0.554247	0.616327	0.0285602		0.516407	0.649005	0.517058	0.305472	0.41863	0.308925
ASRN6AP1B10585305011	protein_coding	ENSRNOT00000091755	protein_coding	3.30552	9.88694	0.915852	1.88668	Kif23	Ensembl	3164	chr8:66866082-66893196:-	chr8	-	66866082	66893196	kinesin family member 23 [Source:RGD Symbol;Acc:1308596]	CCACTGCCGCAGGGGTGATGTTTATAAGACGAGAGGAGGTGGACAGTCGGTTCAGTTTAC				0.937723	1.16295	0.909097	-0.781499	-0.228742	-0.183425		0.62453	0.573825	0.600857	0.254275	0.427157	0.444694
ASRN6AP1B10008333211	protein_coding	ENSRNOT00000060608	protein_coding	3.28667	9.75859	0.690196	1.6135	Mmd2	Ensembl	2146	chr12:14021727-14078134:+	chr12	+	14021727	14078134	monocyte to macrophage differentiation-associated 2 [Source:RGD Symbol;Acc:1306506]	CATATGTCAAAGCCAGTATTAAAGCAAGTTTATGCATTCCTCGGAAAGATGGTTGTGGAG				0.566761	0.689527	0.850077	0.046377	0.152069	0.143362		0.530301	0.552062	0.698869	0.437689	0.378067	0.35329
ASRN6AP1B10006969211	protein_coding	ENSRNOT00000065775	protein_coding	3.28397	9.7403	0.610414	1.5267	Tmeff1	Ensembl	2481	chr5:64326733-64412523:+	chr5	+	64326733	64412523	transmembrane protein with EGF-like and two follistatin-like domains 1 [Source:RGD Symbol;Acc:62005]	GGTGTTTAATGTGTAGTTTAGCCAGTCAAAATTATGCATGTAGAATTTAAAGACTATGTT				3.17883	3.63282	1.04972	-1.27707	-1.37882	-1.28453		0.811069	0.857153	0.752309	0.326287	0.392866	0.485997
ASRN6AP1B10284833511	protein_coding	ENSRNOT00000010406	protein_coding	3.26456	9.61012	0.692852	1.61648	Bub1b	Ensembl	4081	chr3:110367939-110420458:+	chr3	+	110367939	110420458	BUB1 mitotic checkpoint serine/threonine kinase B [Source:RGD Symbol;Acc:619791]	TCAACAAAGCCTTGTGGAAGTTGGGGAAGGCATTCTGTCCACTGTTGCAAACTAATGTGA				0.711205	1.47605	0.119912	-1.03613	-1.33481	-1.16609		0.700814	0.793645	0.65947	0.536591	0.333342	0.329138
ASRN6AP1B10005274311	protein_coding	ENSRNOT00000025494	protein_coding	3.16876	8.99271	0.775427	1.7117	Sox8	Ensembl	3244	chr10:14932348-14937336:-	chr10	-	14932348	14937336	SRY box 8 [Source:RGD Symbol;Acc:1309072]	TGTGTTTCGTTACTTTCTGACCAGGCAATGCTAACTTTTGTACAGATCGATTTGATAAAA		Yes		4.99222	5.13494	6.02106	0.44558	0.0707694	0.269646		0.783691	0.772729	0.820611	0.530695	0.476782	0.54511
ASRN6AP1B10003099911	protein_coding	ENSRNOT00000039115	protein_coding	3.06614	8.37527	0.746058	1.6772	Dpy19l3	Ensembl	7610	chr1:92002927-92069160:-	chr1	-	92002927	92069160	dpy-19 like C-mannosyltransferase 3 [Source:RGD Symbol;Acc:1308334]	GCGTTTGTAATTTGCTGAATTGTGTGGAGATTCTATACTAAATAAAGCTCTTTTCAATAA				-0.23719	-0.416926	0.477412	-1.87807	-1.24114	-0.626658		0.682361	0.807846	0.824733	0.297173	0.440487	0.571924
ASRN6AP1B10000915511	protein_coding	ENSRNOT00000023664	protein_coding	3.00005	8.00028	0.589552	1.50478	Anxa1	Ensembl	1415	chr1:237893966-237910012:-	chr1	-	237893966	237910012	annexin A1 [Source:RGD Symbol;Acc:2118]	GCAAGTCACTTTGGTACCATTCCTGAGAAAGAAGTTTACATAGAATAAAATAAAACAATT				1.52095	1.39161	-0.34323	-0.74027	-0.474704	-1.46269		0.839624	0.882762	0.710164	0.350315	0.666446	0.476136
ASRN6AP1B10007359011	protein_coding	ENSRNOT00000014078	protein_coding	2.98177	7.89954	0.782258	1.71982	Hs3st1	Ensembl	939	chr14:75880410-75881348:+	chr14	+	75880410	75881348	heparan sulfate-glucosamine 3-sulfotransferase 1 [Source:RGD Symbol;Acc:71084]	TTTCATGAGCCAAATAAGAAATTTTTCAAGCTCGTGGGCAGAACATTCGACTGGCACTAA				0.248343	0.266645	1.68932	-0.974198	-0.404338	-0.709721		0.67223	0.706384	0.844584	0.308482	0.40541	0.451016
ASRN6AP1B10554449211	protein_coding	NM_001305172	protein_coding	2.97724	7.87481	0.964036	1.95076	Diaph3	Refseq	4489	chr15:69928508-70399988:-	chr15	-	69928508	70399988		GTTTGTAACCATGAAAATCAGAAAATGCAGTTGAGTGAAGGGTCGCGTCCACACCACAGT				0.770828	1.31092	0.796274	-0.908306	-0.771639	-0.638156		0.553468	0.734298	0.697719	0.297995	0.549863	0.41361
ASRN6AP1B10613213111	protein_coding	ENSRNOT00000020044	protein_coding	2.86917	7.30644	0.646903	1.5658	Nr2f1	Ensembl	2497	chr2:5569935-5579894:-	chr2	-	5569935	5579894	nuclear receptor subfamily 2, group F, member 1 [Source:RGD Symbol;Acc:621682]	AGGATCTGATCTGTAAGTACATTGAAATGGAAAGAAAAAGAACCTCCTGTCTGATGAGAA		Yes		0.260032	0.258581	-1.2471	-1.12466	-1.45304	-1.33588		0.611685	0.704747	0.345404	0.404939	0.277872	0.308857
ASRN6AP1B10006444811	protein_coding	ENSRNOT00000033837	protein_coding	2.82597	7.09088	0.898069	1.86357	Cip2a	Ensembl	2730	chr11:54377374-54404612:-	chr11	-	54377374	54404612	cell proliferation regulating inhibitor of protein phosphatase 2A [Source:RGD Symbol;Acc:1310335]	GCAAGACGAGCTGAACAAACATTCTCACATGATAGCAATGATCCACAGTTTAAGTGGTGG				9.8684	9.66617	9.69589	5.18505	5.94215	6.38899		0.680446	0.68613	0.8017	0.410859	0.319813	0.438533
ASRN6AP1B10623633811	protein_coding	ENSRNOT00000054679	protein_coding	2.8144	7.03426	0.685681	1.60846	AABR07007032.1	Ensembl	1071	chr1:277853875-277867630:-	chr1	-	277853875	277867630		ACGCAACGACATGAAGAAAAAGGCTAAACTCTTCTAAGTCCCTCAAGGAAGGAACACCCA				-0.0531306	0.21631	0.226343	-1.54996	-2.5192	-1.73036		0.66401	0.673836	0.684369	0.269466	0.391978	0.461313
ASRN6AP1B10331427211	protein_coding	ENSRNOT00000087502	protein_coding	2.77374	6.83877	0.640849	1.55925	Abca9	Ensembl	4872	chr10:98412263-98469799:-	chr10	-	98412263	98469799	ATP binding cassette subfamily A member 9 [Source:RGD Symbol;Acc:1305931]	ACGACCTTTGTCCGAGGCTTTCTTCAAATTGGAGAGACTGAAAGAGAACTTTGACTTGGA				6.6984	6.75857	6.98274	5.40931	5.53741	6.2835		0.241568	0.231126	0.275828	0.182589	0.141981	0.161271
ASRN6AP1B10001393311	protein_coding	ENSRNOT00000059744	protein_coding	2.76998	6.82101	0.688864	1.61201	LOC681355	Ensembl	879	chrX:18489597-18490475:+	chrX	+	18489597	18490475	similar to potassium channel tetramerisation domain containing 12b [Source:RGD Symbol;Acc:1596735]	GACCAAACAGATGACAGGATCTGGACCTCTTACACTGAATATGTTTTCTATCGTGAGTGA				8.12213	8.25313	7.98964	6.35782	6.54091	6.55394		0.516066	0.566124	0.602707	0.3621	0.320882	0.329786
ASRN6AP1B10000353611	protein_coding	NM_001271261	protein_coding	2.7269	6.6203	0.634692	1.55261	Pxdn	Refseq	6563	chr6:48866515-48982368:+	chr6	+	48866515	48982368		GTGTTTGCACTTTGTCATGACGCCTTTCAGTTCAAATAAAAGGACCACGTCGTCAAGTGG				1.51959	1.49833	1.49731	-1.14617	-1.62656	0.193398		0.544695	0.565377	0.485352	0.25374	0.231774	0.502705
ASRN6AP1B10005867111	protein_coding	ENSRNOT00000010073	protein_coding	2.69674	6.48334	0.84432	1.79542	Ndufaf4	Ensembl	3056	chr5:39251337-39257512:+	chr5	+	39251337	39257512	NADH:ubiquinone oxidoreductase complex assembly factor 4 [Source:RGD Symbol;Acc:735162]	CGTAACCACAAAGACTACGTCTGAACGCCATTTGATGTAATATCTTAGCTTTACCTTTTA				4.50065	4.97081	3.89984	3.70395	3.67262	3.62475		0.650689	0.763506	0.720736	0.442798	0.383792	0.397551
ASRN6AP1B10320702111	protein_coding	ENSRNOT00000085880	protein_coding	2.6098	6.10419	0.737261	1.66701	Kif20b	Ensembl	5354	chr1:253221812-253275490:+	chr1	+	253221812	253275490	kinesin family member 20B [Source:RGD Symbol;Acc:1308497]	AGGCACTCAAGACATCAAGTAAGGTTGATACATCTTTAATCAGCAATAAGTCCACTGGTA				3.40364	2.59751	1.78316	-1.47638	-2.30164	-1.68252		0.738285	0.839157	0.588264	0.239475	0.384652	0.242269
ASRN6AP1B10653431211	protein_coding	ENSRNOT00000090853	protein_coding	2.58337	5.99336	0.802976	1.7447	Rnf125	Ensembl	1376	chr18:15192962-15225427:-	chr18	-	15192962	15225427	ring finger protein 125 [Source:RGD Symbol;Acc:1306757]	ACAGGCTGGCTATGTGATGGAGGAGCTTCACGCGTACATCAGTGGTGCTGTGTATAACCC		Yes		0.743672	1.15882	1.93376	-2.1306	-2.48263	-2.63108		0.699553	0.790884	0.774106	0.459997	0.413183	0.580761
ASRN6AP1B10003238511	protein_coding	ENSRNOT00000085923	protein_coding	2.55703	5.88494	0.904881	1.87239	Epdr1	Ensembl	2204	chr17:47397558-47422182:+	chr17	+	47397558	47422182	ependymin related 1 [Source:RGD Symbol;Acc:1359161]	GTGAAGCTTGCTTTATGCTGTAGCCATCTATATTGTAATTTATCTCTATACAATTAAACA				2.29628	2.43792	2.1699	1.03491	1.39913	1.48921		0.69559	0.687733	0.706718	0.442285	0.42287	0.395855
ASRN6AP1B10801843711	protein_coding	ENSRNOT00000013176	protein_coding	2.54324	5.82897	0.815981	1.7605	Apex1	Ensembl	1213	chr15:27849979-27852079:+	chr15	+	27849979	27852079	apurinic/apyrimidinic endodeoxyribonuclease 1 [Source:RGD Symbol;Acc:2126]	CCTCGTTGGGAGGCAGCGTAGTAAACACTGCTTCGGTGCTCCAGACGCCTAAGGGCTTTC		Yes		2.2829	2.67249	1.89302	-1.15599	-0.741507	-1.10599		0.680566	0.817487	0.660871	0.239009	0.828645	0.34646
ASRN6AP1B10004876011	protein_coding	ENSRNOT00000066740	protein_coding	2.53462	5.79425	0.673983	1.59547	Tekt1	Ensembl	1432	chr10:58895674-58924137:-	chr10	-	58895674	58924137	tektin 1 [Source:RGD Symbol;Acc:619913]	TGCTGATACGAGCCATTCAGATCCTTATTAAACTGTATCATCAGACAAGAGTAGCACGGA				1.09727	1.43411	-0.0896791	-1.70316	-1.47106	-1.97527		0.711077	0.780643	0.72906	0.340224	0.551058	0.33092
ASRN6AP1B10002372711	protein_coding	ENSRNOT00000031448	protein_coding	2.53039	5.77729	0.861583	1.81703	Myt1	Ensembl	5468	chr3:177310753-177341547:+	chr3	+	177310753	177341547	myelin transcription factor 1 [Source:RGD Symbol;Acc:1304899]	CCCACAGTACCTCGTGGTGTGTTTGGAGGGTGATTTCTAATAAAAGTCTCACTGTGCATA		Yes		1.88725	2.35407	1.78078	-0.0523448	-0.0215729	0.438367		0.810085	0.869852	0.869578	0.544039	0.475375	0.609789
ASRN6AP1B10005921511	protein_coding	ENSRNOT00000016839	protein_coding	2.51822	5.72875	0.726452	1.65457	Frmpd1	Ensembl	4405	chr5:60809762-60837764:+	chr5	+	60809762	60837764	FERM and PDZ domain containing 1 [Source:RGD Symbol;Acc:1305229]	AAAATAAACTGCTGCTTAATCTTGTCTTGTTCTGAGCGATGGTAAATTTGGATTAAAAAT				0.718022	0.481821	0.414999	-0.695736	-0.777395	-0.208991		0.666092	0.655132	0.665734	0.329356	0.476193	0.471289
ASRN6AP1B10546895911	protein_coding	ENSRNOT00000079332	protein_coding	2.49339	5.63099	1.04931	2.06954	Irf4	Ensembl	4779	chr17:34886739-34903862:-	chr17	-	34886739	34903862	interferon regulatory factor 4 [Source:RGD Symbol;Acc:1308050]	GACACGCAGCAGTTTCTATCAGAGCTACAAGTGTTTGCTCACCACGGCCGGCCAGCACCG		Yes		6.24966	6.71761	6.50524	3.70234	3.36996	5.0176		0.619345	0.722112	0.675046	0.377111	0.44359	0.3792
ASRN6AP1B10213718411	protein_coding	NM_022209	protein_coding	2.48173	5.58568	0.795605	1.73581	Ppp2r2b	Refseq	1990	chr18:36985709-37421383:-	chr18	-	36985709	37421383		AGCTGCCACACTGAAGCTGACATTATCTCTACGGTAGAATTCAACCACACTGGAGAGTTA				1.15796	1.15381	0.945346	-0.381727	0.0549897	0.102525		0.678888	0.661797	0.734674	0.36378	0.482776	0.524295
ASRN6AP1B10005006411	protein_coding	ENSRNOT00000060988	protein_coding	2.46087	5.50549	0.748941	1.68056	Gpr34	Ensembl	1299	chrX:10023489-10031167:-	chrX	-	10023489	10031167	G protein-coupled receptor 34 [Source:RGD Symbol;Acc:1563681]	TATTCCTTGCATGATCTATCTGTGACGGTCAAAATGCAGTACAGCACTAAGGGTAACTGA				9.11283	8.88678	8.2688	7.77342	7.77313	7.20355		0.507955	0.548409	0.459564	0.294083	0.366568	0.280955
ASRN6AP1B10140938011	protein_coding	ENSRNOT00000079869	protein_coding	2.41969	5.35057	1.20939	2.31239	AABR07007032.1	Ensembl	866	chr1:277857749-277867668:-	chr1	-	277857749	277867668		TCTTCTAAGTCCCTCAAGTAAGCGACAATCAGGAAAAGGACTCTCAGTGGCGGTGGTGCC				3.20798	3.08923	1.71751	-1.01854	-0.694164	-1.03189		0.858654	0.85303	0.779732	0.496989	0.568781	0.4165
ASRN6AP1B10003294111	protein_coding	ENSRNOT00000006597	protein_coding	2.36485	5.15101	0.691036	1.61444	Slc25a35	Ensembl	1704	chr10:55555089-55559082:+	chr10	+	55555089	55559082	solute carrier family 25, member 35 [Source:RGD Symbol;Acc:1598229]	TCCTCTTAGATTCGAAGCCACAGAAATTATATTCTTCATAAAGCAAGTTTATTTCTGCCG				0.144556	0.00860957	0.498645	-0.78739	-0.76588	-0.792829		0.587338	0.538227	0.586679	0.389689	0.338229	0.157632
ASRN6AP1B10140938111	protein_coding	ENSRNOT00000091038	protein_coding	2.34024	5.06385	1.19715	2.29287	AABR07007032.1	Ensembl	828	chr1:277857749-277867630:-	chr1	-	277857749	277867630		CTCTTCTAAGTCCCTCAAGTAAGCGACAATCAGGAAAAGGACTCTCAGTGGCGGTGGTGC				8.42138	8.44394	8.40053	5.47944	5.22915	5.55711		0.663669	0.722976	0.70695	0.447492	0.536872	0.406933
ASRN6AP1B10202420611	protein_coding	ENSRNOT00000042735	protein_coding	2.22695	4.68144	0.783591	1.72141	Fez2	Ensembl	1425	chr6:964551-1004001:-	chr6	-	964551	1004001	fasciculation and elongation protein zeta 2 [Source:RGD Symbol;Acc:619709]	TCCGCCACACCTTTGGAAACTCAGGTGGAGAGAAACAGTATTTGACGACAGTCATCCCTT				-0.114293	0.100228	0.0697443	-0.943393	-1.01684	-1.96285		0.750279	0.7768	0.793702	0.547027	0.544864	0.379324
ASRN6AP1B10001610811	protein_coding	ENSRNOT00000018416	protein_coding	2.22017	4.65949	0.669262	1.59026	Elavl3	Ensembl	1761	chr8:23030118-23063041:-	chr8	-	23030118	23063041	ELAV like RNA binding protein 3 [Source:RGD Symbol;Acc:628892]	CCCTTGCCCAGGCCTGTCCTATACCGAGAGAAAGGGGAGGGAACAGGTTTAAAAATCCCC				0.251577	-0.309757	0.679313	-1.08355	-0.970599	-1.63603		0.759382	0.668253	0.788655	0.517441	0.503666	0.276785
ASRN6AP1B10008057611	protein_coding	ENSRNOT00000013286	protein_coding	2.18991	4.56276	0.703703	1.62868	Aif1l	Ensembl	3070	chr3:9237944-9262628:-	chr3	-	9237944	9262628	allograft inflammatory factor 1-like [Source:RGD Symbol;Acc:1305081]	GCATGGGTATGTATGGGTGGGATATGGTCTCCTGCAGACTGAAATAAATCAGAGCAATTT				1.69267	2.17081	1.59547	-0.476692	-0.170902	0.00727131		0.660138	0.73169	0.667713	0.402114	0.385585	0.468229
ASRN6AP1B10082468111	protein_coding	ENSRNOT00000029526	protein_coding	2.16325	4.47924	0.774628	1.71075	Sgo2	Ensembl	3815	chr9:64898459-64922821:+	chr9	+	64898459	64922821	shugoshin 2 [Source:RGD Symbol;Acc:1308450]	TCAAGTGTTGATGTACTTCCTAATGAGAGCCATTACCACTCAGATCAAAGTCCTAAGAGT				-0.331712	1.10611	0.0712022	-2.13212	-2.81219	-2.03949		0.828584	0.934537	0.871728	0.446459	0.512928	0.621199
ASRN6AP1B10003852511	protein_coding	ENSRNOT00000038176	protein_coding	2.13114	4.38064	0.717166	1.64395	Mki67	Ensembl	9880	chr1:207993895-208020454:-	chr1	-	207993895	208020454	marker of proliferation Ki-67 [Source:RGD Symbol;Acc:1305476]	TAAACAGGTAGAAATGTGGCCCTCTGTCCTACCCAATAAAGCTCTGTGAAATTCACTGCC				0.0387895	0.554815	-0.330369	-1.37567	-2.08533	-1.63853		0.765928	0.888657	0.839194	0.302705	0.317147	0.278585
ASRN6AP1B10000927611	protein_coding	ENSRNOT00000024707	protein_coding	2.12631	4.36599	0.587815	1.50297	Sfxn1	Ensembl	3002	chr17:11045761-11082047:-	chr17	-	11045761	11082047	sideroflexin 1 [Source:RGD Symbol;Acc:1308482]	ACTGTCAAATAAATGCAGAATGAAAATAAACGACTCTTATTTGTCCGTGAAGCATGCGGC				1.37495	1.45886	-0.338664	-0.158147	-0.770732	-1.04828		0.774554	0.835011	0.68154	0.639392	0.40905	0.188538
ASRN6AP1B10008223811	protein_coding	ENSRNOT00000064991	protein_coding	2.10437	4.30009	0.848561	1.8007	Edil3	Ensembl	4420	chr2:17616401-18128512:+	chr2	+	17616401	18128512	EGF like repeats and discoidin domains 3 [Source:RGD Symbol;Acc:1588887]	TTGTAAACTCAGTATGATCATGTCTAGTCCTCAAACTTAAAATAAACTTTTGAAAAACCG				3.13096	3.01126	2.17272	0.414965	0.557332	0.682127		0.795867	0.831673	0.769981	0.544557	0.502494	0.460578
ASRN6AP1B10002371311	protein_coding	ENSRNOT00000023326	protein_coding	2.06551	4.18582	0.809021	1.75202	Cspg4	Ensembl	8077	chr8:61532465-61567510:+	chr8	+	61532465	61567510	chondroitin sulfate proteoglycan 4 [Source:RGD Symbol;Acc:619942]	GTGCTGGCAGATGTGTTTGTTGAGATGGGACCAAAGCCCTTACACTACAGGGAACTTCAA				0.48062	0.277944	0.537978	-1.96029	-1.46298	-1.76995		0.834351	0.852649	0.864823	0.503527	0.57029	0.417825
ASRN6AP1B10000173411	protein_coding	ENSRNOT00000022065	protein_coding	2.06301	4.17858	0.848891	1.80112	Eef1e1	Ensembl	2424	chr17:26785029-26797161:+	chr17	+	26785029	26797161	eukaryotic translation elongation factor 1 epsilon 1 [Source:RGD Symbol;Acc:1311056]	TGCCGCTTGCTAAACAGCACCTCAGACGGAAATGTAATAAATGAAATTGTGTGACCTTTC				0.672882	0.939965	-0.635475	-1.41354	-0.66421	-0.957082		0.692912	0.753832	0.699961	0.310275	0.648645	0.452244
ASRN6AP1B10183629411	protein_coding	ENSRNOT00000020108	protein_coding	2.03309	4.09281	0.713569	1.63986	Il1rl1	Ensembl	2065	chr9:47134034-47182170:+	chr9	+	47134034	47182170	interleukin 1 receptor-like 1 [Source:RGD Symbol;Acc:2894]	GCTACAAGTTGTGCATTTACGGGAGAGACCTGCTGCCTGGGCAAGATGCGGCCACTGTGG				4.15722	4.46452	3.68505	2.97115	3.30799	3.33027		0.624711	0.700453	0.562953	0.415655	0.51572	0.293267
ASRN6AP1B10257203711	protein_coding	ENSRNOT00000068274	protein_coding	2.01316	4.03664	0.592667	1.50803	Suclg2	Ensembl	2219	chr4:127552101-127824970:-	chr4	-	127552101	127824970	succinate-CoA ligase, GDP-forming, beta subunit [Source:RGD Symbol;Acc:1305008]	AGCGGTTTGAAAGGAGGTACAAAAGACCCTAAAGTGGTGGGACAGCTGGCTCAGCAGATG				3.62329	3.51299	2.82237	1.74657	0.511795	0.0292039		0.525709	0.586476	0.45666	0.323008	0.423837	0.0910391
ASRN6AP1B10069614611	protein_coding	NM_001170685	protein_coding	1.94807	3.85857	0.845053	1.79633	Ptprz1	Refseq	6844	chr4:49941304-50090984:+	chr4	+	49941304	50090984		ACTAGTGGGCATTCAGGAGTATCCAACAGTTCAGAGGCAGGTTAGTTATGAGCAAAGGGA				-0.0837018	-0.0503492	0.2932	-1.62071	-1.83705	-1.64458		0.656116	0.670356	0.755307	0.320345	0.4249	0.285872
ASRN6AP1B10003914411	protein_coding	ENSRNOT00000075103	protein_coding	1.94055	3.83851	0.694587	1.61842	AABR07069837.1	Ensembl	621	chr8:41146257-41150313:-	chr8	-	41146257	41150313		TCTGGTCTCAGAAAGTGCAAGAGAGCGGGAATGGGACACACAGCAGGAAGGGAGCATCCT				1.29388	1.15267	0.742108	0.24558	0.380559	0.590293		0.552903	0.503661	0.515957	0.255041	0.259306	0.378585
ASRN6AP1B10003282211	protein_coding	ENSRNOT00000005311	protein_coding	1.93827	3.83245	0.792017	1.73149	Col1a1	Ensembl	5825	chr10:82745801-82762789:+	chr10	+	82745801	82762789	collagen type I alpha 1 chain [Source:RGD Symbol;Acc:61817]	TTTGAGATGTTTTTAATTATTTTGATTGCTGGAATAAAGCATGTGGAAATGACCCAACGC				0.964714	0.920377	-0.214624	-1.1666	-0.887967	-0.197482		0.744882	0.72042	0.650478	0.384682	0.439637	0.521878
ASRN6AP1B10002180011	protein_coding	ENSRNOT00000082148	protein_coding	1.88669	3.69787	0.755706	1.68846	AABR07009834.1	Ensembl	336	chr2:114386019-114386354:+	chr2	+	114386019	114386354		AGGAGACATATAGAGAGCTCACCCGGCAATCTCAGCTGTCTTGAACATTTTCAAAACAGT				0.603395	0.562938	0.883391	-2.03119	-2.13628	-1.41253		0.639414	0.559038	0.587809	0.415941	0.333132	0.265563
ASRN6AP1B10004383511	protein_coding	ENSRNOT00000005857	protein_coding	1.88588	3.69579	0.646055	1.56488	Fignl1	Ensembl	2892	chr14:91895909-91904433:-	chr14	-	91895909	91904433	fidgetin-like 1 [Source:RGD Symbol;Acc:1307112]	GCAAGATATAATTTTGTATCAGGGATGTGGTCTGCCTCAAACAAAAGACAATTAAGTGTG				1.5669	1.51796	2.30985	-0.106143	-0.694253	0.654182		0.751999	0.710349	0.806406	0.526541	0.292541	0.578777
ASRN6AP1B10419301711	protein_coding	ENSRNOT00000068190	protein_coding	1.84698	3.59745	0.698681	1.62302	Vrk2	Ensembl	979	chr14:110751333-110883803:-	chr14	-	110751333	110883803	vaccinia related kinase 2 [Source:RGD Symbol;Acc:1311585]	AACCCCGTGGCTGTCCAGACCACTGCTGGATGAACTCCCGGAGTCTGTGCTTAAGTGGAC				0.556329	0.469929	0.228623	-1.3246	-0.860712	-1.12705		0.644132	0.589365	0.593081	0.269615	0.451319	0.263848
ASRN6AP1B10261455311	protein_coding	ENSRNOT00000086653	protein_coding	1.82862	3.55198	0.693348	1.61703	Plk4	Ensembl	3299	chr2:127686925-127705516:+	chr2	+	127686925	127705516	polo-like kinase 4 [Source:RGD Symbol;Acc:1305390]	GGACTTTAAGGTTGGAAATCTACTTGGTAAAGGATCATTTGCTGGTCTCTATAATTACTT				0.869212	1.50456	1.2597	-1.90742	-1.37721	-1.55979		0.8099	0.888057	0.864452	0.457659	0.574896	0.342445
ASRN6AP1B10003649211	protein_coding	ENSRNOT00000006389	protein_coding	1.78759	3.45237	1.47284	2.77568	Plcb1	Ensembl	4755	chr3:128155117-128419545:+	chr3	+	128155117	128419545	phospholipase C beta 1 [Source:RGD Symbol;Acc:3344]	TTGGATTTTAAGTATCAGATTTTGAGCTTGTTTTAATGGTCAGTGTATGCAAAAATGCAT				3.57588	3.70567	3.61778	1.8987	2.28511	1.89397		0.693896	0.621829	0.665514	0.408523	0.444793	0.378951
ASRN6AP1B10008491411	protein_coding	ENSRNOT00000021097	protein_coding	1.75383	3.37252	1.01361	2.01896	Egr4	Ensembl	2148	chr4:117293620-117296082:-	chr4	-	117293620	117296082	early growth response 4 [Source:RGD Symbol;Acc:2546]	CAGACGCTACTCTCAAGCATTTGACAAAACTGTTTATTTTTGCAATTAAAATTATTGTGC		Yes		0.852708	0.595264	0.35354	-0.112553	0.212152	-0.0595754		0.506081	0.434381	0.557897	0.299231	0.380619	0.275967
ASRN6AP1B10621635611	protein_coding	ENSRNOT00000019748	protein_coding	1.749	3.36125	0.704355	1.62942	Dclk1	Ensembl	4431	chr2:144861455-144936927:+	chr2	+	144861455	144936927	doublecortin-like kinase 1 [Source:RGD Symbol;Acc:68437]	TGTTCCAAACTGTTAGAAGAAAACGTTAAGGTCTTCAGTCCCTGGGAATGCTCTGACTGT				0.0989529	0.580441	-0.11633	-1.7195	-1.26785	-2.10967		0.705342	0.739175	0.751606	0.376062	0.548963	0.375643
ASRN6AP1B10005133111	protein_coding	ENSRNOT00000068739	protein_coding	1.73204	3.32197	0.654388	1.57395	Prkacb	Ensembl	1122	chr2:252605307-252691886:-	chr2	-	252605307	252691886	protein kinase cAMP-activated catalytic subunit beta [Source:RGD Symbol;Acc:1310574]	CGAGTGTCTATAACAGAAAAATGTGGAAAGGAGTTTTGTGAATTTTAGGGAGGAGAAGGA				0.00443838	-0.115976	-0.283663	-1.5488	-1.09384	-1.18147		0.656645	0.611146	0.601834	0.306657	0.382095	0.292492
ASRN6AP1B10000894911	protein_coding	ENSRNOT00000031783	protein_coding	1.68291	3.21074	0.743217	1.6739	Ticrr	Ensembl	6511	chr1:141391262-141433109:+	chr1	+	141391262	141433109	TOPBP1-interacting checkpoint and replication regulator [Source:RGD Symbol;Acc:1308541]	TGACAGCAGCTCGGTTCCTGTGGACTTTAAGAAACTGGAGACTATGCAGGGTATGGTAGT		Yes		1.7479	1.84408	0.3	-0.290205	-0.213137	-0.277007		0.629413	0.731069	0.611877	0.292679	0.538191	0.448776
ASRN6AP1B10006598711	protein_coding	ENSRNOT00000009094	protein_coding	1.65751	3.15472	1.04429	2.06236	AABR07060833.1	Ensembl	1887	chr4:96562725-96564611:+	chr4	+	96562725	96564611		AACGTGGAGACTTGTATTCACGCACACCTGTGGTACTTAGGGTCCATCTGTCTAATGCTG				4.65439	2.88854	3.44332	0.169831	-1.18981	0.0107826		0.654264	0.507558	0.427465	0.362726	0.182424	0.314265
ASRN6AP1B10003480911	protein_coding	ENSRNOT00000031163	protein_coding	1.63794	3.11222	1.68116	3.20686	Cdca2	Ensembl	3647	chr15:44365405-44411004:-	chr15	-	44365405	44411004	cell division cycle associated 2 [Source:RGD Symbol;Acc:1311003]	GTGAAAATGAGGCCCTGTATTGAAATTTTAATTCATTGACTGGAACTCTATAGATAAAAT				3.05726	3.1936	3.05129	2.30957	2.34592	2.57896		0.547608	0.568414	0.578526	0.335192	0.290544	0.398358
ASRN6AP1B10005573011	protein_coding	ENSRNOT00000017486	protein_coding	1.63741	3.11107	0.734358	1.66366	Sparc	Ensembl	2063	chr10:40742400-40764185:-	chr10	-	40742400	40764185	secreted protein acidic and cysteine rich [Source:RGD Symbol;Acc:3742]	CTCCAAGCATTTCATGAAAAAGCTGCTTCTCATTAACCATGCGAACTCTCACAGTGATGT				1.92259	2.4899	0.328023	-1.51865	-1.72793	-2.26549		0.771965	0.846014	0.680369	0.29312	0.610019	0.546889
ASRN6AP1B10005102711	protein_coding	ENSRNOT00000002066	protein_coding	1.62089	3.07564	0.799341	1.74031	Cdca7	Ensembl	2330	chr3:59153280-59163913:+	chr3	+	59153280	59163913	cell division cycle associated 7 [Source:RGD Symbol;Acc:1309363]	ATTCTGTCTGTGATGCTCAATTGTATCTTGAATCCTTCAGTGTAAATACAGCCTTTTGCT		Yes		0.354951	0.396692	0.853884	-1.14023	-0.65668	-0.430688		0.695557	0.598736	0.703395	0.251744	0.48034	0.519879
ASRN6AP1B10000018011	protein_coding	ENSRNOT00000061162	protein_coding	1.6106	3.05378	0.585856	1.50093	Ptpn13	Ensembl	8258	chr14:7688551-7863664:-	chr14	-	7688551	7863664	protein tyrosine phosphatase, non-receptor type 13 [Source:RGD Symbol;Acc:1563360]	CAGATACTGTTTGTACCTGTGTCATCTCACTTTGTAAATAAAACTACACCTTAAAACATA				0.863619	0.982804	0.573857	-1.95754	-2.11353	-1.82986		0.71568	0.727715	0.752218	0.40604	0.500235	0.50185
ASRN6AP1B10007058511	protein_coding	ENSRNOT00000050759	protein_coding	1.60719	3.04657	0.685088	1.6078	Fanci	Ensembl	4002	chr1:141120166-141172483:+	chr1	+	141120166	141172483	Fanconi anemia, complementation group I [Source:RGD Symbol;Acc:2321863]	GCACATACACAGCAGGACAGAGAACCAGCCAAGAAGAGAAGGAAGAAATGCCTGAGTTAA				1.08221	1.17802	0.496014	-0.601888	-1.62949	-0.834007		0.489061	0.489467	0.459322	0.153083	0.242566	0.492779
ASRN6AP1B10001637111	protein_coding	ENSRNOT00000021657	protein_coding	1.59659	3.02428	0.746337	1.67753	Pccb	Ensembl	2074	chr8:109368624-109418872:-	chr8	-	109368624	109418872	propionyl-CoA carboxylase beta subunit [Source:RGD Symbol;Acc:3265]	GAACTTGGATTCCGTGTGGAGTGGTGAGAGGGGAGATATAGTGGGAGGTGCTGAGGTCAG				0.38706	0.367211	0.44372	-0.912868	-1.46168	-1.91334		0.771861	0.758296	0.798423	0.601664	0.496997	0.341372
ASRN6AP1B10005429011	protein_coding	ENSRNOT00000087662	protein_coding	1.55745	2.94332	0.624177	1.54133	Gpd1	Ensembl	2871	chr7:141370491-141377928:+	chr7	+	141370491	141377928	glycerol-3-phosphate dehydrogenase 1 [Source:RGD Symbol;Acc:621381]	TTCCAACACCTTAACCTATGTTTGCTCAGTCAACTGTGAATCTGAGGCCTTCTGTCAGGC				0.0699072	-0.0548442	0.948145	-2.26195	-2.69338	-2.39142		0.770226	0.810127	0.794234	0.521843	0.492103	0.45911
ASRN6AP1B10003882711	protein_coding	ENSRNOT00000011084	protein_coding	1.55517	2.93868	0.643701	1.56233	Shc4	Ensembl	1869	chr3:117897738-117990289:-	chr3	-	117897738	117990289	SHC adaptor protein 4 [Source:RGD Symbol;Acc:1583644]	CATGGATAATAGTTTGCCAATCATCTCTTCTGGAAGTGAAGTAAGCCTTAAACAACCAGT				1.38007	1.54656	0.113354	-1.30233	-0.890052	-0.964169		0.735584	0.728322	0.643912	0.25247	0.47855	0.472058
ASRN6AP1B10221637311	protein_coding	NM_022609	protein_coding	1.55347	2.93522	1.04041	2.05682	B3gat2	Refseq	1996	chr9:29984077-30068648:+	chr9	+	29984077	30068648		ACAACAGTTGACGAACTGGAACCAAAAGCTAACAACTGCACCAAGGTTCTCGTGTGGCAC				1.08429	1.08734	1.3524	-1.44183	-1.46371	-0.829515		0.710582	0.741341	0.712068	0.278806	0.259314	0.397703
ASRN6AP1B10001293511	protein_coding	ENSRNOT00000025686	protein_coding	1.52242	2.87272	0.891267	1.8548	Tsnaxip1	Ensembl	2590	chr19:37795658-37813424:+	chr19	+	37795658	37813424	translin-associated factor X interacting protein 1 [Source:RGD Symbol;Acc:1565341]	GGTGCCAGCTAAGGCCTGGTCCTACTGTGCAGGAAAGACAGAATTGCCTCTGAATGCACA				0.4364	-0.0966224	0.822353	-1.26443	-1.23156	-1.31442		0.821297	0.815641	0.877841	0.415741	0.430552	0.373079
ASRN6AP1B10036314811	protein_coding	NM_001271251	protein_coding	1.49077	2.81039	0.889222	1.85218	Pdzrn3	Refseq	4109	chr4:133717139-133951264:-	chr4	-	133717139	133951264		TTGCCGCCCGTTGGAAGAATTTGCATGTACAGGGAAGTCGTGGATGGAGGCCGTTTGTGG				0.465398	0.600123	0.791062	-2.10865	-2.60209	-2.36441		0.840938	0.846106	0.840136	0.426228	0.44454	0.424717
ASRN6AP1B10476894811	protein_coding	ENSRNOT00000016837	protein_coding	1.46091	2.75281	0.609788	1.52603	Sestd1	Ensembl	2694	chr3:64044112-64095120:-	chr3	-	64044112	64095120	SEC14 and spectrin domain containing 1 [Source:RGD Symbol;Acc:1562244]	TCCCCGTCGTTTACCCGGATGGAACTGAACAATATTTTGGAAGTCCAAGTGACATGGCTT				4.90148	5.20606	4.1129	-0.838118	-1.18921	-1.03707		0.597015	0.626847	0.461301	0.196614	0.351038	0.291934
ASRN6AP1B10007548211	protein_coding	ENSRNOT00000073595	protein_coding	1.44832	2.72891	0.60282	1.51868	LOC688459	Ensembl	1305	chr9:23420654-23424832:+	chr9	+	23420654	23424832	hypothetical protein LOC688459 [Source:RGD Symbol;Acc:1588829]	GGACCTGCTGATATATTGAGGGGCTATACCAGCTGTTTCTATTAAAACTCACTGTGATTC				0.784399	0.92017	1.07472	-0.81525	-1.58862	-0.856305		0.583006	0.634774	0.600755	0.342196	0.500068	0.363636
ASRN6AP1B10228272911	protein_coding	ENSRNOT00000080682	protein_coding	1.4371	2.70777	0.771976	1.70761	Specc1	Ensembl	7062	chr10:48240127-48542292:+	chr10	+	48240127	48542292	sperm antigen with calponin homology and coiled-coil domains 1 [Source:RGD Symbol;Acc:1309718]	CCACTGGGGGTCTGAAGCCAAGCAAGCTCAGTGTTGAAAGAAGAGATCCGCTGGCAGCCC				0.511675	0.716497	-0.624757	-1.29978	-2.3392	-2.13653		0.451922	0.708039	0.535577	0.267277	0.481419	0.37943
ASRN6AP1B10003682911	protein_coding	ENSRNOT00000009334	protein_coding	1.43085	2.69606	0.93242	1.90848	Atp6v0d2	Ensembl	1394	chr5:33843519-33892462:-	chr5	-	33843519	33892462	ATPase H+ transporting V0 subunit D2 [Source:RGD Symbol;Acc:1306900]	TGTTTTCAGCAAACCCTAATTACTGTTTCACATTTATGGCTTATTGCTCACTGACCTCGC				2.71519	3.12415	2.47213	-1.06557	-1.7172	-1.76604		0.907081	0.88585	0.85593	0.583466	0.626756	0.495272
ASRN6AP1B10007114511	protein_coding	ENSRNOT00000039322	protein_coding	1.40114	2.64111	0.675997	1.5977	Aunip	Ensembl	1313	chr5:152721940-152734572:+	chr5	+	152721940	152734572	aurora kinase A and ninein interacting protein [Source:RGD Symbol;Acc:1589922]	GGGTAAAGATTTGTTTGGTGAAAGGCCAGGTGGGATGAAGCAGTTGTCACTATGGAACAT				1.57115	2.40145	0.373277	-1.0472	-2.20238	-2.26456		0.698065	0.800541	0.755378	0.639202	0.341924	0.415825
ASRN6AP1B10333705111	protein_coding	NM_199269	protein_coding	1.3374	2.52695	0.605238	1.52123	Mdga2	Refseq	3355	chr6:88447717-89292027:-	chr6	-	88447717	89292027		AGGTGCTTTTGTGGCTAAAATGATTACAGCTTCATCTGGTTGAACTCTGGAAAAAGAAAA				-0.439877	-0.525736	-1.32984	-2.02007	-2.08337	-1.97029		0.740032	0.815768	0.659236	0.416755	0.293514	0.361588
ASRN6AP1B10069923911	protein_coding	ENSRNOT00000084602	protein_coding	1.32625	2.50751	0.657602	1.57746	Map4k3	Ensembl	2475	chr6:3278073-3355339:-	chr6	-	3278073	3355339	mitogen-activated protein kinase kinase kinase kinase 3 [Source:RGD Symbol;Acc:621280]	GGAAGGAGACAGAGCCGCATCATGAACTTGATCTACAATTAGAGTACGGGCAAGGACACC				3.27411	3.21077	1.86147	-0.249382	-0.215853	-0.694679		0.566978	0.733331	0.534953	0.26517	0.453747	0.353272
ASRN6AP1B10362132211	protein_coding	ENSRNOT00000004229	protein_coding	1.30751	2.47513	0.652299	1.57167	Rpa1	Ensembl	2043	chr10:62141360-62184874:-	chr10	-	62141360	62184874	replication protein A1 [Source:RGD Symbol;Acc:1307376]	GTACCTTGGGGAACTCAAAGAGAAGGTTGGCTGCGTGTTTGTCAGCATGAACGAGCAGGC				0.975939	0.899178	1.1406	0.0207284	-0.762345	0.125422		0.683857	0.617556	0.68312	0.535103	0.294704	0.456218
ASRN6AP1B10002046011	protein_coding	ENSRNOT00000035512	protein_coding	1.27771	2.42454	0.674139	1.59564	E2f8	Ensembl	2631	chr1:104187100-104202591:-	chr1	-	104187100	104202591	E2F transcription factor 8 [Source:RGD Symbol;Acc:1308091]	CGATGGTGCTAACAAAACCTCCTTTGGAACCCTCTTTGTCCCACAGCGCAAACTGGAAGT		Yes		0.87185	0.77705	1.04506	-1.39197	-2.45108	-1.90619		0.828727	0.855803	0.855581	0.71139	0.444166	0.423662
ASRN6AP1B10007542311	protein_coding	ENSRNOT00000071639	protein_coding	1.25942	2.394	1.04722	2.06654	AABR07037520.1	Ensembl	3540	chrX:23081125-23090507:+	chrX	+	23081125	23090507		GACCAAGCACTGTAGCTGGCTTTGGTAGTGGACTGAACACCAATGCTGGATTCGGCGGTG				5.52848	4.32981	4.02057	2.41762	-0.472266	1.55965		0.45538	0.349561	0.278086	0.246894	0.230301	0.213589
ASRN6AP1B10008548811	protein_coding	ENSRNOT00000032922	protein_coding	1.21064	2.3144	0.625881	1.54315	Fancf	Ensembl	1014	chr1:107231292-107232305:-	chr1	-	107231292	107232305	Fanconi anemia, complementation group F [Source:RGD Symbol;Acc:1561456]	TTGGATGGCGATTTTGAGGTTCCTGGCATGAGCATCTGGACAGACCTCCTGCTGGCCCTG				3.40089	3.00551	1.91714	-0.701545	-1.2566	-1.90838		0.849991	0.898284	0.780661	0.530007	0.570595	0.431634
ASRN6AP1B10449135811	protein_coding	ENSRNOT00000073847	protein_coding	1.18972	2.28109	0.821866	1.76769	Parp8	Ensembl	1566	chr2:49087226-49128501:-	chr2	-	49087226	49128501	Poly [ADP-ribose] polymerase 8 [Source:UniProtKB/Swiss-Prot;Acc:Q3UD82]	TTATGTGAAGTGATCACGTCACCTGACCTGCACAAACATGGCGAGATATGGGTTGTCCCG				0.252941	1.14057	-0.0555913	-0.905511	-1.95069	-2.11898		0.490157	0.804398	0.623199	0.407034	0.287128	0.370841
ASRN6AP1B10499357911	protein_coding	ENSRNOT00000010367	protein_coding	1.17574	2.25909	0.628453	1.54591	Gria3	Ensembl	5030	chrX:127562660-127829753:+	chrX	+	127562660	127829753	glutamate ionotropic receptor AMPA type subunit 3 [Source:RGD Symbol;Acc:70958]	AGGGGGAATGTGGAGCCAAGGACTCCGGGAGTAAGGACAAGACCAGTGCTCTAAGCCTGA				2.34592	2.22499	2.0076	0.431622	0.494874	0.86223		0.484101	0.42851	0.629589	0.242688	0.276768	0.399873
ASRN6AP1B10005072411	protein_coding	ENSRNOT00000083156	protein_coding	1.17277	2.25444	0.687007	1.60994	Tuba1a	Ensembl	1617	chr7:140637287-140640953:-	chr7	-	140637287	140640953	tubulin, alpha 1A [Source:RGD Symbol;Acc:619717]	GTCAGAGACCCGAGCCGTCCACTTCACTGATGGGTTTTAAATAAAATACTCCCTGTCTTA				1.90332	1.92074	2.63749	-1.46909	-1.63246	-2.4986		0.797276	0.859165	0.838444	0.575286	0.609671	0.459371
ASRN6AP1B10002743911	protein_coding	ENSRNOT00000028656	protein_coding	1.16311	2.2394	0.932137	1.9081	Emp3	Ensembl	729	chr1:101900733-101903910:-	chr1	-	101900733	101903910	epithelial membrane protein 3 [Source:RGD Symbol;Acc:621094]	TCTATGCCATCCATGCTAAGGAGATCCTGGCAAAGCACCCGAGTGGAGGCAGCTTCGGCT				1.415	1.80846	1.11099	-1.70808	-1.84329	-1.90785		0.711731	0.740673	0.724487	0.559128	0.406482	0.381079
ASRN6AP1B10760219011	protein_coding	NM_001001719	protein_coding	1.16044	2.23526	0.59829	1.51392	Fancd2	Refseq	4365	chr4:145489869-145551479:+	chr4	+	145489869	145551479		AGAAAAACTTGCCTCTCTGGCCAACAGCTGCTTTGTCGAGCATGGCCTCATGGGGACAAA				0.499835	0.423054	-2.0699	-1.60307	-1.91526	-2.2942		0.871449	0.874112	0.625286	0.501039	0.554018	0.462449
ASRN6AP1B10008331711	protein_coding	ENSRNOT00000000348	protein_coding	1.14297	2.20835	0.930065	1.90536	Sobp	Ensembl	2595	chr20:47750762-47910375:-	chr20	-	47750762	47910375	sine oculis binding protein homolog [Source:RGD Symbol;Acc:1560479]	CGACAAGTCAGACCCGAACCTTAATAACCCCGCGGACGAGGACCACGCCTATGCTCTGCG				2.02902	2.11562	2.36863	-1.38878	-1.52097	-0.580417		0.773548	0.838159	0.851221	0.3271	0.242184	0.42064
ASRN6AP1B10006202111	protein_coding	ENSRNOT00000005722	protein_coding	1.09899	2.14204	0.637985	1.55615	Deptor	Ensembl	1559	chr7:94795214-94995809:+	chr7	+	94795214	94995809	DEP domain containing MTOR-interacting protein [Source:RGD Symbol;Acc:1561030]	TCTTTTTCTCTGACTGTACGCACCTTGACTTTCATACGCTGTTTGAATGCGGAAGAACCG		Yes		5.65896	5.57446	5.11659	4.88523	4.55803	5.12518		0.372738	0.422936	0.25858	0.2283	0.257703	0.19852
ASRN6AP1B10628474711	protein_coding	NM_207594	protein_coding	1.06983	2.09918	0.623561	1.54067	Glo1	Refseq	1079	chr20:9273589-9291608:-	chr20	-	9273589	9291608		AAGCCTGATGATGGGAAAATGAAAGGTCTGGCGTTCGTTCAAGATCCTGATGGCTACTGG				9.87318	9.72933	9.46263	5.12531	5.87888	6.45748		0.705258	0.705311	0.794916	0.370434	0.282071	0.45696
ASRN6AP1B10252030511	protein_coding	ENSRNOT00000093701	protein_coding	1.06169	2.08738	0.744848	1.6758	AABR07037451.2	Ensembl	6114	chrX:20484517-21015836:+	chrX	+	20484517	21015836		GGCATGCAAGTGGTTTCTGTCGGTGGGCCAGGAAAGGGACATGGAAAAGAACAGGCTGGG				1.07882	0.970666	0.139698	-0.317166	-0.500353	-0.520522		0.73619	0.703905	0.62615	0.559448	0.481198	0.295945
ASRN6AP1B10194740911	protein_coding	ENSRNOT00000079579	protein_coding	0.999303	1.99903	0.951244	1.93354	AABR07007032.1	Ensembl	736	chr1:277881585-277939039:-	chr1	-	277881585	277939039		ATCCCGACTGTAAGCAATCCACCAAGACAGAGGAGAAGCTTCGGCCCACCAGGACCTCCT				2.47576	1.40258	1.24716	-0.771812	-1.15898	-0.498358		0.872373	0.876285	0.905989	0.471237	0.52282	0.610381
ASRN6AP1B10497366811	protein_coding	ENSRNOT00000081934	protein_coding	0.993618	1.99117	0.728951	1.65743	Nusap1	Ensembl	4039	chr3:111422435-111452971:+	chr3	+	111422435	111452971	nucleolar and spindle associated protein 1 [Source:RGD Symbol;Acc:1305764]	TTGTCTCGTCCCCTCAACTACAAGCCACACAAAGGAAAGCTGAAACCTTGGGGCCAAGCT				2.16522	1.81026	2.73024	-0.794453	-0.538356	0.288435		0.82378	0.76568	0.851688	0.334894	0.525569	0.538719
ASRN6AP1B10006243911	protein_coding	ENSRNOT00000012088	protein_coding	0.899125	1.86493	0.624588	1.54177	Cdkn2c	Ensembl	1432	chr5:129347732-129352886:-	chr5	-	129347732	129352886	cyclin-dependent kinase inhibitor 2C [Source:RGD Symbol;Acc:2325]	CTTGGAGACTTTGTTTTAAAAATTATTTGTCCTGATGCATCTTTTGCCTAATTAAAACAC				2.23556	2.57248	0.793009	-0.802554	-0.792091	-1.41182		0.846926	0.880858	0.800537	0.519053	0.677102	0.418556
ASRN6AP1B10322049211	protein_coding	ENSRNOT00000035781	protein_coding	0.894983	1.85959	0.714137	1.6405	Tlr3	Ensembl	3382	chr16:50016857-50030312:+	chr16	+	50016857	50030312	toll-like receptor 3 [Source:RGD Symbol;Acc:735171]	AGGAGTAGACTATGATGCAGAGATTGTACCCATAATCTGGACAGAATCATGAAAGGGCGT				1.11212	0.96097	0.161751	-1.72367	-2.04106	-1.44563		0.642244	0.643139	0.564869	0.409127	0.341349	0.315458
ASRN6AP1B10007068011	protein_coding	ENSRNOT00000022963	protein_coding	0.827311	1.77437	0.588891	1.50409	Pgm2l1	Ensembl	4112	chr1:165237847-165286980:+	chr1	+	165237847	165286980	phosphoglucomutase 2-like 1 [Source:RGD Symbol;Acc:1583226]	GATTTCTGTGGTTTTAACCAAATGAAATGTTCTCAGTAATAAACAGGTCTCTCCATAGGC				1.7265	0.203009	-0.040386	-1.07298	-0.430229	-0.952635		0.598195	0.458134	0.322592	0.27245	0.326224	0.309298
ASRN6AP1B10005474711	protein_coding	ENSRNOT00000003650	protein_coding	0.789994	1.72907	0.80242	1.74402	Nuf2	Ensembl	1890	chr13:87818391-87847263:-	chr13	-	87818391	87847263	NUF2, NDC80 kinetochore complex component [Source:RGD Symbol;Acc:1307952]	GTCCCTACTCTGTCTCCTTTTGTATGTGCTGGTTGGAATAAACAAATAGTTACTGACGTC				0.941111	0.592889	0.742341	-0.384088	-0.758869	-0.963422		0.798915	0.794093	0.86417	0.588188	0.561835	0.46015
ASRN6AP1B10290360811	protein_coding	NM_052807	protein_coding	0.788373	1.72713	0.594466	1.50991	Igf1r	Refseq	4693	chr1:128924921-129207049:+	chr1	+	128924921	129207049		GCGCAGCTGATGTGTACGTGCCTGATGAATGGGAGGTAGCTCGGGAGAAGATCACCATGA				3.7443	3.96789	3.32713	3.07895	2.7024	2.77604		0.635267	0.7231	0.666252	0.447416	0.43201	0.46665
ASRN6AP1B10080456011	protein_coding	ENSRNOT00000087065	protein_coding	0.70819	1.63375	0.681602	1.60392	Bub3	Ensembl	1441	chr1:203526850-203537563:+	chr1	+	203526850	203537563	BUB3 mitotic checkpoint protein [Source:RGD Symbol;Acc:1306654]	CGCCAAGTGACAGATGCAGAGACAAAGCCCAAGTCCACGTAATCATCTGGTGAAAGTGGT				0.704157	0.841575	0.0321962	0.078555	0.089785	-0.466506		0.694869	0.721871	0.615231	0.362625	0.47018	0.270273
ASRN6AP1B10007572211	protein_coding	ENSRNOT00000088273	protein_coding	0.689233	1.61243	0.726551	1.65468	Edem1	Ensembl	2931	chr4:140886545-140915779:+	chr4	+	140886545	140915779	ER degradation enhancing alpha-mannosidase like protein 1 [Source:RGD Symbol;Acc:1563633]	TGTGAGCTTCCGTCCCTCGTGCTTCATAGCCAAGGATGCACAATGCTGACCGTCTTTGGC				1.4791	1.97144	1.35788	1.0595	1.02991	0.822418		0.689256	0.764624	0.689338	0.484236	0.422742	0.341268
ASRN6AP1B10101810611	protein_coding	ENSRNOT00000018845	protein_coding	0.676791	1.59858	0.697002	1.62113	Mipep	Ensembl	2338	chr15:41084213-41189894:+	chr15	+	41084213	41189894	mitochondrial intermediate peptidase [Source:RGD Symbol;Acc:621680]	CCCACGGTGGGGGCAAGGAACCTATGCTCATGATTCAAGGCATGCTGCAGAAATGTCCTT				0.605148	0.272436	0.495825	-1.72737	-2.35278	-2.15031		0.823275	0.801188	0.787237	0.479356	0.576527	0.455707
ASRN6AP1B10006711411	protein_coding	ENSRNOT00000024581	protein_coding	0.657409	1.57725	0.816458	1.76108	Slc45a1	Ensembl	2488	chr5:167672145-167696348:-	chr5	-	167672145	167696348	solute carrier family 45, member 1 [Source:RGD Symbol;Acc:708502]	GATCTCAACCTTGGACTTGAAGGTGGTCTGCTGCAGGCTGGCCCCTGAGGAACCAAAGGC				1.4351	2.13439	1.451	-1.56954	-1.63115	-1.6954		0.800131	0.60868	0.700107	0.337485	0.417769	0.362537
ASRN6AP1B10000637911	protein_coding	ENSRNOT00000051751	protein_coding	0.632196	1.54992	0.779875	1.71698	Itih1	Ensembl	2944	chr16:7012354-7026540:-	chr16	-	7012354	7026540	inter-alpha trypsin inhibitor, heavy chain 1 [Source:RGD Symbol;Acc:1306099]	ATCCTGTGATTTCATTAAAGAGAAGCTGTGTCCAATGCAGAGTTGGCTGCCTTTGGGGAG				6.71438	6.51887	7.05639	5.05513	6.26351	5.48167		0.400282	0.290675	0.324811	0.265308	0.124783	0.142254
ASRN6AP1B10475707311	protein_coding	ENSRNOT00000082401	protein_coding	0.625365	1.5426	0.881345	1.84209	Megf11	Ensembl	2544	chr8:70112925-70178561:+	chr8	+	70112925	70178561	multiple EGF-like-domains 11 [Source:RGD Symbol;Acc:1582797]	GGAATGGACAGACGTCAGAACACATACATTATGGACAAAGGCTTCAAAGTTGCACCTGCT				2.44859	3.20055	3.1465	-1.78785	-1.56892	-1.68834		0.786203	0.869168	0.877987	0.384685	0.551011	0.379414
ASRN6AP1B10003387211	protein_coding	ENSRNOT00000018343	protein_coding	0.593852	1.50927	0.623052	1.54013	Gclm	Ensembl	1486	chr2:225827504-225847874:+	chr2	+	225827504	225847874	glutamate cysteine ligase, modifier subunit [Source:RGD Symbol;Acc:619871]	TCTCAGAGTAACTATAGCAGTCTACTAGTAATGTAAATAAAATTGATTCTTTGATCCATG				1.72008	1.86002	0.649315	-0.591551	0.111456	-0.204324		0.603308	0.636281	0.664745	0.183084	0.243754	0.166994
ASRN6AP1B10524069111	protein_coding	ENSRNOT00000006618	protein_coding	0.588185	1.50335	0.607544	1.52366	Ahr	Ensembl	5144	chr6:54963990-55001464:-	chr6	-	54963990	55001464	aryl hydrocarbon receptor [Source:RGD Symbol;Acc:2074]	GCCCTGAGATTCCAGGCTCCCAGGCGTTCCTAAGCAAGTTTCAGAGTCCGAGCATTTTAA		Yes		2.82718	3.03	2.45755	0.927193	1.24723	1.27764		0.417163	0.390399	0.302652	0.223572	0.257144	0.157226
ASRN6AP1B10580939511	protein_coding	NM_134452	protein_coding	0.587163	1.50229	0.648575	1.56762	Col5a1	Refseq	5551	chr3:6430591-6578876:+	chr3	+	6430591	6578876		CCGTGCCCTGGTGGATGGCTGTGCTACCAAGAAAGGCTACCAGAAGACGGTGCTGGAGAT				2.84517	2.8884	3.1561	-1.56383	-1.34998	-1.39404		0.864053	0.84491	0.888127	0.35421	0.438563	0.344201

## Sheet: M2_vs_M1 (hyper-down)
Table S8-2 The hyper m6A mRNA level and down-regulated mRNA expression between M2-L and M1-L
ProbeName	type	Transcript_ID	transcript_type	Foldchange(log2-Scaled)GE	Foldchange GE	Foldchange(log2-Scaled)m6A	Foldchange m6A	GeneSymbol	source	RNAlength	Locus	chrom	strand	txStart	txEnd	description	Sequence	Alias_Gene_symbol	TF		[A7, M2](Expression_level)	[A8, M2](Expression_level)	[A9, M2](Expression_level)	[A4, M1](Expression_level)	[A5, M1](Expression_level)	[A6, M1](Expression_level)		[M7,Test2](Methylation_level)	[M8,Test2](Methylation_level)	[M9,Test2](Methylation_level)	[M4,Test1](Methylation_level)	[M5,Test1](Methylation_level)	[M6,Test1](Methylation_level)
ASRN6AP1B10003361911	protein_coding	ENSRNOT00000014865	protein_coding	-7.741	0.0046744	1.19909	2.29595	Ccl5	Ensembl	545	chr10:70739800-70744315:-	chr10	-	70739800	70744315	C-C motif chemokine ligand 5 [Source:RGD Symbol;Acc:69069]	ATACCATAGAGATTATAACTGTGTCCTCTCCTATGGCCTGGGAGGTGTGCTCTTCACAGG				2.89963	2.79781	3.14032	3.74201	4.39946	4.38358		0.264016	0.214605	0.217565	0.165256	0.122204	0.129951
ASRN6AP1B10005366011	protein_coding	ENSRNOT00000057433	protein_coding	-7.24565	0.00658934	0.972508	1.96225	Cxcl17	Ensembl	795	chr1:82267381-82279145:-	chr1	-	82267381	82279145	C-X-C motif chemokine ligand 17 [Source:RGD Symbol;Acc:1304717]	AATCAGAGACTGCCTGGTTAGAAGCAATAAAGGTTTAGAAATTGTGGTTTCTTAGCATCT				-0.831148	-0.817631	-0.548278	-0.0682017	0.740604	0.679662		0.493243	0.421123	0.648314	0.350924	0.257081	0.348476
ASRN6AP1B10003629111	protein_coding	ENSRNOT00000003012	protein_coding	-6.78126	0.00909153	1.7261	3.30832	LOC100910270	Ensembl	733	chr14:10692764-10714524:+	chr14	+	10692764	10714524	uncharacterized LOC100910270 [Source:RGD Symbol;Acc:6499131]	GGATGCCACTCCTTGACTTGGTTTCTCGTTGCTCCCATCATCAGATATTCCGGCTTATAA				-0.687291	-0.206677	-0.34258	2.11056	2.57266	3.29533		0.225282	0.343215	0.174496	0.167956	0.10048	0.194463
ASRN6AP1B10002988511	protein_coding	ENSRNOT00000013732	protein_coding	-6.67966	0.00975488	1.49932	2.82709	Il6	Ensembl	1045	chr4:3043231-3047807:+	chr4	+	3043231	3047807	interleukin 6 [Source:RGD Symbol;Acc:2901]	GTATCTAAATTATGTTGTTCTCTACGAAGAACTGGCAATATGAATGTTGAAACACTATTT				1.85877	1.03329	0.803891	3.19766	2.96312	3.75466		0.295695	0.476728	0.360353	0.199911	0.170908	0.130526
ASRN6AP1B10001161011	protein_coding	ENSRNOT00000067635	protein_coding	-5.7349	0.0187768	0.656429	1.57618	Pvalb	Ensembl	537	chr7:119429019-119441487:-	chr7	-	119429019	119441487	parvalbumin [Source:RGD Symbol;Acc:3457]	ATGACACCACTCTTCTGGAAAATGCTGGAGAAACAATAAAGGCTGTACCCATCGGACACC				1.18009	1.24525	0.752035	3.02045	3.86217	3.72672		0.361969	0.323661	0.470797	0.265936	0.183975	0.255608
ASRN6AP1B10005492711	protein_coding	ENSRNOT00000006196	protein_coding	-5.42734	0.0232385	0.892248	1.85607	Itln1	Ensembl	1127	chr13:89919667-89929770:+	chr13	+	89919667	89929770	intelectin 1 [Source:RGD Symbol;Acc:1561048]	ACAATGACCTAGTAACTAGAATGCTAATGACCAGAAAAGCGGAATAAATCATGTTCATTG				-0.807136	-1.02807	-0.668121	2.80345	2.89551	3.18104		0.547006	0.708827	0.682421	0.308415	0.573581	0.392539
ASRN6AP1B10002442911	protein_coding	ENSRNOT00000042643	protein_coding	-4.57524	0.0419485	0.95046	1.93249	Wfdc21	Ensembl	380	chr10:71047310-71053191:+	chr10	+	71047310	71053191	WAP four-disulfide core domain 21 [Source:RGD Symbol;Acc:1303147]	AGGAACACATGGGGAGGGACAAGGCGGTGTTTCTTTTAATAAAGCATTAATGTAAAAGTC				-1.32496	-0.580674	-0.414007	-0.541985	0.235761	0.449399		0.530453	0.595289	0.553101	0.261174	0.305975	0.471288
ASRN6AP1B10004946911	protein_coding	ENSRNOT00000057022	protein_coding	-3.79444	0.0720709	0.604786	1.52075	Cd5l	Ensembl	1965	chr2:186685104-186696117:+	chr2	+	186685104	186696117	Cd5 molecule-like [Source:RGD Symbol;Acc:1308526]	TGCATATCTTAGCTACTGCGTGTGAATTATACTACAATAAACATGATGAGTGTTCAGGTA				1.17736	0.793103	0.973399	2.58274	3.71502	3.53518		0.599482	0.461073	0.549197	0.416997	0.196127	0.30447
ASRN6AP1B10089046011	protein_coding	NM_001008510	protein_coding	-3.74472	0.0745978	0.767719	1.70258	Isg20	Refseq	817	chr1:140602260-140608892:+	chr1	+	140602260	140608892		AGGGCCACGCCATTTGCTGAAGCCAGGCTAGAGATCCTGCAGCTTCTGAAAGGCAAGCTG				1.2265	1.11191	1.39055	3.06484	3.64634	2.34224		0.359409	0.392298	0.271994	0.254342	0.250114	0.121061
ASRN6AP1B10114187011	protein_coding	ENSRNOT00000082664	protein_coding	-3.63873	0.0802849	1.15753	2.23074	Zfp955a	Ensembl	1776	chr7:15785410-15788262:+	chr7	+	15785410	15788262	zinc finger protein 955A [Source:RGD Symbol;Acc:1598322]	ACCTGATTTCCATAGGAAAGACAGAGGAAGAAAGTATGGATGTGAATTACCCAATGGTCC				-2.7783	-2.99115	-3.13059	3.20616	1.85143	2.32439		0.624469	0.648834	0.721376	0.362027	0.460943	0.251711
ASRN6AP1B10447311411	protein_coding	ENSRNOT00000089624	protein_coding	-3.54475	0.085689	0.968084	1.95624	Plscr1	Ensembl	804	chr8:99713783-99725021:+	chr8	+	99713783	99725021	phospholipid scramblase 1 [Source:RGD Symbol;Acc:620521]	TCAGATTCTGATTCATCAGCAAGTCGAACTTCTAGAAGTCTTAACAGGCTTTGAAACAAA		Yes		-0.669268	-0.231906	-0.538275	0.3696	1.42876	1.13046		0.508842	0.571295	0.474302	0.289509	0.255182	0.290957
ASRN6AP1B10002753911	protein_coding	ENSRNOT00000034930	protein_coding	-3.0717	0.11894	0.682649	1.60508	RGD1561113	Ensembl	252	chr3:11408348-11410732:-	chr3	-	11408348	11410732	similar to Hypothetical UPF0184 protein C9orf16 homolog [Source:RGD Symbol;Acc:1561113]	CCATGTTGGATCAGATCAACTCTTGTCTGGACCACCTGGAGGAGAAGAACGACCACCTCC				-0.0230567	-0.147425	-0.418471	4.46467	4.90861	3.76347		0.375644	0.454523	0.495078	0.28049	0.242669	0.162612
ASRN6AP1B10358771511	protein_coding	ENSRNOT00000088416	protein_coding	-2.69129	0.154824	1.04537	2.06389	Gsta3	Ensembl	1146	chr9:27408333-27417023:+	chr9	+	27408333	27417023	glutathione S-transferase alpha 3 [Source:RGD Symbol;Acc:1591980]	CAGCGAAGAAGATCTTCAGTTAATTCAGTCAGCTATGGATACACTGTACCCACAAAGCCA				1.29341	1.28966	1.43478	3.4657	3.21641	3.14901		0.252608	0.234518	0.351427	0.11264	0.0856992	0.13124
ASRN6AP1B10003540111	protein_coding	ENSRNOT00000063878	protein_coding	-2.47732	0.179578	0.712916	1.63911	Ccdc188	Ensembl	1556	chr11:86917667-86920094:-	chr11	-	86917667	86920094	coiled-coil domain containing 188 [Source:MGI Symbol;Acc:MGI:3647803]	CTGGAGGTGGACGACTTCCTGCCTTTCTAGAACAGAAGCCCAGTGGCCCCAGCAAGGAGG				0.0640205	-0.340687	-0.528871	4.67685	5.43023	6.29208		0.507009	0.448759	0.477448	0.305021	0.266986	0.337292
ASRN6AP1B10021399211	protein_coding	ENSRNOT00000018325	protein_coding	-2.31532	0.200918	0.662307	1.58261	Gsta1	Ensembl	1157	chr9:27436258-27452902:-	chr9	-	27436258	27452902	glutathione S-transferase alpha 1 [Source:RGD Symbol;Acc:2753]	AGGACAAAGCAAGGAACCGTTACTTTCCTGCCTTTGAAAAGGTGTTGAAGAGCCATGGAC				2.125	2.31916	2.84912	3.07638	3.47845	4.00929		0.381036	0.432957	0.390182	0.259098	0.276497	0.206675
ASRN6AP1B10005819111	protein_coding	ENSRNOT00000002838	protein_coding	-2.29636	0.203576	0.810911	1.75432	Eva1c	Ensembl	1956	chr11:31002451-31075809:+	chr11	+	31002451	31075809	eva-1 homolog C [Source:RGD Symbol;Acc:1307569]	AGGGACACCTCACTGTTTACAGCACACCCTGGAATAAATTGGGAGGAAGACGTGGAGTCT				1.39338	0.307699	-0.542016	3.06922	2.74905	3.41468		0.257274	0.351125	0.227781	0.17324	0.133664	0.0982438
ASRN6AP1B10003013411	protein_coding	ENSRNOT00000016475	protein_coding	-2.19579	0.218274	0.585217	1.50027	Mgarp	Ensembl	1206	chr2:140444965-140453107:-	chr2	-	140444965	140453107	mitochondria-localized glutamic acid-rich protein [Source:RGD Symbol;Acc:1586369]	CTTTCTCTTACTTTATTATATGTAAGACTAGATTGTTGGGTTTGACGTGAACTCATTTAA				2.07034	2.11132	0.681664	2.65326	2.0505	2.77105		0.337985	0.443947	0.362663	0.213647	0.351223	0.176941
ASRN6AP1B10408876911	protein_coding	ENSRNOT00000085931	protein_coding	-2.18325	0.220179	0.670637	1.59178	AABR07012302.1	Ensembl	327	chr2:192538899-192567057:+	chr2	+	192538899	192567057		CCTCCTGCAAAGTGTCCAGAGCCTTGTTTTGTGCCATAGTGTCCTGAGCCATGCCTCCCT				2.7538	2.71636	2.15732	4.51644	4.79055	4.63818		0.631355	0.632234	0.591496	0.492978	0.288357	0.409446
ASRN6AP1B10001188511	protein_coding	ENSRNOT00000091813	protein_coding	-2.10589	0.232307	0.639578	1.55787	LOC102550598	Ensembl	228	chr2:192520733-192520960:+	chr2	+	192520733	192520960	small proline-rich protein 2I-like [Source:RGD Symbol;Acc:7690861]	AAATGCCCTCCTGTGCAACCTCATCCACCCTGCCAGCAGAAGTGTCCACCCAAGAGCAAG				-2.87638	-3.05487	-2.90412	0.855407	0.0188758	0.924596		0.670719	0.689437	0.745181	0.32419	0.431634	0.320392
ASRN6AP1B10424674611	protein_coding	ENSRNOT00000085195	protein_coding	-2.07317	0.237637	1.17599	2.25948	Gsta1	Ensembl	435	chr9:27368272-27447877:-	chr9	-	27368272	27447877	glutathione S-transferase alpha 1 [Source:RGD Symbol;Acc:2753]	AGGACAAAGCAAGGAACCGTTACTTTCCTGCCTTTGAAAAGGTGAGAGGAAGTTCACTGA				1.46954	1.46201	0.772227	3.41606	3.50592	3.33155		0.523673	0.48152	0.528293	0.388	0.275267	0.300113
ASRN6AP1B10007685311	protein_coding	ENSRNOT00000011141	protein_coding	-2.06898	0.238327	0.632662	1.55042	Gprc5d	Ensembl	1402	chr4:168872897-168884886:-	chr4	-	168872897	168884886	G protein-coupled receptor, class C, group 5, member D [Source:RGD Symbol;Acc:1563887]	TGGACACAGCCTCTGAAGACTATCATGTCCTGCACAATTACAATCTTGTTGTCACCCTAC				-0.541252	-0.226013	-1.22704	6.38779	6.7176	6.63725		0.626285	0.518684	0.387979	0.241786	0.281094	0.25834
ASRN6AP1B10007013211	protein_coding	ENSRNOT00000078351	protein_coding	-1.93776	0.261021	1.34728	2.54432	S100a3	Ensembl	898	chr2:189955836-189996029:+	chr2	+	189955836	189996029	S100 calcium binding protein A3 [Source:RGD Symbol;Acc:620260]	GTTGCAGGGGTCAGCACAGAATGAGCCTCATCCTGGAAAACCACCTCCCTGATAATGGTT				0.519066	0.22999	-0.0813958	1.07197	1.88972	2.04094		0.558206	0.390242	0.489311	0.290645	0.30681	0.345368
ASRN6AP1B10006383311	protein_coding	ENSRNOT00000037390	protein_coding	-1.90468	0.267076	0.633842	1.55169	Ap4e1	Ensembl	3628	chr3:119484677-119548621:+	chr3	+	119484677	119548621	adaptor-related protein complex 4, epsilon 1 subunit [Source:RGD Symbol;Acc:1562199]	GGTTATGTGTTTTCTTCTTGATTCCTGCTAAGAATGATCCCCAAGAAACTATGTCATTAA				0.459218	0.0650984	-0.185309	1.18172	1.10947	0.832211		0.536443	0.479606	0.509986	0.261013	0.333205	0.21193
ASRN6AP1B10001372411	protein_coding	ENSRNOT00000039909	protein_coding	-1.77482	0.292231	0.710672	1.63657	Ankrd37	Ensembl	872	chr16:49462889-49465888:+	chr16	+	49462889	49465888	ankyrin repeat domain 37 [Source:RGD Symbol;Acc:1565715]	CCTGAGGAGGAAAGCTTTCTTCCAAGTGAAGAGAAATTCATTCATGCATGTGTTTACATG				-1.10664	-0.914531	-1.34087	0.0237202	1.07569	0.762771		0.46569	0.528807	0.397047	0.30537	0.211018	0.289476
ASRN6AP1B10195647711	protein_coding	ENSRNOT00000071402	protein_coding	-1.74141	0.299077	0.788079	1.72677	Nrxn1	Ensembl	2994	chr6:13886745-14523961:-	chr6	-	13886745	14523961	neurexin 1 [Source:RGD Symbol;Acc:628659]	CGCTCTGCAATGACCCTGGGACGACGTATATCTTTAGCAAAGGTGGTGGACAAATTACAT				-2.22506	-2.94988	-2.51887	5.19635	4.08427	3.06455		0.454095	0.659689	0.685348	0.181273	0.334611	0.120506
ASRN6AP1B10002110611	protein_coding	ENSRNOT00000043486	protein_coding	-1.73381	0.300657	1.2389	2.36019	Defb52	Ensembl	381	chr16:75572070-75574546:+	chr16	+	75572070	75574546	defensin beta 52 [Source:RGD Symbol;Acc:1565394]	ACCTGAGAAATTTACCTTCCCCATCCTTCCTGAATAAAACCAGAACACTGAAACCCTCAA				0.596719	0.563065	0.695987	0.900966	1.31837	1.61942		0.432133	0.453383	0.476647	0.238566	0.326568	0.334664
ASRN6AP1B10007047311	protein_coding	ENSRNOT00000020265	protein_coding	-1.72882	0.301698	0.653767	1.57327	Ifitm3	Ensembl	700	chr1:213810696-213811901:-	chr1	-	213810696	213811901	interferon induced transmembrane protein 3 [Source:RGD Symbol;Acc:1595844]	TCTGGTTTCTGATCCTGACGTGCTCCACCATCTGCAGCTGCATCCCTCCTTGCCCCTCTG				1.41506	1.25614	0.5679	3.92362	3.67046	2.23239		0.371911	0.525826	0.330139	0.260199	0.418236	0.140005
ASRN6AP1B10023419611	protein_coding	ENSRNOT00000064611	protein_coding	-1.65793	0.316894	0.674829	1.59641	Fxyd2	Ensembl	195	chr8:49710477-49716955:+	chr8	+	49710477	49716955	FXYD domain-containing ion transport regulator 2 [Source:RGD Symbol;Acc:2173]	GCAAAAGATTCCGCTGTGGGGGCAGTAAGAAGCATAGGCAGGTCAATGAAGATGAGCTGT				2.33272	1.12612	0.743	3.74012	3.26721	4.14047		0.230872	0.298788	0.153682	0.144913	0.168266	0.118602
ASRN6AP1B10137769311	protein_coding	ENSRNOT00000051075	protein_coding	-1.51257	0.350485	0.589538	1.50476	LOC100365958	Ensembl	1855	chr7:71065197-71072689:+	chr7	+	71065197	71072689	Rdh2 protein-like [Source:RGD Symbol;Acc:2318031]	GCAGATGCCCGTCTCATTTTGACTCAGAGTCTGTCCCTCTGCTTGTCTTCTATAAGTCAT				1.66546	1.19879	1.81356	2.30998	2.8664	2.50428		0.302056	0.280508	0.308135	0.204472	0.142284	0.19017
ASRN6AP1B10509629111	protein_coding	NM_001037337	protein_coding	-1.45609	0.36448	0.895427	1.86016	AABR07031735.1	Refseq	4738	chr18:30913655-30971113:+	chr18	+	30913655	30971113		TGGTCAGAGGCAGAATTGGAAATCATCCTCAACTGACAATGATCCCCATGCAAAGGCCGG	Pcdhga12			1.80497	1.17509	1.30678	8.96932	9.48621	9.05432		0.275017	0.356997	0.191176	0.120673	0.119339	0.118528
ASRN6AP1B10859423911	protein_coding	ENSRNOT00000075708	protein_coding	-1.44499	0.367295	0.608765	1.52495	Gnb5	Ensembl	1053	chr8:82257849-82285184:+	chr8	+	82257849	82285184	G protein subunit beta 5 [Source:RGD Symbol;Acc:620759]	GGGGCTGACGTCCTCTGCTTGGATCTGGCCCCTCCAGAAACTGGAAACACCTTCGTGTCC				-0.463993	-0.564126	-0.490802	0.256973	0.727819	0.976194		0.3763	0.158577	0.615305	0.255204	0.251682	0.236689
ASRN6AP1B10003416311	protein_coding	ENSRNOT00000021533	protein_coding	-1.34705	0.393095	0.588389	1.50357	Maip1	Ensembl	1378	chr9:64095978-64103907:+	chr9	+	64095978	64103907	matrix AAA peptidase interacting protein 1 [Source:RGD Symbol;Acc:1303159]	TTTTGTATTATTTGGAAATACTCAGCATACTGACCTAATACAATAAAGCATTTTCCACAG				-1.80434	-1.75199	-1.52181	1.90279	1.62407	2.31119		0.466327	0.363074	0.577235	0.179865	0.248887	0.201816
ASRN6AP1B10241777311	protein_coding	ENSRNOT00000077883	protein_coding	-1.23342	0.425309	0.631899	1.5496	Vav3	Ensembl	4742	chr2:212257225-212585818:+	chr2	+	212257225	212585818	vav guanine nucleotide exchange factor 3 [Source:RGD Symbol;Acc:1565941]	CTTCCACTCCTTTCTGGTCAGTGCTAAGTCCCAAAGTTCTGGGCATTGCCATCGCTCGGT				0.215936	-0.329814	0.346094	1.8503	1.62613	1.72957		0.377812	0.286644	0.378555	0.21717	0.130996	0.305183
ASRN6AP1B10920330511	protein_coding	ENSRNOT00000084674	protein_coding	-1.2291	0.426584	0.738002	1.66786	Tmbim6	Ensembl	898	chr7:141053876-141068789:+	chr7	+	141053876	141068789	transmembrane BAX inhibitor motif containing 6 [Source:RGD Symbol;Acc:3842]	TCCGGTTTTAGCCGAGCGGGGAAGCTCCGAAGAGGTGGGCTAAGAAGCGGAGGCTGCGCT				0.542275	0.202836	0.108458	3.52631	4.23454	4.32689		0.891534	0.870537	0.817533	0.551171	0.495674	0.468273
ASRN6AP1B10186736211	protein_coding	NM_001012201	protein_coding	-1.18304	0.440422	0.708213	1.63378	Cadm1	Refseq	1801	chr8:51858906-52189267:+	chr8	+	51858906	52189267		GGCCGCGGCACTGATCCCCACAGGTGATGGGCAGAATCTGTTTACTAAGGACGTGACGGT				-0.679417	-0.357483	-0.743378	0.275577	0.470434	0.543237		0.587502	0.699967	0.678428	0.375129	0.417336	0.347101
ASRN6AP1B10459453011	protein_coding	ENSRNOT00000037218	protein_coding	-1.15997	0.447522	0.629314	1.54683	LOC100365958	Ensembl	1697	chr7:71057911-71072423:+	chr7	+	71057911	71072423	Rdh2 protein-like [Source:RGD Symbol;Acc:2318031]	TCTTCCCTCTGAAGACAGGGCAGGCCATTTTGACTCAGAGTCTGTCCCTCTGCTTGTCTT				2.48013	2.39433	1.92247	9.03378	8.84955	9.25738		0.431422	0.419078	0.335914	0.149726	0.116542	0.0923469
ASRN6AP1B10342777911	protein_coding	ENSRNOT00000068353	protein_coding	-1.09028	0.469669	0.69803	1.62229	Cdadc1	Ensembl	1020	chr15:39882478-39893979:-	chr15	-	39882478	39893979	cytidine and dCMP deaminase domain containing 1 [Source:RGD Symbol;Acc:1311845]	GCCCAAGGGCAAAAATCTCAGAAAACTGAAGAGGAAACCCGTGGTCCCTTAGGAGATAAT				0.0876033	0.0617218	0.124496	2.20576	1.60896	1.66053		0.539713	0.541435	0.710741	0.193251	0.249191	0.316772
ASRN6AP1B10006648911	protein_coding	ENSRNOT00000016089	protein_coding	-1.0491	0.48327	0.607682	1.52381	Isca2	Ensembl	801	chr6:108488678-108490188:+	chr6	+	108488678	108490188	iron-sulfur cluster assembly 2 [Source:RGD Symbol;Acc:1563216]	TCAACCTTAATCACTGGTTGGAACCCTAGCACTTAGTACCTCTAGGACTCCAAAATTTGG				-1.14247	-1.26488	0.462929	1.46319	1.76145	1.03789		0.569827	0.474225	0.496781	0.290642	0.318628	0.384544
ASRN6AP1B10290048511	protein_coding	ENSRNOT00000044274	protein_coding	-1.02318	0.492032	0.786703	1.72513	Fam118a	Ensembl	2444	chr7:125937928-125964453:+	chr7	+	125937928	125964453	family with sequence similarity 118, member A [Source:RGD Symbol;Acc:1560783]	ACCACCTTACTGGGTAATGCATGTCAGGACTGTGCAAAGAGGAAGCTGGAAGAGAATGGA				3.17986	3.35334	3.10271	3.53623	3.79058	4.36767		0.546673	0.555462	0.54625	0.344586	0.390852	0.292496
ASRN6AP1B10159511311	protein_coding	ENSRNOT00000068085	protein_coding	-1.00095	0.499671	0.730217	1.65889	Cystm1	Ensembl	312	chr18:29191731-29221972:+	chr18	+	29191731	29221972	Cysteine-rich and transmembrane domain-containing protein 1 [Source:UniProtKB/Swiss-Prot;Acc:Q8K353]	AAGACCACAGTGTACATTTTGGAACGGGAAAGGAAGACGAACACGGATGCTGGGTGTCAG				0.234062	0.269888	-0.123233	0.8632	1.51736	0.105864		0.38332	0.495281	0.330414	0.243416	0.33249	0.132229
ASRN6AP1B10447018111	protein_coding	ENSRNOT00000012017	protein_coding	-0.928131	0.525539	0.920671	1.893	Chst11	Ensembl	1989	chr7:26645422-26859716:-	chr7	-	26645422	26859716	carbohydrate sulfotransferase 11 [Source:RGD Symbol;Acc:1308400]	GTATGTTGCACCCAGTCATGCGGAGGAATCCCTTTGGCGTGGACATCTGCTGCCGGAAGG				2.95563	2.7677	1.59166	3.66094	4.03203	4.15974		0.401464	0.35952	0.411943	0.348304	0.223682	0.20749
ASRN6AP1B10142604411	protein_coding	ENSRNOT00000082677	protein_coding	-0.886892	0.540778	0.673393	1.59482	Adcy10	Ensembl	4929	chr13:83721300-83787018:+	chr13	+	83721300	83787018	adenylate cyclase 10 [Source:RGD Symbol;Acc:708450]	TCTGGACAATCCTTTCTAATAATTATGAATGAGAACAAAGATTGCAGTAAGGACCGTTGT				0.171447	0.323056	-0.194571	1.62909	2.27876	2.10613		0.516152	0.5597	0.553365	0.41664	0.293343	0.339978
ASRN6AP1B10657040711	protein_coding	ENSRNOT00000088885	protein_coding	-0.870497	0.546958	0.625714	1.54297	Hint3	Ensembl	833	chr1:29413425-29423288:+	chr1	+	29413425	29423288	histidine triad nucleotide binding protein 3 [Source:RGD Symbol;Acc:621603]	ACAGATGTGAGGTTGATTATTTGCTTGAAAAGCTAAGAAAATAAAGATGTGAACCATGGA				-0.0126864	-0.0956558	-1.00469	0.481975	0.0950089	0.970661		0.408933	0.574331	0.384211	0.105236	0.549106	0.203106
ASRN6AP1B10954649811	protein_coding	ENSRNOT00000065127	protein_coding	-0.820937	0.566074	0.693053	1.6167	Sgpl1	Ensembl	2038	chr20:30702005-30749940:-	chr20	-	30702005	30749940	sphingosine-1-phosphate lyase 1 [Source:RGD Symbol;Acc:628599]	TGGAGCCCCTGCGAGGAAGAAAGGCGCGTGGTCCACGGCTTTGTGAGAGACGCAGTAGCA				7.84178	8.06003	7.14395	8.33507	8.02936	8.93612		0.460411	0.556765	0.527718	0.350843	0.282275	0.390992
ASRN6AP1B10496680911	protein_coding	ENSRNOT00000084552	protein_coding	-0.751597	0.593946	0.593137	1.50852	Actr3	Ensembl	2466	chr13:41695183-41738658:-	chr13	-	41695183	41738658	ARP3 actin related protein 3 homolog [Source:RGD Symbol;Acc:71024]	TGCCATTCTAATAAAGGCAAAAATTTCTTTTTACTACTTGTTTCAGGCTCTTTGGTCTCT				5.05222	5.20318	5.26838	6.4932	6.28559	6.78615		0.639858	0.598607	0.531631	0.402111	0.42147	0.353684
ASRN6AP1B10615538511	protein_coding	ENSRNOT00000051349	protein_coding	-0.701901	0.614761	0.771735	1.70732	Arl5b	Ensembl	5280	chr17:82065937-82091362:+	chr17	+	82065937	82091362	ADP-ribosylation factor like GTPase 5B [Source:RGD Symbol;Acc:1305569]	TGGCTATTACAAAAGAAGAATTATACAGAATGCTGGCTCACGAGGATTTACGGAAAGCCG				1.86888	1.85587	0.93824	2.32769	2.75055	3.285		0.337801	0.248867	0.380889	0.273522	0.19351	0.157359
ASRN6AP1B10003293811	protein_coding	ENSRNOT00000006321	protein_coding	-0.686193	0.621492	0.681305	1.60359	Jkamp	Ensembl	1455	chr6:94835845-94849784:+	chr6	+	94835845	94849784	JNK1/MAPK8-associated membrane protein [Source:RGD Symbol;Acc:1308917]	AGATTGTCCAGCTAGTATATGCTTGGGTTTTATCTTTTGACTTATCGGACCTGGGGTCTG				6.21091	6.30963	6.56104	7.06182	7.49455	7.6725		0.346046	0.316517	0.332443	0.25761	0.21874	0.176623
ASRN6AP1B10003470511	protein_coding	ENSRNOT00000057461	protein_coding	-0.660995	0.632442	0.598227	1.51385	Col4a2	Ensembl	4938	chr16:83387364-83438561:-	chr16	-	83387364	83438561	collagen type IV alpha 2 chain [Source:RGD Symbol;Acc:1308085]	GACCACAATTCCTGAGCAGAACTTCCAGAGCACACCATCCGCTGACACGCTCAAGGCCGG				2.20584	2.15904	1.75307	3.39193	3.86661	4.04588		0.392616	0.408185	0.399207	0.337037	0.163626	0.262085

## Sheet: M2_vs_M1 (hypo-up)
Table S8-3 The hypo m6A mRNA level and up-regulated mRNA expression between M2-L and M1-L
ProbeName	type	Transcript_ID	transcript_type	Foldchange(log2-Scaled)GE	Foldchange GE	Foldchange(log2-Scaled)m6A	Foldchange m6A	GeneSymbol	source	RNAlength	Locus	chrom	strand	txStart	txEnd	description	Sequence	Alias_Gene_symbol	TF		[A7, M2](Expression_level)	[A8, M2](Expression_level)	[A9, M2](Expression_level)	[A4, M1](Expression_level)	[A5, M1](Expression_level)	[A6, M1](Expression_level)		[A7, M2](Methylation_level)	[A8, M2](Methylation_level)	[A9, M2](Methylation_level)	[A4, M1](Methylation_level)	[A5, M1](Methylation_level)	[A6, M1](Methylation_level)
ASRN6AP1B10007326511	protein_coding	ENSRNOT00000009778	protein_coding	7.96495	249.855	-0.928763	0.525309	Cyb561	Ensembl	2683	chr10:94136993-94147556:-	chr10	-	94136993	94147556	cytochrome b-561 [Source:RGD Symbol;Acc:1310987]	TGACGTACATACAGTGTGTTGTTGGTTCAACAGACAAATCAATAAATGTCTACAGCCGAC				6.1461	8.54321	7.52221	6.04943	5.07572	3.53768		0.113601	0.0369836	0.0465593	0.123905	0.116173	0.166899
ASRN6AP1B10003417111	protein_coding	ENSRNOT00000022256	protein_coding	6.61898	98.2903	-1.12421	0.458753	Pclaf	Ensembl	333	chr8:71514281-71526182:+	chr8	+	71514281	71526182	PCNA clamp associated factor [Source:RGD Symbol;Acc:1303041]	AAAGCAAAGAGAAAAGCATGTCCTTTGCAACCTGATCACAGAGATGATGAAAATGAATAG				1.74095	5.09211	3.56338	1.61048	0.538105	0.284062		0.293838	0.0452458	0.106969	0.319314	0.402338	0.627675
ASRN6AP1B10008069711	protein_coding	ENSRNOT00000014764	protein_coding	4.60044	24.2588	-1.17865	0.441765	Calcb	Ensembl	961	chr1:184271590-184276475:+	chr1	+	184271590	184276475	calcitonin-related polypeptide, beta [Source:RGD Symbol;Acc:620997]	GCCTTGATGTCTCAGAACATAACTGTAAATTTATTTAAGGAAATGTCAAAATTGTACCAT				1.32115	1.10801	0.889276	0.208248	-0.571506	0.0160456		0.254363	0.282372	0.142427	0.525114	0.347835	0.288723
ASRN6AP1B10003205111	protein_coding	ENSRNOT00000089414	protein_coding	4.28925	19.5521	-1.13584	0.455071	Magea10	Ensembl	969	chrX:152366893-152367861:-	chrX	-	152366893	152367861	MAGE family member A10 [Source:RGD Symbol;Acc:1563693]	CCCAGATCATACCCAGTGTGGTATGCAGAGGCTTTGAGAGATGAGGAAGAGAGGGAATAG				0.157189	1.09773	-0.252089	0.0766253	-0.21339	-1.84145		0.382505	0.410879	0.382122	0.734166	0.6547	0.555716
ASRN6AP1B10488348711	protein_coding	ENSRNOT00000058675	protein_coding	4.01688	16.1883	-1.54115	0.343611	Tex21	Ensembl	1912	chr6:99236653-99274269:-	chr6	-	99236653	99274269	testis expressed 21 [Source:RGD Symbol;Acc:1560347]	TCCCTGTGAAGGTGAGGGACAATAATAAAGTCTGCAACTCTGAGAGAGACAACATTGTTT				1.26154	3.29307	1.75027	1.44127	1.45936	1.52752		0.337978	0.0952683	0.157292	0.471603	0.503252	0.581235
ASRN6AP1B10138983511	protein_coding	ENSRNOT00000076927	protein_coding	3.96221	15.5863	-2.43578	0.184824	Zfp248	Ensembl	2755	chr4:150483565-150506557:-	chr4	-	150483565	150506557	zinc finger protein 248 [Source:RGD Symbol;Acc:1561270]	GGAAGACTGTGTGCTCGCCGAAAGTCTGGGACAAGTTTAAGGAGAGAGGAGCAAGTGTCA		Yes		0.832411	3.02046	1.22581	0.876036	0.465914	0.28185		0.378104	0.130794	0.121829	0.417941	0.413505	0.490151
ASRN6AP1B10008569911	protein_coding	ENSRNOT00000033716	protein_coding	3.94432	15.3942	-0.86066	0.550701	LOC680520	Ensembl	492	chr11:44072043-44075501:+	chr11	+	44072043	44075501	similar to CG4349-PA [Source:RGD Symbol;Acc:1590640]	AAAACTCAACTTACTTTTCATCAAAGAGTAGAAAAGGAGAGAGAAATGCAAGTCCAGACT				2.16893	2.09408	0.649348	0.506688	1.54216	0.0883373		0.365345	0.294127	0.249627	0.562404	0.624817	0.593125
ASRN6AP1B10176699811	protein_coding	ENSRNOT00000064868	protein_coding	3.92814	15.2225	-0.667934	0.629407	Cdca7l	Ensembl	2566	chr6:145740035-145785606:+	chr6	+	145740035	145785606	cell division cycle associated 7 like [Source:RGD Symbol;Acc:1564080]	ACCTGGAGAGCTTACAGAAGCAGCTGTAGAAGATCGTCGAGAGGAGAGGGATCGCTCCAA				-1.09991	-0.386718	-1.77757	-1.70251	-2.21693	-3.22504		0.578805	0.327487	0.330098	0.764203	0.815282	0.616431
ASRN6AP1B10001872111	protein_coding	ENSRNOT00000005909	protein_coding	3.89703	14.8978	-1.08594	0.471086	Tspan8	Ensembl	1165	chr7:58814805-58847563:+	chr7	+	58814805	58847563	tetraspanin 8 [Source:RGD Symbol;Acc:621783]	GTATCTTCACATGTACTCAGCTCATTTAACTGTGAAGGACATAATAAAAGTGGTCGTGTA				2.74729	6.6132	5.07014	2.86004	1.5308	-0.254169		0.112565	0.0227796	0.0284778	0.072806	0.110566	0.159748
ASRN6AP1B10459541711	protein_coding	ENSRNOT00000049325	protein_coding	3.86366	14.5572	-2.15172	0.225044	Pdgfd	Ensembl	3234	chr8:4440876-4668545:+	chr8	+	4440876	4668545	platelet derived growth factor D [Source:RGD Symbol;Acc:621880]	TGCGCAATGCCAACCTCAGGAGAGATGACTTGTACCGGAGAGATGAGAACATTCGGGTGA				1.04203	0.84716	0.154515	0.0686809	0.224965	-1.00752		0.435774	0.333269	0.540546	0.800199	0.68613	0.703756
ASRN6AP1B10178656811	protein_coding	ENSRNOT00000042854	protein_coding	3.83226	14.2438	-1.2212	0.428927	Arpp21	Ensembl	3204	chr8:120323901-120446507:-	chr8	-	120323901	120446507	cAMP regulated phosphoprotein 21 [Source:RGD Symbol;Acc:1593239]	GGCATCACAGCCTCAGATGACAGGGCCACTGGTCACTCAGAGAGAAGAGATGGCTGCGCA				2.19789	2.93511	1.94335	1.61484	1.68307	0.823286		0.480148	0.387697	0.462613	0.658922	0.671865	0.720049
ASRN6AP1B10054257711	protein_coding	ENSRNOT00000022290	protein_coding	3.81671	14.0911	-1.79661	0.28785	Sned1	Ensembl	5597	chr9:100380515-100437056:+	chr9	+	100380515	100437056	sushi, nidogen and EGF-like domains 1 [Source:RGD Symbol;Acc:1566079]	TCATGGGCTTGGACTGCAGAGAGAGAATTCTCAATGACTGCGATTGCCGGAATGGAGGCA				0.802223	0.587865	0.363381	-0.772038	-0.323705	-0.172689		0.312944	0.240347	0.352984	0.575093	0.642177	0.696904
ASRN6AP1B10200316911	protein_coding	ENSRNOT00000073948	protein_coding	3.79719	13.9017	-1.47081	0.360779	Ltn1	Ensembl	2293	chr11:27023329-27031407:-	chr11	-	27023329	27031407	listerin E3 ubiquitin protein ligase 1 [Source:RGD Symbol;Acc:1311238]	AGGAGGAAAGGTGCAGTCCATGTCATAGAGAGGAGGGAAGAGAGAAGGTCTTCGTGCTCT		Yes		2.04644	1.78569	0.360646	-0.400982	0.124069	-0.773742		0.104177	0.19091	0.133607	0.150512	0.511329	0.536605
ASRN6AP1B10006799011	protein_coding	ENSRNOT00000040965	protein_coding	3.79296	13.861	-1.71006	0.305648	Ccdc177	Ensembl	2109	chr6:104406897-104409005:-	chr6	-	104406897	104409005	coiled-coil domain containing 177 [Source:RGD Symbol;Acc:1561115]	CTGGAGAAGGAGAGGGCCCAGCGTGCCAACAAGGAGAAGGTGGAGAGAGACGAAGACTGC				5.86495	5.58689	5.57374	5.24621	4.33225	4.90595		0.134881	0.261348	0.122122	0.247097	0.389225	0.157025
ASRN6AP1B10005024411	protein_coding	ENSRNOT00000039874	protein_coding	3.77434	13.6833	-1.78573	0.290029	Magea8	Ensembl	933	chrX:43183381-43184313:+	chrX	+	43183381	43184313	melanoma antigen, family A, 8 [Source:RGD Symbol;Acc:1565778]	GAAAAATATGCAGAAGCTCTGAGAGATGAGATAGACAGGGTCGAGGCCTGGATCTTCCAG				2.0188	2.19616	0.370349	0.903229	0.479379	0.248187		0.236079	0.262312	0.302794	0.475678	0.580187	0.501785
ASRN6AP1B10005415611	protein_coding	ENSRNOT00000092044	protein_coding	3.76259	13.5723	-1.05145	0.482483	Nccrp1	Ensembl	1431	chr1:85213652-85217258:+	chr1	+	85213652	85217258	non-specific cytotoxic cell receptor protein 1 homolog (zebrafish) [Source:RGD Symbol;Acc:1305932]	TTGTCTCACATGGCTGAATAAACCTTTGGAGAGAGACTCTAAGAACACAGAGCTCTAAGA				8.36033	9.19332	8.29909	8.10884	7.97279	6.46362		0.143434	0.0512784	0.0596756	0.16643	0.150295	0.135964
ASRN6AP1B10005819211	protein_coding	ENSRNOT00000002957	protein_coding	3.75356	13.4876	-1.58335	0.333707	Nectin3	Ensembl	1630	chr11:57897879-57993548:-	chr11	-	57897879	57993548	nectin cell adhesion molecule 3 [Source:RGD Symbol;Acc:1309516]	CCTCATTATAAAGGGTGTTCTAACCAATGCCTATTAGACCTGAGAGAGAAACTGAGGCAT				5.22293	8.19689	6.75449	5.3403	4.58051	3.31356		0.115827	0.0467916	0.0532681	0.156062	0.18784	0.27378
ASRN6AP1B10007926611	protein_coding	ENSRNOT00000078078	protein_coding	3.74515	13.4092	-1.77741	0.291707	Clec4g	Ensembl	834	chr12:2273941-2277169:-	chr12	-	2273941	2277169	C-type lectin domain family 4, member G [Source:RGD Symbol;Acc:1597482]	AATGATGCGCCATGTGCCAATGAGAGAGACGGCTGGATCTGCGAGAAGAGGAGCAGTTGC				2.79562	3.15667	1.52151	1.49739	1.6762	0.225832		0.361629	0.243006	0.312219	0.603767	0.579936	0.478829
ASRN6AP1B10004772911	protein_coding	ENSRNOT00000093186	protein_coding	3.72327	13.2074	-0.982283	0.506178	Slc26a7	Ensembl	4247	chr5:27987414-28130803:-	chr5	-	27987414	28130803	solute carrier family 26 member 7 [Source:RGD Symbol;Acc:1310846]	TAGACATACAAGTGTTTATTTCAAAGCAGACTCAGAGAGCAGAGAAGCTACAACATGGCT				7.16443	9.05263	8.1363	7.09289	6.51078	4.85185		0.114739	0.0443999	0.0490966	0.129363	0.116602	0.106002
ASRN6AP1B10004332511	protein_coding	ENSRNOT00000080476	protein_coding	3.65461	12.5935	-1.11901	0.460411	Ppt2	Ensembl	593	chr20:4389466-4392343:-	chr20	-	4389466	4392343	palmitoyl-protein thioesterase 2 [Source:RGD Symbol;Acc:620375]	GGTTTCTCCGGGTAGAGACAGAACCAGGTGTGAGAGAGAACTGTACAAAGGATGGGAACC				6.5436	8.82444	7.95621	6.415	5.6004	3.89151		0.0802761	0.029748	0.0380213	0.102142	0.0993852	0.0897627
ASRN6AP1B10003238411	protein_coding	ENSRNOT00000085892	protein_coding	3.64087	12.4741	-0.756545	0.591912	AABR07013843.1	Ensembl	342	chr2:259149018-259150479:-	chr2	-	259149018	259150479		CGGCAGCTAGACGGATACCTCGGTGTAGCAGACCACAAGAGGGGAGAAGAGAGAGCCTCT				1.66055	5.61392	4.26851	2.19409	1.83274	0.772765		0.111656	0.0303587	0.0383258	0.238112	0.495283	0.611618
ASRN6AP1B10002754511	protein_coding	ENSRNOT00000039228	protein_coding	3.60072	12.1318	-1.8626	0.27498	Pnpla5	Ensembl	2193	chr7:124988524-124999137:-	chr7	-	124988524	124999137	patatin-like phospholipase domain containing 5 [Source:RGD Symbol;Acc:1307495]	ATGGTACTGTAGAGAAGTGGAGGTGCCGGTGAGAGAAGAGATTATGTAATAAATGCCGAG				5.47782	5.47492	4.49412	4.21102	4.72482	3.51509		0.297629	0.237772	0.233388	0.561557	0.552405	0.570575
ASRN6AP1B10301413911	protein_coding	ENSRNOT00000067198	protein_coding	3.59556	12.0885	-2.09303	0.234388	Cntnap5c	Ensembl	3840	chr13:6679368-7537275:+	chr13	+	6679368	7537275	contactin associated protein-like 5C [Source:RGD Symbol;Acc:1566343]	ACCACTGTGCATTCTTCATTAGATCCCATTGGAAAGAGAGATGAGCGTGAACCACTCACA				3.66192	3.76559	3.21985	2.51008	2.58005	1.49048		0.357286	0.263565	0.335834	0.604332	0.559297	0.635906
ASRN6AP1B10007709911	protein_coding	ENSRNOT00000014627	protein_coding	3.57957	11.9552	-1.20181	0.434729	Hspb3	Ensembl	714	chr2:45517789-45518502:-	chr2	-	45517789	45518502	heat shock protein family B (small) member 3 [Source:RGD Symbol;Acc:68345]	AATTCTTAAACTCTTGAGAGAGACTGCTGTAACTTGTATGAGGATTAAAAATGTATCCAC				0.789055	4.09055	2.42864	0.910129	-0.183872	-0.580647		0.256488	0.0666568	0.0877372	0.252143	0.341128	0.55548
ASRN6AP1B10331137011	protein_coding	ENSRNOT00000093612	protein_coding	3.5703	11.8787	-1.59831	0.330264	Dmkn	Ensembl	998	chr1:89215266-89217859:+	chr1	+	89215266	89217859	dermokine [Source:RGD Symbol;Acc:1561521]	GACTGGGCTGCAGAGATTCTCAGGGGAGAGAGGGAGCTGGGCAGAGATGAAGCCACAAGG				5.66549	5.88193	5.77357	4.64709	4.94641	5.76998		0.191393	0.198102	0.208867	0.355914	0.345683	0.200087
ASRN6AP1B10006334611	protein_coding	ENSRNOT00000023279	protein_coding	3.55719	11.7712	-0.774158	0.58473	Olr184	Ensembl	954	chr1:169902961-169903914:-	chr1	-	169902961	169903914	olfactory receptor 184 [Source:RGD Symbol;Acc:1333955]	CTTAATCCTCTGATTTATGGGGTAAGGACCAAACAAATTCGAGAGAGAGTAATGAGGTTG				6.57372	8.7773	7.97002	6.48876	5.99152	4.51505		0.117646	0.0386482	0.0494009	0.137335	0.133579	0.187717
ASRN6AP1B10517286011	protein_coding	ENSRNOT00000077452	protein_coding	3.53807	11.6163	-0.90688	0.533337	Glra3	Ensembl	1434	chr16:37676962-38063821:-	chr16	-	37676962	38063821	glycine receptor, alpha 3 [Source:RGD Symbol;Acc:621229]	TCGAAAGCTGTAAGTATGAGTGGCTTACGTTCTATGAGCACAGAGAGAGGACGCCGACGT				1.69164	1.693	1.12896	0.508411	1.59413	0.219225		0.330939	0.285916	0.234483	0.589146	0.644824	0.565879
ASRN6AP1B10333783911	protein_coding	ENSRNOT00000082536	protein_coding	3.48145	11.1692	-1.80693	0.285798	Atp6v1g2	Ensembl	901	chr20:4822292-4823475:-	chr20	-	4822292	4823475	ATPase H+ transporting V1 subunit G2 [Source:RGD Symbol;Acc:1303186]	CAGGAGTTCCAGAGCAAGCAGCAGGCGGTGAGTTGTGGAGAGAGCAGGGATGGACTCACC				5.07709	5.35802	3.68949	3.58554	3.95404	1.85415		0.536925	0.406767	0.392395	0.75183	0.679251	0.682562
ASRN6AP1B10016719111	protein_coding	NM_031825	protein_coding	3.46997	11.0807	-1.97391	0.254562	Fbn1	Refseq	8942	chr3:117570376-117765286:-	chr3	-	117570376	117765286		ACCATGTGCTTAGACATAAATGAGTGTGAGAGAGACGCCTGTGGGAATGGGACTTGCAGA		Yes		8.85954	9.88699	9.04717	8.82969	8.35821	6.76109		0.127794	0.0485388	0.0590936	0.15371	0.142545	0.116008
ASRN6AP1B10085103211	protein_coding	NM_001025129	protein_coding	3.45635	10.9765	-1.60143	0.329551	Fam107a	Refseq	2875	chr15:18399733-18415959:+	chr15	+	18399733	18415959		AGGCAGCAGAGACTGAACCAGCTGGAAAACCCACCACAGAGAGAAGAGGACCATGCCCCT				0.0824051	0.994246	-1.82919	0.16541	-0.759652	-2.2647		0.364526	0.411452	0.374625	0.586695	0.756594	0.575488
ASRN6AP1B10545611311	protein_coding	ENSRNOT00000088491	protein_coding	3.45142	10.9391	-0.777575	0.583346	Csn1s1	Ensembl	1178	chr14:21993427-22009300:-	chr14	-	21993427	22009300	casein alpha s1 [Source:RGD Symbol;Acc:2430]	TCCAGTTACATCATCTGAGCAGAGAGAATCAAGGTTTTTAACAAGTTTCTATTATGGAAA				3.4179	6.92569	5.45931	3.53442	2.55818	1.25586		0.0949008	0.0248207	0.0314057	0.121291	0.134778	0.166625
ASRN6AP1B10005779611	protein_coding	ENSRNOT00000087161	protein_coding	3.44862	10.9178	-0.935313	0.522929	AABR07008152.1	Ensembl	420	chr2:46040030-46042636:-	chr2	-	46040030	46042636		TACAAAAAGCAGCAGAGCAGAGAAGTCCTAAGTTTACAGGCTGCAGCAAAGGACCTGCCT				0.40844	3.15121	1.462	0.460863	0.190512	0.0419858		0.105272	0.0313216	0.102607	0.183639	0.246384	0.287278
ASRN6AP1B10219967311	protein_coding	NM_001107331	protein_coding	3.43958	10.8497	-1.10873	0.463703	Irx1	Refseq	2333	chr1:33910912-33916741:+	chr1	+	33910912	33916741		GGTGAGAAGGCCTCGGCGAGTAGCAGTCCTGCGCTTCCAGAGAGAGACCTAGTCACCAGG		Yes		0.219231	2.16175	0.667404	0.581449	0.0068692	-0.0607832		0.454923	0.155134	0.236586	0.52555	0.426632	0.500026
ASRN6AP1B10216405711	protein_coding	ENSRNOT00000030489	protein_coding	3.43132	10.7877	-1.06658	0.47745	Letm2	Ensembl	1236	chr16:71242470-71261591:+	chr16	+	71242470	71261591	leucine zipper and EF-hand containing transmembrane protein 2 [Source:RGD Symbol;Acc:1311220]	AGGTGCTAACCAGACGAGAGAGGCGAAGGGAAGAAAAACAGAAAAAGATGATGGGTGCCA				4.54205	7.77817	6.33563	4.50375	3.63612	1.90813		0.0770819	0.0288107	0.033843	0.0906951	0.129476	0.118867
ASRN6AP1B10049778911	protein_coding	ENSRNOT00000089650	protein_coding	3.42194	10.7178	-1.07159	0.475793	Tnfsf13b	Ensembl	1959	chr16:85275689-85306366:-	chr16	-	85275689	85306366	TNF superfamily member 13b [Source:RGD Symbol;Acc:1561519]	AACCTACTTCAGGGTAGCAAAAGATGCAGAAGAGAGAAAGTCAGGAGAGTGCCATGCTCT				10.1251	10.6672	10.086	9.9263	9.67221	8.35267		0.198363	0.06141	0.124203	0.242325	0.219994	0.246889
ASRN6AP1B10000330911	protein_coding	ENSRNOT00000079033	protein_coding	3.38604	10.4544	-1.81881	0.283455	AABR07049134.3	Ensembl	591	chr5:107355354-107357276:+	chr5	+	107355354	107357276		TCAGCCAACTTGCTGTCAAGACTGAGAGAAGAGAATTCCGGAGGCCAGGAAATCAGCCCT				4.35381	7.64013	6.20458	4.35558	3.13293	1.58111		0.0763647	0.0258956	0.0275759	0.0693578	0.102963	0.0812785
ASRN6AP1B10004379711	protein_coding	ENSRNOT00000087793	protein_coding	3.37123	10.3477	-1.08261	0.472175	Dyrk3	Ensembl	2270	chr13:47906255-47916185:-	chr13	-	47906255	47916185	dual specificity tyrosine phosphorylation regulated kinase 3 [Source:RGD Symbol;Acc:1310924]	CAGGAAATGAAGTGGAAACAGGAGAGAGATTCCGAACATTTTGTAACTTAAAGCACCCTG				3.3586	3.91212	1.78566	1.72136	2.0099	0.679021		0.363611	0.215752	0.329174	0.584964	0.569711	0.618021
ASRN6AP1B10324562811	protein_coding	ENSRNOT00000093196	protein_coding	3.34517	10.1624	-1.72314	0.30289	Plppr3	Ensembl	238	chr7:12652716-12663819:+	chr7	+	12652716	12663819	phospholipid phosphatase related 3 [Source:RGD Symbol;Acc:727823]	TGACGCTCCTACCTTGCTTTTATTTCGTGGAGAGAGAAGTGGAGGCAGAGGCAGAAAGCT				2.43027	6.68971	5.79164	2.72949	1.41678	-0.470105		0.0468606	0.0212612	0.0236759	0.0723298	0.138438	0.103923
ASRN6AP1B10006125311	protein_coding	ENSRNOT00000082252	protein_coding	3.32863	10.0466	-1.56345	0.338342	LOC103690166	Ensembl	2434	chr8:23235594-23292682:-	chr8	-	23235594	23292682	zinc finger protein OZF-like [Source:RGD Symbol;Acc:9236890]	AGTTATCCAGAGTTTTTAGTATTGGTTTCAAGCAAGAGAGAGCTGCCTTGAGCAAAGGGC				-0.132922	2.19957	0.954965	0.450737	0.0174135	-0.0560527		0.236758	0.0966728	0.33322	0.524661	0.349662	0.395555
ASRN6AP1B10413024211	protein_coding	ENSRNOT00000092644	protein_coding	3.31424	9.94685	-1.42921	0.371333	Grtp1	Ensembl	832	chr16:81665552-81685174:+	chr16	+	81665552	81685174	growth hormone regulated TBC protein 1 [Source:RGD Symbol;Acc:1309210]	TGCTTGAGGGAGAGAGCAGTTCCAGACTGGAGGAAGCCATCAGGACAGACTTGAACCGGA				6.83867	9.32388	8.52239	6.84098	5.90498	4.27722		0.0937489	0.0338758	0.0434981	0.107922	0.110091	0.100611
ASRN6AP1B10216543611	protein_coding	ENSRNOT00000064168	protein_coding	3.31202	9.93157	-1.03888	0.486705	Ildr2	Ensembl	1764	chr13:84474362-84530031:+	chr13	+	84474362	84530031	immunoglobulin-like domain containing receptor 2 [Source:RGD Symbol;Acc:1596420]	GCCCTCAGGCCTTTCGCAAAGGTTACCGGATCCAAGCTGACAAAGAGAGAGACTCCATGA				3.14342	7.19252	5.87028	3.3312	1.92767	0.537435		0.0753191	0.0260821	0.0266675	0.0942813	0.163182	0.245632
ASRN6AP1B10219967211	protein_coding	ENSRNOT00000044690	protein_coding	3.28869	9.77227	-1.10942	0.463481	Irx1	Ensembl	2345	chr1:33910912-33916741:+	chr1	+	33910912	33916741	iroquois homeobox 1 [Source:RGD Symbol;Acc:1309060]	GTGAGAAGGCCTCGGCGAGTAGCAGTCCTGCGCTTCCAGAGAGAGACCTAGTCACCAGGC		Yes		3.23661	3.51184	2.5694	2.05703	2.38834	1.2248		0.321438	0.319274	0.381714	0.554079	0.61737	0.703563
ASRN6AP1B10275120511	protein_coding	NM_001195277	protein_coding	3.28193	9.72656	-2.66638	0.157522	Tmem178b	Refseq	10116	chr4:67669266-68059249:+	chr4	+	67669266	68059249		GGGCTTCGACCCGGAGATCGCCGCCCTCATACGGAAAGGAGAGATTGAGAGATGCACGTA				6.12733	8.32701	7.15856	6.11407	5.64577	4.15535		0.108018	0.0383796	0.0472001	0.12724	0.161789	0.139404
ASRN6AP1B10433555711	protein_coding	ENSRNOT00000075883	protein_coding	3.27834	9.70237	-1.27082	0.414425	RGD1308195	Ensembl	587	chr7:115977854-115979298:-	chr7	-	115977854	115979298	similar to secreted Ly6/uPAR related protein 2 [Source:RGD Symbol;Acc:1308195]	AGAGGGAGAAAGATGCAGAGAGGACAGGAAGAGGCAGGTAGACAGCTGTAACACAGGGCA				1.92752	5.99734	4.13036	2.09313	0.778766	-0.405766		0.0661251	0.0257261	0.0324587	0.0887101	0.171312	0.228107
ASRN6AP1B10202200311	protein_coding	ENSRNOT00000005353	protein_coding	3.26719	9.62766	-1.60158	0.329517	Tdrd5	Ensembl	3384	chr13:73872646-73921303:-	chr13	-	73872646	73921303	tudor domain containing 5 [Source:RGD Symbol;Acc:1307078]	AGTGCATCAGAGGAAAAGCAGAGAGAATGGCCAGCAGGTAAAATTTTTACTCAGCCGTTT				1.64843	5.78367	4.23274	1.73104	0.201476	-0.712024		0.146214	0.0184689	0.0321198	0.123778	0.215108	0.349724
ASRN6AP1B10183748811	protein_coding	ENSRNOT00000060403	protein_coding	3.2463	9.48927	-1.657	0.317099	Adtrp	Ensembl	1129	chr17:22619891-22688307:+	chr17	+	22619891	22688307	androgen-dependent TFPI-regulating protein [Source:RGD Symbol;Acc:1305679]	AGTGCAGCTGTGACTCCCAGGACCGAGTGAGAGCAGAGCAGATTGGAAAGGATGAGGAGA				-0.292717	2.89129	1.68224	0.898485	0.514089	0.0334395		0.285695	0.0701588	0.098882	0.407205	0.405889	0.369301
ASRN6AP1B10300099911	protein_coding	ENSRNOT00000076111	protein_coding	3.23073	9.38746	-2.04422	0.242454	Pappa1	Ensembl	5148	chr5:80920568-81150929:+	chr5	+	80920568	81150929	pappalysin 1 [Source:RGD Symbol;Acc:1307742]	GCTGGTTACCTCATGGCCATCAGAAAGCAGAGAGAAGGAAAAGGACAAGAGCCTACTTGG				0.4443	2.95541	0.640995	0.0895902	-0.324831	-1.52267		0.409788	0.0878449	0.237611	0.322465	0.458244	0.34651
ASRN6AP1B10649310511	protein_coding	NM_001034849	protein_coding	3.21717	9.2996	-1.75999	0.29525	Gimap1	Refseq	1106	chr4:78371392-78375279:+	chr4	+	78371392	78375279		AAGATGGTGAGAGATGAGGAAGGCGCCTATGGCTCAGAGGATGACTCCAGGGCCCCACAG				2.57382	3.00565	1.40648	1.70548	2.06283	-0.592439		0.48911	0.441514	0.484516	0.796221	0.809066	0.826911
ASRN6AP1B10353248811	protein_coding	ENSRNOT00000080684	protein_coding	3.20307	9.20914	-1.38922	0.381772	Slc17a3	Ensembl	1641	chr17:43521655-43543172:-	chr17	-	43521655	43543172	solute carrier family 17 member 3 [Source:RGD Symbol;Acc:628815]	ATCCAAGAATGGGCTAGAGAGAGGAAGCTCACCCGTTTGTGAAGCTGTCCCACTTTCGGT				9.07577	10.0513	9.38011	8.96817	8.47	6.93024		0.141552	0.0388238	0.0627066	0.16538	0.16258	0.137673
ASRN6AP1B10005025411	protein_coding	ENSRNOT00000071815	protein_coding	3.19636	9.16644	-1.97332	0.254666	Teddm1	Ensembl	1258	chr13:71322759-71324016:+	chr13	+	71322759	71324016	transmembrane epididymal protein 1 [Source:RGD Symbol;Acc:1593124]	TGAAGCAGAATGGTGTTGGAGAGAGGAGCCCAGAATTCTGTACTCAGAGCTGTTTCTCTG				4.14281	7.49082	6.25827	4.17165	2.9648	1.55436		0.0741144	0.022101	0.0283267	0.0640893	0.089693	0.116442
ASRN6AP1B10008332011	protein_coding	ENSRNOT00000000639	protein_coding	3.19022	9.12748	-1.67861	0.312384	Ccdc167	Ensembl	911	chr20:8369331-8384088:-	chr20	-	8369331	8384088	coiled-coil domain containing 167 [Source:RGD Symbol;Acc:1588733]	CAGGGTCATGTGGAATGATCTCCTCTTCCAGAGAGAGACAGGCAGGCAGGGCCAGGGAGG				5.5911	8.24345	7.08578	5.71894	4.94028	4.01403		0.136307	0.0539499	0.111041	0.207827	0.239476	0.443993
ASRN6AP1B10008134011	protein_coding	ENSRNOT00000023330	protein_coding	3.17428	9.02724	-0.641975	0.640835	Mustn1	Ensembl	1095	chr16:6962722-6964989:+	chr16	+	6962722	6964989	musculoskeletal, embryonic nuclear protein 1 [Source:RGD Symbol;Acc:727804]	GTGGTACGCCTGTGGTCGAAATGTTCACATACCTAAGACAAAAATAAAATGTAAAACTAG				5.34187	8.51628	7.48313	5.4618	4.30697	3.26188		0.129955	0.0380985	0.067178	0.181076	0.301156	0.568913
ASRN6AP1B10940701411	protein_coding	ENSRNOT00000085635	protein_coding	3.166	8.97553	-1.76582	0.294059	Ddr1	Ensembl	2921	chr20:3556560-3574959:+	chr20	+	3556560	3574959	discoidin domain receptor tyrosine kinase 1 [Source:RGD Symbol;Acc:2252]	GGCCGGACGCCTGGGTCGGCCCGGGAGAGCCAGGAGAGAGATGCTGTCCCCTCCTCCATA				2.22438	6.1966	4.59363	2.47665	1.24173	-0.395981		0.0707375	0.0284797	0.0335623	0.118846	0.201376	0.227427
ASRN6AP1B10007437511	protein_coding	ENSRNOT00000024948	protein_coding	3.15736	8.92194	-1.09873	0.466926	Olr47	Ensembl	960	chr1:167769251-167770210:-	chr1	-	167769251	167770210	olfactory receptor 47 [Source:RGD Symbol;Acc:1334009]	CAGATCCGAGAGAGACTTTTGCATATTATTAAGTCCGGAACTCAACACAGGGACATGTAA				0.643567	4.36402	3.34836	0.521825	-0.133889	-0.563144		0.147169	0.0242549	0.0349971	0.0730588	0.29473	0.215489
ASRN6AP1B10003739511	protein_coding	ENSRNOT00000018082	protein_coding	3.15726	8.92135	-0.700374	0.615413	Tepp	Ensembl	975	chr19:10129697-10138159:-	chr19	-	10129697	10138159	testis, prostate and placenta expressed [Source:RGD Symbol;Acc:735198]	AGCAGTAGAGCAGTAGAAGAGTAGCTGGTTCTTACCTGCCTGTGCACTTGGGCCTGTGCC				4.75078	7.66575	6.59216	4.72716	3.96363	2.49969		0.126332	0.0436189	0.0586084	0.104043	0.112798	0.128488
ASRN6AP1B10053707211	protein_coding	ENSRNOT00000081335	protein_coding	3.11461	8.66145	-2.17549	0.221367	Tdrkh	Ensembl	2864	chr2:195665454-195674616:+	chr2	+	195665454	195674616	tudor and KH domain containing [Source:RGD Symbol;Acc:1311196]	AGCCATCTGCTTTGCTGTGGTGTGGTGCCAGGAGAGAGGAGTCTATGATAAGAGATCCAT				6.25689	8.44979	7.20086	5.88673	5.69358	4.32611		0.168105	0.0488526	0.0639716	0.220627	0.356913	0.391882
ASRN6AP1B10092581811	protein_coding	ENSRNOT00000067970	protein_coding	3.08589	8.49073	-1.17508	0.442859	Ergic2	Ensembl	1556	chr4:182569089-182600258:-	chr4	-	182569089	182600258	ERGIC and golgi 2 [Source:RGD Symbol;Acc:1310606]	CTTGGCCATGACTACAGTGCACTGTTTGACCTTTCACCACAGCAGAGAGAGTGGCAGAGG		Yes		0.355901	1.00407	-0.584081	0.0347848	0.214752	-1.48137		0.352119	0.322958	0.201167	0.865195	0.824145	0.809165
ASRN6AP1B10381578911	protein_coding	NM_001141929	protein_coding	3.07216	8.4103	-1.65966	0.316514	Rpp14	Refseq	1861	chr15:18625963-18635925:-	chr15	-	18625963	18635925		GCGCACTGCCTTCGAGTGCCCAGGAAGAACAAGAGAGAGTGTTGAATCCTCTGGAACTGG				5.3882	8.43089	7.31817	5.41371	4.3827	2.94485		0.0765481	0.0263409	0.0401922	0.106358	0.120957	0.146654
ASRN6AP1B10326168011	protein_coding	ENSRNOT00000076221	protein_coding	3.0679	8.38552	-0.930645	0.524624	AABR07038657.1	Ensembl	1005	chrX:57866406-57867551:+	chrX	+	57866406	57867551		TGCTCCTGAGAGAGAATTGTGACCACAGCAAACTTTCTGGCCAAGAACGTGAGGAACAGT				5.3991	8.32257	7.19836	5.40683	4.13423	2.46048		0.0944464	0.0223334	0.0342692	0.0930429	0.125256	0.120748
ASRN6AP1B10002092211	protein_coding	ENSRNOT00000046667	protein_coding	3.06703	8.38045	-1.11752	0.460885	Calml3	Ensembl	1375	chr17:70072156-70073530:+	chr17	+	70072156	70073530	calmodulin-like 3 [Source:RGD Symbol;Acc:1305499]	AGGAAAGAAATTTAAATACAAGAGAGAGGGAAGCTTCAGGGGAATAAATGAGTAAATGAC				7.30219	9.0486	8.22045	7.23661	6.36167	4.77896		0.0925949	0.0403029	0.0443706	0.106498	0.12493	0.10202
ASRN6AP1B10004557611	protein_coding	ENSRNOT00000028936	protein_coding	3.04296	8.24183	-0.96586	0.511973	Olr86	Ensembl	939	chr1:168378637-168379575:+	chr1	+	168378637	168379575	olfactory receptor 86 [Source:RGD Symbol;Acc:1333697]	GGTGTTAGAACTAAGCAAATAAGAGAGAGGGTAGTTATGACCATCAGAAATAAACTATAA				-0.512285	1.1312	-0.493824	-0.978917	-1.72419	-2.20289		0.15705	0.208201	0.240201	0.555238	0.238812	0.355368
ASRN6AP1B10002980311	protein_coding	ENSRNOT00000064702	protein_coding	3.04037	8.22705	-2.04766	0.241875	Eef1akmt1	Ensembl	976	chr15:37813117-37826211:-	chr15	-	37813117	37826211	EEF1A lysine methyltransferase 1 [Source:RGD Symbol;Acc:1306762]	TATGAGAGAGCTTTTATTAGAGCTCATCCTGTGTTCACACGGACATAGGCGTGGCACCAC				4.97821	8.0977	7.02915	5.03199	3.47989	1.65711		0.0854398	0.0237996	0.0315775	0.0789576	0.114926	0.0954428
ASRN6AP1B10006486511	protein_coding	ENSRNOT00000090412	protein_coding	3.03939	8.22143	-0.973108	0.509407	AABR07026915.1	Ensembl	291	chr17:4817547-4817837:-	chr17	-	4817547	4817837		CAAGGAGTGGTAGAGAGAGGGCCGGCTAGAGAGTCAAGGTTAACGGATTTAGAACATAAA				2.85018	2.71128	3.12166	2.00092	1.59165	1.96972		0.36321	0.340958	0.251823	0.481777	0.479621	0.480522
ASRN6AP1B10140873011	protein_coding	NM_001106032	protein_coding	3.03093	8.17336	-1.81465	0.284274	Psmb11	Refseq	2616	chr15:33267413-33273587:+	chr15	+	33267413	33273587		AAGAGACGAGAAGACACCTTGGGCCTCAGGGATGGCTCTTCAGGATGTCTGCAAGTGGCA				6.44213	6.85121	5.17203	5.55515	5.69758	3.46509		0.467568	0.397007	0.407094	0.778136	0.685515	0.696405
ASRN6AP1B10002490011	protein_coding	ENSRNOT00000074869	protein_coding	2.99418	7.96777	-1.74753	0.297811	AABR07027324.1	Ensembl	312	chr17:24680267-24680605:-	chr17	-	24680267	24680605		TAGGGGAAACCAGGCTTCACCCGCCAAGAAGAGAGAAGCTGTTCACGTCCTGAAGACAGG				2.92057	3.03498	2.88839	1.93368	2.12718	2.10453		0.132583	0.11239	0.132087	0.227229	0.221141	0.195883
ASRN6AP1B10296745511	protein_coding	ENSRNOT00000034987	protein_coding	2.98973	7.94323	-1.14641	0.451748	Scel	Ensembl	2886	chr15:87704340-87820557:+	chr15	+	87704340	87820557	sciellin [Source:RGD Symbol;Acc:1305102]	TGGCAGAGAGAAGCAGCAGAAGAAAACAAGACCTCGGTGGACTGATTAACGTGAACCCGG				4.78615	4.676	4.05224	3.88776	3.63179	3.36924		0.181279	0.163319	0.254893	0.583232	0.354942	0.60181
ASRN6AP1B10000617111	protein_coding	ENSRNOT00000042353	protein_coding	2.98372	7.91026	-1.36291	0.388798	Slc51b	Ensembl	381	chr8:70930347-70932986:-	chr8	-	70930347	70932986	solute carrier family 51, beta subunit [Source:RGD Symbol;Acc:1565748]	AAACCGAGTTGAACAAGAGAGAGACATCAGTCGTCTTTCTACCAGACCCCCAGGAAACTG				6.09405	6.40742	5.97985	5.21875	5.19334	4.82495		0.29241	0.174023	0.359908	0.54965	0.432542	0.624616
ASRN6AP1B10006466311	protein_coding	ENSRNOT00000047747	protein_coding	2.97283	7.85076	-1.16647	0.44551	Olr522	Ensembl	948	chr3:74255120-74256067:-	chr3	-	74255120	74256067	olfactory receptor 522 [Source:RGD Symbol;Acc:1333046]	GTGAAAAGTGCTGCCATTAGAGTCGTGAAGAAGAGAGAGTACACCCAGAAATTAAAATAA				-0.275719	2.94798	1.26406	-0.375259	-1.03534	-1.87997		0.276877	0.05926	0.0565249	0.138988	0.296953	0.398044
ASRN6AP1B10138053211	protein_coding	ENSRNOT00000029626	protein_coding	2.96013	7.78196	-1.3775	0.384886	Slc17a3	Ensembl	2278	chr17:43518761-43543185:-	chr17	-	43518761	43543185	solute carrier family 17 member 3 [Source:RGD Symbol;Acc:628815]	GGGCTAGAGAGAGGAAGCTCACCCGTTTGTGAAGGTGCTTTAATCCTGGACTTCAGTGCA				0.641541	3.50873	2.94118	0.256677	-0.115792	-0.109682		0.174107	0.0840411	0.088268	0.286523	0.289959	0.490636
ASRN6AP1B10005880011	protein_coding	ENSRNOT00000012234	protein_coding	2.95058	7.73059	-1.14759	0.45138	Prdm12	Ensembl	1561	chr3:10181924-10196626:-	chr3	-	10181924	10196626	PR/SET domain 12 [Source:RGD Symbol;Acc:1586401]	AAGAGAGCTGAATAGTTGGGAGTGGAAGAGAGAGCTACCTCCTTGGCCCAGGGTGGACCT		Yes		4.4303	4.64224	4.7432	-1.53346	-2.35157	-2.15615		0.140163	0.190428	0.150034	0.329972	0.367286	0.350418
ASRN6AP1B10585981711	protein_coding	ENSRNOT00000020137	protein_coding	2.94907	7.72251	-1.69761	0.308297	Ric3	Ensembl	3947	chr1:173630761-173682226:-	chr1	-	173630761	173682226	RIC3 acetylcholine receptor chaperone [Source:RGD Symbol;Acc:1588939]	AGAGTGGGACCTAATGGTGAGAGCAGAGCACAGACTGTGACTTCTGACCAAGAGAAACGA				2.34754	3.32499	1.05647	1.41001	0.798904	1.61308		0.31289	0.152229	0.179662	0.366556	0.303304	0.315421
ASRN6AP1B10001079411	protein_coding	NM_001107830	protein_coding	2.93664	7.65627	-1.34265	0.394296	Lamc3	Refseq	6512	chr3:9265407-9327047:-	chr3	-	9265407	9327047		GCCTGGAAGTGTGGAGAGACAGAGAGGAGAACAGCCCATACAAGATGGTAGGCGGCAGCC				2.00328	6.00105	4.36668	2.1183	0.55381	-0.566928		0.0980491	0.0246436	0.0330763	0.0773805	0.130417	0.119591
ASRN6AP1B10244925611	protein_coding	ENSRNOT00000045150	protein_coding	2.93392	7.64187	-2.10299	0.232776	RGD1562608	Ensembl	2586	chr18:17403407-17676049:+	chr18	+	17403407	17676049	similar to KIAA1328 protein [Source:RGD Symbol;Acc:1562608]	GGCATTCAATGGACATGTCAACAGAATGACACATGCAGACTCCAGAGAGAGACAGCAACT				2.71638	4.10045	2.82581	1.7638	1.79221	0.232388		0.391075	0.196046	0.259072	0.572656	0.54658	0.604176
ASRN6AP1B10008002611	protein_coding	ENSRNOT00000057404	protein_coding	2.93083	7.62549	-1.10619	0.464518	Nalcn	Ensembl	5307	chr15:109735595-110046687:-	chr15	-	109735595	110046687	sodium leak channel, non-selective [Source:RGD Symbol;Acc:628710]	AATGAGCAGTTACAGCCAAGATCCAGAAAGAGAGGAGGAAGAGGTTTCCAAGGGCTTCCT				5.79295	8.25964	7.66118	6.48706	6.71366	5.94236		0.181707	0.0582435	0.120819	0.460802	0.693974	0.781899
ASRN6AP1B10663300611	protein_coding	ENSRNOT00000090477	protein_coding	2.92024	7.56971	-1.00501	0.498267	Dlc1	Ensembl	4583	chr16:59077574-59246106:+	chr16	+	59077574	59246106	DLC1 Rho GTPase activating protein [Source:RGD Symbol;Acc:68416]	GCTGGATGCGATCTGGAAAAACACCAGAGAGAGAAGGCTGGCAGAAATTGAAGCCAAGGA				4.96345	5.08455	4.24475	3.95908	4.67552	3.34125		0.32	0.22837	0.252534	0.598733	0.618494	0.621882
ASRN6AP1B10327749611	protein_coding	NM_001108372	protein_coding	2.9049	7.48965	-1.9972	0.250485	Rpp14	Refseq	1906	chr15:18625963-18636133:-	chr15	-	18625963	18636133		CCGCGCGCGGCAGTGCCCAGGAAGAACAAGAGAGAGTGTTGAATCCTCTGGAACTGGAGT				1.28174	2.2302	0.393759	-0.0575392	0.322751	-1.42959		0.400048	0.299441	0.278451	0.496147	0.612787	0.559247
ASRN6AP1B10412164111	protein_coding	ENSRNOT00000093431	protein_coding	2.89914	7.45982	-2.58424	0.166751	Ccdc191	Ensembl	1801	chr11:61701773-61748583:-	chr11	-	61701773	61748583	coiled-coil domain containing 191 [Source:RGD Symbol;Acc:1566314]	GGAGCTGAGTCGCTGGAAACGGTTATCAAGGAAGCTGAATCTCAAGAGAGTAGAGAAGGC				3.34029	6.95008	5.74266	3.49566	1.9625	0.588986		0.0976656	0.0182704	0.0225875	0.0998983	0.123438	0.186083
ASRN6AP1B10002959611	protein_coding	ENSRNOT00000009776	protein_coding	2.87623	7.34227	-0.947008	0.518707	Il22	Ensembl	540	chr7:61236037-61240502:+	chr7	+	61236037	61240502	interleukin 22 [Source:RGD Symbol;Acc:1561292]	GAGAGATTAAAGCGATCGGGGAACTGGATCTGCTGTTTATGTCCCTGAGAAACGCTTGCG				1.16529	4.44452	3.91971	1.57057	1.36099	1.39983		0.307901	0.0502189	0.0557751	0.41205	0.50677	0.588002
ASRN6AP1B10280518411	protein_coding	ENSRNOT00000065535	protein_coding	2.86928	7.30701	-1.27875	0.412153	Synj1	Ensembl	4722	chr11:31106934-31180616:-	chr11	-	31106934	31180616	synaptojanin 1 [Source:RGD Symbol;Acc:69434]	CGGGGTTACTAGGAGAGAGATGGAAGCACCCAAAAGCCCGGGAACAGCACGGAAAGATAA				0.532992	3.89765	1.74904	0.717184	0.217672	-1.5542		0.181524	0.0400568	0.0935298	0.300007	0.402773	0.384505
ASRN6AP1B10233845911	protein_coding	ENSRNOT00000013204	protein_coding	2.85629	7.24151	-2.05274	0.241025	Casc3	Ensembl	3622	chr10:86724427-86745927:+	chr10	+	86724427	86745927	cancer susceptibility 3 [Source:RGD Symbol;Acc:628766]	TTGAGGCCCTCTTTCTCTGAGGATAGGTCTGCTGGAGAGAGAAGAAACAGGTGGCTGCCT				3.81202	7.41208	6.31512	3.83786	2.52503	1.1408		0.163683	0.0263661	0.0374021	0.165085	0.233272	0.352582
ASRN6AP1B10003043111	protein_coding	ENSRNOT00000038449	protein_coding	2.85616	7.24086	-1.43732	0.369252	Zfp385d	Ensembl	1733	chr15:6200829-6587367:-	chr15	-	6200829	6587367	zinc finger protein 385D [Source:RGD Symbol;Acc:1359606]	GAGAAGAGATGTGTCATTTTTCCAAATTAAAGCATTCTTCTTGAACATTGATTGTTTTAG		Yes		6.89503	9.26359	8.48178	6.84793	5.74684	4.63951		0.242201	0.0455871	0.12744	0.222133	0.225489	0.422941
ASRN6AP1B10001791311	protein_coding	ENSRNOT00000079017	protein_coding	2.85471	7.23358	-1.65297	0.317985	AABR07070720.1	Ensembl	105	chr8:81752705-81754392:+	chr8	+	81752705	81754392		CTATTGACCATGGCTTTCGTCGGAGAGAGAATTTTAACTACTGGTGCTCTGGGCTCGGAG				2.52214	5.69372	4.86118	2.26026	2.13001	1.80013		0.45726	0.0455473	0.102256	0.392802	0.57611	0.70428
ASRN6AP1B10483614011	protein_coding	ENSRNOT00000046343	protein_coding	2.84372	7.17867	-1.4986	0.353898	Styxl1	Ensembl	1638	chr12:23954574-23987271:+	chr12	+	23954574	23987271	serine/threonine/tyrosine interacting-like 1 [Source:RGD Symbol;Acc:1305845]	TATGATGAGAGCCATGTGATCACTGCCCGTAGAGTGAAGAAGAGAGATCATCAGTACCTC				2.15324	2.21342	0.880358	0.582529	0.607509	0.459587		0.316341	0.249676	0.312744	0.497412	0.351698	0.52803
ASRN6AP1B10609770211	protein_coding	ENSRNOT00000080470	protein_coding	2.8412	7.16617	-1.53688	0.34463	Ank2	Ensembl	11793	chr2:231232925-231521052:-	chr2	-	231232925	231521052	ankyrin 2 [Source:RGD Symbol;Acc:620156]	AGAGCAGGAGGAAGAGGTAATTTTACAACAGCAACAAGATGATGAGACAGAGTCGACAGA				0.448052	4.02532	1.84016	0.651108	-0.837017	-1.77774		0.0802466	0.0321931	0.0678253	0.157048	0.14338	0.267629
ASRN6AP1B10310566411	protein_coding	ENSRNOT00000007957	protein_coding	2.84073	7.16382	-0.940259	0.521139	Grin3a	Ensembl	3217	chr5:64928620-65073012:-	chr5	-	64928620	65073012	glutamate ionotropic receptor NMDA type subunit 3A [Source:RGD Symbol;Acc:621704]	AGACAAAACGTGTGGAGAAGAGCAGATGGAGAAGATGGACCTGCAAGACAGAAGGGGACT				2.67654	5.59937	3.95311	2.40404	1.3545	-0.0288226		0.22408	0.0427136	0.0290806	0.226992	0.335927	0.299181
ASRN6AP1B10002278111	protein_coding	ENSRNOT00000012114	protein_coding	2.8355	7.13792	-1.37634	0.385194	Pdcd6ip	Ensembl	5803	chr8:121916185-121973125:-	chr8	-	121916185	121973125	programmed cell death 6 interacting protein [Source:RGD Symbol;Acc:68357]	GAGAGATTCTTACTTCTGTGGAGTACGAATTCTTATTTAAAGTGTTTCTCCTCGAGCTTC				7.63346	9.16383	8.25046	7.90551	7.08059	6.4915		0.40833	0.225504	0.345612	0.489872	0.447454	0.548995
ASRN6AP1B10004440611	protein_coding	ENSRNOT00000013535	protein_coding	2.83467	7.13378	-1.02595	0.491088	Nol9	Ensembl	2145	chr5:169213115-169230141:+	chr5	+	169213115	169230141	nucleolar protein 9 [Source:RGD Symbol;Acc:1566167]	ATAATTTAAAACTTCTTGGAGCATCAGAGAAAATTGGGGAGAGAGAGTATAGAAATATAC				-0.407227	2.22393	1.16462	-0.0825999	-0.666402	-0.945464		0.31392	0.0514677	0.116565	0.407568	0.605361	0.635192
ASRN6AP1B10520954211	protein_coding	ENSRNOT00000068712	protein_coding	2.8331	7.12603	-1.54287	0.343202	Egfl8	Ensembl	1378	chr20:4378206-4380600:-	chr20	-	4378206	4380600	EGF-like-domain, multiple 8 [Source:RGD Symbol;Acc:1549706]	AGGAGGAGAGACCAAAGAGAAGGGAAGAGCTCCTGTAACTGCTTGTCTGCAGCCCTCAGA				4.13082	7.09611	6.37139	4.03306	3.27438	2.71208		0.199436	0.0453355	0.0613183	0.188028	0.192134	0.335506
ASRN6AP1B10134870411	protein_coding	ENSRNOT00000064965	protein_coding	2.82523	7.08729	-1.99356	0.251118	AABR07068272.1	Ensembl	2323	chr9:94425252-94491738:+	chr9	+	94425252	94491738		GGGGTGACAGGCGCTTTGAAAAACCAGGAAGAAAAGATGTAGAGAGAAGGAGAACGCAGC				0.0192335	2.53654	0.730988	0.395053	0.205512	0.0064731		0.224906	0.0915119	0.0972571	0.203485	0.329004	0.406352
ASRN6AP1B10481359211	protein_coding	ENSRNOT00000024918	protein_coding	2.81815	7.05257	-1.48385	0.357534	Apoa5	Ensembl	1967	chr8:50559126-50561736:+	chr8	+	50559126	50561736	apolipoprotein A5 [Source:RGD Symbol;Acc:70903]	CTTTGTGACAGAGAGAGCATCGTGGAAAGCATGGCTGCCGTCATCACCTGGGCACTCGCC				2.61751	3.30362	1.36559	1.7995	1.67785	0.107057		0.416539	0.362079	0.345895	0.648557	0.576984	0.541375
ASRN6AP1B10436097311	protein_coding	ENSRNOT00000074401	protein_coding	2.80477	6.98748	-1.16366	0.446379	St6galnac6	Ensembl	2400	chr3:11629556-11641466:+	chr3	+	11629556	11641466	ST6 N-acetylgalactosaminide alpha-2,6-sialyltransferase 6 [Source:RGD Symbol;Acc:1303196]	ACCCTTCAGCAGACGCCGCCGAGAGATGAGTAGCAACAAAGAGCAGCGGTCAGCAGTGTT				1.55874	4.23065	2.8609	0.848242	0.40771	0.415846		0.522244	0.0807068	0.230944	0.299123	0.418728	0.571318
ASRN6AP1B10131938411	protein_coding	ENSRNOT00000092569	protein_coding	2.79867	6.95797	-1.38609	0.382602	Mief1	Ensembl	5078	chr7:121462966-121478546:+	chr7	+	121462966	121478546	mitochondrial elongation factor 1 [Source:RGD Symbol;Acc:1359173]	GTTGATGGGTGACCCCGAGAGAGAGTGTGACGCTTAGTCCTTGTCAGTCCCCCATGGCCC		Yes		1.20983	4.31309	3.3108	1.61801	1.24099	1.255		0.361681	0.0598398	0.0923463	0.358781	0.449826	0.570821
ASRN6AP1B10386890511	protein_coding	ENSRNOT00000001685	protein_coding	2.77021	6.82207	-2.15981	0.223786	Clip1	Ensembl	4577	chr12:38345456-38451661:+	chr12	+	38345456	38451661	CAP-GLY domain containing linker protein 1 [Source:RGD Symbol;Acc:67404]	TAACACTGATGTTCAGACAGAAGAGGATGAGAGAGCCCAGGAGAGTCAGCAGATTGATTT				3.05282	4.92471	3.36528	2.1188	2.08428	0.724705		0.23848	0.0556266	0.094709	0.281033	0.474611	0.518583
ASRN6AP1B10662450011	protein_coding	ENSRNOT00000009965	protein_coding	2.76213	6.78399	-1.15542	0.448936	Top1mt	Ensembl	1893	chr7:116688803-116711837:-	chr7	-	116688803	116711837	DNA topoisomerase I mitochondrial [Source:RGD Symbol;Acc:1303177]	AGGCGAGCAGAGCCGGGTGGGGAGAGACGAGCAAGAGCAGTGTGAAGTGGAAGCAACTGG				1.77017	1.65369	0.120799	-0.549611	0.715513	-0.6871		0.464244	0.450178	0.245986	0.568484	0.651997	0.582883
ASRN6AP1B10006825211	protein_coding	ENSRNOT00000016364	protein_coding	2.75906	6.76954	-1.65592	0.317336	Pglyrp3	Ensembl	1460	chr2:192253629-192264840:+	chr2	+	192253629	192264840	peptidoglycan recognition protein 3 [Source:RGD Symbol;Acc:1593164]	TCAAGGAGAGAGGGTATGCTTAATCCTGATGGAATTTGATGCTCCAGGGCAGGCTGAAAC				4.22566	4.22332	5.3661	1.53398	1.84049	0.917766		0.453413	0.567032	0.405916	0.718633	0.772971	0.73418
ASRN6AP1B10107786811	protein_coding	ENSRNOT00000035730	protein_coding	2.74899	6.72248	-1.40794	0.376849	Slfn5	Ensembl	2972	chr10:70298519-70309224:+	chr10	+	70298519	70309224	schlafen family member 5 [Source:RGD Symbol;Acc:1312025]	AGAGAGGTCTCCATTCTGGACTCGGGGACACCATCTCTGACTCCAGGAGGCAAGCGTGCT				1.06757	1.15861	1.35943	-2.68253	-2.63699	-2.78596		0.257213	0.289	0.242908	0.622181	0.532776	0.520155
ASRN6AP1B10248430011	protein_coding	ENSRNOT00000085966	protein_coding	2.74616	6.70927	-1.21994	0.4293	Aldh1l1	Ensembl	2709	chr4:123516788-123557501:-	chr4	-	123516788	123557501	aldehyde dehydrogenase 1 family, member L1 [Source:RGD Symbol;Acc:621294]	AGCTTATTGGGTTTAGTTTCAGGGGGATGGAGAGGAGGGGAGAGAGGATGCACATCTGTT				3.13212	4.98565	5.26437	3.05023	2.70454	2.98397		0.256805	0.101608	0.0920435	0.324674	0.259093	0.283408
ASRN6AP1B10289905311	protein_coding	ENSRNOT00000018309	protein_coding	2.74588	6.708	-1.29894	0.406426	Tmem9b	Ensembl	2164	chr1:174350597-174378926:-	chr1	-	174350597	174378926	TMEM9 domain family, member B [Source:RGD Symbol;Acc:1310775]	GGGAACTGGAATAAAGGTGAGAGAGGAAACAATGGACACCAGAAGTTATCCCAGCCCTCC				6.64661	6.7467	5.92995	5.71922	6.3921	5.21133		0.361774	0.247892	0.266054	0.607384	0.599331	0.633713
ASRN6AP1B10135076511	protein_coding	NM_053848	protein_coding	2.74282	6.69379	-1.70212	0.307333	Opcml	Refseq	2337	chr8:29453178-29962814:+	chr8	+	29453178	29962814		GGAGAGAGCGCCACCCTCAGGTGTACCATAGATGACCGGGTCACCAGAGTAGCCTGGCTA				1.77737	1.75531	0.846234	-1.26797	-0.339306	-0.458134		0.43433	0.403578	0.223476	0.449518	0.463843	0.698518
ASRN6AP1B10003157411	protein_coding	ENSRNOT00000041857	protein_coding	2.73497	6.65747	-1.6026	0.329283	Frg2	Ensembl	582	chr14:85791159-85792257:+	chr14	+	85791159	85792257	FSHD region gene 2 [Source:RGD Symbol;Acc:1592623]	GAACCTCAGAGTCCTTTGGTGGAGGGAGGAGAGAAGACCACAGACTCTGCCAGCCCATCA				1.6119	4.28072	3.61066	1.78171	1.23832	1.08491		0.273925	0.0566456	0.0703777	0.329618	0.330025	0.447068
ASRN6AP1B10001160411	protein_coding	ENSRNOT00000008840	protein_coding	2.73222	6.64478	-1.94156	0.260335	Fabp1	Ensembl	486	chr4:99063181-99066954:+	chr4	+	99063181	99066954	fatty acid binding protein 1 [Source:RGD Symbol;Acc:2590]	GAGAGTCAGCAAGAGAATTTAGACAAGGCTGTATTTCATATTCTTTTACAGTATAAAATT				1.26471	5.48372	4.36463	1.54267	-0.3368	-2.14345		0.148282	0.0246372	0.0318865	0.0987081	0.16494	0.332391
ASRN6AP1B10244910511	protein_coding	ENSRNOT00000043476	protein_coding	2.73193	6.64342	-1.06325	0.478551	Atp2b2	Ensembl	9031	chr4:145703046-145948996:-	chr4	-	145703046	145948996	ATPase plasma membrane Ca2+ transporting 2 [Source:RGD Symbol;Acc:2176]	TCAGCAAGAGAGAGTGAAATTTAAAGAGATCCGCGTCGTGAAGGCGTTCCGTAGCTCTCT				2.93137	3.56238	2.03569	1.92715	2.14664	0.243957		0.439998	0.348198	0.406614	0.642768	0.6292	0.6395
ASRN6AP1B10141310711	protein_coding	NM_001013165	protein_coding	2.72842	6.62731	-1.08171	0.472468	LOC100911585	Refseq	1548	chr9:20241076-20251266:+	chr9	+	20241076	20251266		AGAGGAGCAGAGTCAGGGGGAGAGAAAGATGTCGGATGAAGATGATGTGGAAGATGACTT	Lrrc23			3.06129	3.06459	2.05459	1.85188	2.54745	1.308		0.2885	0.252131	0.260585	0.563578	0.564962	0.546037
ASRN6AP1B10044657611	protein_coding	ENSRNOT00000031365	protein_coding	2.72316	6.60318	-1.29136	0.408567	Creb5	Ensembl	4148	chr4:83391283-83836351:+	chr4	+	83391283	83836351	cAMP responsive element binding protein 5 [Source:RGD Symbol;Acc:1566107]	AAGAGAGCAGCAAGAGGAATATCTCCATGCACAATACAGTTGGTGGGACCATGACGGGGC		Yes		0.78625	4.55728	2.36856	0.717538	-0.233051	-0.977313		0.232694	0.0393432	0.075923	0.278933	0.426722	0.351067
ASRN6AP1B10279257511	protein_coding	ENSRNOT00000001235	protein_coding	2.72266	6.60089	-1.30986	0.403361	Sfswap	Ensembl	3127	chr12:30740566-30810964:-	chr12	-	30740566	30810964	splicing factor SWAP [Source:RGD Symbol;Acc:1305004]	GGCGCTGTGTGATGAAGAGAGAGGAAGAATACAAAAGATTGAGTGAAGCGCTGGCGGAGG		Yes		3.60273	5.12123	3.85045	2.99924	2.60611	1.86527		0.372649	0.178903	0.257083	0.597482	0.519814	0.743221
ASRN6AP1B10297766811	protein_coding	ENSRNOT00000093001	protein_coding	2.70921	6.53963	-0.927816	0.525654	Elovl1	Ensembl	617	chr5:137257637-137259546:+	chr5	+	137257637	137259546	ELOVL fatty acid elongase 1 [Source:RGD Symbol;Acc:1587151]	AGAGAGGCTGGAGGTGAAACACTGGAAGAAGGCAGAAGGCTGGAGAGTCCTTAGCCAGGA				-0.285436	2.27356	1.85117	0.19418	-0.0995224	-0.290166		0.384678	0.0901478	0.075065	0.398331	0.461863	0.46897
ASRN6AP1B10002278611	protein_coding	ENSRNOT00000064159	protein_coding	2.70718	6.53042	-1.19318	0.437339	Tox2	Ensembl	2022	chr3:159569363-159694756:+	chr3	+	159569363	159694756	TOX high mobility group box family member 2 [Source:RGD Symbol;Acc:735184]	ATTCTAATCTGCACACAGAGAGAGAATGGGAACTTTTAAGCCACACCGAGGGGCATTCCT		Yes		6.77505	9.11206	8.63154	6.76564	5.48778	3.76122		0.122763	0.0378485	0.0463158	0.128148	0.119671	0.173548
ASRN6AP1B10005248011	protein_coding	ENSRNOT00000022277	protein_coding	2.70116	6.50325	-0.612951	0.653858	Pllp	Ensembl	1476	chr19:10731855-10752641:+	chr19	+	10731855	10752641	plasmolipin [Source:RGD Symbol;Acc:621478]	GCAGGGCCTTGCCTGGTGAGTTGTCAGGGGGTTAATGGCGACTCTTATTTGGAATTATTA				0.368378	3.71081	1.5254	0.108534	-0.718449	-0.747799		0.314527	0.0589586	0.0522758	0.275599	0.37481	0.493305
ASRN6AP1B10005374211	protein_coding	ENSRNOT00000052292	protein_coding	2.69662	6.48281	-0.896801	0.537076	Hba-a3	Ensembl	429	chr10:15577249-15577977:-	chr10	-	15577249	15577977	hemoglobin alpha, adult chain 3 [Source:RGD Symbol;Acc:1359209]	GCCTCTCTGGACAAATTCTTTGCCTCTGTGAGCACTGTGTTGACTTCCAAGTACCGTTAA				1.57902	1.58925	0.635132	-0.505091	0.89847	-0.937204		0.271081	0.232448	0.233634	0.277182	0.633175	0.484259
ASRN6AP1B10085942411	protein_coding	ENSRNOT00000084718	protein_coding	2.66575	6.34558	-1.26608	0.415787	Efcab2	Ensembl	894	chr13:96303703-96412494:+	chr13	+	96303703	96412494	EF-hand calcium binding domain 2 [Source:RGD Symbol;Acc:1308593]	AGGCGTTTGAAGTGTTTGACCATGAATCGAATAATACAGTAGATGTGAGAGAGATTGGGA				0.906925	4.26686	3.90506	0.999712	-0.00497265	0.0868527		0.266184	0.0375366	0.0362273	0.230385	0.302441	0.284776
ASRN6AP1B10171993311	protein_coding	NM_001109647	protein_coding	2.66566	6.34517	-1.55375	0.340622	Spata5l1	Refseq	2480	chr3:114747410-114760409:+	chr3	+	114747410	114760409		GTGGGAGTTAGGACGGTAGAGAGAAGAGGGAGTAAAGCAAGCCAACAGGAGTGTCAAGAA				4.86488	5.42143	5.30113	4.68342	3.99843	4.54797		0.207178	0.189975	0.117459	0.297954	0.3403	0.217189
ASRN6AP1B10113071911	protein_coding	ENSRNOT00000067996	protein_coding	2.65764	6.30998	-1.1999	0.435306	RGD1560775	Ensembl	1730	chr8:96436146-96516975:-	chr8	-	96436146	96516975	similar to RIKEN cDNA 4930579C12 gene [Source:RGD Symbol;Acc:1560775]	AAGAGTCCAAAAGATAAGAAGAGAGAGTGGAATAGTGGGGTCATCCGTGTCCTCAGCACT				4.01685	7.43304	6.82053	4.11023	2.76671	1.07473		0.0920143	0.0221883	0.0350337	0.0809841	0.136635	0.104217
ASRN6AP1B10281306011	protein_coding	ENSRNOT00000003228	protein_coding	2.65755	6.30963	-1.33528	0.396316	Rnf112	Ensembl	3346	chr10:47719014-47725172:-	chr10	-	47719014	47725172	ring finger protein 112 [Source:RGD Symbol;Acc:3986]	TGAGAGAGTTCAAGGAGGAGACCGAGAGCCCCTACTCCAGGAAGAATAACAGCTAGGAGA		Yes		5.63729	8.75641	7.52782	5.76147	4.4736	2.83472		0.0691481	0.0211568	0.024117	0.0728287	0.076602	0.104063
ASRN6AP1B10264388811	protein_coding	ENSRNOT00000079093	protein_coding	2.65646	6.30484	-1.74308	0.298731	Me2	Ensembl	2030	chr18:69739675-69780922:-	chr18	-	69739675	69780922	malic enzyme 2 [Source:RGD Symbol;Acc:1310321]	TCCAGAGTGACTGCTCATGCTAAACTGGAGAGAGAAGATGTTTTCCCGGTTAAGAGCTGT				-0.27206	1.37185	-0.206184	-0.0773381	-0.561178	-0.607648		0.360327	0.231785	0.18626	0.480261	0.610739	0.570131
ASRN6AP1B10006898811	protein_coding	ENSRNOT00000000476	protein_coding	2.6546	6.29672	-1.59696	0.330574	Zbtb12	Ensembl	2408	chr20:4572100-4574956:+	chr20	+	4572100	4574956	zinc finger and BTB domain containing 12 [Source:RGD Symbol;Acc:1302958]	TAGGAAAAAGGACACGAGGGGGCTGTTGGGGGAGGGAGAGGAGTAGAGACTTATACAGTA		Yes		2.08843	4.85882	3.6267	2.25017	1.91563	2.4441		0.293316	0.0556676	0.126636	0.27401	0.30595	0.306493
ASRN6AP1B10005366711	protein_coding	ENSRNOT00000059212	protein_coding	2.65096	6.28087	-1.64398	0.319972	Defb43	Ensembl	213	chr15:46196771-46201271:+	chr15	+	46196771	46201271	defensin beta 43 [Source:RGD Symbol;Acc:1566384]	AGATACTGTGCGGACTGGACCATCTGCTGTCGGGTGAAGAAGAGAGAAGCCAAGAAGAAG				0.696765	1.20491	-0.154532	-0.508877	-0.473572	-2.25584		0.328185	0.34633	0.182343	0.585592	0.620314	0.559139
ASRN6AP1B10001809411	protein_coding	ENSRNOT00000088291	protein_coding	2.62777	6.1807	-1.1394	0.453949	AABR07004947.1	Ensembl	153	chr1:171485327-171486167:+	chr1	+	171485327	171486167		GATCATGAGGAGAGATGGGAGATGCTTGTCAAACAGCCTGTTAACAAAGACCCCTCTTTG				1.77044	5.60397	4.58573	1.98119	0.899503	-0.0133403		0.155008	0.0339724	0.0257887	0.0835036	0.250804	0.421194
ASRN6AP1B10003898811	protein_coding	ENSRNOT00000072037	protein_coding	2.62312	6.16081	-1.27731	0.412565	AABR07040686.1	Ensembl	366	chrX:107584653-107585312:+	chrX	+	107584653	107585312		GAGAGATCCAGACCGCTGTCCATCTTCTGCTTCCTGGAGAGCTCTGCCAGCGAGCAGTGG				3.25376	6.77311	5.48473	3.57875	2.51359	1.17229		0.105485	0.0248419	0.0282258	0.118578	0.110584	0.191571
ASRN6AP1B10469737011	protein_coding	NM_176856	protein_coding	2.62181	6.15523	-1.2597	0.417631	Sept9	Refseq	3873	chr10:106192515-106340747:+	chr10	+	106192515	106340747		AGAGAGATCGCATCACAGCCTTAAAGAGATCGTTTGAAGTCGAGGAGATTGAGCCGCCGA				1.4428	1.53169	0.721014	0.477002	1.22152	0.16536		0.33593	0.320551	0.402165	0.560052	0.585194	0.49804
ASRN6AP1B10196597411	protein_coding	NM_001107369	protein_coding	2.60607	6.08843	-0.595405	0.661859	Mastl	Refseq	2989	chr17:89839649-89874391:+	chr17	+	89839649	89874391		AGAGAGCTGGGATGAAAGAACTGAAACATCATCCTCTCTTCAGTGAAGTGGACTGGGAGA				5.27376	5.61186	4.50673	4.39406	4.14892	3.90168		0.271913	0.210695	0.311458	0.513443	0.398973	0.59479
ASRN6AP1B10006531111	protein_coding	ENSRNOT00000000121	protein_coding	2.59561	6.04444	-1.46834	0.361399	Fgf20	Ensembl	639	chr16:55152748-55159352:+	chr16	+	55152748	55159352	fibroblast growth factor 20 [Source:RGD Symbol;Acc:71068]	CCAGTGGACCCAGAGAGAGTCCCAGAGTTATACAAAGACCTACTGGTGTACACTGGATGA				0.00167282	2.64232	0.472744	0.410711	0.160993	-0.836829		0.300695	0.0607863	0.116046	0.438813	0.523557	0.624955
ASRN6AP1B10820758711	protein_coding	ENSRNOT00000005665	protein_coding	2.57523	5.95967	-0.822445	0.565483	Abca8a	Ensembl	5531	chr10:98319487-98388637:-	chr10	-	98319487	98388637	ATP-binding cassette, subfamily A (ABC1), member 8a [Source:RGD Symbol;Acc:1307333]	CCTTGGTTGGGACCAAGATGGTGAAGAGAGAGATAAACGTGTGGCAACAAACATGGGCCT				3.52074	7.46941	6.4469	3.65902	2.03926	0.359891		0.0758879	0.0214215	0.0295474	0.0736666	0.134525	0.206851
ASRN6AP1B10007792411	protein_coding	ENSRNOT00000026897	protein_coding	2.5587	5.89177	-1.34168	0.394561	Rom1	Ensembl	1546	chr1:225126734-225128740:-	chr1	-	225126734	225128740	retinal outer segment membrane protein 1 [Source:RGD Symbol;Acc:1306070]	AGAGATGAGGGTGAGAGGGAAGTGACAGCCAACGGACTGAAGACTCTTTCTAGTATTCAG				3.53162	6.83392	6.54007	3.58954	2.51694	1.22849		0.106873	0.0309686	0.0365691	0.133067	0.181464	0.243791
ASRN6AP1B10771276711	protein_coding	ENSRNOT00000072555	protein_coding	2.55689	5.88437	-1.64285	0.320222	LOC100909620	Ensembl	1194	chr1:82897679-82918444:-	chr1	-	82897679	82918444	CD177 antigen-like [Source:RGD Symbol;Acc:6502686]	ACGGAGCCTTGAGAGACGAGATTTCCCAAGCCCCGAGGAAAAAACATTCCCAGGTCCTGA				0.81409	0.966506	-0.191081	-0.116367	-0.150275	-0.768208		0.340282	0.283188	0.193207	0.538795	0.577619	0.555634
ASRN6AP1B10168239711	protein_coding	ENSRNOT00000081265	protein_coding	2.55392	5.87227	-0.896826	0.537067	Lsm2	Ensembl	835	chr20:4966817-4970568:+	chr20	+	4966817	4970568	LSM2 homolog, U6 small nuclear RNA and mRNA degradation associated [Source:RGD Symbol;Acc:1598536]	AGAGAGAATTCCTCTGTGGAGAAGGGAGGGTGAGAGAGCCAGGACCTGCAGGATGTTCCT				2.17417	6.10564	5.30949	2.41022	0.585988	-0.903696		0.102039	0.0270378	0.0269193	0.0956992	0.102751	0.165239
ASRN6AP1B10005607011	protein_coding	ENSRNOT00000022790	protein_coding	2.54867	5.85097	-1.11085	0.463022	Adamts16	Ensembl	3663	chr1:35067490-35198939:+	chr1	+	35067490	35198939	ADAM metallopeptidase with thrombospondin type 1 motif, 16 [Source:RGD Symbol;Acc:1310046]	GAAGAGAGACACCTTCTGCAGAGACCTATTCCACTGGTGCTACCTGGTGCCACAGCATGG				3.53957	7.37662	6.44631	3.54209	2.00737	0.421451		0.123187	0.0282507	0.0262164	0.0928902	0.166131	0.233398
ASRN6AP1B10000558111	protein_coding	ENSRNOT00000041205	protein_coding	2.54575	5.83913	-2.00786	0.248642	Lgals4	Ensembl	1054	chr1:87019975-87027691:+	chr1	+	87019975	87027691	galectin 4 [Source:RGD Symbol;Acc:3003]	CTGGGGAAGGAAGCAGAGAGATACCCAAGTTCCATCTAATCCCCTAATAAAATGTTGAAG				3.9727	5.38103	3.81437	3.2354	3.17296	1.51423		0.362333	0.198844	0.236461	0.520251	0.534605	0.572519
ASRN6AP1B10003930711	protein_coding	ENSRNOT00000084601	protein_coding	2.52627	5.76079	-1.22534	0.427698	Dact3	Ensembl	2803	chr1:78800754-78812483:+	chr1	+	78800754	78812483	dishevelled-binding antagonist of beta-catenin 3 [Source:RGD Symbol;Acc:1563892]	GATTGGGAGGTTAGAGAGAGGAAGGAAGATGGTTTCAATCTCGTGCCTCTCCCCACGGGG				6.44183	8.52536	8.00228	6.16044	5.85352	5.28002		0.412759	0.135054	0.194724	0.287452	0.370398	0.637565
ASRN6AP1B10068915011	protein_coding	ENSRNOT00000037457	protein_coding	2.52071	5.73865	-1.71054	0.305545	Ccdc82	Ensembl	3008	chr8:11889154-11927918:+	chr8	+	11889154	11927918	coiled-coil domain containing 82 [Source:RGD Symbol;Acc:1359666]	GGAGTGAGTCCCAGAGAGAGCCAGCTAATGTGTACCTTGTATTCATTGATGTAACCTGGT				8.65969	9.72587	9.04418	8.58014	8.12972	6.8512		0.192198	0.0540399	0.0919402	0.187152	0.198324	0.366544
ASRN6AP1B10001270011	protein_coding	ENSRNOT00000092849	protein_coding	2.51623	5.72084	-1.0457	0.484411	Arid1b	Ensembl	4318	chr1:46230557-46234874:+	chr1	+	46230557	46234874	AT-rich interaction domain 1B [Source:RGD Symbol;Acc:708504]	ATGCCCGTACTCTAAATGTGTACCAAAAAGAGAGAGAAATAAAGGCACAAAGAAAGTTTA				3.61322	7.26409	5.54101	3.87674	2.55487	1.01753		0.0985309	0.0290979	0.0211895	0.0830877	0.122627	0.123713
ASRN6AP1B10394510511	protein_coding	ENSRNOT00000042010	protein_coding	2.51429	5.71318	-0.857524	0.551899	Ptprg	Ensembl	4119	chr15:12926167-13228607:-	chr15	-	12926167	13228607	protein tyrosine phosphatase, receptor type, G [Source:RGD Symbol;Acc:620774]	GGTCCCGTGAAGTGCCTTCTTCTGGGGAGAGAGGAGAGAAGGGGAGCAGAAAATGTTTTC				2.62112	2.52555	2.29553	0.154808	1.04199	0.967656		0.216189	0.137339	0.267888	0.406638	0.407682	0.68678
ASRN6AP1B10181747611	protein_coding	ENSRNOT00000040736	protein_coding	2.50394	5.67232	-1.41181	0.37584	Sgk1	Ensembl	2460	chr1:24185456-24193567:-	chr1	-	24185456	24193567	serum/glucocorticoid regulated kinase 1 [Source:RGD Symbol;Acc:3668]	TGAGAGAGGAGGCCTTAAGATCCCCTTGGAAAGCTTTCATGAAACAGAGAAGGATGGGCC				3.14069	3.40724	3.77768	0.866499	0.603832	0.765431		0.30938	0.303429	0.235404	0.572739	0.476114	0.530463
ASRN6AP1B10005088511	protein_coding	ENSRNOT00000001605	protein_coding	2.49962	5.65537	-0.683549	0.622632	Pwp2	Ensembl	3904	chr20:11228844-11243205:+	chr20	+	11228844	11243205	PWP2, small subunit processome component [Source:RGD Symbol;Acc:1582817]	GGCCGCCGAGAGAGACAGGGATTTGCTTCTTTTGTGCCATGACTCTTATCTACAGCAATG				1.16509	4.71952	3.9774	1.44587	0.823244	0.434531		0.253236	0.0381981	0.0323672	0.243742	0.379334	0.4424
ASRN6AP1B10404969811	protein_coding	ENSRNOT00000035815	protein_coding	2.47564	5.56215	-0.813713	0.568916	RGD1309106	Ensembl	1712	chr13:79856479-79899479:-	chr13	-	79856479	79899479	similar to hypothetical protein [Source:RGD Symbol;Acc:1309106]	GCTCAAAAAGCCGAGAACGCCTGAGAGATGGAGAAGAGAGAGCTAAAGACTTTTGTTCCA				5.77256	5.90748	5.14491	4.7426	5.69758	4.438		0.301991	0.230688	0.224406	0.556869	0.581246	0.611312
ASRN6AP1B10101881011	protein_coding	ENSRNOT00000020032	protein_coding	2.47245	5.54985	-0.976418	0.50824	Stat1	Ensembl	2979	chr9:54340652-54457753:-	chr9	-	54340652	54457753	signal transducer and activator of transcription 1 [Source:RGD Symbol;Acc:3771]	CAGTGCCACTGCCTGGACGGAGAGAGAGCCAGCATGTCTCAGTGGAATCAAGTCCAACAA		Yes		2.68198	6.59592	5.11557	2.93316	1.31197	-0.220715		0.103161	0.0277004	0.0255301	0.0876595	0.16502	0.221878
ASRN6AP1B10565064511	protein_coding	ENSRNOT00000057347	protein_coding	2.46871	5.53547	-1.06804	0.476966	Arglu1	Ensembl	1718	chr16:86600877-86625083:+	chr16	+	86600877	86625083	arginine and glutamate rich 1 [Source:RGD Symbol;Acc:1310061]	TTGCAGCACAAAAAGCTAGAGAGGAGGAAGAGAGAGCAAAGCGTGAGGAACTGGAGCGGA				5.29386	8.36059	6.98335	6.03841	5.75748	5.01383		0.130736	0.0345197	0.0578765	0.332059	0.424634	0.428262
ASRN6AP1B10005060111	protein_coding	ENSRNOT00000078311	protein_coding	2.43288	5.39969	-1.02728	0.490635	AABR07038925.1	Ensembl	1554	chrX:64034590-64036217:-	chrX	-	64034590	64036217		GGAGAGAGTGGTGCAGGACCAAGTGGGGAATCAAGCAGAAGTCCAATGAAACTTGGCCAT				5.20425	5.90537	4.73008	4.357	4.39422	2.88779		0.391935	0.324946	0.301095	0.697716	0.541773	0.64569
ASRN6AP1B10007292911	protein_coding	ENSRNOT00000003749	protein_coding	2.42612	5.37447	-0.982248	0.50619	Tmem114	Ensembl	1449	chr10:7279920-7295452:+	chr10	+	7279920	7295452	transmembrane protein 114 [Source:RGD Symbol;Acc:1560593]	AGAGGAGAGGGAGTGTGGAACCCATATCACCTGAAATAAATGCCAATCCTAGTCACCCGG				0.137592	4.4454	4.08159	0.77347	-0.828924	-1.12574		0.149136	0.0297904	0.0256671	0.323736	0.367457	0.607635
ASRN6AP1B10470695811	protein_coding	ENSRNOT00000089991	protein_coding	2.41681	5.33988	-1.12313	0.459097	Med30	Ensembl	672	chr7:92234682-92255963:+	chr7	+	92234682	92255963	mediator complex subunit 30 [Source:RGD Symbol;Acc:1309369]	ACCTCGTTTTGCTAGTGAAGAGAGACGAGAAATTGCAGAAGTAAATAAGAAACTCAAACA		Yes		3.69899	3.79801	2.65463	2.74016	3.32421	2.28599		0.313224	0.231102	0.208412	0.531164	0.539111	0.570917
ASRN6AP1B10078878711	protein_coding	ENSRNOT00000065128	protein_coding	2.41535	5.33449	-0.813444	0.569022	Crat	Ensembl	2188	chr3:8968417-8979889:-	chr3	-	8968417	8979889	carnitine O-acetyltransferase [Source:RGD Symbol;Acc:1303031]	CACATCCTCAGTCCTGCCATGGAGGACGAGCAGCAGAGAGAGAAGGTGAAACCCCTGGGC				0.210658	4.04632	1.59014	0.284079	-1.21509	-1.45952		0.219372	0.0403059	0.0533597	0.167395	0.166064	0.436762
ASRN6AP1B10074866011	protein_coding	ENSRNOT00000017859	protein_coding	2.40896	5.31092	-1.08673	0.470826	Ccdc150	Ensembl	3309	chr9:60900213-60987151:+	chr9	+	60900213	60987151	coiled-coil domain containing 150 [Source:RGD Symbol;Acc:1304775]	GGCTCACCTGAGAGAGGAGTTAATAAAATCTCTTCTTGGGAAAAATGAGGAAGAGCTGGC				5.33348	8.54802	7.88644	5.51384	3.88489	1.69764		0.091889	0.0201152	0.0266607	0.0791653	0.10858	0.0493984
ASRN6AP1B10005921611	protein_coding	ENSRNOT00000016940	protein_coding	2.40388	5.29223	-0.831106	0.562098	Ptchd4	Ensembl	2715	chr9:21141077-21338582:-	chr9	-	21141077	21338582	patched domain containing 4 [Source:RGD Symbol;Acc:1563020]	AGAGAGGAAATTGAATGCATAGAAATCCAAGAGAACCCAGACCATGTCACCACAGTCTGA				1.51037	1.10603	0.15942	-0.548096	-1.19471	-1.29763		0.296199	0.325262	0.139746	0.425104	0.526543	0.217396
ASRN6AP1B10093401511	protein_coding	ENSRNOT00000003891	protein_coding	2.40141	5.28318	-1.46976	0.361041	Sept9	Ensembl	1701	chr10:106264434-106348490:+	chr10	+	106264434	106348490	Septin-9 [Source:UniProtKB/Swiss-Prot;Acc:Q80UG5]	AGAGAGTCAGTCTTCCAGCCTTAAAGAGATCGTTTGAAGTCGAGGAGATTGAGCCGCCGA				2.41148	3.12077	1.95888	1.50959	1.40637	0.565006		0.404517	0.354755	0.324334	0.670536	0.594289	0.597628
ASRN6AP1B10002495711	protein_coding	ENSRNOT00000073930	protein_coding	2.39725	5.26799	-0.856924	0.552129	Plin5	Ensembl	1937	chr9:10956056-10961782:+	chr9	+	10956056	10961782	perilipin 5 [Source:RGD Symbol;Acc:1589602]	AGAGAGACTCAATTGCTTTGCTGTTTGTGGTCCAGAATAAACATGTTTGGTGTGGTCTAA				0.376826	3.45097	1.92543	0.71365	0.226537	0.262561		0.292631	0.0404871	0.0622985	0.369569	0.38756	0.529369
ASRN6AP1B10621851011	protein_coding	ENSRNOT00000073352	protein_coding	2.39681	5.26638	-1.29791	0.406714	Relb	Ensembl	201	chr1:80533659-80544825:-	chr1	-	80533659	80544825	RELB proto-oncogene, NF-kB subunit [Source:RGD Symbol;Acc:2321078]	AGAGAGGCAGAAAAATCATCGACGAATATATTAAGGAGAACGGCTTCGGCCTGGACGGGG		Yes		1.53535	2.22743	0.612737	0.406169	0.138443	-2.44469		0.47402	0.312686	0.25025	0.660521	0.642658	0.467677
ASRN6AP1B10171185811	protein_coding	ENSRNOT00000087102	protein_coding	2.38755	5.23267	-1.48327	0.357677	Epn2	Ensembl	2105	chr10:47795524-47825252:-	chr10	-	47795524	47825252	epsin 2 [Source:RGD Symbol;Acc:619773]	GCCATGAGCAGAGAGGTTGCAGAACAGTCATCAGAAAGCGTGCAGACAGCCAGAGGCAGC				2.30134	6.27126	4.74898	2.4106	1.25916	0.307987		0.142625	0.0275305	0.0331752	0.179146	0.332337	0.40704
ASRN6AP1B10403572911	protein_coding	ENSRNOT00000089338	protein_coding	2.38613	5.22751	-1.71832	0.303903	Lrba	Ensembl	506	chr2:185524774-185525584:+	chr2	+	185524774	185525584	LPS responsive beige-like anchor protein [Source:RGD Symbol;Acc:1311428]	AGGCCGGAGTCTCTGGGGTTTGGCGTTGTTGTCAGCCTCCGGGAGAGAGATTGGACAAAT				7.91134	9.81076	8.98595	8.01563	7.05676	5.36507		0.118993	0.0389887	0.0656067	0.128284	0.112843	0.113734
ASRN6AP1B10580006311	protein_coding	ENSRNOT00000077477	protein_coding	2.35341	5.11032	-1.62314	0.324628	Rin3	Ensembl	3572	chr6:126170911-126279561:+	chr6	+	126170911	126279561	Ras and Rab interactor 3 [Source:RGD Symbol;Acc:1305849]	ACCCTGCCGGTCCTATTCCAGATGCTGGCAAAGGAGAGGGAGAGGAAGATGAGGAGAAAG		Yes		0.51145	3.64133	1.91239	0.140058	-1.0372	-1.83017		0.336041	0.0682148	0.0909257	0.246745	0.427159	0.392109
ASRN6AP1B10454847811	protein_coding	ENSRNOT00000025037	protein_coding	2.32616	5.0147	-0.628504	0.646847	Svil	Ensembl	8155	chr17:55230298-55346279:-	chr17	-	55230298	55346279	supervillin [Source:RGD Symbol;Acc:1306354]	CCGGAGGTGGAGCAGTCCCTGAAGAAAAAGAGAGTCACAGAAAGTCGAGAGAGCCAGATG				1.2957	1.18049	0.521643	-0.349255	0.329403	0.231586		0.195233	0.168327	0.251211	0.450856	0.537007	0.550137
ASRN6AP1B10000977111	protein_coding	ENSRNOT00000050708	protein_coding	2.32077	4.99598	-1.42561	0.372263	Klhl34	Ensembl	1938	chrX:39954904-39956841:-	chrX	-	39954904	39956841	kelch-like family member 34 [Source:RGD Symbol;Acc:1560439]	GGTGCGGAGGAGACAAGGGAGGGAGAGATTGGAGAGGTGCCAAATTTAGTGCTGGATTGA				3.50413	6.89192	5.73381	3.59724	2.7088	1.19515		0.117721	0.0327719	0.046215	0.139274	0.148767	0.0911863
ASRN6AP1B10344870911	protein_coding	ENSRNOT00000085762	protein_coding	2.31712	4.98336	-1.44204	0.368045	Ces1f	Ensembl	1695	chr19:15143794-15193002:+	chr19	+	15143794	15193002	carboxylesterase 1F [Source:RGD Symbol;Acc:1642419]	GCAGAGAGGATGGCTTTGAAGGGAAGGACTGCGCAGAAACTGGTTGTGGTGGGAGAGGGG				2.08149	5.80162	4.7877	2.37593	1.20808	0.611101		0.214286	0.0415504	0.0372763	0.262673	0.398926	0.50563
ASRN6AP1B10000350311	protein_coding	ENSRNOT00000078235	protein_coding	2.31331	4.97023	-1.51659	0.34951	Itch	Ensembl	2884	chr3:150686638-150749827:+	chr3	+	150686638	150749827	itchy E3 ubiquitin protein ligase [Source:RGD Symbol;Acc:1359556]	AGAGAGTTATCTGAGAGTAAGTAAATTAATGTTATCGTTGAGATCTTCCAGTCATTCTGG				-0.0409832	2.3944	0.603569	0.278375	-0.0119116	-0.858091		0.370998	0.101308	0.112153	0.413782	0.379827	0.260633
ASRN6AP1B10007091911	protein_coding	ENSRNOT00000027645	protein_coding	2.29555	4.9094	-1.46745	0.361622	Capn12	Ensembl	2932	chr1:87066289-87078348:+	chr1	+	87066289	87078348	calpain 12 [Source:RGD Symbol;Acc:1307341]	GGGAGGGCAGCGAATCAGCTATGTCTTCATTATGAGAGTGAGAGAGGTGGCAGAGATATG				3.39504	3.41269	3.22398	2.13821	2.02752	2.29833		0.365879	0.319479	0.240634	0.569831	0.516104	0.451801
ASRN6AP1B10015436511	protein_coding	ENSRNOT00000076942	protein_coding	2.29516	4.90808	-0.791623	0.577694	Mlip	Ensembl	2519	chr8:84434784-84632817:-	chr8	-	84434784	84632817	muscular LMNA-interacting protein [Source:RGD Symbol;Acc:1590513]	AGGAGAGAGTGACGTTTGAGTACAGTGATCATATGACCTTCAGCTGTGAGAGCAAAGAGG				3.27033	7.05089	6.00875	3.39587	1.8412	-0.0769326		0.0871884	0.0265237	0.0292033	0.0881795	0.099408	0.0947547
ASRN6AP1B10588096711	protein_coding	ENSRNOT00000067559	protein_coding	2.26634	4.81102	-1.7868	0.289814	Ttc25	Ensembl	1938	chr10:88459605-88488075:+	chr10	+	88459605	88488075	tetratricopeptide repeat domain 25 [Source:RGD Symbol;Acc:1311859]	CAGGGAAAAGGCAGAGAGACAGGACATCAGTTCACAGATGGAGTTTTCGGGAGCATCGGA				-0.569929	1.88318	0.234291	-0.484534	-0.551333	-1.05474		0.442824	0.0581935	0.305695	0.531736	0.588705	0.475848
ASRN6AP1B10006955611	protein_coding	ENSRNOT00000007326	protein_coding	2.2478	4.74957	-2.89882	0.134081	Zhx2	Ensembl	2855	chr7:97559841-97695739:+	chr7	+	97559841	97695739	zinc fingers and homeoboxes 2 [Source:RGD Symbol;Acc:727926]	AGAAGTGGGGTAGCTGGAGTCAGAGAGTAGCAGAAGGCACAGTAGAAAGAGCGGACTCCG		Yes		0.848089	0.685916	0.399665	-0.201796	-0.124326	-2.24887		0.328444	0.117805	0.388788	0.628715	0.670745	0.409741
ASRN6AP1B10007180811	protein_coding	ENSRNOT00000057735	protein_coding	2.24027	4.72484	-0.811645	0.569732	Stum	Ensembl	624	chr13:98724295-98772968:-	chr13	-	98724295	98772968	stum, mechanosensory transduction mediator homolog [Source:RGD Symbol;Acc:1592263]	GAGAGGGAGTACTTACAAAATATTATTTATTTTGGAAAACACACCTGCTTTTCTTAGCAG				4.59129	7.984	6.85042	4.75437	3.74985	2.95211		0.171995	0.0360273	0.0454366	0.159701	0.250445	0.438305
ASRN6AP1B10584365811	protein_coding	ENSRNOT00000041726	protein_coding	2.22816	4.68536	-2.00014	0.249975	Syk	Ensembl	5247	chr17:12614311-12669573:-	chr17	-	12614311	12669573	spleen associated tyrosine kinase [Source:RGD Symbol;Acc:3796]	GCCCGAGAGAGATGTACGACTTGATGAACCTATGCTGGACTTACGATGTGGAGAACAGGC				1.37954	4.21083	2.68002	1.44251	1.54233	0.989598		0.349257	0.0491649	0.200641	0.407687	0.624382	0.523389
ASRN6AP1B10002722111	protein_coding	ENSRNOT00000025053	protein_coding	2.22191	4.66509	-0.926747	0.526043	Myo3a	Ensembl	4866	chr17:88963981-89167018:+	chr17	+	88963981	89167018	myosin IIIA [Source:RGD Symbol;Acc:1560083]	AGAGAGTGAGATCCCTGAGGAAGAGAGGATTTCAGCCAACCCTTATGATTACAGGAGGCT				5.76742	7.92718	6.853	5.81498	5.33294	4.75641		0.179956	0.0751262	0.0882178	0.209163	0.261189	0.251133
ASRN6AP1B10064395511	protein_coding	ENSRNOT00000001310	protein_coding	2.22089	4.66181	-1.02677	0.490807	Pdap1	Ensembl	1237	chr12:11240761-11251004:+	chr12	+	11240761	11251004	PDGFA associated protein 1 [Source:RGD Symbol;Acc:620442]	AGAGAGGAAAGCAAAAGATGACGCAACTTTGTCAGGAAAACGAATGCAGTCGCTCTCCCT				2.36685	2.25636	1.18716	0.857151	1.34042	-0.763008		0.235874	0.318778	0.160036	0.516312	0.632375	0.50635
ASRN6AP1B10480568511	protein_coding	ENSRNOT00000024296	protein_coding	2.21955	4.65748	-0.817279	0.567511	Nek4	Ensembl	2753	chr16:7035068-7075554:+	chr16	+	7035068	7075554	NIMA-related kinase 4 [Source:RGD Symbol;Acc:1304995]	GAGGAGGAAGATGAGTTGGAGAGAGAGGCACGATTACAGGAGCACATGGGAGACAAGTAT				3.67166	7.32926	6.31658	3.84326	2.84541	2.05996		0.147396	0.0310095	0.0337375	0.170266	0.248975	0.460927
ASRN6AP1B10240073511	protein_coding	ENSRNOT00000077259	protein_coding	2.21885	4.65521	-0.996565	0.501192	Bin3	Ensembl	718	chr15:51779896-51817903:+	chr15	+	51779896	51817903	bridging integrator 3 [Source:RGD Symbol;Acc:1308253]	AGAGAGACTTTGAAAGGGAGTATGGAAAACTGCAGCAGTGAGTGTCAAACTCCAGAAGGG				0.546477	2.5364	0.858725	0.524039	0.553714	0.26768		0.313153	0.113321	0.251136	0.391074	0.365104	0.360735
ASRN6AP1B10000374011	protein_coding	ENSRNOT00000081084	protein_coding	2.21205	4.63334	-1.6511	0.318397	Eif4h	Ensembl	963	chr12:25093524-25108174:+	chr12	+	25093524	25108174	eukaryotic translation initiation factor 4H [Source:RGD Symbol;Acc:1359222]	CCACCGAGAGAGACAGGGAGCGCGGACCTCAACCAAAACAAATACACCGTAGTGGGGAGT				8.81559	9.43559	8.64703	8.59515	8.48722	7.02629		0.142403	0.0429378	0.0475173	0.143154	0.163223	0.123869
ASRN6AP1B10005199311	protein_coding	ENSRNOT00000033706	protein_coding	2.20965	4.62564	-0.644056	0.639912	Copg2	Ensembl	2613	chr4:58064833-58195143:-	chr4	-	58064833	58195143	coatomer protein complex, subunit gamma 2 [Source:RGD Symbol;Acc:1566215]	GTGACTGTGAGAAGCAGAGAGAAAACACCTGTGGATGTTATCTTGGCTTCTGTGGGATAA				4.36788	4.40437	3.33444	3.26555	4.17532	2.88081		0.339877	0.257885	0.266816	0.579521	0.608394	0.628766
ASRN6AP1B10946384611	protein_coding	NM_001037365	protein_coding	2.20807	4.62056	-0.758987	0.590911	LOC100912195	Refseq	730	chr1:116565790-116567189:-	chr1	-	116565790	116567189		GGAGGAAGAGCAGAGCAGGTCTGAGGACCAGAAGCTTCGCGGCACACCTGGTGGTGAGCA	Bex1	Yes		1.18263	1.62019	0.789307	-0.126051	0.282113	-0.54641		0.368205	0.175244	0.390774	0.433542	0.556168	0.593564
ASRN6AP1B10001348011	protein_coding	ENSRNOT00000030895	protein_coding	2.18778	4.55603	-0.604367	0.65776	LOC690284	Ensembl	3691	chr1:97777685-97784139:+	chr1	+	97777685	97784139	similar to F49E2.5d [Source:RGD Symbol;Acc:1582830]	ACCTGATCCATGTTTGTGGAATGGCGGTTTGAGAGAGTAGAGACACGTAGCTTAGGAGCT				4.2419	4.46956	4.58867	3.80948	3.83293	3.5362		0.34511	0.397741	0.497979	0.716865	0.611297	0.736898
ASRN6AP1B10401198411	protein_coding	ENSRNOT00000024617	protein_coding	2.17826	4.52609	-1.14997	0.450634	Tpm1	Ensembl	1664	chr8:72814740-72836159:-	chr8	-	72814740	72836159	tropomyosin 1 [Source:RGD Symbol;Acc:3898]	GCAGAGAGATCAGTAACCAAATTGGAGAAAAGCATTGATGACTTAGAAGAGAAAGTGGCA				4.88607	7.7934	6.59219	4.90174	4.26285	2.90284		0.110606	0.0337145	0.0394616	0.12521	0.166972	0.216851
ASRN6AP1B10004250711	protein_coding	ENSRNOT00000056054	protein_coding	2.17638	4.52017	-0.987273	0.50443	Ctxn2	Ensembl	442	chr3:117416345-117416786:+	chr3	+	117416345	117416786	cortexin 2 [Source:RGD Symbol;Acc:2311261]	CTGGAGAGAGGGGCATTCCATTCATGACGTTCAATAAACATTTGTGACTGATTTATCCAC				1.74315	4.12554	3.02794	1.09072	0.997702	0.614676		0.225927	0.0419302	0.0357769	0.136939	0.160467	0.314314
ASRN6AP1B10000649611	protein_coding	ENSRNOT00000041051	protein_coding	2.14811	4.43246	-0.602797	0.658476	LOC363337	Ensembl	1626	chr19:27858879-27862827:-	chr19	-	27858879	27862827	similar to RIKEN cDNA 1700081O22 [Source:RGD Symbol;Acc:1359598]	ATTTGGTTGACTTTAACAAGAAAGATAAAGACCATCAACGGCCAGAACCAGCATTATCAG				0.324649	3.4539	0.740902	0.0358241	-0.593133	-1.45236		0.215689	0.045546	0.0945664	0.106651	0.352946	0.245757
ASRN6AP1B10468395411	protein_coding	ENSRNOT00000066071	protein_coding	2.14585	4.42553	-0.759361	0.590758	Aff1	Ensembl	4660	chr14:7226586-7325645:-	chr14	-	7226586	7325645	AF4/FMR2 family, member 1 [Source:RGD Symbol;Acc:1307940]	CCCTGGAGAGAGAGGGAAATTTGCCTGCTTGTACAATGAAGACAGAAACCTGCTTCGAAT		Yes		-0.0391542	2.27013	1.61067	-1.72481	-3.17103	-3.04693		0.617335	0.133073	0.294534	0.348867	0.634581	0.676752
ASRN6AP1B10007417111	protein_coding	ENSRNOT00000021801	protein_coding	2.14355	4.41848	-2.00512	0.249115	Bambi	Ensembl	1466	chr17:56905112-56909992:-	chr17	-	56905112	56909992	BMP and activin membrane-bound inhibitor [Source:RGD Symbol;Acc:621831]	ACTCTACAGTCAAATGGATTAATTTGCTTTAAAATTATAATAAGCAGAGAGAGGACTCTG				2.78194	3.28686	2.12969	1.8841	2.39795	1.20425		0.298645	0.200873	0.281459	0.546987	0.580287	0.528531
ASRN6AP1B10005407211	protein_coding	ENSRNOT00000082562	protein_coding	2.13834	4.40257	-1.71247	0.305138	AABR07008439.1	Ensembl	2076	chr2:58448917-58458517:+	chr2	+	58448917	58458517		TTAATATGTTCGGAAGAAGAGAGAAAAGGTATAGAGAAGAAAGACTTACCATCAGGGGAA				5.31943	8.06869	6.8772	5.41498	4.61929	3.01941		0.104053	0.0353903	0.0439701	0.0947782	0.108098	0.123424
ASRN6AP1B10090414611	protein_coding	ENSRNOT00000030174	protein_coding	2.11122	4.32057	-0.893808	0.538192	RT1-M4	Ensembl	1026	chr20:2043719-2047470:+	chr20	+	2043719	2047470	RT1 class Ib, locus M4 [Source:RGD Symbol;Acc:1562593]	AGCCAGAGAGAGAATGAGTCTCACACTGTCCAGTGGCTATTCGGCTGTGACATAGGGCCA				1.17112	1.75188	1.60073	0.235443	0.584827	0.633368		0.407347	0.324115	0.510417	0.610916	0.761132	0.870738
ASRN6AP1B10106142611	protein_coding	ENSRNOT00000024695	protein_coding	2.10883	4.3134	-1.18951	0.438453	Bok	Ensembl	1400	chr9:100829552-100840504:+	chr9	+	100829552	100840504	BOK, BCL2 family apoptosis regulator [Source:RGD Symbol;Acc:70984]	CGCTTCCTGAAGGCTGCATTCTTCCTCCTGTTGCCAGAGAGATGAGCTGCCCACCAGAGC				3.93771	4.15601	4.92588	3.40083	3.65419	4.10698		0.0887749	0.0673023	0.0710419	0.142252	0.108448	0.0977936
ASRN6AP1B10419132311	protein_coding	ENSRNOT00000010377	protein_coding	2.10857	4.31263	-1.15683	0.448497	Zfp467	Ensembl	1785	chr4:78069978-78075398:-	chr4	-	78069978	78075398	zinc finger protein 467 [Source:RGD Symbol;Acc:1561603]	ATGAGAGAGACCCTGGAGGCCCTGAACTCTTTGGGATTCTCAGTGGGACAGCCAGAGATG		Yes		4.49777	7.6344	5.69183	4.65373	3.49106	2.11707		0.0911065	0.0231168	0.0190058	0.0882503	0.147787	0.2
ASRN6AP1B10594577511	protein_coding	ENSRNOT00000071131	protein_coding	2.10709	4.30823	-1.12945	0.457091	LOC100910978	Ensembl	2028	chr17:14696308-14717420:-	chr17	-	14696308	14717420	extracellular matrix protein 2-like [Source:RGD Symbol;Acc:6495594]	GGTGATTCTTCAGAACAACAAGAATCCATTAACCAAGGAAGAAGGAAGGAAGAGGACAGT				2.17672	2.33786	1.25667	0.544775	0.912237	-0.140813		0.477495	0.270066	0.452622	0.620657	0.611064	0.608979
ASRN6AP1B10004557911	protein_coding	ENSRNOT00000037779	protein_coding	2.09187	4.26299	-0.772091	0.585568	Olr619	Ensembl	972	chr3:76468294-76469265:+	chr3	+	76468294	76469265	olfactory receptor 619 [Source:RGD Symbol;Acc:1334429]	CATCAAGAGACTATGTTACCATATAACAGGAAGTGAAGGAAGCAGGATGAATGGCTTCAC				4.02271	7.40821	6.23476	4.15329	2.94558	1.76504		0.112844	0.0235592	0.0293468	0.143878	0.228423	0.339757
ASRN6AP1B10008524611	protein_coding	ENSRNOT00000026860	protein_coding	2.0902	4.25807	-0.666405	0.630075	Des	Ensembl	2176	chr9:82556573-82564294:+	chr9	+	82556573	82564294	desmin [Source:RGD Symbol;Acc:620686]	AGTTGGAGAGGAAAGAAGAGAGAGGCAGAGAGTGGGCTCAGGTTGGTGGGAGGATGCCAC				6.09636	5.53924	4.6378	4.0934	3.58844	3.48371		0.319483	0.199526	0.212257	0.499082	0.503958	0.475889
ASRN6AP1B10558668411	protein_coding	ENSRNOT00000031855	protein_coding	2.08286	4.23648	-1.42184	0.373237	Usp48	Ensembl	5705	chr5:155935554-156002721:+	chr5	+	155935554	156002721	ubiquitin specific peptidase 48 [Source:RGD Symbol;Acc:735213]	TGTTTCAGGTTTTCTATTTAGGGTGGGAGGGAGAGGGCGAGAGAGGACTGAGCAGGCAGA				2.24782	2.16314	1.28424	1.05964	1.91618	0.605907		0.351686	0.268872	0.306502	0.516585	0.6196	0.504411
ASRN6AP1B10350082811	protein_coding	ENSRNOT00000091448	protein_coding	2.08236	4.23499	-1.56471	0.338045	Ddx3x	Ensembl	2275	chrX:10402725-10413995:-	chrX	-	10402725	10413995	DEAD-box helicase 3, X-linked [Source:RGD Symbol;Acc:1564771]	AGAGAGGGAAGATCGGGCTAGACTTCTGCAAATACCTGGTGTTAGATGAAGCTGACCGGA		Yes		5.14972	4.98432	6.1546	-2.25957	-2.7719	-2.57474		0.221043	0.28925	0.221251	0.45886	0.45471	0.479027
ASRN6AP1B10007022011	protein_coding	ENSRNOT00000016051	protein_coding	2.07192	4.20447	-0.797166	0.575478	Ndufb5	Ensembl	1062	chr2:119139717-119153753:+	chr2	+	119139717	119153753	NADH:ubiquinone oxidoreductase subunit B5 [Source:RGD Symbol;Acc:1305909]	GGACTACTTGGAATTTTAACTTCACAAGAAATACTGAACTAACCATATAAAATTATCAGC				3.17456	6.87247	5.57521	3.30128	2.17166	0.932826		0.13514	0.0288313	0.0396635	0.131611	0.236464	0.275293
ASRN6AP1B10147466211	protein_coding	ENSRNOT00000076362	protein_coding	2.06467	4.18337	-0.911527	0.531622	Kcnh1	Ensembl	4021	chr13:110920830-111228836:+	chr13	+	110920830	111228836	potassium voltage-gated channel subfamily H member 1 [Source:RGD Symbol;Acc:68398]	TGGAGGGGAGAGAGAGTCAGGGCATCAGCAGCCTGTTCAGTTCTCTGAAAGTCGTGCGGC				6.72113	6.7493	6.10762	6.06978	6.03758	5.62197		0.283126	0.271949	0.388321	0.708379	0.511635	0.675077
ASRN6AP1B10009453811	protein_coding	NM_001244781	protein_coding	2.06451	4.18291	-1.01054	0.496361	Lmo2	Refseq	1534	chr3:93920447-93931873:+	chr3	+	93920447	93931873		AAAATAGACCTTCGCGAGAGAGGAGGGAGCCCCGGGAGAGCCGCGCGGTCCGCTCCCCGC		Yes		3.91361	6.62489	5.25488	4.06062	3.79944	3.27719		0.547271	0.107051	0.288404	0.514005	0.689763	0.788528
ASRN6AP1B10000288411	protein_coding	NM_001134980	protein_coding	2.05723	4.16186	-1.02184	0.492487	Cyp2j10	Refseq	1952	chr5:115067843-115101961:-	chr5	-	115067843	115101961		AGAGAGAAGCACAGTCCTCAAGAACAGGGTTGAACTTAGCAGAGGGGCTGTCAGGGAACC				3.33442	7.14192	5.75912	3.27683	1.81333	0.434379		0.111284	0.0218798	0.0172265	0.0981319	0.148741	0.20849
ASRN6AP1B10005305811	protein_coding	ENSRNOT00000032191	protein_coding	2.0411	4.11559	-0.902938	0.534796	Olr379	Ensembl	936	chr1:230674772-230675707:-	chr1	-	230674772	230675707	olfactory receptor 379 [Source:RGD Symbol;Acc:1334108]	CTTGAGGAACAAGGAAGTGAAGGAAGCACTAAGAAAAATTTTCAACAGAATCAAGATTCT				7.28464	9.36933	8.92452	7.40821	6.24594	4.38146		0.119099	0.0383966	0.0437702	0.11288	0.132902	0.118897
ASRN6AP1B10205195811	protein_coding	ENSRNOT00000091529	protein_coding	2.02725	4.07628	-1.50175	0.353125	Kat14	Ensembl	3108	chr3:138504214-138548765:+	chr3	+	138504214	138548765	lysine acetyltransferase 14 [Source:RGD Symbol;Acc:1309538]	AAAGAGAGAAGATGTTGGAGAAAGGATCTCAAAATACCTGACTTTGAGAAGCCGATGGGG				4.69027	7.57112	6.30909	4.76276	4.17574	3.91718		0.248357	0.0502737	0.117671	0.261086	0.330315	0.554014
ASRN6AP1B10000856211	protein_coding	ENSRNOT00000015918	protein_coding	2.02263	4.06325	-1.84235	0.278866	Tnfrsf21	Ensembl	4350	chr9:20546159-20621051:-	chr9	-	20546159	20621051	TNF receptor superfamily member 21 [Source:RGD Symbol;Acc:1307308]	ATCTATTGGAAGAGAGAGGCAGGAGGATATTGAGTTTGAAGCCAGCCTGGGGAGTTCCAG				3.8477	6.03006	5.40633	2.84849	2.5648	3.24185		0.494811	0.0993812	0.284823	0.253368	0.389355	0.730928
ASRN6AP1B10003308211	protein_coding	ENSRNOT00000008473	protein_coding	2.01722	4.04804	-0.84968	0.554908	Tex37	Ensembl	822	chr4:98728109-98735346:-	chr4	-	98728109	98735346	testis expressed 37 [Source:RGD Symbol;Acc:1562720]	TCATCTCAGTGCAAAAGGAGGGAAGGAAGGAGGGAAAATCGGTTTGTGTGCTGAATCGAA				3.32046	6.82411	5.95679	4.02368	2.81222	2.8348		0.273069	0.0372728	0.0224176	0.33881	0.470784	0.526175
ASRN6AP1B10514571111	protein_coding	ENSRNOT00000046604	protein_coding	2.00037	4.00104	-1.78692	0.28979	Ccdc63	Ensembl	1659	chr12:39913628-39950641:+	chr12	+	39913628	39950641	coiled-coil domain containing 63 [Source:RGD Symbol;Acc:1562334]	AGAAGAGAGACTGTCAAAATTAAGAAGCATGGGAAAAAGAGGAAGGGTGAGAGCTTTGAG				3.87096	5.65113	3.73717	3.13224	3.09183	1.94599		0.335354	0.158898	0.214837	0.499423	0.49999	0.487288
ASRN6AP1B10624582111	protein_coding	ENSRNOT00000074074	protein_coding	1.99948	3.99855	-0.719268	0.607406	Arhgef10l	Ensembl	3840	chr5:159018893-159119171:-	chr5	-	159018893	159119171	Rho guanine nucleotide exchange factor 10-like protein [Source:UniProtKB/Swiss-Prot;Acc:A2AWP8]	ACGTCAGGACTAAGAGAGACATTCTTTTGAGAGTTGGGGGTAGAGACATTGCAGGAGCTG				5.55923	8.04801	7.08939	5.79161	5.33722	5.09138		0.298346	0.083447	0.133869	0.279263	0.362841	0.290263
ASRN6AP1B10322931211	protein_coding	ENSRNOT00000091202	protein_coding	1.99936	3.99823	-1.26147	0.417118	Mis18bp1	Ensembl	3655	chr6:86879719-86914883:-	chr6	-	86879719	86914883	MIS18 binding protein 1 [Source:RGD Symbol;Acc:1594757]	GTGAGAAGCAAGAGAGAACTGAAGTTTTAAATGTACCCATTGATCCATTGAAGTCACTGG		Yes		0.110129	1.28619	-0.37495	-0.707255	-0.742308	-1.58768		0.344083	0.112927	0.230358	0.421361	0.419377	0.277463
ASRN6AP1B10001382611	protein_coding	ENSRNOT00000029092	protein_coding	1.99323	3.98126	-1.04866	0.483418	Cd300e	Ensembl	2989	chr10:103599103-103619083:-	chr10	-	103599103	103619083	Cd300e molecule [Source:RGD Symbol;Acc:1585137]	TACAAGATGGCACTGGCATCCGGCAGAACGCACCTAGTAAAAAGGGCAATACTCAGGTGC				1.94555	5.74055	4.22051	1.8802	0.631518	-0.763233		0.151428	0.0294364	0.0227863	0.147789	0.246515	0.324154
ASRN6AP1B10618628711	protein_coding	ENSRNOT00000089229	protein_coding	1.96595	3.9067	-0.757225	0.591633	Golim4	Ensembl	2064	chr2:174322872-174413038:-	chr2	-	174322872	174413038	golgi integral membrane protein 4 [Source:RGD Symbol;Acc:1310948]	AGAGAGAAGCTGACAGGAGAGCTACAAGAGGTGAGAGGACAGAGTGGGGATAAATGGCAG				5.90598	8.64061	7.45034	5.88704	4.8239	3.31309		0.0917498	0.0299799	0.0290355	0.105405	0.098966	0.141973
ASRN6AP1B10050497611	protein_coding	ENSRNOT00000080745	protein_coding	1.95484	3.87673	-1.18237	0.440626	Carmil1	Ensembl	5319	chr17:43050789-43339402:+	chr17	+	43050789	43339402	capping protein regulator and myosin 1 linker 1 [Source:RGD Symbol;Acc:1306623]	TTCTCCCAGGAAGTGCAGAGAGGAGATCATTTCAAAAGGCATTCAGATCATGACAAGCCT				3.49336	6.95627	5.90827	3.76921	2.68269	1.3995		0.121285	0.0427801	0.0369213	0.141001	0.165323	0.215455
ASRN6AP1B10005666811	protein_coding	ENSRNOT00000032843	protein_coding	1.95141	3.86753	-1.02621	0.490999	Pde3a	Ensembl	3426	chr4:175431904-175700238:+	chr4	+	175431904	175700238	phosphodiesterase 3A [Source:RGD Symbol;Acc:61942]	GAGGAAGAGAAGGGGAAGCCAAGAGCAGAGGAAACCCTCGCTCCACAACCAGACCTGTGA				7.3646	9.36537	8.63323	7.4114	6.50365	4.7895		0.125801	0.0384519	0.0527163	0.115202	0.13822	0.128895
ASRN6AP1B10001160511	protein_coding	ENSRNOT00000008901	protein_coding	1.95086	3.86605	-1.06735	0.477195	Chd7	Ensembl	9883	chr5:21830882-21950696:+	chr5	+	21830882	21950696	chromodomain helicase DNA binding protein 7 [Source:RGD Symbol;Acc:1311921]	TGGTATAAACAAAAATAAAGAGAAGAGTAAATAGAAGACTGAGAGAAGTGAGAATCAGGT		Yes		0.905274	1.02301	-0.00923118	-0.568367	0.477944	-1.44548		0.293266	0.280659	0.273337	0.540814	0.594459	0.313922
ASRN6AP1B10000570211	protein_coding	ENSRNOT00000028608	protein_coding	1.9413	3.8405	-1.19323	0.437323	Olr337	Ensembl	1213	chr1:228684136-228685348:+	chr1	+	228684136	228685348	olfactory receptor 337 [Source:RGD Symbol;Acc:1333015]	AAACAAGGAGATCAGAGAAGCATTGAAGAAACTCAAGAAGAGGAAGAAGCAGATGTCCTG				4.77998	8.14088	7.23527	4.92289	3.28488	1.02576		0.069903	0.0195445	0.0279442	0.0638409	0.0902821	0.0442034
ASRN6AP1B10007997211	protein_coding	ENSRNOT00000005165	protein_coding	1.93875	3.83373	-0.618968	0.651137	Tspan6	Ensembl	1606	chrX:104719940-104726816:-	chrX	-	104719940	104726816	tetraspanin 6 [Source:RGD Symbol;Acc:1560160]	CTTTAGCTAGATTTTCCAGCAAATAATACTTCATATCAACTGTCAACATTTTGGTGAATT				0.979014	2.80027	1.86465	0.421853	0.558743	-0.273533		0.474738	0.123187	0.279873	0.517497	0.678868	0.633615
ASRN6AP1B10651721911	protein_coding	ENSRNOT00000091567	protein_coding	1.93287	3.81814	-0.616473	0.652264	Stmn4	Ensembl	1360	chr15:43007908-43025852:+	chr15	+	43007908	43025852	stathmin 4 [Source:RGD Symbol;Acc:69349]	ACTGGAGAGAAAGAAGAGAACAGGCAGATACGGTAGACCTGAACTGGTGTGTCATCTCTG				0.319667	2.7427	1.40655	-0.521448	-0.788233	-0.845604		0.293453	0.102296	0.162181	0.152848	0.279028	0.512311
ASRN6AP1B10005585211	protein_coding	ENSRNOT00000018922	protein_coding	1.93094	3.81303	-0.78919	0.578669	Fahd2a	Ensembl	2070	chr3:120002364-120011364:-	chr3	-	120002364	120011364	fumarylacetoacetate hydrolase domain containing 2A [Source:RGD Symbol;Acc:1563674]	GTCTGCACACTCTGGAGGGAAGGAAGAGAGACCATAAAAGCTCTGAGGCAACCAGGGAGC				3.22382	6.07955	4.48238	3.15246	2.57971	2.76136		0.317031	0.0471027	0.106252	0.287258	0.248291	0.471316
ASRN6AP1B10009335811	protein_coding	NM_053840	protein_coding	1.93022	3.81113	-1.41563	0.374847	Ggt1	Refseq	2068	chr20:14019723-14045781:-	chr20	-	14019723	14045781		ACTGACCTGCAGCCAAGAGACGAGAGTGGGACTCTGGAGAACATGCTGCCCCTGGGTGGG				1.30112	1.57743	-0.338641	-0.354509	-0.276427	-1.18921		0.37452	0.256247	0.24043	0.464351	0.55061	0.458196
ASRN6AP1B10127677611	protein_coding	ENSRNOT00000016944	protein_coding	1.92711	3.80294	-0.949452	0.517829	F13b	Ensembl	2344	chr13:56598957-56623124:+	chr13	+	56598957	56623124	coagulation factor XIII B chain [Source:RGD Symbol;Acc:1311668]	GTGGACGGAACCTCCAAAAGAAGAGAAGGAGAAGGTAGCCTGTGAGCAACCACCCTCCGT				4.21944	7.61076	6.1547	4.29766	3.15938	1.64747		0.0671847	0.0237631	0.0227214	0.0973157	0.108611	0.0894055
ASRN6AP1B10555090011	protein_coding	ENSRNOT00000013956	protein_coding	1.92167	3.78862	-1.57356	0.335979	Rcan2	Ensembl	3346	chr9:19518570-19749145:-	chr9	-	19518570	19749145	regulator of calcineurin 2 [Source:RGD Symbol;Acc:69198]	AGAAGAGAGCAAGGAAAAATTTGAGGGACTGTTCCGGACCTATGACGAATGTGTGACGTT				5.00846	5.0807	4.19067	4.02323	4.62242	3.35336		0.304974	0.20697	0.247467	0.575918	0.586243	0.613162
ASRN6AP1B10247171611	protein_coding	ENSRNOT00000061746	protein_coding	1.91983	3.78379	-0.903075	0.534746	Stpg4	Ensembl	849	chr6:11022073-11063092:-	chr6	-	11022073	11063092	sperm-tail PG-rich repeat containing 4 [Source:RGD Symbol;Acc:1591638]	AGAGAGAAGGATGGTGGAGGCTCACAGTGACGAATACTCCAATACCCGGTACTTACCATT				2.18495	1.96208	1.91854	0.988094	1.25766	1.231		0.267244	0.165323	0.290411	0.436528	0.45556	0.514336
ASRN6AP1B10002416111	protein_coding	ENSRNOT00000045855	protein_coding	1.90792	3.75268	-2.76607	0.147004	AABR07013651.1	Ensembl	1779	chr2:248398917-248409570:+	chr2	+	248398917	248409570		GAGATGAAGAATGTGGAGAAGAGATACAAAGAAACAAGTATTATCTTCTGCATGATAAAT				3.93087	4.06059	4.62227	2.39137	2.69361	2.93159		0.231301	0.245954	0.230268	0.568182	0.474417	0.531604
ASRN6AP1B10408727111	protein_coding	ENSRNOT00000076908	protein_coding	1.90493	3.74492	-1.46017	0.36345	Rfwd2	Ensembl	630	chr13:76943633-76979449:+	chr13	+	76943633	76979449	ring finger and WD repeat domain 2 [Source:RGD Symbol;Acc:1304773]	TGGAATTCCTCAAGGTTGCCAGGAGAAATAAGAGAGAGCAATTGGAACAGATCCAGAAGG				4.16933	7.57613	6.75172	4.3007	3.09565	1.23475		0.0924907	0.0225566	0.0331553	0.0809126	0.132436	0.106411
ASRN6AP1B10546435911	protein_coding	NM_031720	protein_coding	1.89924	3.73016	-1.14601	0.451874	AC118957.2	Refseq	6301	chr6:114475156-114489443:-	chr6	-	114475156	114489443		AGAGAGACACCCACAAGGAAAGCAAACTTCTAAATTGCAACGGTGCTAATGAGCTTTTGT	Dio2			3.34776	6.90804	6.67755	3.4118	2.3155	1.70807		0.165537	0.0280735	0.033626	0.16477	0.216639	0.391349
ASRN6AP1B10326947311	protein_coding	ENSRNOT00000084217	protein_coding	1.89183	3.71106	-0.80288	0.573204	Dusp3	Ensembl	1134	chr10:89904560-89918427:-	chr10	-	89904560	89918427	dual specificity phosphatase 3 [Source:RGD Symbol;Acc:1560049]	AGCCGAGGAGGGCAAGACTCTATCCTGATCGTAGAGTAGAGAGAAGAATGGTTGGATATT				6.17303	8.22119	6.89965	5.80091	5.60725	4.1207		0.215285	0.0509433	0.0684019	0.228487	0.376811	0.390688
ASRN6AP1B10783802811	protein_coding	ENSRNOT00000092260	protein_coding	1.86925	3.65342	-0.6209	0.650265	Syngr1	Ensembl	574	chr7:121311024-121331395:+	chr7	+	121311024	121331395	synaptogyrin 1 [Source:RGD Symbol;Acc:3801]	CGGTGTCTCGGTGGCAAGTCTCCAAGCCCAAGGACAACCCTCTGAACGAAGGGACAGACG				1.91784	4.49526	3.83209	1.69227	1.24023	0.986196		0.315952	0.0480887	0.0578506	0.302915	0.35236	0.306952
ASRN6AP1B10277790711	protein_coding	ENSRNOT00000092344	protein_coding	1.86263	3.63671	-1.60912	0.327798	Rab11fip1	Ensembl	652	chr16:69046514-69048876:+	chr16	+	69046514	69048876	RAB11 family interacting protein 1 [Source:RGD Symbol;Acc:1562965]	GCCCTCAGAGGACAGAGAGACAGGACAAAAAGAAGTTTGAGCAATCCAAGGAGTCACCGT				1.60025	3.33559	2.03285	0.957144	0.552812	-0.393852		0.453788	0.160046	0.306226	0.551561	0.608548	0.767948
ASRN6AP1B10432178811	protein_coding	ENSRNOT00000090440	protein_coding	1.85704	3.62264	-1.33013	0.397734	Cercam	Ensembl	2483	chr3:8430829-8444851:+	chr3	+	8430829	8444851	cerebral endothelial cell adhesion molecule [Source:RGD Symbol;Acc:1304778]	AGAGACTGCAATGCAAAAGAGAGGACTCTACCTTCCCTTCAGGATGTTTCCGTGGGCCCT				5.69747	5.93225	6.38474	4.25779	4.58663	4.49127		0.394929	0.266275	0.397098	0.714084	0.613437	0.574411
ASRN6AP1B10709733711	protein_coding	ENSRNOT00000032376	protein_coding	1.8547	3.61678	-1.02268	0.492201	Bfsp2	Ensembl	1549	chr8:111908614-111965889:-	chr8	-	111908614	111965889	beaded filament structural protein 2 [Source:RGD Symbol;Acc:1591927]	GGCCGGTGCGGATGACTTTAAAGAGAGATATGAGAACGAGCAGCCATTCAGGAAGGCGGC				0.811318	1.52942	0.0155591	-0.400895	-0.434972	-2.22376		0.386181	0.319904	0.284355	0.633496	0.606022	0.41853
ASRN6AP1B10001808811	protein_coding	ENSRNOT00000084118	protein_coding	1.84811	3.60029	-0.813949	0.568823	AABR07050006.1	Ensembl	342	chr5:148066062-148066536:+	chr5	+	148066062	148066536		TTTGAAGAGAGGGAGGGAGTCCGATGGAGGAGCAAGGGGCGAACAGTACCCGTATCTGTC				1.5129	5.06489	3.6308	1.31732	0.529586	0.0752772		0.220254	0.0371575	0.06825	0.171391	0.228464	0.325551
ASRN6AP1B10008656511	protein_coding	ENSRNOT00000084003	protein_coding	1.84096	3.58249	-0.725247	0.604893	AABR07052298.1	Ensembl	159	chr3:45699134-45699342:-	chr3	-	45699134	45699342		CAGGAGAAGAGAGAGGAGGCATGTCTCGGGTACCTATGAGCCAAGCCAGGCAAGAAGAAG				4.78545	7.69416	6.51256	4.8564	4.2577	2.68765		0.0951951	0.0380589	0.0332545	0.125961	0.140979	0.14246
ASRN6AP1B10191433511	protein_coding	ENSRNOT00000032229	protein_coding	1.83861	3.57665	-1.7847	0.290237	Bcl2l14	Ensembl	1513	chr4:168142271-168183096:+	chr4	+	168142271	168183096	BCL2 like 14 [Source:RGD Symbol;Acc:1562777]	TGGGAAGAGAGATAAAGAGAGACAAGGCTTTGGTGAGCATCTTCCAGGAAGGGCTGTCCT				-0.157371	2.62815	1.02139	-0.118101	-1.22553	-1.16263		0.281718	0.037482	0.118253	0.286674	0.185372	0.248154
ASRN6AP1B10474703611	protein_coding	ENSRNOT00000013333	protein_coding	1.82064	3.53239	-1.1113	0.462875	Akap11	Ensembl	3387	chr15:60725707-60743064:-	chr15	-	60725707	60743064	A-kinase anchoring protein 11 [Source:RGD Symbol;Acc:2079]	GTTTGTCTTACTTTCAAAGCAGTTACAGGAGAGAGGATGGAAAGTGGGCGATGTCCTGCA				2.8656	6.72195	5.03827	3.11493	1.95176	0.0870708		0.0672816	0.0227777	0.0231045	0.0471501	0.108497	0.0867124
ASRN6AP1B10620477011	protein_coding	NM_133302	protein_coding	1.80531	3.49504	-0.743343	0.597353	Adarb2	Refseq	2720	chr17:58104602-58653137:-	chr17	-	58104602	58653137		AGGAGGAGAAGGTCCAAGAGGAAAGACAAAGTCAGCATACTGTCAACCTTCCTCGCTCCT				2.37972	2.09496	2.49767	0.125625	0.42219	0.816795		0.312955	0.23225	0.190929	0.426137	0.361715	0.3442
ASRN6AP1B10124804611	protein_coding	ENSRNOT00000086962	protein_coding	1.79945	3.48086	-1.46479	0.362288	Trim14	Ensembl	3456	chr5:62129147-62153786:-	chr5	-	62129147	62153786	tripartite motif-containing 14 [Source:RGD Symbol;Acc:1311514]	CCTTGTTGAAAACCAGCCCCTCGCCAGAGAGAGCCCTCTTCTTGAAATACGCGCGCACGC		Yes		4.06352	4.28614	4.45176	2.85392	2.81671	3.46409		0.16626	0.154663	0.155961	0.30686	0.276603	0.195674
ASRN6AP1B10247714011	protein_coding	ENSRNOT00000047657	protein_coding	1.78413	3.4441	-1.92956	0.262509	AABR07030590.1	Ensembl	1173	chr10:94954911-94961791:+	chr10	+	94954911	94961791	allergin-1 [Source:RefSeq peptide;Acc:NP_067596]	TACAAAAGGAAGGGTGCACAGGAAAGACTCTGAGAGAGAATGAGTCCAAGGGTTCTGGAG				3.61155	4.42339	3.16105	2.53663	2.99617	2.09864		0.315232	0.186813	0.269006	0.466477	0.479231	0.538615
ASRN6AP1B10008315011	protein_coding	ENSRNOT00000082700	protein_coding	1.77978	3.43373	-0.931758	0.524219	AABR07021812.1	Ensembl	3603	chr13:92569785-92672821:+	chr13	+	92569785	92672821		GTGAAGGAAAGAAAGAAACCTATTTCTGACACAATTTCAAAGACAAAGGCTAAACAAGTG				5.19921	5.57714	4.20554	3.80277	3.93871	2.07666		0.481054	0.30965	0.364074	0.674169	0.579235	0.635174
ASRN6AP1B10000823411	protein_coding	ENSRNOT00000035507	protein_coding	1.76864	3.40734	-1.18375	0.440206	Aebp2	Ensembl	1904	chr4:174810959-174863260:+	chr4	+	174810959	174863260	AE binding protein 2 [Source:RGD Symbol;Acc:1307233]	GAGAAGAGGGGGAAATATGAATATAGGCAATGAAATTAAATTGTTCCAATAGAAAAGTGA		Yes		1.02864	3.09472	1.902	1.26423	1.04845	1.01403		0.451923	0.102603	0.380229	0.496194	0.548224	0.644943
ASRN6AP1B10005667711	protein_coding	ENSRNOT00000039191	protein_coding	1.76408	3.39656	-1.09795	0.467179	E130309D02Rik	Ensembl	2079	chr12:13299859-13313358:+	chr12	+	13299859	13313358	RIKEN cDNA E130309D02 gene [Source:MGI Symbol;Acc:MGI:2442621]	ACGAGAGATGACCTGAGAACCTTGTGCTCCCGGCTGCCCCATAACAACCTGCTCCAGCTG				3.87717	3.94632	3.09067	2.64076	2.91675	1.5159		0.291091	0.224178	0.226766	0.538428	0.528062	0.57394
ASRN6AP1B10003862811	protein_coding	ENSRNOT00000046112	protein_coding	1.75925	3.38522	-1.27239	0.413973	AABR07052744.1	Ensembl	672	chr3:71437241-71450807:+	chr3	+	71437241	71450807		CACAACCAGAGGAGATCTTCTTCAAGCAGTTTACTCAGGAACCTTGATACAATCTTCTGA				1.21934	4.41618	2.99162	1.00847	0.756582	0.613494		0.205542	0.0402128	0.105066	0.25626	0.311983	0.3717
ASRN6AP1B10005615811	protein_coding	ENSRNOT00000023488	protein_coding	1.7485	3.36009	-1.02874	0.490138	Gja5	Ensembl	3081	chr2:199162745-199184939:+	chr2	+	199162745	199184939	gap junction protein, alpha 5 [Source:RGD Symbol;Acc:2692]	GAAGAGAAAGAGAAAGTAATATGTGTGACTGGTTTTAAATAAAATACGTCTCTACATGTT				3.35852	6.96616	5.54742	3.45644	2.28338	1.41757		0.11591	0.0199556	0.0292279	0.125963	0.19679	0.336342
ASRN6AP1B10003482111	protein_coding	ENSRNOT00000042810	protein_coding	1.74781	3.35848	-1.48314	0.357709	RGD1559441	Ensembl	4821	chr5:24860153-24908397:+	chr5	+	24860153	24908397	similar to MIC2L1 [Source:RGD Symbol;Acc:1559441]	GGAAACTTAAAGATTGTGGTTAATGATTGCCAGTGTTACATTGACTACAGTTTACAGTCC				5.1671	7.68322	6.39341	5.17912	4.91338	4.61036		0.306377	0.0756153	0.171567	0.311236	0.345376	0.498258
ASRN6AP1B10003157811	protein_coding	ENSRNOT00000044921	protein_coding	1.74529	3.35262	-1.25784	0.418169	AABR07049728.1	Ensembl	1512	chr5:134442084-134444984:+	chr5	+	134442084	134444984		AACCTAAACGAGCATGTAAAGAAACACCACCCGAAAGAAAGAAAGAAAACTGCCTCTTAA				0.399171	3.97998	2.99024	0.339091	-0.597624	-0.786397		0.288981	0.0417862	0.0520419	0.0861595	0.235423	0.536006
ASRN6AP1B10312715811	protein_coding	ENSRNOT00000012340	protein_coding	1.73271	3.32351	-1.86417	0.274681	Thra	Ensembl	2251	chr10:86669233-86684933:+	chr10	+	86669233	86684933	thyroid hormone receptor alpha [Source:RGD Symbol;Acc:3857]	ACCGCAAACACAACATTCCGCACTTCTGGCCCAAGCTGCTGATGAAGGAGAGAGAAGTGC		Yes		7.58848	9.03104	8.18654	7.72044	7.00847	6.14615		0.195767	0.0750114	0.0877736	0.237942	0.257412	0.476572
ASRN6AP1B10001400611	protein_coding	ENSRNOT00000066307	protein_coding	1.72125	3.29722	-0.709684	0.611454	Sbk3	Ensembl	1029	chr1:72420352-72422974:+	chr1	+	72420352	72422974	SH3 domain binding kinase family, member 3 [Source:RGD Symbol;Acc:1583965]	GAGGAGGAAGAGGAAATCAAAGATGGCGGGAGGACGGAGGCAAACAACATAGCTTCCTGA				3.6441	7.43549	5.91498	3.86555	2.46209	0.553242		0.0711791	0.0252631	0.0271772	0.0570094	0.102743	0.102055
ASRN6AP1B10114879111	protein_coding	ENSRNOT00000052029	protein_coding	1.70262	3.25492	-1.01608	0.494457	Vom2r35	Ensembl	2091	chr1:66004352-66021670:+	chr1	+	66004352	66021670	vomeronasal 2 receptor, 35 [Source:RGD Symbol;Acc:1559147]	AGGTAGTGTCTGTCTTTGTCTCTGAGGCGTGTTTCCTACATAGTGTCTTTGTGTTGCTCA				6.08	6.21339	5.32589	5.03881	5.65188	4.26461		0.303243	0.199698	0.246044	0.543178	0.551753	0.574728
ASRN6AP1B10443821011	protein_coding	ENSRNOT00000043343	protein_coding	1.70126	3.25185	-1.20215	0.434629	Jade2	Ensembl	2712	chr10:37270461-37311625:-	chr10	-	37270461	37311625	jade family PHD finger 2 [Source:RGD Symbol;Acc:1309152]	GCAATCTACTAAGCGATGGAAGAGAAGAGACGAAAATACTCCATCAGCAGCGACAACTCT		Yes		7.18048	7.39215	6.69902	6.51703	7.03312	5.89908		0.33827	0.220373	0.345381	0.635758	0.60959	0.659671
ASRN6AP1B10001647011	protein_coding	ENSRNOT00000022987	protein_coding	1.6964	3.24092	-1.06807	0.476955	Inip	Ensembl	713	chr5:77019431-77031120:-	chr5	-	77019431	77031120	INTS3 and NABP interacting protein [Source:RGD Symbol;Acc:1307983]	GTGAGAGTGGGAAGAGAAGAGGAGCTGGGACGCTGAGGCCTTGGGAAGTGGAAGCAGCAG				2.02343	5.74812	3.81376	2.18098	1.19383	-0.0179698		0.0825868	0.0327971	0.0558155	0.103519	0.23406	0.21947
ASRN6AP1B10002110911	protein_coding	ENSRNOT00000051890	protein_coding	1.69547	3.23882	-1.04875	0.483387	AABR07067274.1	Ensembl	525	chr9:37593032-37593603:+	chr9	+	37593032	37593603		GATGAAGAGGATGAGGAAGAGGAAGAAGAGAAAGACAATGATGACAACGACGATGACAAT				5.19278	7.81229	6.36607	5.30206	4.60974	3.39144		0.173584	0.0511538	0.0479242	0.291713	0.337641	0.348397
ASRN6AP1B10010389811	protein_coding	ENSRNOT00000081028	protein_coding	1.69127	3.22942	-0.720632	0.606831	AABR07003933.1	Ensembl	420	chr1:120866832-120893997:-	chr1	-	120866832	120893997		AGGAGCAGGAAGAGCAAGAGAACCAAGAGGTCCAGGAGAACCAGGAACACCAGGAGGAGG				5.47208	8.46712	7.17759	5.74609	4.42806	2.94567		0.0807503	0.024524	0.0302697	0.0849766	0.110775	0.202179
ASRN6AP1B10006110511	protein_coding	ENSRNOT00000075529	protein_coding	1.69103	3.22887	-1.77617	0.291957	Arl14	Ensembl	579	chr2:165835701-165836279:+	chr2	+	165835701	165836279	ADP-ribosylation factor like GTPase 14 [Source:RGD Symbol;Acc:9465124]	GAGTTCGTGAAAAGCCACCTGAAGACAAGAGAGACCTTAGCATTCTTCAAGCAGAAATGA				5.73469	5.59616	6.13317	4.80321	5.00603	5.79404		0.182986	0.117209	0.162279	0.352873	0.200107	0.240347
ASRN6AP1B10002510511	protein_coding	ENSRNOT00000087593	protein_coding	1.69002	3.22662	-0.770458	0.586231	AABR07012635.1	Ensembl	228	chr2:200806056-200820379:-	chr2	-	200806056	200820379		ACTGAGAAGAGAAAATAAAACAGACATCAGAATGCTGCCTCAGACTGAGCCTGATGATGA				1.01577	2.75912	1.43408	0.924433	0.864016	0.754921		0.367485	0.0876411	0.194239	0.424061	0.333411	0.384479
ASRN6AP1B10047621911	protein_coding	ENSRNOT00000090616	protein_coding	1.68725	3.22043	-2.10581	0.232321	Gpbp1	Ensembl	2036	chr2:43002532-43067956:-	chr2	-	43002532	43067956	GC-rich promoter binding protein 1 [Source:RGD Symbol;Acc:1305492]	TATGAGAGAGAACCAAATCAGAATAAATCTTTAGCTGCGGGCGTATGGGAATATCCCCCG		Yes		2.75973	3.01239	1.90053	1.35596	1.27403	-0.781225		0.292154	0.211142	0.222458	0.507989	0.595091	0.556459
ASRN6AP1B10000867911	protein_coding	ENSRNOT00000017045	protein_coding	1.68349	3.21205	-0.695037	0.617693	Wdr98	Ensembl	2248	chr18:3597240-3617283:+	chr18	+	3597240	3617283	WD repeat domain 98 [Source:RGD Symbol;Acc:1311805]	TGACTCCCAAAACAGGAGAGAGCATGTGGGCTGGCTTTTCAGAATTGGGGATCAGGTCAC				3.39573	6.75951	4.76948	3.57497	2.53759	1.51353		0.101659	0.0269156	0.0491057	0.0866219	0.111203	0.164318
ASRN6AP1B10008648711	protein_coding	ENSRNOT00000079764	protein_coding	1.67703	3.19768	-0.92482	0.526746	AABR07029836.1	Ensembl	741	chr10:53922198-53927575:+	chr10	+	53922198	53927575		GAGGCTGAGGAGAGGGCAGATATCGCTGAGTCTCAAGTCAACAAGCTAAGGGCCAAGAGC				4.19908	3.86228	3.02215	3.1472	2.62398	3.21371		0.309824	0.243432	0.313486	0.448327	0.43631	0.536208
ASRN6AP1B10007661711	protein_coding	ENSRNOT00000008227	protein_coding	1.66181	3.16413	-1.04258	0.485459	Tspyl5	Ensembl	1233	chr7:72326896-72328128:-	chr7	-	72326896	72328128	TSPY-like 5 [Source:RGD Symbol;Acc:1311262]	TACTACCTGATCAGTGAAGAAGCCCATGGAGAGAAAGGAAAGGAAGAAAGACCACCAGGT				-0.341719	3.93226	2.6401	0.0445223	-1.11748	-1.81751		0.138171	0.033142	0.0286493	0.195421	0.174294	0.457
ASRN6AP1B10026887811	protein_coding	ENSRNOT00000037372	protein_coding	1.66018	3.16055	-1.04979	0.48304	Mettl26	Ensembl	1211	chr10:15241590-15252413:+	chr10	+	15241590	15252413	methyltransferase like 26 [Source:RGD Symbol;Acc:1307155]	TGACCCTCAGATGCAGGTTCTCAAGACATGGAGGACAGAGAAGGAAGAAGAGAAGGGGGA				9.19141	10.0135	9.30582	9.13047	8.68944	7.09321		0.148802	0.0403942	0.0605095	0.133644	0.155928	0.122933
ASRN6AP1B10004260011	protein_coding	ENSRNOT00000038102	protein_coding	1.65348	3.14591	-0.673712	0.626892	AC094217.2	Ensembl	411	chr1:31436712-31437203:+	chr1	+	31436712	31437203		GCGGAAAAGAGCAAGAGAAAGAAGGAACAGGAATACGAGGAGAATGCAGAGGATGAGGAA				2.87037	2.99505	1.36415	-0.243144	-0.0900222	-0.540745		0.373144	0.378636	0.282747	0.440794	0.545811	0.595584
ASRN6AP1B10003401011	protein_coding	ENSRNOT00000019674	protein_coding	1.64562	3.12882	-1.05987	0.479676	Slc35g3	Ensembl	1304	chr10:56366609-56368360:-	chr10	-	56366609	56368360	solute carrier family 35, member G3 [Source:RGD Symbol;Acc:1308025]	AGATGGAGAGAACCGACTTCTACAGATTAGATTATCCTCTCTATACATGCGCTGTGGCAT				3.62601	4.44461	1.86232	3.70555	2.81074	1.55271		0.366748	0.324782	0.481641	0.551289	0.65305	0.647562
ASRN6AP1B10340906911	protein_coding	ENSRNOT00000085757	protein_coding	1.63876	3.11398	-1.23621	0.424487	Kif3b	Ensembl	3070	chr3:148790979-148810272:+	chr3	+	148790979	148810272	kinesin family member 3B [Source:RGD Symbol;Acc:1306815]	TGCAGGAGAGCAGAAAGAAGAACCTTAGCATCTCGAGCCATTTTGGATTTGTAGCCCTCA				2.77186	2.71423	2.51513	1.38741	1.27959	1.19833		0.337942	0.282157	0.25729	0.560718	0.427529	0.407629
ASRN6AP1B10287942311	protein_coding	ENSRNOT00000015150	protein_coding	1.62939	3.09383	-1.07096	0.476004	Krt25	Ensembl	1444	chr10:87225343-87232723:-	chr10	-	87225343	87232723	keratin 25 [Source:RGD Symbol;Acc:1359097]	AGGAGGAGACGAGGGGGCCTGTAAGTCTTCGAGTTACAAGTCTAAAGATTACACCTCTGG				-0.382468	2.23356	-0.116419	-0.751238	-1.5175	-1.30252		0.298175	0.0896576	0.212947	0.299215	0.37006	0.695496
ASRN6AP1B10123740311	protein_coding	ENSRNOT00000080512	protein_coding	1.57696	2.9834	-0.661717	0.632125	Cnksr2	Ensembl	4454	chrX:39711201-39942544:+	chrX	+	39711201	39942544	connector enhancer of kinase suppressor of Ras 2 [Source:RGD Symbol;Acc:708454]	GGAGGAAGAGGAGGCAGCAGGAGAAAACATAGGCGAGAAAAGCTAATACACTGCGAGAGT				1.57297	4.20152	2.82935	2.06625	1.9956	2.35335		0.548319	0.101757	0.320124	0.562236	0.732579	0.817503
ASRN6AP1B10489047311	protein_coding	ENSRNOT00000088000	protein_coding	1.57324	2.97572	-1.4246	0.372522	Gon7	Ensembl	1933	chr6:126620597-126636484:-	chr6	-	126620597	126636484	GON7, KEOPS complex subunit [Source:RGD Symbol;Acc:2302582]	CGGAGGACGCTTTGGATGGCTCCTGGACCTCTGCGTATTAGAGAGACGAGCACGCACATC				1.29907	4.54736	3.14067	1.08659	0.222354	-1.30437		0.163008	0.0255415	0.0193524	0.12313	0.360202	0.214768
ASRN6AP1B10520801511	protein_coding	ENSRNOT00000001564	protein_coding	1.55959	2.9477	-0.845713	0.556436	Ndufv3	Ensembl	1562	chr20:10265806-10275304:+	chr20	+	10265806	10275304	NADH:ubiquinone oxidoreductase subunit V3 [Source:RGD Symbol;Acc:621020]	AGGCGGCAGGACCAACTAGCAAGACGGAAAGTGTGTTCAAAGATGTGGTGGGAGCAGAGG				5.15158	8.17164	6.93985	5.37837	4.43299	2.80569		0.10205	0.0311617	0.0428986	0.101261	0.148256	0.130833
ASRN6AP1B10006015911	protein_coding	ENSRNOT00000017658	protein_coding	1.5586	2.94567	-1.77386	0.292426	Esyt3	Ensembl	4711	chr8:107555277-107602263:-	chr8	-	107555277	107602263	extended synaptotagmin 3 [Source:RGD Symbol;Acc:1561304]	TGTGTGTTTCATTTCTATTTGTGTGTGCAGAGAGAAAGAAACTAGAGGATACCCCCGCCC				3.22213	6.3739	4.44917	3.36473	2.55252	2.0462		0.262146	0.0422122	0.0917602	0.273855	0.337225	0.510671
ASRN6AP1B10164969711	protein_coding	ENSRNOT00000052360	protein_coding	1.55565	2.93966	-1.55047	0.341398	Mgat1	Ensembl	2546	chr10:34519790-34537210:+	chr10	+	34519790	34537210	mannosyl (alpha-1,3-)-glycoprotein beta-1,2-N-acetylglucosaminyltransferase [Source:RGD Symbol;Acc:620097]	TCCAGGGAAGCAACAGAGAGAAGAAAAGAAAGGTACATGGCTACTTCCCACTCTCAGCCT				6.1175	7.73005	6.7033	5.8435	5.63178	4.95107		0.231453	0.0874769	0.225823	0.524484	0.44632	0.643235
ASRN6AP1B10006663611	protein_coding	ENSRNOT00000019256	protein_coding	1.55205	2.93233	-1.07952	0.473186	Sclt1	Ensembl	2473	chr2:128523636-128675408:-	chr2	-	128523636	128675408	sodium channel and clathrin linker 1 [Source:RGD Symbol;Acc:628721]	ATCTTGATATGGAGAAACTGCCGAGAGAGAATGGTGAAAGCTTGTGTCGTTTGCATAAGC				0.770331	0.783661	0.360061	-0.0758209	0.462061	-0.262291		0.300655	0.32625	0.35428	0.517548	0.588523	0.503873
ASRN6AP1B10917434811	protein_coding	NM_001077635	protein_coding	1.5499	2.92797	-0.947082	0.51868	Acbd5	Refseq	1546	chr17:89884377-89923422:-	chr17	-	89884377	89923422		AGGCGGAGAGAGTGAGGACATCTCCGGTGTCAGGAGAGGGAGAGGGCATAGAATGCCACA				5.2011	5.69812	4.57451	4.37458	4.04494	1.96781		0.37676	0.294301	0.319761	0.722973	0.608587	0.718189
ASRN6AP1B10219282411	protein_coding	ENSRNOT00000060351	protein_coding	1.5487	2.92553	-0.964327	0.512517	Cngb1	Ensembl	4231	chr19:10142496-10206618:+	chr19	+	10142496	10206618	cyclic nucleotide gated channel beta 1 [Source:RGD Symbol;Acc:621809]	GAGGAGGGGGAGGCCACAAACTCAACAGTACCAGCCACGAAAGAGCACCCAGAGCTCCAG				1.60167	3.1173	1.75048	1.12715	0.884236	0.933559		0.390192	0.170093	0.251149	0.396663	0.438718	0.415504
ASRN6AP1B10879424311	protein_coding	NM_001108049	protein_coding	1.5478	2.92371	-0.944935	0.519453	LOC102553138	Refseq	3115	chr6:124874151-124903949:-	chr6	-	124874151	124903949		CCGTGTCCACCAGAGAGAGGAGTCCCCAGCCTCTCCTGGCCGCTCACGCACCGCACCGGA	Gpr68			3.31974	7.08325	5.82828	4.01635	3.43632	3.4262		0.217461	0.0328662	0.0675162	0.332176	0.403849	0.474768
ASRN6AP1B10006088511	protein_coding	ENSRNOT00000066601	protein_coding	1.54776	2.92362	-1.0715	0.475824	RGD1566099	Ensembl	843	chr13:55881375-55886679:-	chr13	-	55881375	55886679	similar to novel protein [Source:RGD Symbol;Acc:1566099]	AGAGAGCAACAGTGGACTCACATACATGAAGTAAATAAATAAAACCTTTTAAAATTTTGG				5.45786	6.53576	5.36979	4.66469	5.01145	3.70633		0.295104	0.116305	0.178307	0.479546	0.542628	0.553795
ASRN6AP1B10004273611	protein_coding	ENSRNOT00000048977	protein_coding	1.53239	2.89264	-1.15377	0.449448	Hba-a2	Ensembl	557	chr10:15589364-15590220:-	chr10	-	15589364	15590220	hemoglobin alpha, adult chain 2 [Source:RGD Symbol;Acc:1359364]	TTCTGACCAGGCCCTTCTTCCGTCCCCTGAACCAGTCTTTGAATAAAGCAGAAGTAGGAA				2.91803	3.86398	2.58136	1.89214	1.69304	-0.00314736		0.360755	0.229675	0.227402	0.517359	0.500625	0.561362
ASRN6AP1B10004870111	protein_coding	ENSRNOT00000078518	protein_coding	1.51683	2.86161	-1.70201	0.307358	Gramd3	Ensembl	2589	chr18:51523758-51591026:+	chr18	+	51523758	51591026	GRAM domain containing 3 [Source:RGD Symbol;Acc:1311016]	AAGAGGTGGAGGACGCCAAGCCAGCCAAAGTGCTCACCAAGAGAGAAGGCAAAGTTGGCC				-0.354329	1.75191	-0.259753	-0.994722	-1.37804	-2.03375		0.20164	0.064188	0.22855	0.237348	0.297405	0.33437
ASRN6AP1B10529265911	protein_coding	ENSRNOT00000015058	protein_coding	1.51404	2.85609	-0.944522	0.519602	Prok2	Ensembl	387	chr4:132157556-132171153:-	chr4	-	132157556	132171153	prokineticin 2 [Source:RGD Symbol;Acc:620280]	AGAAGGGCGAAGAGAAGAAAGAGGAAGAAGGAGGTTCCATTTTGGGGGCGGAGGATGCAC				1.78935	1.65587	1.68584	0.137951	0.658409	0.389443		0.184988	0.148603	0.320171	0.590478	0.478212	0.663575
ASRN6AP1B10452148911	protein_coding	ENSRNOT00000049759	protein_coding	1.51362	2.85526	-1.06092	0.479326	Me2	Ensembl	2899	chr18:69738686-69784099:-	chr18	-	69738686	69784099	malic enzyme 2 [Source:RGD Symbol;Acc:1310321]	GGGCCAGGCGTCCGGAGAGAGAAGATGTTTTCCCGGTTAAGAGCTGTTACCACTCCTTGC				0.414505	3.01319	1.52969	-0.158828	-0.113715	-0.334184		0.349361	0.0448666	0.0572964	0.183906	0.302831	0.43062
ASRN6AP1B10000351411	protein_coding	ENSRNOT00000087794	protein_coding	1.50803	2.84422	-0.608466	0.655894	AABR07020994.1	Ensembl	288	chr13:51936954-51939391:+	chr13	+	51936954	51939391		GAAGAGGAGGACATATGCCACCTGGTGGTAATTCTGGGGAACTGCAGGGCACTCACCCGC				0.125556	1.79321	0.341577	-0.387505	-0.168574	0.0775091		0.600388	0.125071	0.155913	0.360484	0.470132	0.542571
ASRN6AP1B10004568811	protein_coding	ENSRNOT00000029768	protein_coding	1.5044	2.83706	-0.606899	0.656606	Scx	Ensembl	1134	chr7:117519075-117521093:+	chr7	+	117519075	117521093	scleraxis bHLH transcription factor [Source:RGD Symbol;Acc:1588254]	AGAGAAAGTTGAGCAAAGACCGTGACAGAAAGACGGCGATTCGAAGTTAGAAGGAGGAGG		Yes		0.788	0.914969	0.817205	-1.22005	-1.73501	-0.740539		0.295079	0.289982	0.271791	0.417603	0.522491	0.548845
ASRN6AP1B10088928611	protein_coding	ENSRNOT00000082711	protein_coding	1.50289	2.8341	-1.03341	0.488553	Srpk3	Ensembl	2034	chrX:157008824-157013443:-	chrX	-	157008824	157013443	SRSF protein kinase 3 [Source:RGD Symbol;Acc:727856]	AGGAGGTCTTGACTGGTAAGCTGTCCAAAAACAAGAGGAAGAAGATGAGGCGCAAAAGGA				0.609256	5.0919	4.13119	0.970179	-0.671611	-1.78924		0.0720293	0.0265014	0.0423304	0.0602447	0.116245	0.309189
ASRN6AP1B10001018211	protein_coding	ENSRNOT00000040229	protein_coding	1.49214	2.81306	-0.854472	0.553068	Slbp	Ensembl	1656	chr14:82356916-82366368:+	chr14	+	82356916	82366368	stem-loop binding protein [Source:RGD Symbol;Acc:1584682]	AGTAAATGCTCTGTGAGTTGATGCAGAAGAGAGGAAGAGAGGGATTTAGAAAGAACTTTG				3.34543	3.65167	3.20666	2.2775	1.93501	1.01072		0.267579	0.187347	0.251626	0.447882	0.502361	0.512478
ASRN6AP1B10450364011	protein_coding	ENSRNOT00000091027	protein_coding	1.48502	2.7992	-0.617	0.652025	Rgl3	Ensembl	4236	chr8:22979181-23000455:-	chr8	-	22979181	23000455	ral guanine nucleotide dissociation stimulator-like 3 [Source:RGD Symbol;Acc:1309756]	AAGAGGAGGAAGGAGTGGGAGATCCTGGCCCGAATCCAGCAGCTACAGCATCGATGCCAG				1.92776	5.76996	3.79856	1.87264	0.939769	-0.519836		0.123066	0.0184021	0.0324539	0.0383568	0.16077	0.132391
ASRN6AP1B10008240711	protein_coding	ENSRNOT00000060427	protein_coding	1.4586	2.74842	-1.21148	0.431826	Olr1645	Ensembl	1005	chr15:28934265-28935269:-	chr15	-	28934265	28935269	olfactory receptor 1645 [Source:RGD Symbol;Acc:1333503]	GAAAGAAAGTAAAAATGATAACTGCTTAGGATTCTTAGTGATCCAAATCAAAGAATCAAC				0.0700604	4.01159	2.729	0.179444	-0.827638	-1.38837		0.101125	0.0182158	0.0267122	0.095995	0.138232	0.239515
ASRN6AP1B10003873011	protein_coding	ENSRNOT00000078337	protein_coding	1.45335	2.73843	-0.757841	0.591381	Dclk1	Ensembl	2712	chr2:144646308-144934025:+	chr2	+	144646308	144934025	doublecortin-like kinase 1 [Source:RGD Symbol;Acc:68437]	GAAGGAGGGAGAAGGGAGGGCATGTGAGCGAGTGAGACACAAGAAAAGCTTGCGCGCCAC				2.71481	3.33649	2.40722	1.44403	1.2587	-0.565503		0.342389	0.248864	0.295003	0.548768	0.644822	0.745315
ASRN6AP1B10351642711	protein_coding	ENSRNOT00000087279	protein_coding	1.44932	2.7308	-0.773311	0.585073	Rtel1	Ensembl	4279	chr3:176818437-176856530:+	chr3	+	176818437	176856530	regulator of telomere elongation helicase 1 [Source:RGD Symbol;Acc:1306721]	AGGAAACAGCCTTCCCTTTGGAGAGCAAGCACAGTCAACTGCCAGAAGGAGAGAGCTGGA				7.14591	7.10299	7.21585	6.41305	6.24463	6.48085		0.520221	0.378931	0.438232	0.755456	0.703918	0.710569
ASRN6AP1B10257430811	protein_coding	NM_031640	protein_coding	1.44908	2.73033	-0.919813	0.528577	Cpq	Refseq	1778	chr7:71709339-72167407:+	chr7	+	71709339	72167407		ACCATGGAGCATGTCATTGGAGACAGCAAGAAGAAAAGAAACTAGGGACAATGAGGTTCC				2.23961	6.31276	4.72047	2.70191	0.839245	-0.614159		0.085839	0.0221294	0.0242857	0.0690664	0.0432024	0.140642
ASRN6AP1B10117641711	protein_coding	ENSRNOT00000078938	protein_coding	1.44276	2.71841	-1.58435	0.333474	Cpg1	Ensembl	4218	chr6:123034304-123046297:+	chr6	+	123034304	123046297	candidate plasticity gene 1 [Source:RGD Symbol;Acc:631343]	TGAACTTTGACACCAGGGAAGAGAGATGTCCAGGGGCTACCATAGTAAGAAGCCACAGGC				5.55198	5.69806	5.08889	4.46632	4.94163	3.89514		0.29203	0.183918	0.30056	0.542481	0.526375	0.562942
ASRN6AP1B10001200111	protein_coding	ENSRNOT00000013786	protein_coding	1.43887	2.71109	-0.871965	0.546402	Slc39a2	Ensembl	1533	chr15:28295368-28297684:+	chr15	+	28295368	28297684	solute carrier family 39 member 2 [Source:RGD Symbol;Acc:1306291]	GACCATCACTCCAGATTTGTTATTGTGTGTAATAAAATTCCCATTTTACCCGTTGTTCCC				2.61922	1.98188	1.58262	1.21919	0.12354	0.524379		0.150474	0.258163	0.164858	0.298446	0.409683	0.341454
ASRN6AP1B10004936811	protein_coding	ENSRNOT00000028839	protein_coding	1.43199	2.69818	-1.37656	0.385136	Slc4a11	Ensembl	3040	chr3:123224242-123236535:-	chr3	-	123224242	123236535	solute carrier family 4 member 11 [Source:RGD Symbol;Acc:1310188]	CTTTTGATAAAAGAGTTGATGCCCAGGAGAGAGCCCATTTCCTTGATTGTATAAGGAACT				5.68002	5.91964	4.49509	4.14472	4.56993	2.83797		0.364401	0.236809	0.281765	0.554609	0.558179	0.586544
ASRN6AP1B10245985511	protein_coding	ENSRNOT00000091681	protein_coding	1.40481	2.64782	-0.886308	0.540997	Arnt	Ensembl	2388	chr2:196608496-196651160:+	chr2	+	196608496	196651160	aryl hydrocarbon receptor nuclear translocator [Source:RGD Symbol;Acc:2153]	AGAGCTCTGCGGATAAAGAGAGACTTGCCAGGGAAAATCATAGTGAAATAGAGCGGCGGC		Yes		-0.372983	2.05098	1.03206	0.316505	0.224068	0.119484		0.407748	0.0941559	0.121479	0.543724	0.549301	0.73126
ASRN6AP1B10525217311	protein_coding	ENSRNOT00000008312	protein_coding	1.4039	2.64616	-0.677898	0.625075	Ispd	Ensembl	2628	chr6:55881484-56159464:+	chr6	+	55881484	56159464	isoprenoid synthase domain containing [Source:RGD Symbol;Acc:1359368]	AGGAAGGAATGTTCTATTAAGTGGAGTCCTCCTAAATCACTCACAGGATGAGCAGAAGCT				2.19624	5.33473	4.02168	2.43614	1.76917	1.55668		0.273557	0.0428439	0.0744519	0.336281	0.315029	0.39139
ASRN6AP1B10008514511	protein_coding	ENSRNOT00000025646	protein_coding	1.40023	2.63943	-0.888997	0.539989	Ctf1	Ensembl	1398	chr1:199163086-199168296:+	chr1	+	199163086	199168296	cardiotrophin 1 [Source:RGD Symbol;Acc:2442]	GGGAAGGGAAGGGCAGAAAAACATCTTAAGAGTTTTATTTGAGAATAAATTAAATTTTTG				1.87944	5.84378	6.5032	2.13471	1.14519	-0.503609		0.0876695	0.0296356	0.0214484	0.0873588	0.196489	0.198187
ASRN6AP1B10006294511	protein_coding	ENSRNOT00000037489	protein_coding	1.39291	2.62608	-0.631383	0.645557	LOC103693210	Ensembl	1082	chr9:27333956-27351295:+	chr9	+	27333956	27351295	transmembrane protein 14A [Source:RGD Symbol;Acc:9417885]	TCTCAGTACATCAAATCCTGACCAAATGTAATCAGTGTTTAAATAAAATGCATCGTATTC				1.61216	2.79975	1.47761	0.493256	0.676353	-0.353909		0.421794	0.241053	0.287985	0.425725	0.564169	0.576985
ASRN6AP1B10076322211	protein_coding	NM_001135855	protein_coding	1.37959	2.60195	-0.93775	0.522046	Scara5	Refseq	3753	chr15:49069180-49177159:+	chr15	+	49069180	49177159		AAGGGAGAGAAAGGAGAAAGAGGAGAGAGAGCTGGTGATATGGATTTCACAATGATTCGC				1.14529	4.03111	2.31215	1.45552	0.664024	0.702069		0.27782	0.0529544	0.142448	0.327031	0.414199	0.644902
ASRN6AP1B10636064911	protein_coding	NM_001106028	protein_coding	1.37863	2.60021	-0.669881	0.628559	Cdkn3	Refseq	804	chr15:23553199-23560712:+	chr15	+	23553199	23560712		GGCCACCTGCCTTAAAAACAACCGAAAAACCCTGATACAGTATGTTCTTCCCCGGATACC				1.99238	2.85864	0.460635	2.08316	1.5608	-0.106295		0.382418	0.31548	0.398521	0.507131	0.665927	0.581858
ASRN6AP1B10007330111	protein_coding	ENSRNOT00000009431	protein_coding	1.37483	2.59338	-1.567	0.337509	Rpl7	Ensembl	5151	chr5:2632712-2640021:+	chr5	+	2632712	2640021	ribosomal protein L7 [Source:RGD Symbol;Acc:735169]	GAGAGACCCATCCAGAGCATGTCTAATACAGAGGTCAATGCTAGCAGCAAAGCACTGAAC		Yes		1.92331	2.5782	1.77438	0.921139	1.00438	0.299484		0.306355	0.233008	0.310275	0.571345	0.533068	0.554186
ASRN6AP1B10923466611	protein_coding	NM_001191686	protein_coding	1.35813	2.56352	-0.858619	0.55148	Spata13	Refseq	3986	chr15:40937731-41063117:+	chr15	+	40937731	41063117		GGAGGAGGTAAGGGTGGTGACTGAGGATGACTGGCGGCAGGGCTCAGCCCTGGAGGAGGA				-0.45878	1.40402	-0.0268937	-0.35753	-0.0758921	-0.469704		0.417224	0.114406	0.211273	0.444031	0.685751	0.570776
ASRN6AP1B10385741911	protein_coding	ENSRNOT00000084726	protein_coding	1.35559	2.55901	-0.911508	0.531629	Rsph1	Ensembl	997	chr20:9998701-10013190:-	chr20	-	9998701	10013190	radial spoke head 1 homolog [Source:RGD Symbol;Acc:1307712]	GTTAGACCTCCAGGAGTAAGAGGGAGAAGATAGAAGACTACAGACACACCAGGCGTGCCT				3.10512	6.37629	5.20343	3.21766	2.29506	0.603648		0.177565	0.0546316	0.042288	0.171786	0.275506	0.29606
ASRN6AP1B10002054811	protein_coding	ENSRNOT00000031179	protein_coding	1.35529	2.55848	-0.636059	0.643468	Mnd1	Ensembl	615	chr2:183073187-183128932:-	chr2	-	183073187	183128932	meiotic nuclear divisions 1 [Source:RGD Symbol;Acc:1309007]	GAAGAAACTAAAATTGATAAAAACTTTGGAATTCCAGAAGACTTTGACTACGTAGACTAA				3.18725	7.22308	5.79563	3.44986	1.81325	-0.0209857		0.0923992	0.0226017	0.0177754	0.069205	0.122017	0.0971644
ASRN6AP1B10578985111	protein_coding	ENSRNOT00000085285	protein_coding	1.35287	2.5542	-0.702024	0.614709	Yap1	Ensembl	1423	chr8:6135542-6203579:-	chr8	-	6135542	6203579	yes-associated protein 1 [Source:RGD Symbol;Acc:1306035]	GGAGAAGGAGAGGCTGCGATTGAAACAGCAGGAGTTATTTCGGCAGACCGTCAGAGCGGG		Yes		4.60012	7.63439	6.74483	4.66718	3.8847	2.56202		0.132698	0.0394984	0.0384559	0.130279	0.156595	0.217525
ASRN6AP1B10008189711	protein_coding	ENSRNOT00000034001	protein_coding	1.3503	2.54965	-0.965046	0.512262	Arhgap33	Ensembl	4190	chr1:88978344-88989552:-	chr1	-	88978344	88989552	Rho GTPase activating protein 33 [Source:RGD Symbol;Acc:2318374]	TACGGGAGGGGAGGGGAGGTCCGAGGATCCTTGTACAGAAATGGAGGACATAGAGGGGAG				2.69295	2.68525	2.00844	1.37151	2.14339	0.88185		0.312766	0.248305	0.210499	0.520306	0.598322	0.656509
ASRN6AP1B10240931311	protein_coding	ENSRNOT00000079371	protein_coding	1.34493	2.54019	-1.2733	0.413712	Kif2c	Ensembl	2181	chr5:136028408-136049569:-	chr5	-	136028408	136049569	kinesin family member 2C [Source:RGD Symbol;Acc:620239]	GCAGAGCAGTAGGAGAGCCAACTGGCGTAGGTCTGCTGTGGACTTCTGTGTGCCTGCCTG				3.01513	3.25341	1.42275	-1.10185	-2.10808	-2.9001		0.196774	0.267472	0.237171	0.236179	0.733596	0.617986
ASRN6AP1B10119118411	protein_coding	ENSRNOT00000003428	protein_coding	1.33672	2.52576	-0.781364	0.581816	Epb41l5	Ensembl	1515	chr13:35623031-35668968:-	chr13	-	35623031	35668968	erythrocyte membrane protein band 4.1 like 5 [Source:RGD Symbol;Acc:1311366]	AGGGAAGGGGAAGGAGATTAATGTTCATAATGCTTCGGCCCAGAACAATGACTCCCAACA				0.720979	0.828203	-0.475866	-0.83781	-0.538841	-2.07413		0.466911	0.304133	0.286916	0.575802	0.667372	0.369832
ASRN6AP1B10490981411	protein_coding	ENSRNOT00000092560	protein_coding	1.33084	2.51549	-0.661083	0.632403	AABR07020966.1	Ensembl	367	chr13:49005405-49035103:+	chr13	+	49005405	49035103		AAAGGCAAGGAAGGCAAGAAGGTGCGCTGCAAGACCAAGTCCGAGGAACAAGCGTCGGTG				2.32973	6.2517	4.25804	2.4507	1.00349	-0.557443		0.0649107	0.0226975	0.0174453	0.0644371	0.0905136	0.127958
ASRN6AP1B10457224811	protein_coding	ENSRNOT00000079217	protein_coding	1.32749	2.50966	-0.761073	0.590057	RGD1312005	Ensembl	1793	chr18:54113033-54123049:+	chr18	+	54113033	54123049	similar to DD1 [Source:RGD Symbol;Acc:1312005]	GCCTGCATACCAAGAAGACAGAGAGGAAGACACATGTACTATTGGGGAGGGAGAAAAGAA				3.66025	7.14579	5.62229	3.98808	2.72387	1.5469		0.0784227	0.0246429	0.0381741	0.087675	0.10696	0.151061
ASRN6AP1B10008285311	protein_coding	ENSRNOT00000090449	protein_coding	1.32698	2.50877	-1.41815	0.374193	AC121415.2	Ensembl	408	chr2:178336273-178338587:+	chr2	+	178336273	178338587		CTCACATTAAAGGTAAGAAGAGAGAAGAAACTCCACAAAGTCCTCCTGCAACCAACATAC				3.31431	5.49209	4.24194	2.31784	2.04953	0.728068		0.202593	0.0363064	0.0958443	0.237212	0.413781	0.395175
ASRN6AP1B10001809811	protein_coding	ENSRNOT00000092092	protein_coding	1.32348	2.50269	-1.86088	0.275308	AABR07017236.2	Ensembl	354	chr15:18941431-18963271:+	chr15	+	18941431	18963271		AGCGCAGTTGCAGGACGATCCACAGAGAGAAGGTGTCTTGAGCTCTGCAAGAATGGCACA				2.37691	2.78495	1.24585	1.04218	1.60829	0.334599		0.321631	0.298861	0.285558	0.56902	0.574074	0.553108
ASRN6AP1B10598068711	protein_coding	ENSRNOT00000093338	protein_coding	1.32135	2.499	-0.898237	0.536542	Ntan1	Ensembl	203	chr10:3218475-3225074:+	chr10	+	3218475	3225074	Mus musculus N-terminal Asn amidase (Ntan1), transcript variant 3, mRNA. [Source:RefSeq mRNA;Acc:NM_001346107]	GCGCACCCGCTTCTGGAGGAGAGAGCCAGACTTCTCAGAGGTCAGTCTGTTCAACAAGTG				3.91177	7.29084	5.57841	4.18108	3.45144	2.46403		0.161553	0.032782	0.080462	0.225938	0.361601	0.511758
ASRN6AP1B10000626611	protein_coding	ENSRNOT00000043269	protein_coding	1.31509	2.48817	-1.40582	0.377402	AABR07066416.1	Ensembl	555	chr9:8629216-8632017:-	chr9	-	8629216	8632017		GCAGGGAGATAGGTTGATCACACAGCACAGCACTACATGTCATTATGTGTGGAGGGTGCT				0.437842	1.70889	1.1454	0.474556	0.153744	0.107727		0.413053	0.0883625	0.217098	0.356222	0.385759	0.3961
ASRN6AP1B10115021311	protein_coding	NM_001004243	protein_coding	1.31033	2.47999	-1.43866	0.368909	Rpap3	Refseq	2220	chr7:139167303-139195030:-	chr7	-	139167303	139195030		TGAGAGAGAGCTCACAAAAGTATTATTCAATCACTTAGAAAAATCAGAATTGAAGGAGGA				5.30097	8.03702	6.85947	5.52875	4.74624	3.25978		0.122675	0.0334516	0.0500239	0.113395	0.134628	0.171999
ASRN6AP1B10004704511	protein_coding	ENSRNOT00000088637	protein_coding	1.29347	2.45116	-0.982186	0.506212	LOC102552182	Ensembl	597	chrX:156153819-156155014:-	chrX	-	156153819	156155014	L antigen family member 3-like [Source:RGD Symbol;Acc:7585162]	ATTCAACACCTTCAGTTTGTGGCTTTTAAACGAAGAAGAGAAAGAAGTCGTAATAACTGA				0.152577	3.33883	1.532	0.31539	-0.190623	-0.174443		0.246836	0.0460668	0.0676282	0.22115	0.440367	0.573363
ASRN6AP1B10387010511	protein_coding	NM_001271377	protein_coding	1.29343	2.45109	-0.828689	0.563041	Pcdh15	Refseq	5376	chr20:14952213-15334745:-	chr20	-	14952213	15334745		GGTGAAGCTGAAGAGGAGTATGAAGAGGAAGAGGTAAGTCCAGAGAAAGTTAAAAAGCCC				0.958725	1.82692	-0.549548	0.229941	0.453053	-1.92361		0.423444	0.410335	0.228475	0.669115	0.661168	0.381975
ASRN6AP1B10494035811	protein_coding	ENSRNOT00000081445	protein_coding	1.28956	2.44453	-1.15299	0.449692	Mcm3ap	Ensembl	6189	chr20:12879278-12916277:-	chr20	-	12879278	12916277	minichromosome maintenance complex component 3 associated protein [Source:RGD Symbol;Acc:1306834]	ACAGTCTGCTGGAAGAGAGAGAAGAGAACAAGAGGTTTGAAGATCAACTTCAGCAATGGC				5.77921	8.37937	7.22607	5.80777	4.9439	3.44121		0.0943953	0.0326431	0.0330998	0.106885	0.0899969	0.0931566
ASRN6AP1B10007927211	protein_coding	ENSRNOT00000082901	protein_coding	1.28157	2.43104	-0.808285	0.57106	AABR07017634.1	Ensembl	1997	chr15:29400818-29446332:-	chr15	-	29400818	29446332		AGAGCTGAGAGAGAGTTTTGACAGATTGATGTAGTATAACATAACAATAACCAGTTCGGT				2.2426	6.23286	5.14184	2.4388	0.823978	-0.259703		0.079745	0.0192653	0.0218282	0.0701605	0.0450089	0.111401
ASRN6AP1B10004342111	protein_coding	ENSRNOT00000000720	protein_coding	1.28025	2.42881	-1.14451	0.452342	RGD1310495	Ensembl	1287	chr20:45121777-45126062:-	chr20	-	45121777	45126062	similar to KIAA1919 protein [Source:RGD Symbol;Acc:1310495]	CGCAAAGGAAGAAGGAAGAGCGAGGACCAGAAGGCTTTGCCCACTAGTTCTAGGCTGTGA				1.85461	6.26289	5.18131	2.19592	0.602715	-1.38646		0.0623262	0.0202499	0.0187778	0.10117	0.216017	0.231193
ASRN6AP1B10552892011	protein_coding	ENSRNOT00000008941	protein_coding	1.27603	2.42171	-2.40886	0.188304	Ddit3	Ensembl	813	chr7:70580252-70585074:+	chr7	+	70580252	70585074	DNA-damage inducible transcript 3 [Source:RGD Symbol;Acc:62391]	AGCCGGAACCTGAGGAGAGAGAAACCGGTCCAATTACAGTCATGGCAGCTGAGTCTCTGC		Yes		5.63832	8.29635	7.14427	5.76743	5.08773	3.68899		0.173047	0.0488991	0.0561395	0.164518	0.189052	0.263528
ASRN6AP1B10021714711	protein_coding	ENSRNOT00000089852	protein_coding	1.27333	2.41718	-2.16473	0.223023	Dnajc8	Ensembl	1548	chr5:150725654-150743730:+	chr5	+	150725654	150743730	DnaJ heat shock protein family (Hsp40) member C8 [Source:RGD Symbol;Acc:1306024]	AGCAGAGAAAGAATGCTGTGCTTCAGAGTTCAACACTGGAAATGAGCATGTGAAGCAAAT				2.98559	5.4009	4.31781	2.95977	2.60014	2.4947		0.505727	0.108957	0.307776	0.513139	0.558353	0.706983
ASRN6AP1B10004997911	protein_coding	ENSRNOT00000044666	protein_coding	1.27003	2.41166	-0.781316	0.581836	AABR07042293.1	Ensembl	639	chrX:152107965-152110010:-	chrX	-	152107965	152110010		GGAAGAGGAAGATGAGGAAGATCACTACTCAAATAACAAGTGTATAATTTGTATGGTATT				5.64061	8.15266	7.04441	5.71236	4.77421	3.07275		0.125525	0.0430062	0.05731	0.144385	0.152344	0.149428
ASRN6AP1B10001818411	protein_coding	ENSRNOT00000084176	protein_coding	1.24918	2.37706	-0.764345	0.58872	Ripply1	Ensembl	546	chrX:111099930-111102464:-	chrX	-	111099930	111102464	ripply transcriptional repressor 1 [Source:RGD Symbol;Acc:1588264]	CGAGGAGGAAGAAGAGGAAGAGGTCAATGAAATTGAAGCAGAAGGGTGTGTGGGGGTACC				2.19579	1.95795	1.24754	0.831155	1.57638	0.110576		0.316293	0.205928	0.240638	0.549817	0.64353	0.624343
ASRN6AP1B10006585711	protein_coding	ENSRNOT00000007833	protein_coding	1.24616	2.3721	-0.845637	0.556465	Ptpn7	Ensembl	4413	chr13:51958834-51972777:+	chr13	+	51958834	51972777	protein tyrosine phosphatase, non-receptor type 7 [Source:RGD Symbol;Acc:708516]	AGACAGAGAGCGGTGCAGTCAGGGCGGGGCAAACGAGGGCAGCAAGAAAAATAAAATTAC				0.929591	1.13992	1.11169	-0.0570891	-0.101276	0.416675		0.198677	0.226128	0.192992	0.417252	0.619606	0.409255
ASRN6AP1B10019752311	protein_coding	ENSRNOT00000092971	protein_coding	1.23411	2.35235	-0.651934	0.636427	Gpm6a	Ensembl	2869	chr16:39367692-39719187:-	chr16	-	39367692	39719187	glycoprotein m6a [Source:RGD Symbol;Acc:631368]	CTCTGGGGACCTCAGGAAAGGAAGGAAGACTTTTGGATATGGGGTGTTTTGAGTGCTGCA				3.16806	6.85897	5.87553	3.56926	2.23933	0.622183		0.120357	0.0393488	0.0446357	0.0813709	0.138512	0.112156
ASRN6AP1B10282845511	protein_coding	ENSRNOT00000078038	protein_coding	1.22223	2.33307	-0.70824	0.612067	Rpl26	Ensembl	1119	chr10:55492480-55496012:+	chr10	+	55492480	55496012	ribosomal protein L26 [Source:RGD Symbol;Acc:1310607]	GGCTGGAGAGGGCCAAAATGAAGTTCAATCCCTTCGTGACTTCTGACCGAAGCAAGAACC				3.78219	3.66333	3.17844	2.42147	2.2446	0.722019		0.190291	0.184592	0.236718	0.477351	0.493153	0.492067
ASRN6AP1B10001008311	protein_coding	ENSRNOT00000048735	protein_coding	1.22188	2.33251	-0.774376	0.584641	AABR07006688.1	Ensembl	261	chr1:248213480-248213740:-	chr1	-	248213480	248213740		TCCTCCTCAACATCAGATCCGAAGAGATCAATGTCATCATCGTCTTTAGCATCTGCTGCT				1.51462	5.693	4.93836	2.11341	0.261546	-1.01566		0.0385411	0.0193393	0.0308443	0.0545124	0.140721	0.183305
ASRN6AP1B10205259511	protein_coding	ENSRNOT00000081880	protein_coding	1.2159	2.32285	-0.874904	0.54529	Thoc2	Ensembl	5075	chrX:128162119-128268322:-	chrX	-	128162119	128268322	THO complex 2 [Source:RGD Symbol;Acc:1561623]	GAAAAGAAAGAAAAACGGGATAGTTCAGGAGGAAAAGAAGAGAAGAAACAATATCCTTTT				3.35978	7.22001	5.1551	3.54699	2.06258	0.290294		0.0556892	0.0221498	0.015844	0.0501496	0.102673	0.0732335
ASRN6AP1B10359985211	protein_coding	ENSRNOT00000001493	protein_coding	1.21272	2.31773	-0.984596	0.505367	Nos1	Ensembl	4290	chr12:44215847-44381289:-	chr12	-	44215847	44381289	nitric oxide synthase 1 [Source:RGD Symbol;Acc:3184]	GGCACCCCAACTCTGTGCAGGAGGAGAGAAAGAGCTACAAGGTCCGATTCAACAGCGTCT				1.53194	5.829	4.46411	1.8893	0.265357	-1.13177		0.0825445	0.022979	0.0199819	0.0977038	0.173449	0.185263
ASRN6AP1B10451980011	protein_coding	ENSRNOT00000019487	protein_coding	1.1992	2.29612	-0.724187	0.605338	Scara5	Ensembl	3798	chr15:49069145-49177166:+	chr15	+	49069145	49177166	scavenger receptor class A, member 5 [Source:RGD Symbol;Acc:1306539]	GGAGAGAAAGGAGAAAGAGGAGAGAGAGCTGCAGGTGATATGGATTTCACAATGATTCGC				5.10187	8.37538	7.05611	5.26995	3.95395	2.19129		0.0702633	0.0257026	0.0217269	0.0662269	0.0923233	0.0724885
ASRN6AP1B10850282911	protein_coding	NM_001025766	protein_coding	1.19913	2.29601	-0.648132	0.638106	Il34	Refseq	1549	chr19:40890544-40904364:+	chr19	+	40890544	40904364		ACCTGGAGCCTCGGGGAGGGTTGTGGAGGGGATGGCTGGTTGTTATCCCCTACAGCCACC				2.09213	5.43286	4.18106	2.06565	0.888719	0.513226		0.265677	0.0395856	0.190808	0.262919	0.400776	0.491839
ASRN6AP1B10537211711	protein_coding	ENSRNOT00000030056	protein_coding	1.19005	2.28161	-0.601708	0.658974	Metap2	Ensembl	1440	chr7:34762656-34789370:-	chr7	-	34762656	34789370	methionyl aminopeptidase 2 [Source:RGD Symbol;Acc:70995]	AGAGAGCCTGAGGAGAGACAGGAAAATGGAGATGGTGATGGTGATGGTGCAGCTGGGAAG				4.99168	8.00647	6.8267	4.95973	4.05287	3.13615		0.211567	0.0420027	0.0602523	0.181054	0.242478	0.371839
ASRN6AP1B10000194611	protein_coding	ENSRNOT00000024815	protein_coding	1.18922	2.28029	-0.731736	0.602179	Dnph1	Ensembl	773	chr9:16845525-16848503:-	chr9	-	16845525	16848503	2'-deoxynucleoside 5'-phosphate N-hydrolase 1 [Source:RGD Symbol;Acc:620382]	CTGCTGAGCCTTCTCTTTGGCCCTGGCCCTACTTTATTAAATGCTAACCCCTGATGTTTC				2.27498	6.31148	4.91364	2.58227	1.09185	0.0870746		0.125316	0.0282541	0.0308264	0.135621	0.172787	0.273104
ASRN6AP1B10262281411	protein_coding	ENSRNOT00000092455	protein_coding	1.18818	2.27866	-0.944906	0.519463	RGD1564541	Ensembl	1472	chrX:123462333-123474288:-	chrX	-	123462333	123474288	similar to hypothetical protein FLJ22965 [Source:RGD Symbol;Acc:1564541]	AGAAGAGATAGAGGCTCGGGAAGTTGCTGACTCCTATGCACAGAATGCCAAAGTGATTGA				7.32021	9.35032	8.86432	7.28756	6.35205	4.64917		0.105618	0.0349557	0.0687288	0.11179	0.133209	0.122829
ASRN6AP1B10142198711	protein_coding	NM_001111294	protein_coding	1.18732	2.27729	-0.664844	0.630757	Hnrnpa3	Refseq	5280	chr3:62481243-62491356:+	chr3	+	62481243	62491356		AGCAGAAGGTTTTAAAATAAAACAAACGGCTACAGTTCTTAGCAGGAGAGAGAGCGAGGA		Yes		5.14527	8.33446	6.9505	5.42728	4.12876	2.06426		0.109495	0.038515	0.0449628	0.144247	0.222641	0.122524
ASRN6AP1B10176605911	protein_coding	ENSRNOT00000077616	protein_coding	1.18287	2.27028	-0.851032	0.554388	Wdyhv1	Ensembl	1441	chr7:97957003-97994586:-	chr7	-	97957003	97994586	WDYHV motif containing 1 [Source:RGD Symbol;Acc:1311362]	GAACAGGAGGCCAGAGAGATGTCAGCAGTGAGGAAAACATTTGGAAGCTCTGTGAATACA				6.20388	8.60073	7.60002	6.3228	5.55606	3.86005		0.078563	0.0360569	0.029902	0.0992768	0.0997056	0.0757515
ASRN6AP1B10336732611	protein_coding	NM_001195199	protein_coding	1.18029	2.26623	-0.750479	0.594406	Cacna1b	Refseq	7065	chr3:1742624-1924827:-	chr3	-	1742624	1924827		GGCAGAGGAGGACAAGAACGCAGAAGAGAAGTCCCCTTTGGATGCAGTGTTGAAGAGAGC				-0.166667	1.14732	-0.694252	-1.35485	-1.248	-1.62394		0.620216	0.171746	0.321339	0.468127	0.614871	0.612538
ASRN6AP1B10516467411	protein_coding	ENSRNOT00000075237	protein_coding	1.17484	2.25767	-0.624402	0.648689	Acp5	Ensembl	1455	chr8:23142734-23148396:-	chr8	-	23142734	23148396	acid phosphatase 5, tartrate resistant [Source:RGD Symbol;Acc:2022]	GGAGAGATTGGTGATGGATACGTGGATGGTGCTGCTGGGCCTGCAAATCCTGCTGCTCCC				1.32403	4.02269	1.79475	1.22414	1.03298	-0.703542		0.313686	0.0918352	0.0731712	0.416847	0.545906	0.497576
ASRN6AP1B10007909411	protein_coding	ENSRNOT00000071782	protein_coding	1.1589	2.23288	-0.688771	0.620382	Olr482	Ensembl	945	chr3:73492677-73493621:-	chr3	-	73492677	73493621	olfactory receptor 482 [Source:RGD Symbol;Acc:1333859]	GGAAGTGAAGGATGCTTTGAAGAAATTAATTATTAGTAGAAACCAAATGTTTATGTCATG				0.247089	2.58565	0.848149	-0.0890187	-0.288571	-0.857799		0.259111	0.0628407	0.253282	0.320695	0.548043	0.486386
ASRN6AP1B10006515711	protein_coding	ENSRNOT00000081719	protein_coding	1.15165	2.22168	-0.774373	0.584643	LOC102549061	Ensembl	381	chr17:43627930-43628310:+	chr17	+	43627930	43628310	histone H2B type 1-N-like [Source:RGD Symbol;Acc:7729692]	AAGAAGGGCTCTAAGAAAGCTATCTCTAAAGCTCAGAAAAAGGATGGCAAGAAGCGCAAG				2.258	2.84972	1.70031	1.26928	0.798551	-1.31147		0.444239	0.297728	0.393485	0.711545	0.651332	0.683324
ASRN6AP1B10005980911	protein_coding	ENSRNOT00000025291	protein_coding	1.15163	2.22164	-1.06719	0.477247	Ugt1a7c	Ensembl	2267	chr9:95256627-95302822:+	chr9	+	95256627	95302822	UDP glucuronosyltransferase 1 family, polypeptide A7C [Source:RGD Symbol;Acc:620950]	CTGAGCTTTTGCAGAGAGAAGTGTCTTTAGTGGAGGTTCTCAGCCATGCATCTGTGTGGC				0.930785	0.961466	0.335345	-0.0736456	-0.156133	0.0307067		0.303716	0.202257	0.163817	0.379833	0.365243	0.454812
ASRN6AP1B10002439311	protein_coding	ENSRNOT00000058080	protein_coding	1.14088	2.20515	-0.904644	0.534164	Pgbd5	Ensembl	2006	chr19:57127054-57192095:-	chr19	-	57127054	57192095	piggyBac transposable element derived 5 [Source:RGD Symbol;Acc:1310825]	TGGAAGAAGAGAAGCCATGTGGTGCCATTAAAACTCAAAGCCAACCGGACAGGAGCGGCT				1.76765	6.02142	5.45134	1.98047	-0.249635	-1.35817		0.123753	0.0197998	0.0200864	0.0641954	0.0822619	0.213132
ASRN6AP1B10507614211	protein_coding	ENSRNOT00000089314	protein_coding	1.1388	2.20198	-0.846681	0.556063	Slc2a5	Ensembl	2006	chr5:167141875-167174310:+	chr5	+	167141875	167174310	solute carrier family 2 member 5 [Source:RGD Symbol;Acc:68328]	GCCAAGAAGAACAAGCCATGTCACAAAGCTGAGGAACAGGCCACTTGGGGAGACACACGG				4.62439	7.3613	5.92722	4.28597	3.32817	2.7999		0.373433	0.10455	0.220262	0.281332	0.351722	0.488389
ASRN6AP1B10007340211	protein_coding	ENSRNOT00000087346	protein_coding	1.1292	2.18737	-1.66893	0.314487	Thra	Ensembl	2222	chr10:86657285-86681056:+	chr10	+	86657285	86681056	thyroid hormone receptor alpha [Source:RGD Symbol;Acc:3857]	AAAAATGGTAGTCATCCTAACTGCACTTTGGAAACCAAGAGAGAGGGGAGACTATAAATG		Yes		2.63823	6.58898	5.02746	2.90727	1.32312	-0.329973		0.0998502	0.0249545	0.0239646	0.0555352	0.0891071	0.110385
ASRN6AP1B10222923511	protein_coding	ENSRNOT00000087796	protein_coding	1.12729	2.18448	-1.73294	0.300837	Ly49i4	Ensembl	1400	chr4:164515148-164536556:-	chr4	-	164515148	164536556	Ly49 inhibitory receptor 4 [Source:RGD Symbol;Acc:1549758]	ATCGCATTGGGATAGAGAGACAGATCTAGGTACCTTCCTATAGGTGGACATTTAAACTTT				2.91923	6.40501	4.72932	3.0898	2.66391	1.66369		0.125021	0.0349034	0.0594219	0.176347	0.203125	0.309436
ASRN6AP1B10000056511	protein_coding	ENSRNOT00000006752	protein_coding	1.12197	2.17644	-0.969981	0.510513	Tspan13	Ensembl	1941	chr6:55497658-55524436:-	chr6	-	55497658	55524436	tetraspanin 13 [Source:RGD Symbol;Acc:1311788]	AATGTACTACCTCCCATAAGTTGAGAGAGAAATGATGTTTGTGGCTCTGTATACTACATT				5.91387	8.52758	7.21365	6.25813	5.58353	4.75168		0.142383	0.0469642	0.0678613	0.248431	0.359619	0.499074
ASRN6AP1B10070237311	protein_coding	ENSRNOT00000087182	protein_coding	1.1025	2.14726	-0.831494	0.561947	Clvs1	Ensembl	1059	chr5:22392732-22578101:+	chr5	+	22392732	22578101	clavesin 1 [Source:RGD Symbol;Acc:1564200]	AGAGAGAGTGCTCGCCCAAGCCCATGAAAAGATCTCAGTCCGTGGTAGAAGCTGGGACCT				4.34787	7.72621	6.1107	4.91276	3.90064	3.85555		0.134588	0.0263888	0.0690886	0.155958	0.229726	0.406999
ASRN6AP1B10264168211	protein_coding	ENSRNOT00000020073	protein_coding	1.08769	2.12534	-0.640702	0.641401	Odf2	Ensembl	2224	chr3:8450275-8483703:+	chr3	+	8450275	8483703	outer dense fiber of sperm tails 2 [Source:RGD Symbol;Acc:3229]	GGGAGGGAGAGGCAGGAGGATTGTCAGGATTCCGAGAGACTAATGGAGCAACAAGGTGCA				5.50453	8.6375	7.27189	5.78953	4.56543	2.87369		0.092193	0.033516	0.0354277	0.0975082	0.129678	0.113867
ASRN6AP1B10065719011	protein_coding	ENSRNOT00000076753	protein_coding	1.08142	2.11613	-0.959388	0.514275	Tlr6	Ensembl	2700	chr14:45024351-45040175:+	chr14	+	45024351	45040175	toll-like receptor 6 [Source:RGD Symbol;Acc:1303030]	GCACCAGGGTTCCAGATGGCCTTTGGTGTTTTTCTCTGGCGTCCGAGATATCTTGAAGAC				2.31333	4.71186	2.86484	1.87077	1.60362	0.417569		0.329222	0.0927614	0.217101	0.351631	0.57576	0.604754
ASRN6AP1B10002092911	protein_coding	ENSRNOT00000050820	protein_coding	1.04028	2.05663	-0.592923	0.662998	Rnase2	Ensembl	650	chr15:28154482-28155291:-	chr15	-	28154482	28155291	ribonuclease A family member 2 [Source:RGD Symbol;Acc:1359432]	AGTTCCTCTGTCTGCACTGCCTAACCAGACCTTTTCTAACCAATAAACACCTTTGCATTC		Yes		1.9113	1.85542	0.834489	0.0546623	0.745444	0.384698		0.327284	0.242232	0.227074	0.443825	0.500124	0.488606
ASRN6AP1B10008267311	protein_coding	ENSRNOT00000075038	protein_coding	1.03513	2.0493	-1.02102	0.492769	Smim24	Ensembl	357	chr7:11183570-11186130:-	chr7	-	11183570	11186130	small integral membrane protein 24 [Source:RGD Symbol;Acc:2324237]	AAGAAGCAGAAGGTGGGCAGGAAGGGTGGACAGAGCAATGAAGGCTTGGACCTGGAGGAG				3.7572	7.53243	6.64588	3.84772	2.13295	0.121882		0.0936358	0.0249227	0.0309314	0.0823962	0.111561	0.0774967
ASRN6AP1B10305636411	protein_coding	ENSRNOT00000082535	protein_coding	1.02336	2.03265	-0.852768	0.553721	Zkscan5	Ensembl	1913	chr12:11154807-11157583:-	chr12	-	11154807	11157583	zinc finger with KRAB and SCAN domains 5 [Source:RGD Symbol;Acc:1311175]	TGAAGCGCCACTTCAGAGAGAAATCCCAAAGATGCAGCGACAGAAGAAGTAAGGACACCA				3.22786	7.03906	5.78876	3.522	2.13267	0.791801		0.0926172	0.0217589	0.0248198	0.0739123	0.111203	0.179489
ASRN6AP1B10008384711	protein_coding	ENSRNOT00000007816	protein_coding	1.0197	2.0275	-0.822439	0.565485	Erich5	Ensembl	1101	chr7:73222730-73242899:+	chr7	+	73222730	73242899	glutamate-rich 5 [Source:RGD Symbol;Acc:1590540]	GGAAGAAAGTGAAGAAGCTGAAACCAAAGAAAAAGAAACCGGAGAAGCTGTGGATCCCGG				1.22213	4.20534	2.6093	1.19928	0.49649	0.476477		0.332909	0.0677305	0.114405	0.251664	0.407629	0.509601
ASRN6AP1B10250852211	protein_coding	ENSRNOT00000080051	protein_coding	1.01195	2.01664	-1.07139	0.47586	Thap1	Ensembl	958	chr16:70661320-70665796:-	chr16	-	70661320	70665796	THAP domain containing 1 [Source:RGD Symbol;Acc:1307589]	ATAGAGCCACATGAGAAGAAGGAAGAACTGGAACCCCAAGAGCAGCTTCCCTCTCCTTCA		Yes		1.10456	0.711552	-0.259752	-0.604953	0.258052	-1.15585		0.336866	0.282034	0.245494	0.492876	0.571388	0.464324
ASRN6AP1B10277117111	protein_coding	NM_184045	protein_coding	1.00944	2.01313	-1.23642	0.424426	Srpk3	Refseq	1983	chrX:157008778-157013335:-	chrX	-	157008778	157013335		AGGAGGTCTTGCTGTCCAAAAACAAGAGGAAGAAGATGAGGCGCAAAAGGAAGCAACAGA				3.03738	3.09599	3.29773	0.760206	1.31161	1.3796		0.305019	0.262522	0.384774	0.652751	0.546589	0.770623
ASRN6AP1B10218269811	protein_coding	ENSRNOT00000061525	protein_coding	1.0073	2.01015	-1.0787	0.473455	Spetex-2F	Ensembl	591	chr15:5414416-5417570:-	chr15	-	5414416	5417570	Spetex-2F protein [Source:RGD Symbol;Acc:1359579]	GCCATGGAGAAGTACAAGGAGCTCACACAAGAAAATAATTCCTACCGCATCAGAAACTTC				7.46541	9.6998	8.94859	7.49365	6.47277	4.72045		0.11047	0.0368357	0.0448901	0.124646	0.118495	0.0946864
ASRN6AP1B10007437111	protein_coding	ENSRNOT00000024374	protein_coding	0.998648	1.99813	-1.13169	0.45638	Slc26a2	Ensembl	2877	chr18:56520740-56534415:-	chr18	-	56520740	56534415	solute carrier family 26 member 2 [Source:RGD Symbol;Acc:620622]	CTAATAGAAGGAAGAAGAGTGTCTTGCCAGTTTCAGTGTGCAGCATTTTCTCCTGTGAAG				1.09553	3.24404	2.47856	0.871021	0.594968	1.00417		0.609757	0.138036	0.301741	0.498552	0.605399	0.6899
ASRN6AP1B10000952211	protein_coding	ENSRNOT00000036543	protein_coding	0.996627	1.99533	-1.20206	0.434654	LOC100363125	Ensembl	366	chrX:13992064-13992429:+	chrX	+	13992064	13992429	rCG42854-like [Source:RGD Symbol;Acc:2324764]	AAGAATGAAGGATTCCACCAACTCCTAAAAGATAACAAATGGTTGGCTGGTGAGATACCA				0.358985	2.71965	1.01342	0.386223	0.3688	-0.401461		0.45179	0.140078	0.295265	0.477099	0.551524	0.565607
ASRN6AP1B10006880711	protein_coding	ENSRNOT00000048921	protein_coding	0.99368	1.99126	-0.726178	0.604503	Olr727	Ensembl	930	chr3:78862094-78863023:+	chr3	+	78862094	78863023	olfactory receptor 727 [Source:RGD Symbol;Acc:1333254]	GAGGAGGTCAAAAATGTTATGAAGAAGCTCCTGGGTCAAATAAGGTCAAATATTTGTTAA				-0.0568588	3.21109	1.36594	-0.559984	-1.11379	-1.68937		0.378011	0.0343601	0.070344	0.195368	0.497722	0.370278
ASRN6AP1B10177878811	protein_coding	ENSRNOT00000009755	protein_coding	0.985049	1.97938	-0.624289	0.648739	Thoc2	Ensembl	4785	chrX:128161895-128268285:-	chrX	-	128161895	128268285	THO complex 2 [Source:RGD Symbol;Acc:1561623]	ACGGGATAGTTCAGGAGGAAAAGAAGAGAAGAAACATCATAAGTCCTCTGACAAGCACAG				6.79949	8.94052	8.20926	7.10246	6.04568	4.36357		0.08435	0.0324971	0.0338846	0.080624	0.103216	0.0713097
ASRN6AP1B10000894111	protein_coding	ENSRNOT00000020244	protein_coding	0.984839	1.97909	-0.959164	0.514355	Gcm2	Ensembl	3365	chr17:21490402-21499516:+	chr17	+	21490402	21499516	glial cells missing homolog 2 [Source:RGD Symbol;Acc:1311127]	CTGGAAGCTCTGATTGGTTGGCATTGTTGTTTTCTATATTTTAATAAAAGACAATTGATA		Yes		6.5733	8.85722	7.9653	6.87381	5.9827	4.36763		0.096026	0.0327739	0.0383343	0.0988375	0.119166	0.121364
ASRN6AP1B10260701911	protein_coding	ENSRNOT00000045571	protein_coding	0.982565	1.97598	-0.924546	0.526846	Cyp4a3	Ensembl	1521	chr5:134469270-134484839:-	chr5	-	134469270	134484839	cytochrome P450, family 4, subfamily a, polypeptide 3 [Source:RGD Symbol;Acc:631356]	TACCTGTGGTCCCTAGGCTCAAGTTTGTTCATGGGGTGCTGTGTACGAGCTCTCCGCGGG				-0.25033	3.65469	1.87109	-0.139804	-1.26908	-1.83786		0.228533	0.0509871	0.0504521	0.129283	0.213857	0.290035
ASRN6AP1B10296147811	protein_coding	ENSRNOT00000082160	protein_coding	0.975705	1.9666	-0.885192	0.541416	Kat7	Ensembl	1839	chr10:83096609-83128297:-	chr10	-	83096609	83128297	K(lysine) acetyltransferase 7 [Source:MGI Symbol;Acc:MGI:2182799]	ACAAGTGAGATTCAAGCAGACCCCCAAGCAGAGGAGAGAGAAGAGAGAAGAGAGAGAAGA		Yes		6.94015	8.9132	7.96378	7.01638	6.28005	4.7612		0.114314	0.0383298	0.0464815	0.125547	0.134369	0.112458
ASRN6AP1B10002966511	protein_coding	ENSRNOT00000092867	protein_coding	0.974297	1.96468	-1.22698	0.427212	LOC100362830	Ensembl	701	chr6:47899525-47904437:-	chr6	-	47899525	47904437	ribosomal protein S7-like [Source:RGD Symbol;Acc:2323948]	ACCCGGATATGAGCTGTTCTCGCGAGAGCTGTGTCTCTTTCTAAGCCGGCACTCCGTAAG				0.815279	0.689875	-0.174621	-0.706212	-0.553679	-1.28998		0.325554	0.229376	0.229549	0.356314	0.580122	0.613267
ASRN6AP1B10003929911	protein_coding	ENSRNOT00000077567	protein_coding	0.969	1.95748	-0.611724	0.654414	AABR07030630.1	Ensembl	471	chr10:96661696-96662166:+	chr10	+	96661696	96662166		TCAGAGAGAAGTCCAGGCTGGGTTGGCTGATCCACAGGAAGACAAGCACTACTGTTGTCT				2.42245	5.54914	4.08499	2.2731	2.24272	2.07883		0.515964	0.0929208	0.239757	0.402525	0.625803	0.805086
ASRN6AP1B10008314711	protein_coding	ENSRNOT00000079158	protein_coding	0.961058	1.94674	-1.25262	0.419686	AABR07017902.3	Ensembl	2643	chr15:32487708-32490500:+	chr15	+	32487708	32490500		GAAATAGAAGCAATGAAGAAAACACAAACTAAGGCAATATTGGAGATGGAAAACCTAGAA				7.19508	8.71585	8.41835	7.37632	6.5921	6.79891		0.625784	0.221446	0.42621	0.617428	0.63793	0.763549
ASRN6AP1B10262892511	protein_coding	ENSRNOT00000092415	protein_coding	0.944933	1.9251	-1.37861	0.384589	RGD1564541	Ensembl	1156	chrX:123472761-123474154:-	chrX	-	123472761	123474154	similar to hypothetical protein FLJ22965 [Source:RGD Symbol;Acc:1564541]	AGATGAGGAGACTACTTATCTTCGGAGGTAAGGGCTTAATACCTTAGTTCACTGCCGTGT				4.10015	7.42788	6.65295	4.19828	3.25793	1.77359		0.112214	0.0334102	0.0349659	0.129044	0.157849	0.177591
ASRN6AP1B10226087811	protein_coding	ENSRNOT00000079207	protein_coding	0.929851	1.90508	-0.885711	0.541221	Hsf2bp	Ensembl	2108	chr20:10758367-10844178:-	chr20	-	10758367	10844178	heat shock transcription factor 2 binding protein [Source:RGD Symbol;Acc:1565879]	GGAGAAGAGAGAGAAACCCGTCCCTGAAGCAACAAGGGCACTTACAGAGCACATGGAATC		Yes		1.14478	4.85178	3.55123	1.45262	0.37258	0.0519313		0.1729	0.0408936	0.0598119	0.213913	0.266269	0.37424
ASRN6AP1B10007909311	protein_coding	ENSRNOT00000071530	protein_coding	0.928701	1.90356	-1.32294	0.399721	AABR07053236.1	Ensembl	654	chr3:96552062-96552715:+	chr3	+	96552062	96552715		CAAGTTCTAGCCAAGCCTTCTGTGTACTTCATCAAGTTTTATGGCGACGTCCACATCTAA				4.22761	7.45483	6.4219	4.40435	3.47151	2.97805		0.127904	0.0317944	0.0498675	0.122109	0.196088	0.138278
ASRN6AP1B10003066711	protein_coding	ENSRNOT00000023558	protein_coding	0.925058	1.89876	-0.969649	0.51063	Fgf8	Ensembl	615	chr1:265493124-265498831:-	chr1	-	265493124	265498831	fibroblast growth factor 8 [Source:RGD Symbol;Acc:70891]	AAGAAGGGGAAGCTAATCGCCAAGAGCAACGGCAAAGGCAAGGACTGCGTGTTCACGGAG				5.45918	8.37721	7.61018	5.7528	4.37285	2.56021		0.0880688	0.0243863	0.0296068	0.0813682	0.128348	0.0753957
ASRN6AP1B10226182311	protein_coding	ENSRNOT00000091089	protein_coding	0.919194	1.89106	-0.741873	0.597963	Crp	Ensembl	3054	chr13:91054974-91093713:+	chr13	+	91054974	91093713	C-reactive protein [Source:RGD Symbol;Acc:2411]	TGGGGAAGAACCTTGGACACATGGGCACAGGACCACATGAAGCTCAAGAAGGGAAGACCA				2.53529	2.43506	2.33413	1.14752	0.611849	1.36639		0.12376	0.200469	0.0806	0.16922	0.317948	0.139932
ASRN6AP1B10000159811	protein_coding	ENSRNOT00000020600	protein_coding	0.912972	1.88292	-0.639705	0.641844	Pigf	Ensembl	641	chr6:10568614-10592454:-	chr6	-	10568614	10592454	phosphatidylinositol glycan anchor biosynthesis, class F [Source:RGD Symbol;Acc:1584658]	CAGGTTGCCAGGGTGAGCCGTCACACAGCAGAGGAGAGGGGATTAAATAAAAACTCCTAA				2.8025	3.46324	1.67242	1.77727	1.85278	0.315595		0.378425	0.326009	0.294565	0.592582	0.520172	0.466931
ASRN6AP1B10103059111	protein_coding	ENSRNOT00000077503	protein_coding	0.904065	1.87133	-1.08418	0.47166	Col4a4	Ensembl	5519	chr9:88237089-88356716:-	chr9	-	88237089	88356716	collagen type IV alpha 4 chain [Source:RGD Symbol;Acc:1305355]	AGAAGAGGAGCCAAAGGAGCAAAAGGAAATGAGGGGCTCTGTGACTGTCCACCTGGTCCC				0.11446	3.79985	2.24042	0.936732	0.369685	-0.87545		0.199067	0.0282801	0.0392448	0.428586	0.652909	0.732007
ASRN6AP1B10340947411	protein_coding	ENSRNOT00000092066	protein_coding	0.899565	1.8655	-0.711743	0.610582	Rab30	Ensembl	1040	chr1:157573324-157659508:+	chr1	+	157573324	157659508	RAB30, member RAS oncogene family [Source:RGD Symbol;Acc:1309507]	TGGTGAGAAAGTGAAGTTACAGATCTGGGACACAGCAGGTCAAGAGAGATTTCGCTCCAT				5.61095	5.2433	5.14374	5.2296	4.04218	4.89278		0.146312	0.17616	0.141	0.193161	0.383845	0.143334
ASRN6AP1B10002465911	protein_coding	ENSRNOT00000047780	protein_coding	0.899549	1.86548	-0.853818	0.553318	AABR07048271.1	Ensembl	486	chr5:69851171-69860376:+	chr5	+	69851171	69860376		GCCACCACAGCAGCTCATCAGAGAGAAGGAAAATGGGGACTTAGTCACACACGGCACCGT				5.8298	8.31618	7.22111	5.78614	5.18098	3.74344		0.104355	0.0392085	0.0396331	0.112492	0.118395	0.134636
ASRN6AP1B10245985411	protein_coding	ENSRNOT00000064442	protein_coding	0.893241	1.85734	-1.18238	0.440623	Arnt	Ensembl	2432	chr2:196594303-196651179:+	chr2	+	196594303	196651179	aryl hydrocarbon receptor nuclear translocator [Source:RGD Symbol;Acc:2153]	GAGCTCTGCGGATAAAGAGAGACTTGCCAGGGAAAATCATAGTGAAATAGAGCGGCGGCG		Yes		2.96081	3.87057	2.2574	2.03092	2.03588	-1.10131		0.411701	0.369234	0.355921	0.667141	0.660213	0.798419
ASRN6AP1B10009689111	protein_coding	ENSRNOT00000072019	protein_coding	0.892853	1.85684	-0.772829	0.585269	Hist1h2ail1	Ensembl	411	chr17:43616247-43616657:+	chr17	+	43616247	43616657	histone cluster 1 H2a family member I like 1 [Source:RGD Symbol;Acc:1311554]	AAGACCGACCTGCGTTTCCAGAGCTCGGCTGTCATGGCCCTGCAGGAGGCTTGTGAGGCC				2.1501	5.56693	3.82477	2.25377	1.17251	-0.408088		0.193828	0.0368475	0.0124009	0.124782	0.325731	0.254813
ASRN6AP1B10007162811	protein_coding	ENSRNOT00000048043	protein_coding	0.888533	1.85129	-0.814398	0.568646	Cacna2d3	Ensembl	3276	chr16:4871650-5795825:-	chr16	-	4871650	5795825	calcium voltage-gated channel auxiliary subunit alpha2delta 3 [Source:RGD Symbol;Acc:631361]	TTCCATCCTGAGGAGAATGCGAGAGAGTGTGGGGGTGCATCAAGTCTCCAGGCCCAGGTG				5.19923	8.09974	6.96983	5.25358	4.22831	2.61893		0.0890096	0.0357228	0.0313814	0.114608	0.13379	0.138635
ASRN6AP1B10000594611	protein_coding	ENSRNOT00000039776	protein_coding	0.887991	1.8506	-1.15655	0.448585	AABR07064102.1	Ensembl	393	chr6:64649194-64649586:+	chr6	+	64649194	64649586		AAGAAGAAATGGCAAGAAGACATGAGAGTTTGGAGGGAACGATTGGGAAAATGTTTGCCA				1.42093	4.59075	3.76282	1.48622	0.806736	-0.305283		0.0970637	0.0368667	0.0446662	0.111011	0.206987	0.176184
ASRN6AP1B10447202711	protein_coding	ENSRNOT00000079549	protein_coding	0.875196	1.83426	-1.3611	0.389284	Cr1l	Ensembl	1872	chr13:113825045-113871842:-	chr13	-	113825045	113871842	complement C3b/C4b receptor 1 like [Source:RGD Symbol;Acc:2399]	GGGGCAGGCTCTGAATGGCCATTCCTTTAGTCTCTGCTCCAAAGCCTCCATATCTCCTCC				4.4436	7.83177	6.041	4.92819	3.63312	2.24324		0.0877248	0.0276104	0.037499	0.102511	0.138271	0.165864
ASRN6AP1B10001159611	protein_coding	ENSRNOT00000007806	protein_coding	0.874789	1.83374	-1.03378	0.488429	Kap	Ensembl	705	chr4:167549929-167552973:-	chr4	-	167549929	167552973	kidney androgen regulated protein [Source:RGD Symbol;Acc:2947]	TAGAAAATCATGTAAGTCTAAGATGCTCCCAGCAAAGAAGAAAGAACAAGGAAGTGGTCC				0.804078	5.31728	4.45637	1.17105	-0.41054	-1.77376		0.0582683	0.0222459	0.0320409	0.0512801	0.178234	0.270633
ASRN6AP1B10000446911	protein_coding	ENSRNOT00000012551	protein_coding	0.86984	1.82746	-0.929687	0.524972	Ubxn2b	Ensembl	4867	chr5:19284548-19311088:+	chr5	+	19284548	19311088	UBX domain protein 2B [Source:RGD Symbol;Acc:1308557]	AGCAGAGGTGAGGAGCAGAAACTGCATGCCCAGAATCCACATAAATCCCACCAGACATGG				7.30972	9.42619	8.63278	7.6164	6.52609	4.89254		0.10306	0.033634	0.0381953	0.106724	0.1191	0.0991333
ASRN6AP1B10375888311	protein_coding	NM_001100802	protein_coding	0.86539	1.82183	-0.720989	0.606681	Aplp1	Refseq	2296	chr1:88897531-88908750:-	chr1	-	88897531	88908750		AGAGAAGCTAACCCCACTGGAGCAATATGAGCAAAAGGTGAATGCATCTGCCCCAAGGGG				-0.281073	3.16855	1.3231	-0.216338	-0.79484	-1.49905		0.125555	0.0641104	0.172201	0.139325	0.267981	0.227846
ASRN6AP1B10248868711	protein_coding	ENSRNOT00000073775	protein_coding	0.862941	1.81874	-0.960005	0.514055	AABR07066379.1	Ensembl	1139	chr9:8349033-8405031:+	chr9	+	8349033	8405031		TGGCATCTCCATCCAGCTCTGTACAGCAAAAGGACACTTAAGGTCTGAAATTCTCCAGGA				4.57823	7.57078	6.64627	5.4602	5.22987	4.71762		0.364133	0.0584066	0.110755	0.432686	0.601207	0.661869
ASRN6AP1B10007181111	protein_coding	ENSRNOT00000058186	protein_coding	0.856993	1.81126	-0.862248	0.550095	AC120448.1	Ensembl	579	chr4:99168248-99168826:+	chr4	+	99168248	99168826		AAGAAGGGGCCAGAGGAGAGGGATTTGTGGGATGAAGCTATCTTGGGCAGTCGCTACTGA				2.78976	3.18824	1.92079	1.78828	1.79557	1.05186		0.418471	0.259531	0.545096	0.642862	0.598997	0.665057
ASRN6AP1B10002055711	protein_coding	ENSRNOT00000038151	protein_coding	0.8569	1.81114	-2.42443	0.186283	Ikbke	Ensembl	3235	chr13:48031410-48056394:-	chr13	-	48031410	48056394	inhibitor of nuclear factor kappa B kinase subunit epsilon [Source:RGD Symbol;Acc:1308352]	GGAGAGAGAAGGCCTGTACCTCCCTTCAGACATGGAATAAATGTACCGCCTTTTCTGTTT				6.32431	8.62816	7.57578	6.3485	5.48903	3.80524		0.10443	0.0380156	0.0520565	0.127201	0.125806	0.0836806
ASRN6AP1B10002519311	protein_coding	ENSRNOT00000086274	protein_coding	0.852036	1.80505	-0.663517	0.631337	Vom2r80	Ensembl	2559	chr1:64928503-65199263:+	chr1	+	64928503	65199263	vomeronasal 2 receptor, 80 [Source:RGD Symbol;Acc:1559687]	GACAGAAATTCTCTTCAAATGATCAGAGAGAAGTCATCTTCCCACATTCACATTTTATAA				1.5163	5.73599	4.61817	1.88842	-0.0422724	-1.26346		0.132713	0.0272011	0.0257019	0.0814053	0.106729	0.196576
ASRN6AP1B10007882011	protein_coding	ENSRNOT00000065625	protein_coding	0.84706	1.79883	-0.61402	0.653374	Lsm5	Ensembl	539	chr4:87016003-87019219:-	chr4	-	87016003	87019219	LSM5 homolog, U6 small nuclear RNA and mRNA degradation associated [Source:RGD Symbol;Acc:1308655]	ATCCATTTTTCTAAGCTAATCATGGTTATTTTGGGAAAAGAAGAGTTTTGTTTTGTCTTG				2.03069	2.43214	0.960554	0.766674	1.5332	0.552533		0.343363	0.279732	0.308968	0.489438	0.645386	0.559543
ASRN6AP1B10002247411	protein_coding	ENSRNOT00000007724	protein_coding	0.844971	1.79623	-1.08297	0.472057	Oxtr	Ensembl	1218	chr4:144403358-144416116:-	chr4	-	144403358	144416116	oxytocin receptor [Source:RGD Symbol;Acc:3239]	AGCAAGAAGAGCAACTCATCCACCTTTGTCCTGAGCCGTCGCAGCTCAAGCCAGAGGAGC				1.78183	1.98581	0.504772	0.616325	0.933729	-0.305961		0.326742	0.326123	0.133705	0.586248	0.656476	0.610531
ASRN6AP1B10006052111	protein_coding	ENSRNOT00000043382	protein_coding	0.840285	1.7904	-0.778424	0.583003	Foxr2	Ensembl	909	chrX:19144501-19145409:-	chrX	-	19144501	19145409	forkhead box R2 [Source:RGD Symbol;Acc:1564437]	GAGAGCATCAAACAGAGCATGCGCCAACCAGAACTGATAGACCTCCTCTTTCATCTTTAA		Yes		1.43748	4.98893	3.06114	1.44636	0.697762	-0.293832		0.129768	0.0397429	0.0436137	0.167796	0.30264	0.386721
ASRN6AP1B10002081811	protein_coding	ENSRNOT00000044570	protein_coding	0.824383	1.77078	-1.06353	0.478459	Olr1744	Ensembl	978	chr20:1861272-1862249:+	chr20	+	1861272	1862249	olfactory receptor 1744 [Source:RGD Symbol;Acc:1332620]	AAGAAGCATCCAGAAAATGGGGCCCGCAGAGATTTGATGAAGGGTGGGAGATGACTCCGG				4.14593	4.23746	3.208	2.88074	3.82253	2.68278		0.32726	0.274137	0.316922	0.543532	0.578269	0.601159
ASRN6AP1B10004147111	protein_coding	ENSRNOT00000023963	protein_coding	0.808889	1.75186	-0.841118	0.558211	Npm3	Ensembl	522	chr1:265504575-265506046:-	chr1	-	265504575	265506046	nucleophosmin/nucleoplasmin, 3 [Source:RGD Symbol;Acc:1565542]	ATGAGAGTGAAGATGAAATTAAGCTGTGTGGAATCCTTCCTGCCAAAAAGCATAGGGGCA				0.594785	1.67923	0.582586	-0.568185	-0.297209	-1.16619		0.450252	0.184614	0.263447	0.550571	0.662459	0.674168
ASRN6AP1B10007057111	protein_coding	ENSRNOT00000021648	protein_coding	0.785869	1.72413	-0.733185	0.601574	Cirbp	Ensembl	1407	chr7:12401207-12405022:-	chr7	-	12401207	12405022	cold inducible RNA binding protein [Source:RGD Symbol;Acc:620756]	GATGTTGTATTCACAGTGGCTGAGGAATTCTTGTACGCAGTTTCTTTGGCTTCACGAAGC				3.36874	6.72987	4.76106	3.70768	2.50867	1.69196		0.185688	0.0381794	0.0466382	0.220521	0.231064	0.283394
ASRN6AP1B10004719011	protein_coding	ENSRNOT00000086272	protein_coding	0.775406	1.71167	-0.698243	0.616322	Ndufv3	Ensembl	486	chr20:10265826-10275298:+	chr20	+	10265826	10275298	NADH:ubiquinone oxidoreductase subunit V3 [Source:RGD Symbol;Acc:621020]	CTCAGGGTAGACCCCCGTGTGGTCCCTTGAATTCTTGCCTGTGAGAATAAAAGTCAGAGG				5.48447	8.31058	7.29437	5.61768	4.48326	2.86694		0.0985733	0.0283625	0.0315756	0.101697	0.124233	0.136514
ASRN6AP1B10005300811	protein_coding	ENSRNOT00000037529	protein_coding	0.772302	1.70799	-1.19931	0.435485	Ctxn3	Ensembl	1067	chr18:52550739-52551805:+	chr18	+	52550739	52551805	cortexin 3 [Source:RGD Symbol;Acc:2300148]	AGCAAGAAGACTATGGCTGGAAGAGGATTATGCATTTTTATGTGCATATAGTTACCAAAT				5.5837	5.62796	4.65623	4.58105	5.36733	4.15156		0.349863	0.23543	0.243658	0.570395	0.610131	0.636664
ASRN6AP1B10001683511	protein_coding	ENSRNOT00000028693	protein_coding	0.760276	1.69381	-1.22513	0.427759	Anxa9	Ensembl	1035	chr2:196470858-196479770:-	chr2	-	196470858	196479770	annexin A9 [Source:RGD Symbol;Acc:1587550]	AAGAAGAAATTTGGGAAGTCTCTCTATTCTTCTCTCCAGGATGCAGTCGGAGGGGACTGT				1.0886	2.01407	0.468633	0.108345	0.324912	-0.402832		0.392456	0.300958	0.257877	0.462535	0.542473	0.595398
ASRN6AP1B10001279011	protein_coding	ENSRNOT00000023657	protein_coding	0.742284	1.67282	-1.03563	0.487801	Mylk3	Ensembl	2751	chr19:27404712-27441536:+	chr19	+	27404712	27441536	myosin light chain kinase 3 [Source:RGD Symbol;Acc:1305801]	GAAAGAAGAAAAGGGAAAAGGAAAGAAGATGGCTACGTTGCTGGCCTCCTTGTGGATGAA				1.41504	5.62756	4.50618	1.7366	0.0368446	-1.48536		0.147708	0.0215963	0.0328093	0.0566805	0.206827	0.342154
ASRN6AP1B10002247711	protein_coding	ENSRNOT00000007932	protein_coding	0.735114	1.66453	-0.907823	0.532989	Irak4	Ensembl	3994	chr7:135803698-135832652:+	chr7	+	135803698	135832652	interleukin-1 receptor-associated kinase 4 [Source:RGD Symbol;Acc:1305303]	AGAAGACTTAAAGAAAGTAAATGTTATGTGCATGCTAAGTAGTCCTCTTTGGGATCCCCA				2.49195	6.35157	4.77464	2.56823	1.59136	0.89444		0.143353	0.036316	0.0275963	0.148035	0.224375	0.279399
ASRN6AP1B10001994011	protein_coding	ENSRNOT00000022282	protein_coding	0.730609	1.65934	-1.08007	0.473005	Vwa5b1	Ensembl	4963	chr5:157002826-157059508:-	chr5	-	157002826	157059508	von Willebrand factor A domain containing 5B1 [Source:RGD Symbol;Acc:1308559]	AGAAGATGGGAGCTGCAGAGTCAGTCTAGAATAGGCAGGCTCACAGGAGTCAGTGAAGCG				0.269954	4.52306	3.23992	0.742858	-0.804097	-1.55733		0.112916	0.0281096	0.0329902	0.0780892	0.19514	0.316155
ASRN6AP1B10006402811	protein_coding	ENSRNOT00000034746	protein_coding	0.729551	1.65812	-1.12247	0.459306	LOC102555377	Ensembl	2698	chr1:62133816-62174310:+	chr1	+	62133816	62174310	zinc finger protein 182-like [Source:RGD Symbol;Acc:7744154]	ATAGAGGAGAGAAAGCATACAGATAGAATGGATGATGCTCTTTTCCAGAATATCAGGTCT				4.09389	4.06166	2.90453	2.94417	3.8374	2.47744		0.318454	0.247972	0.211747	0.539248	0.61885	0.594441
ASRN6AP1B10004014711	protein_coding	ENSRNOT00000005509	protein_coding	0.713256	1.6395	-1.09364	0.468579	Efcab9	Ensembl	651	chr10:17407979-17415251:-	chr10	-	17407979	17415251	EF-hand calcium binding domain 9 [Source:RGD Symbol;Acc:1588807]	AGAGAAGTATCTTCATCTCAAGAAGTTGTATTCATCCGTGTTAAGCCACAGGAGTCTCCT				4.82766	7.99084	6.41777	5.10169	3.75602	2.18279		0.0623143	0.0183951	0.0205382	0.0532749	0.0848269	0.0734693
ASRN6AP1B10512212111	protein_coding	ENSRNOT00000034889	protein_coding	0.707172	1.6326	-0.734878	0.600869	Krt20	Ensembl	1296	chr10:87342688-87351030:-	chr10	-	87342688	87351030	keratin 20 [Source:RGD Symbol;Acc:628646]	GTGGGAACATGACAGCATCCAGGCAGGCATGGTGCAGGAGGAGCTACATGGAATTACAGA				1.53306	1.53063	0.682306	0.0804678	0.739654	-2.41346		0.24514	0.329957	0.249967	0.540941	0.634051	0.3989
ASRN6AP1B10006740811	protein_coding	ENSRNOT00000030893	protein_coding	0.70449	1.62957	-0.823486	0.565075	Drd1	Ensembl	2236	chr17:11101306-11103541:+	chr17	+	11101306	11103541	dopamine receptor D1 [Source:RGD Symbol;Acc:2518]	AAGAAGCTACTATTGTGTTCTGAATGTTTTAAATGGCAGAGGCTTTCCCCGGGGCGAATT				4.02666	4.16634	3.04422	2.63193	3.3337	2.1662		0.302398	0.219338	0.272251	0.518952	0.544391	0.547931
ASRN6AP1B10006934311	protein_coding	ENSRNOT00000006083	protein_coding	0.702136	1.62691	-0.737797	0.599654	Lin7a	Ensembl	1091	chr7:49385705-49627836:+	chr7	+	49385705	49627836	lin-7 homolog A, crumbs cell polarity complex component [Source:RGD Symbol;Acc:621256]	GCAGACACCAGATTATTACTTGTATGTGTATGTGTGTATGTTTATCTTACAAAATACAAA				0.18833	3.91481	2.01625	0.305038	-0.75568	-1.62663		0.0883537	0.0455319	0.0395432	0.150671	0.270412	0.245091
ASRN6AP1B10626136011	protein_coding	ENSRNOT00000077398	protein_coding	0.699543	1.62399	-0.713074	0.610019	Trpm7	Ensembl	5592	chr3:119259467-119330345:-	chr3	-	119259467	119330345	transient receptor potential cation channel, subfamily M, member 7 [Source:RGD Symbol;Acc:620053]	TGCTGTCAAGCTGGTGACATATGCTCTCTCCTGTACTAATGCATCAGCGTTTGACCAGCT				1.57538	4.05155	2.64936	1.22091	1.08591	0.918989		0.449662	0.0931008	0.216725	0.291599	0.448934	0.489023
ASRN6AP1B10792757211	protein_coding	ENSRNOT00000076659	protein_coding	0.683332	1.60584	-1.54914	0.341713	AABR07006873.1	Ensembl	1822	chr1:261753364-261803997:+	chr1	+	261753364	261803997		GCGGAGAGCTACAGCGTCCCGATCAAAGTGGTGCCATGCAGCAAGAAGCAGAGAGATGCA				4.98826	5.0373	4.15609	3.76909	4.52275	3.3549		0.33348	0.22168	0.25609	0.560281	0.570655	0.587605
ASRN6AP1B10008617511	protein_coding	ENSRNOT00000075269	protein_coding	0.669243	1.59024	-1.51166	0.350707	AABR07002068.1	Ensembl	3939	chr1:65763521-65863037:-	chr1	-	65763521	65863037		ACATAATCAAATTAAAAATGGAAATAGAAGCAATAAAGAAAGGACACAGGGAAACAACCC				6.4468	8.90016	7.91143	6.37422	5.44241	3.71607		0.0969977	0.0315294	0.037133	0.0943806	0.101799	0.0967742
ASRN6AP1B10142772111	protein_coding	ENSRNOT00000090332	protein_coding	0.666873	1.58763	-1.0715	0.475825	Terb1	Ensembl	2307	chr19:683484-735902:+	chr19	+	683484	735902	telomere repeat binding bouquet formation protein 1 [Source:RGD Symbol;Acc:1310400]	GAAGAAGACAACTTAGTAAAGAATCTACTGCCTCTGAAGAAATAAAAATTGTTCATCAAA		Yes		7.94593	9.74111	8.91615	8.21008	7.29233	5.57789		0.13865	0.0369745	0.0551979	0.121962	0.13264	0.12699
ASRN6AP1B10003002111	protein_coding	ENSRNOT00000015434	protein_coding	0.6525	1.57189	-0.591604	0.663604	Lrrc40	Ensembl	2036	chr2:264864351-264893294:+	chr2	+	264864351	264893294	leucine rich repeat containing 40 [Source:RGD Symbol;Acc:1562017]	GTAGAGGTTCTATAAATTCATTCCCTTATGACATTGCAAGAACTTTCATTTCATATGAGT				-0.630543	1.56447	0.394143	-0.551256	-0.60767	-0.211697		0.678166	0.127453	0.142825	0.346551	0.552476	0.654316
ASRN6AP1B10003553911	protein_coding	ENSRNOT00000048860	protein_coding	0.648922	1.568	-1.20835	0.432762	AABR07007399.1	Ensembl	426	chr2:12311862-12312287:-	chr2	-	12311862	12312287		GAAGAAGATGCAGGCCAAGAATACAAAGGCTGCAAGTGCTCAAGAAGAGGCTATCAAGGC				1.75207	5.93005	4.45939	2.01084	0.422132	-1.03018		0.0566941	0.0342711	0.0258238	0.0533796	0.0540469	0.161221
ASRN6AP1B10044445111	protein_coding	ENSRNOT00000048061	protein_coding	0.625576	1.54283	-1.39782	0.379501	Steap4	Ensembl	1395	chr4:23090029-23119005:-	chr4	-	23090029	23119005	STEAP4 metalloreductase [Source:RGD Symbol;Acc:1560331]	ACTGGAGAGAGTTCCGGTTTGTCCAGGTCCGCACCGTGGTGTCCCAAGATATCTGCTGGA				1.10408	5.08518	3.2391	1.25703	-0.192857	-1.43737		0.0869651	0.0225123	0.0274057	0.0838396	0.122092	0.209474
ASRN6AP1B10004667711	protein_coding	ENSRNOT00000075236	protein_coding	0.621317	1.53828	-0.658593	0.633496	Cox7a1	Ensembl	1493	chr1:91071493-91074294:-	chr1	-	91071493	91074294	cytochrome c oxidase subunit 7A1 [Source:RGD Symbol;Acc:6496527]	AAGAGGGAGAATGTGTGGTGTAGGTATGTGTGGGGTGGTGTTAGAGCACGTACATGTGTA				-0.746757	3.02163	1.12643	0.0626247	-0.187726	-0.293571		0.168478	0.0531426	0.0846667	0.354953	0.49956	0.518831
ASRN6AP1B10003214011	protein_coding	ENSRNOT00000088483	protein_coding	0.620245	1.53714	-0.778545	0.582955	AABR07068712.1	Ensembl	348	chr9:116297822-116298169:-	chr9	-	116297822	116298169		GAATCGATTTCCTGAAGCTCCAGAAGGGCGGACACCCCCACCACGATTCAGACCTGCTGG				0.332945	3.23112	1.8483	0.246368	-0.140381	-0.264743		0.298154	0.065563	0.108696	0.267635	0.457926	0.4622
ASRN6AP1B10751165211	protein_coding	NM_001160231	protein_coding	0.619201	1.53602	-0.617683	0.651717	LOC687780	Refseq	545	chr1:221420312-221421827:+	chr1	+	221420312	221421827		GGCGTCCGCGGTAGCCAACATGCAGCTCTTTGTCCGCGCCCAGGAACTACACACCCTCGA	Fau			4.55735	7.51187	6.01714	5.30693	3.98633	5.42719		0.246771	0.0556119	0.0490972	0.166388	0.300486	0.221609
ASRN6AP1B10000780311	protein_coding	ENSRNOT00000006319	protein_coding	0.616245	1.53288	-1.00633	0.49781	Galnt5	Ensembl	6781	chr3:44025300-44074678:+	chr3	+	44025300	44074678	polypeptide N-acetylgalactosaminyltransferase 5 [Source:RGD Symbol;Acc:620361]	CAGTGGGAGAAGAAGCCCTTGGTCCTGTCAAGACTTGACCCCTCCCCACCCCCAGTGTAG				6.23593	9.02647	8.28172	6.51564	5.51073	4.95442		0.124354	0.0404957	0.0676088	0.119021	0.141067	0.0933223
ASRN6AP1B10488291411	protein_coding	ENSRNOT00000018580	protein_coding	0.613167	1.52961	-1.14255	0.452959	RatNP-3b	Ensembl	504	chr16:75497832-75530500:-	chr16	-	75497832	75530500	defensin RatNP-3 precursor [Source:RGD Symbol;Acc:1589653]	AGAAGAGTCCATCTGTCATATGACTTGAAGGAGACTGTTACTTATAGTATGTTGTGTCCT				-0.0333271	1.1282	-0.163916	-0.961856	-0.668759	-2.39886		0.341624	0.353388	0.314479	0.544663	0.598246	0.467402
ASRN6AP1B10005041911	protein_coding	ENSRNOT00000078304	protein_coding	0.611143	1.52747	-0.636197	0.643407	Lage3	Ensembl	743	chrX:156355376-156356799:+	chrX	+	156355376	156356799	L antigen family, member 3 [Source:RGD Symbol;Acc:1562476]	GTGCTTCAATGTTTGTTGCTAGAGAAAATAAAGCTATACTGCTAATCTACATTTGTGTTT				2.95559	6.67382	4.48516	3.23974	1.86503	1.03714		0.142077	0.0230675	0.0198186	0.0667555	0.144986	0.254967
ASRN6AP1B10005615011	protein_coding	ENSRNOT00000022630	protein_coding	0.61054	1.52683	-0.634363	0.644225	Hist1h2ba	Ensembl	470	chr17:43423111-43423580:+	chr17	+	43423111	43423580	histone cluster 1 H2B family member a [Source:RGD Symbol;Acc:3855]	AAGAAAGCAGTCACCAAGACCCAGAAGAAGGAGGGCCGGAAACGTAAGAGATGCCGCAAG				-0.0672461	2.73516	1.42977	0.416002	-0.0997915	-0.432951		0.191036	0.0631741	0.197699	0.153385	0.283341	0.398599
ASRN6AP1B10002604811	protein_coding	ENSRNOT00000008045	protein_coding	0.607474	1.52359	-1.07537	0.474548	Rmdn2	Ensembl	2082	chr6:2216623-2280777:+	chr6	+	2216623	2280777	regulator of microtubule dynamics 2 [Source:RGD Symbol;Acc:1559836]	GAAGAACGAAAGAAGAAAGCACACCAAGTAATCAGAGAAATGTAAATAGAATTACAATAA				0.36718	3.36078	1.7177	0.534933	-0.0453991	-0.836688		0.269169	0.0479343	0.052471	0.235303	0.255163	0.148196
ASRN6AP1B10171163711	protein_coding	ENSRNOT00000085045	protein_coding	0.607156	1.52325	-1.19476	0.436859	Ankle2	Ensembl	2836	chr12:52475863-52507126:-	chr12	-	52475863	52507126	ankyrin repeat and LEM domain containing 2 [Source:RGD Symbol;Acc:1310191]	ACTCGCCCTCAGACAGACAGAGAGGAGGATACAATGTTGAAAATAAGTGCTTGCAGCTCT				4.21855	7.38942	6.15904	4.23199	3.42016	2.24549		0.120971	0.0423754	0.0441203	0.150929	0.139509	0.212433
ASRN6AP1B10007697311	protein_coding	ENSRNOT00000014041	protein_coding	0.600423	1.51616	-1.12453	0.458653	Mmp7	Ensembl	1112	chr8:5893249-5901049:+	chr8	+	5893249	5901049	matrix metallopeptidase 7 [Source:RGD Symbol;Acc:3100]	AGAAGACGCTTTCAGTGACCAAGGAAGATATGCTATGGACTGCCTCTTTTCATTGGGATC				2.39909	2.28906	1.22871	1.16852	2.1187	0.790136		0.355134	0.247292	0.272745	0.58186	0.668142	0.68212
ASRN6AP1B10007380111	protein_coding	ENSRNOT00000016907	protein_coding	0.600355	1.51609	-1.17128	0.444026	Adrb3	Ensembl	2167	chr16:69003868-69006632:+	chr16	+	69003868	69006632	adrenoceptor beta 3 [Source:RGD Symbol;Acc:2061]	GAAGAAGTCAAACCATTGGAATGGGTCCCTTTTCCACTTAAAATCAAATTAATAAATATT				3.58029	7.22648	6.25094	3.82839	2.11811	1.85354		0.246296	0.0339907	0.0750431	0.128646	0.217593	0.456114
ASRN6AP1B10002092511	protein_coding	ENSRNOT00000047890	protein_coding	0.596701	1.51225	-0.714414	0.609452	Zfp663	Ensembl	1995	chr3:162028384-162035614:-	chr3	-	162028384	162035614	zinc finger protein 663 [Source:RGD Symbol;Acc:2318893]	ATCAAAGGAAAACACACAGGAAGAAGACACCCACCAGTAGCCTTCACGGGCAGAAATCCG				-0.842901	2.56798	0.742408	0.0223289	-0.244639	-1.28064		0.245546	0.0822874	0.148799	0.462199	0.646701	0.622369
ASRN6AP1B10393810411	protein_coding	NM_001305130	protein_coding	0.595004	1.51048	-1.07123	0.475911	Ehbp1	Refseq	5105	chr14:106871426-107125382:-	chr14	-	106871426	107125382		AGAAGATGAAAAAGGGTTCAAAGACACCAGTCAGTATGTTGTGGGGGAATTGGCAGCACT				5.77955	5.83298	4.84852	4.80651	5.28386	4.14382		0.351684	0.278678	0.30018	0.663214	0.606033	0.638377
ASRN6AP1B10311739711	protein_coding	ENSRNOT00000040708	protein_coding	0.591329	1.50663	-0.678602	0.624771	Fgb	Ensembl	1552	chr2:182027115-182038178:-	chr2	-	182027115	182038178	fibrinogen beta chain [Source:RGD Symbol;Acc:2604]	GGTGTGGTGTGGATGAACTGGAAGGGATCGTGGACACCCCGGCAGCACCTACTCCTTCAG				0.626826	4.71688	4.05933	1.10964	0.224903	-0.628926		0.123635	0.0401985	0.0456987	0.214879	0.448195	0.593482
ASRN6AP1B10006722911	protein_coding	ENSRNOT00000026680	protein_coding	0.589315	1.50453	-1.13235	0.456172	Ankrd28	Ensembl	3633	chr16:7818667-7928518:-	chr16	-	7818667	7928518	ankyrin repeat domain 28 [Source:RGD Symbol;Acc:1559931]	AGAAGAAACATGATGACATTAGCAAGAAGAGTCTTAAAGGCAAGTTTTGCAAAAGGAACT				4.60649	7.66602	6.42506	4.54171	3.73364	2.29461		0.118807	0.0410832	0.0589117	0.154593	0.125739	0.135916

## Sheet: M2_vs_M1 (hypo-down)
Table S8-4 The hypo m6A mRNA level and down-regulated mRNA expression between M2-L and M1-L
ProbeName	type	Transcript_ID	transcript_type	Foldchange(log2-Scaled)GE	Foldchange GE	Foldchange(log2-Scaled)m6A	Foldchange m6A	GeneSymbol	source	RNAlength	Locus	chrom	strand	txStart	txEnd	description	Sequence	Alias_Gene_symbol	TF		[A7, M2](Expression_level)	[A8, M2](Expression_level)	[A9, M2](Expression_level)	[A4, M1](Expression_level)	[A5, M1](Expression_level)	[A6, M1](Expression_level)		[A7, M2](Methylation_level)	[A8, M2](Methylation_level)	[A9, M2](Methylation_level)	[A4, M1](Methylation_level)	[A5, M1](Methylation_level)	[A6, M1](Methylation_level)
ASRN6AP1B10004667311	protein_coding	ENSRNOT00000073547	protein_coding	-5.57881	0.0209223	-0.788954	0.578764	Ifi44l	Ensembl	1332	chr2:256964860-256978668:+	chr2	+	256964860	256978668	interferon-induced protein 44-like [Source:RGD Symbol;Acc:1595861]	GCGGATGATGCCTTAGAAGACTTGCCTCTCGAGGACACTGGTACCACTGTTCCTTTCTAA				-1.1867	-0.579679	-0.929158	0.799782	1.00365	0.0452781		0.267177	0.491944	0.444355	0.730858	0.766415	0.608622
ASRN6AP1B10616196011	protein_coding	ENSRNOT00000025770	protein_coding	-5.50272	0.0220554	-0.793309	0.577019	Ifit1	Ensembl	2068	chr1:252944103-252946170:+	chr1	+	252944103	252946170	interferon-induced protein with tetratricopeptide repeats 1 [Source:RGD Symbol;Acc:620599]	AGGACACCTGCTCACTTAAAGATCATGACCGATTCCTGCTGCTCCAGACTCCTGTGAGCT				-1.96145	-1.17604	-2.0173	0.836488	0.291578	0.343074		0.458115	0.716974	0.369231	0.842168	0.854226	0.861515
ASRN6AP1B10334811411	protein_coding	ENSRNOT00000002695	protein_coding	-5.3989	0.0237012	-0.754698	0.59267	Mx2	Ensembl	2553	chr11:38035696-38059577:+	chr11	+	38035696	38059577	MX dynamin like GTPase 2 [Source:RGD Symbol;Acc:628821]	CTCCCCATTGAATTTGTAAAATACAGGTGAGGGGCACATAGAGGATAGAAAGAGGCCTGT				-2.22445	-2.08359	-1.6683	0.617309	1.21251	0.399646		0.442556	0.460371	0.488595	0.694145	0.762591	0.704434
ASRN6AP1B10004371111	protein_coding	ENSRNOT00000005671	protein_coding	-4.96168	0.0320911	-1.08097	0.472711	Tshr	Ensembl	5269	chr6:115170865-115306871:+	chr6	+	115170865	115306871	thyroid stimulating hormone receptor [Source:RGD Symbol;Acc:3911]	ATTTGCAAGCAAAAGAAGTGTGGACAAAAGGGTATACTGGACACTACAGCATCTGCAGTG				-0.00935354	-1.41634	-1.34012	0.318633	-0.385971	-0.141434		0.534517	0.282075	0.382265	0.654399	0.647047	0.578628
ASRN6AP1B10619260611	protein_coding	ENSRNOT00000033443	protein_coding	-4.8513	0.0346427	-0.622383	0.649597	Aknad1	Ensembl	2519	chr2:211546560-211585332:+	chr2	+	211546560	211585332	AKNA domain containing 1 [Source:RGD Symbol;Acc:1583957]	AGAATCTAAGATTTTAAACTCGCCTTTGGATCATGCCTTAAGGACAGCAACCAAACTGAA				-0.976781	-0.331137	-1.50549	0.70728	-0.457465	-0.369462		0.239436	0.338351	0.331906	0.638333	0.523094	0.356224
ASRN6AP1B10001610411	protein_coding	ENSRNOT00000017886	protein_coding	-4.79278	0.036077	-0.93068	0.524611	Ptger4	Ensembl	1473	chr2:54952821-54963448:-	chr2	-	54952821	54963448	prostaglandin E receptor 4 [Source:RGD Symbol;Acc:628641]	CTGCAAGTCACGTTCCCCAGTGAAACGCTGAAATTATCTGAAAAATGTATATAGTAGCTT				-1.27619	-1.33737	-0.935861	0.0369215	-0.584227	-1.08817		0.255033	0.252611	0.256547	0.705545	0.477581	0.438761
ASRN6AP1B10224479111	protein_coding	ENSRNOT00000016133	protein_coding	-4.57457	0.0419678	-0.845706	0.556438	LOC497963	Ensembl	3336	chr10:66285433-66313190:+	chr10	+	66285433	66313190	similar to Nitric oxide synthase, inducible (NOS type II) (Inducible NO synthase) (Inducible NOS) (iNOS) [Source:RGD Symbol;Acc:1598227]	GGAGTCCGAGACTTCTGTGACACACAGCGCTACAACATCCTGGAGGAAGTGGGCAGGAGG				-0.801376	-0.64816	-1.51472	-0.0342062	-0.150901	-0.355317		0.350228	0.501518	0.371654	0.609183	0.660706	0.647861
ASRN6AP1B10269419311	protein_coding	ENSRNOT00000088884	protein_coding	-4.37433	0.0482164	-0.867366	0.548147	Slamf7	Ensembl	1393	chr13:90061028-90075144:-	chr13	-	90061028	90075144	SLAM family member 7 [Source:RGD Symbol;Acc:1560190]	ATTCCACTGTGCAGATCCCCAAAGTGGTGAAGAGTCCCAGCTCCCCACCTGCAATGCCAC				2.93868	2.98401	2.68609	4.4112	4.73372	5.2275		0.358341	0.323278	0.406349	0.717899	0.619731	0.679648
ASRN6AP1B10003379311	protein_coding	ENSRNOT00000077962	protein_coding	-4.34739	0.0491253	-0.598728	0.660336	Pik3ap1	Ensembl	2996	chr1:260530537-260638915:-	chr1	-	260530537	260638915	phosphoinositide-3-kinase adaptor protein 1 [Source:RGD Symbol;Acc:1307744]	TACCTGGAGTGTCACTTAGGACCTTACAAAGATCCACGCAGAAGAACATGAAGAGGGACT				1.86983	2.01807	0.621742	1.9656	2.10563	2.2979		0.342131	0.36265	0.251224	0.503759	0.482682	0.487774
ASRN6AP1B10253972611	protein_coding	ENSRNOT00000083067	protein_coding	-4.00484	0.0622906	-0.732513	0.601855	Mx2	Ensembl	2427	chr11:38035450-38059312:+	chr11	+	38035450	38059312	MX dynamin like GTPase 2 [Source:RGD Symbol;Acc:628821]	TCTGTGGGAGGATAGAGGATACCTTGTAAGGCTCCTTTGCAGACATTGTTCTCTCTGGGA				-1.37089	-1.3941	-1.47583	-0.609329	-0.464104	-0.215228		0.324702	0.259134	0.325973	0.496639	0.52077	0.541769
ASRN6AP1B10510089311	protein_coding	ENSRNOT00000091493	protein_coding	-3.86185	0.0687807	-1.12825	0.457472	Siglec1	Ensembl	6993	chr3:123612257-123631109:-	chr3	-	123612257	123631109	sialic acid binding Ig like lectin 1 [Source:RGD Symbol;Acc:1311953]	GCAGAGATGACCACTCAGAAAGATAATATCCAGCTCTTGATGCAGTCGTAAATGGAACCT				2.25749	2.35925	2.24495	7.09695	7.3921	5.49564		0.398906	0.379444	0.439008	0.769801	0.685824	0.765237
ASRN6AP1B10004820711	protein_coding	ENSRNOT00000013619	protein_coding	-3.34263	0.0985756	-0.589568	0.664542	Rnase10	Ensembl	639	chr15:27933211-27933849:+	chr15	+	27933211	27933849	ribonuclease A family member 10 [Source:RGD Symbol;Acc:1310415]	ATAACTGAAAAGGTCATTATCATAACATGCAACAACACGAAACAACTGGAGATTAAATGA				-1.28603	1.23614	0.106022	0.837	0.427676	0.693616		0.523983	0.057539	0.131741	0.747264	0.806443	0.857331
ASRN6AP1B10295946711	protein_coding	ENSRNOT00000031025	protein_coding	-3.30919	0.100887	-0.710865	0.610954	Ifit3	Ensembl	2045	chr1:252906234-252911382:+	chr1	+	252906234	252911382	interferon-induced protein with tetratricopeptide repeats 3 [Source:RGD Symbol;Acc:1359681]	CCCACACCCAGCTTTTCACAGCAGCATAGAAACAGATCGCCGTCATGAGTGAGGTCAACA				-1.0986	-0.882257	-0.937003	0.620851	0.58228	0.496666		0.23706	0.356423	0.289196	0.548506	0.502495	0.534809
ASRN6AP1B10034789711	protein_coding	ENSRNOT00000082650	protein_coding	-3.21548	0.107657	-0.975515	0.508558	Onecut2	Ensembl	1506	chr18:59830363-59875124:+	chr18	+	59830363	59875124	One cut domain family member 2 [Source:UniProtKB/Swiss-Prot;Acc:Q6XBJ3]	GGCCTACACCGCCTATCGATGCCTCACCAAAGACCTAGAAGGACTGCGCCATGAACCCGG		Yes		-0.984453	-1.42349	-1.45514	3.58085	3.32843	3.60597		0.535404	0.343394	0.416013	0.826163	0.820561	0.82141
ASRN6AP1B10418523011	protein_coding	ENSRNOT00000007702	protein_coding	-3.09081	0.117374	-0.720144	0.607037	Birc3	Ensembl	1917	chr8:6049168-6061837:-	chr8	-	6049168	6061837	baculoviral IAP repeat-containing 3 [Source:RGD Symbol;Acc:621282]	TGGCAAAGCAATGGGGTATCAGCCTAGTGGTAAAACTGACCAAAAGTCATGAACAAAACT				-1.25657	-1.78668	-1.54876	0.431107	-0.491256	-0.327247		0.529302	0.333165	0.388923	0.751256	0.728779	0.722832
ASRN6AP1B10174263511	protein_coding	NM_001024273	protein_coding	-2.93606	0.130664	-0.624194	0.648782	Cmahp	Refseq	2221	chr17:42583939-42640221:-	chr17	-	42583939	42640221		GCACCAAGGTGGCCTGTTCATGAGAGATATCGAGGATTTAGATGGAAGGTCCGTTAATGC				3.90988	4.22687	4.61826	6.34391	6.71711	6.81063		0.292837	0.307218	0.341665	0.708544	0.611963	0.542251
ASRN6AP1B10612682911	protein_coding	ENSRNOT00000033512	protein_coding	-2.80458	0.143132	-0.764791	0.588539	Ankdd1a	Ensembl	1398	chr8:71035675-71052529:-	chr8	-	71035675	71052529	ankyrin repeat and death domain containing 1A [Source:RGD Symbol;Acc:1586052]	CCATTGGCAGGAGAGACTTGGCAGAAAGCACCAGGAAGATGGCAAACGGTGAGCCCACGG				3.3852	3.3026	3.19474	4.87241	4.52863	4.87517		0.393166	0.389362	0.425274	0.721312	0.573265	0.64075
ASRN6AP1B10290349411	protein_coding	NM_001305276	protein_coding	-2.76225	0.147394	-0.86394	0.54945	Helz2	Refseq	10042	chr3:176730024-176744370:-	chr3	-	176730024	176744370		CGGAGGAGGTAACAGAGGTGGTCCGAATCATCAAGCAGTTGACCCTGGACCGGACAGTGG		Yes		2.13558	1.64358	1.99176	2.7482	3.13658	3.65312		0.213079	0.260198	0.32005	0.588426	0.508077	0.655993
ASRN6AP1B10048474211	protein_coding	ENSRNOT00000080964	protein_coding	-2.73527	0.150176	-0.635148	0.643875	Nod2	Ensembl	5191	chr19:19334619-19377492:-	chr19	-	19334619	19377492	nucleotide-binding oligomerization domain containing 2 [Source:RGD Symbol;Acc:1306368]	TCAACTTTGAAATTCTTGAAACTGTCCAACAATGGCATTACCTACCGGGGCGCAGAAGCC				-1.79953	-1.11167	-0.628714	1.67735	1.81112	1.38535		0.382127	0.576709	0.539992	0.879974	0.807363	0.859358
ASRN6AP1B10617949911	protein_coding	ENSRNOT00000029055	protein_coding	-2.44883	0.183159	-0.828321	0.563184	RGD1560289	Ensembl	2709	chr4:123801174-123837662:+	chr4	+	123801174	123837662	similar to chromosome 3 open reading frame 20 [Source:RGD Symbol;Acc:1560289]	AACAGGATTGCAAGTTGGGCTACTTCCTGCCAGACAACTACAAATTCAACATGTCAACTT				-0.414488	-0.449014	-0.832162	0.428569	0.00568649	0.439804		0.183464	0.172773	0.286636	0.432481	0.272576	0.280552
ASRN6AP1B10128811111	protein_coding	ENSRNOT00000067928	protein_coding	-2.37221	0.19315	-0.98407	0.505552	Ptpn18	Ensembl	1362	chr9:40972089-40988790:+	chr9	+	40972089	40988790	protein tyrosine phosphatase, non-receptor type 18 [Source:RGD Symbol;Acc:1311586]	GCAGACTGGTGGGCTAGGCTTCAACTTGCGCATTGGAAGACCTAAAGGGCCACGGGATCC				-1.52671	-1.8627	-1.08723	3.52539	4.02814	1.69355		0.31707	0.368206	0.389734	0.639375	0.59631	0.696262
ASRN6AP1B10091378911	protein_coding	NM_031234	protein_coding	-2.23273	0.212756	-0.585474	0.66643	Hip1r	Refseq	4354	chr12:38024518-38053085:-	chr12	-	38024518	38053085		CCCCCAGGCCGGACAACCAGCTCGACAAGAAGGATGGTGTCTACCCAGCTCAACTTGTGA				0.658372	0.60376	0.326637	2.16719	2.20435	2.42912		0.415379	0.397583	0.46439	0.695305	0.585247	0.653287
ASRN6AP1B10008222911	protein_coding	ENSRNOT00000046438	protein_coding	-2.20864	0.216338	-0.727992	0.603743	RGD1559575	Ensembl	2750	chr10:34232615-34242985:-	chr10	-	34232615	34242985	similar to novel protein [Source:RGD Symbol;Acc:1559575]	TGCGCGTGTCTGACCACACTGAATACTGGGAGGCAGGGATGGAACTATAAGGTTCTAACC				3.42627	5.36574	4.31934	5.7559	5.89882	6.21093		0.354389	0.14308	0.279324	0.578899	0.439094	0.495886
ASRN6AP1B10008402111	protein_coding	ENSRNOT00000055127	protein_coding	-2.0657	0.238871	-0.618227	0.651471	Znfx1	Ensembl	6782	chr3:163787117-163814799:-	chr3	-	163787117	163814799	zinc finger, NFX1-type containing 1 [Source:RGD Symbol;Acc:1306344]	TAACGAATGCGGCAGAACTCCTGAGACTCAGACATGGAAGACAGAAGACCTCATCTGGAG				-1.35301	-1.26481	-1.6812	4.00667	3.56145	3.01792		0.269719	0.327857	0.460631	0.766536	0.730354	0.741702
ASRN6AP1B10553297611	protein_coding	ENSRNOT00000058195	protein_coding	-2.05978	0.239853	-0.633207	0.644742	Sipa1l1	Ensembl	3718	chr6:106084815-106163249:+	chr6	+	106084815	106163249	signal-induced proliferation-associated 1 like 1 [Source:RGD Symbol;Acc:708497]	GTCGCTGCATGGAGAGTTCTCTGCTTCCGACAGCTCCCTTACCGACATCCAGGAGACCCG				-0.0554244	0.64784	0.731873	3.80041	3.85141	3.70035		0.219728	0.435967	0.262491	0.495022	0.461638	0.425024
ASRN6AP1B10762994811	protein_coding	ENSRNOT00000084470	protein_coding	-1.92122	0.264032	-0.890776	0.539324	Ptpn18	Ensembl	552	chr9:40975836-40987098:+	chr9	+	40975836	40987098	protein tyrosine phosphatase, non-receptor type 18 [Source:RGD Symbol;Acc:1311586]	TCCCGCACTCTCCAGAACAACAGTCCCCTCTACCAGAACCTCAAGGAGGCTGTCCCCTCC				1.22384	1.17344	-0.665133	2.25185	2.48024	1.82889		0.410893	0.369111	0.270863	0.484482	0.594654	0.544383
ASRN6AP1B10008143911	protein_coding	ENSRNOT00000024718	protein_coding	-1.91444	0.265274	-0.800948	0.573972	Dhx58	Ensembl	2631	chr10:88599680-88611105:-	chr10	-	88599680	88611105	DEXH-box helicase 58 [Source:RGD Symbol;Acc:1310093]	ACTTCATTAATGTGCCCTGCCTCTTCCTAGTCAAGATATAGACACCCCCTTGCAAGTGTC				-1.00846	-1.31957	-1.21638	-0.163218	-0.260447	-0.166458		0.42321	0.428607	0.372101	0.665815	0.589697	0.593757
ASRN6AP1B10392251211	protein_coding	ENSRNOT00000008944	protein_coding	-1.81485	0.284233	-0.585851	0.666256	Dcaf8	Ensembl	2918	chr13:90532326-90578674:+	chr13	+	90532326	90578674	DDB1 and CUL4 associated factor 8 [Source:RGD Symbol;Acc:1308513]	CAGCCGGACGCCCTCCCCTTGACCTACCGGTTCTTCAGCGAACCTTCAGACCAGTTTTCT				-0.523126	-1.17336	-1.68824	2.02766	2.08765	2.42752		0.494276	0.240014	0.475165	0.670107	0.637437	0.672074
ASRN6AP1B10066812711	protein_coding	ENSRNOT00000074608	protein_coding	-1.79038	0.289096	-0.917422	0.529454	Aim2	Ensembl	363	chr13:91954138-91959810:+	chr13	+	91954138	91959810	absent in melanoma 2 [Source:RGD Symbol;Acc:1307283]	TCTTGAAGAGAAAAAGAAAGAAGCCTCAGAAGAAACAGATGGTGGCAGAACAGGAAGCCA				-1.24482	-1.39784	-1.41817	-0.112163	-0.310333	-0.229271		0.426439	0.274589	0.419962	0.712794	0.578959	0.601057
ASRN6AP1B10223847411	protein_coding	ENSRNOT00000087838	protein_coding	-1.7373	0.299931	-0.598312	0.660527	Aoah	Ensembl	1725	chr17:45872414-46115004:-	chr17	-	45872414	46115004	acyloxyacyl hydrolase [Source:RGD Symbol;Acc:1560514]	TCCCTTCTTTCAGGTCAGTCCCTGTAATGGCTGGATGTCTTCCAACAAGACCCTCCGGGC				1.05675	1.52579	-0.102559	2.57918	1.39449	2.45282		0.30445	0.253478	0.24004	0.490093	0.418366	0.570743
ASRN6AP1B10392586711	protein_coding	ENSRNOT00000083472	protein_coding	-1.6395	0.320968	-1.09421	0.468394	Ddit3	Ensembl	925	chr7:70580198-70585084:+	chr7	+	70580198	70585084	DNA-damage inducible transcript 3 [Source:RGD Symbol;Acc:62391]	GGCAGCGACAGAGCCAAAATAACAGCCGGAACCTGAGGAGAGAGTGTTCCAGAAGGAAGT		Yes		0.631325	0.662931	0.405954	2.48679	2.33365	3.0591		0.451396	0.505454	0.460506	0.755356	0.656784	0.786192
ASRN6AP1B10002564711	protein_coding	NM_001107170	protein_coding	-1.60961	0.327687	-0.627544	0.647277	Tfcp2l1	Refseq	8869	chr13:34610689-34671617:+	chr13	+	34610689	34671617		AATCTGTATGTGGGCTCTGTGCTGGGTCAGAATGCAAATAAAACCATTTGTACTAAACCC		Yes		-0.363236	-0.224888	-1.09349	0.24323	0.304587	-0.0247858		0.437912	0.404311	0.365162	0.597567	0.612724	0.602504
ASRN6AP1B10004662811	protein_coding	ENSRNOT00000048858	protein_coding	-1.58477	0.333378	-0.962647	0.513115	RT1-CE10	Ensembl	1101	chr20:154658-157665:-	chr20	-	154658	157665	RT1 class I, locus CE10 [Source:RGD Symbol;Acc:1359292]	CACAGAAGACCCGGAGCAAGTGGGAGAGGGAAGGTGTTGCAGAGAGAAGCAGGGCCTACC				-0.710586	-0.701602	-0.896122	0.366629	-0.011482	0.26432		0.405451	0.313981	0.329666	0.66237	0.481602	0.546695
ASRN6AP1B10424637811	protein_coding	ENSRNOT00000086995	protein_coding	-1.57239	0.33625	-0.683859	0.622498	Cdh5	Ensembl	4025	chr19:1023683-1074365:-	chr19	-	1023683	1074365	cadherin 5 [Source:RGD Symbol;Acc:1307370]	GGGTACCAAAGACACTTCCATCCCCAAGGTAGCAAATTTCAGGCCCCTTAAATATCCAGG				-2.28981	-2.57835	-1.5783	2.26086	2.65302	1.68182		0.483782	0.54102	0.677752	0.899711	0.846446	0.832158
ASRN6AP1B10355718111	protein_coding	ENSRNOT00000071364	protein_coding	-1.53922	0.344072	-0.845259	0.556611	AABR07031445.1	Ensembl	1520	chr18:14757679-14964991:+	chr18	+	14757679	14964991		ACGGGTAATCAGAAAGGGTCCCATTTCCCAGAAGAACCACTCGCTTCAACAGCCAGGGAG				-2.12923	-1.48862	-1.78399	-0.477144	-0.130538	-0.282274		0.428318	0.355438	0.498521	0.831283	0.785634	0.788868
ASRN6AP1B10006006911	protein_coding	ENSRNOT00000031580	protein_coding	-1.51475	0.349957	-0.807228	0.571479	Fam71b	Ensembl	2169	chr10:31508512-31511788:+	chr10	+	31508512	31511788	family with sequence similarity 71, member B [Source:RGD Symbol;Acc:1563555]	CAGCGCATTCCAGCTTCCATGATGGCAGTTTCAATAATAAAAGTTACATAACTCCAAAAG				-0.176733	0.246494	-0.166019	0.522331	1.06384	0.385406		0.299713	0.41786	0.210749	0.606663	0.65142	0.418388
ASRN6AP1B10466543311	protein_coding	ENSRNOT00000089066	protein_coding	-1.50396	0.352585	-0.9078	0.532997	Txlnb	Ensembl	4068	chr1:12915734-12961670:+	chr1	+	12915734	12961670	taxilin beta [Source:RGD Symbol;Acc:1307979]	TGCAGGAAGCAGAAGAGCGGCACAGACGGGAGAAGGAATATTTGCTGAACCAGGCAGCAG				-1.34791	-1.23653	-0.928575	4.40928	4.34215	4.472		0.276968	0.280536	0.676671	0.769232	0.672755	0.690446
ASRN6AP1B10003521811	protein_coding	ENSRNOT00000041508	protein_coding	-1.48539	0.357151	-1.50245	0.352954	AABR07039936.1	Ensembl	1122	chrX:88298266-88309290:+	chrX	+	88298266	88309290		GAAATAATCAAAATCAAAGCTGAAATCAACCAAGTAGAATCAAAAAGGACCATAGAATGA				0.809992	0.682549	0.632666	3.0869	3.50602	2.23047		0.514947	0.45208	0.43987	0.758629	0.663634	0.688831
ASRN6AP1B10001695111	protein_coding	ENSRNOT00000031951	protein_coding	-1.46456	0.362347	-0.680193	0.624082	Apol9a	Ensembl	1611	chr7:118927008-118933812:-	chr7	-	118927008	118933812	apolipoprotein L 9a [Source:RGD Symbol;Acc:1562332]	GAGAAAAGTGTGTGCTCTCTAAACAAGTCGTGGCCCCCAGTTCCCCAGCCCACTCCCACC				0.0747599	-0.365539	0.00963275	1.01287	0.672851	0.833811		0.418895	0.347988	0.400717	0.594096	0.571413	0.608805
ASRN6AP1B10005033211	protein_coding	ENSRNOT00000072723	protein_coding	-1.40154	0.378526	-0.815851	0.568073	LOC103690053	Ensembl	1356	chr17:57507659-57526461:-	chr17	-	57507659	57526461	ankyrin repeat domain-containing protein 26-like [Source:RGD Symbol;Acc:9147085]	CTTCCTCCATTTTTCATGACATATGGCATTTCCTACTTTAATATTCTTACATAGTTGATT				-0.194312	-0.720897	-0.649687	0.129525	-0.0310385	0.175928		0.428171	0.181479	0.299793	0.472427	0.430348	0.467565
ASRN6AP1B10005413411	protein_coding	ENSRNOT00000077274	protein_coding	-1.40136	0.378572	-0.927315	0.525836	Majin	Ensembl	1556	chr1:221558093-221594118:+	chr1	+	221558093	221594118	membrane anchored junction protein [Source:RGD Symbol;Acc:1563886]	CACCATGGCTTGCACACCACACAAAATAAAATGTAATTGTATTAAAAGTTCTAAGATAAA				-2.14157	-2.3597	-1.81865	3.00566	2.30887	2.91945		0.567189	0.515927	0.567423	0.844703	0.814887	0.881276
ASRN6AP1B10005185611	protein_coding	ENSRNOT00000013341	protein_coding	-1.3155	0.401786	-0.890417	0.539458	Adamts15	Ensembl	6064	chr8:31977001-32000378:-	chr8	-	31977001	32000378	ADAM metallopeptidase with thrombospondin type 1 motif, 15 [Source:RGD Symbol;Acc:1309770]	ATGAGAGGGTCTGGGGACTGGCTGAGCGTGTATACTGTGTATACATGGGAGCTGGCTGCT				1.36064	4.13355	3.1493	4.32303	4.78495	4.45401		0.522217	0.0740281	0.185853	0.613939	0.563839	0.491968
ASRN6AP1B10259126511	protein_coding	ENSRNOT00000011794	protein_coding	-1.30274	0.405355	-1.03274	0.488783	Tank	Ensembl	2034	chr3:47439076-47515700:+	chr3	+	47439076	47515700	TRAF family member-associated NFKB activator [Source:RGD Symbol;Acc:628859]	CACAGTCAGTGAAGGAAAACTTGTCACCTGGAGAAGAGAGCTGGCATTCGTACCATCCTT				-0.774183	-1.30383	-1.01608	-0.196953	-0.134557	-0.048394		0.430881	0.315626	0.347639	0.618664	0.516096	0.517267
ASRN6AP1B10646678211	protein_coding	ENSRNOT00000030007	protein_coding	-1.25566	0.418802	-1.14343	0.452683	Ptk2b	Ensembl	3848	chr15:42827310-42947656:-	chr15	-	42827310	42947656	protein tyrosine kinase 2 beta [Source:RGD Symbol;Acc:628758]	TGGGCACAGACACGGGGTGGGGTGACATAGTTCATAGGGGTACTTCTGCCAGCCATTCCC				-0.0316034	-0.306049	-0.412404	0.705811	0.754824	0.62371		0.398787	0.212142	0.414884	0.543248	0.488684	0.548473
ASRN6AP1B10003600311	protein_coding	ENSRNOT00000086270	protein_coding	-1.21194	0.431688	-0.74716	0.595775	AABR07008298.2	Ensembl	507	chr2:52591159-52609466:-	chr2	-	52591159	52609466		CTGGGAGCATGGACTACTTGAGATACTGCCACAGCTTGAATTGTGCCATGAAGAGGGGCA				-0.750602	-0.329635	-0.407018	-0.0429415	0.651349	0.160769		0.234686	0.231414	0.474485	0.630556	0.404237	0.580511
ASRN6AP1B10006101611	protein_coding	NM_001008838	protein_coding	-1.14006	0.453739	-1.11833	0.460628	LOC100364500	Refseq	1122	chr20:2704375-2976332:-	chr20	-	2704375	2976332		ACTGATCACCAAAACCAAGTGGGATCAGGCTGGTACTGCAGAGAGAAAGAGGGCCTACCT	RT1-CE15			-0.556687	-1.2358	-0.317971	0.694838	0.609752	0.789028		0.382834	0.259626	0.327941	0.558597	0.697205	0.589641
ASRN6AP1B10004903011	protein_coding	ENSRNOT00000024076	protein_coding	-1.13636	0.454907	-0.755756	0.592236	Olr804	Ensembl	954	chr4:71957821-71958774:-	chr4	-	71957821	71958774	olfactory receptor 804 [Source:RGD Symbol;Acc:1333381]	CCGGGAGATCACTTCTGCCATTCACAGAGTCCTGGGGCTCCGTGGATCAGGGTCTATGTG				-1.89842	-1.92529	-1.3937	1.38632	1.44827	1.22043		0.375969	0.389112	0.536809	0.715082	0.662799	0.766784
ASRN6AP1B10001557511	protein_coding	ENSRNOT00000012187	protein_coding	-0.98476	0.50531	-0.595448	0.661839	Ccm2l	Ensembl	1443	chr3:148541909-148556744:+	chr3	+	148541909	148556744	CCM2 like scaffolding protein [Source:RGD Symbol;Acc:1305202]	CAGGACATCGGCTACTTCGAGGGCTTCCTGGAGAGCATGGGTATCCGCGAGGGTGGAATC				1.38957	1.62395	1.44284	2.15199	2.24469	2.57311		0.337856	0.308426	0.508782	0.611619	0.556185	0.697151
ASRN6AP1B10004606011	protein_coding	ENSRNOT00000031997	protein_coding	-0.984053	0.505557	-0.77715	0.583518	Cd209e	Ensembl	717	chr12:2382475-2387930:-	chr12	-	2382475	2387930	CD209e molecule [Source:RGD Symbol;Acc:1563333]	ACTACCTGTTCCAGCAAGTGATGACCGGATCTTCTCTGCAGTTTGCACAGCCTAAACATC				-0.172856	0.18939	0.0826749	1.86468	1.92497	2.50665		0.375493	0.458919	0.57845	0.708196	0.679483	0.781046
ASRN6AP1B10007358111	protein_coding	ENSRNOT00000013705	protein_coding	-0.975925	0.508414	-0.688443	0.620523	Ccr4	Ensembl	1447	chr8:122530624-122532070:-	chr8	-	122530624	122532070	C-C motif chemokine receptor 4 [Source:RGD Symbol;Acc:620594]	GGTTTCTGAGGAAAACAAGTAAACCAAGATCATGGCAAGATGGCTTCTCACCCTGCTGGT				-1.54723	-1.67595	-1.57422	0.880856	0.906891	2.22303		0.319679	0.346549	0.493903	0.572082	0.613464	0.60262
ASRN6AP1B10009167111	protein_coding	ENSRNOT00000066062	protein_coding	-0.944801	0.519501	-0.623527	0.649082	Ncoa4	Ensembl	3415	chr16:8302950-8323293:+	chr16	+	8302950	8323293	nuclear receptor coactivator 4 [Source:RGD Symbol;Acc:1563014]	GCTGAGTGTCTGGGTCGGTCCAAGGTCCGCTCGGATCACCGGAAGAAGCCCTGCCAGCTG		Yes		-1.95701	-1.80775	-1.56738	0.58638	1.45764	-0.029673		0.39164	0.370437	0.526737	0.762569	0.806734	0.719139
ASRN6AP1B10419448311	protein_coding	ENSRNOT00000088917	protein_coding	-0.933561	0.523564	-0.603716	0.658057	Sipa1l1	Ensembl	5995	chr6:106039991-106163302:+	chr6	+	106039991	106163302	signal-induced proliferation-associated 1 like 1 [Source:RGD Symbol;Acc:708497]	GGGAACAGTCCAGATGTCACTCAGGGGAGCATGGGATTATGGCAACCACAGAGCCCCAGT				-1.48663	-1.52612	-1.17794	1.07189	1.43084	1.59332		0.376327	0.312961	0.444383	0.667141	0.640293	0.755848
ASRN6AP1B10002884311	protein_coding	ENSRNOT00000083564	protein_coding	-0.92796	0.525601	-0.595213	0.661947	AABR07070416.3	Ensembl	1083	chr8:69505635-69508024:-	chr8	-	69505635	69508024		ATAAGTGGAAAACTCCAATACAAGGAGGAAAACTACACCCTAGAAAAAGCAAGAAAGTAA				-0.13892	2.86892	1.5109	3.07649	2.19941	2.87323		0.454164	0.0348006	0.245109	0.454107	0.522872	0.524863
ASRN6AP1B10044467211	protein_coding	ENSRNOT00000059639	protein_coding	-0.904729	0.534133	-0.594433	0.662305	Aldh1l2	Ensembl	2769	chr7:26375866-26425108:+	chr7	+	26375866	26425108	aldehyde dehydrogenase 1 family, member L2 [Source:RGD Symbol;Acc:1309458]	TCTGTCAAAAGTGGTCTGCGCCATCATTGCCTGGAACTACCCACTAATGATGCTGCCCGT				-0.047678	-0.601871	-0.727242	0.843013	0.488803	0.927207		0.384376	0.394111	0.340993	0.679763	0.553362	0.645908
ASRN6AP1B10002678311	protein_coding	ENSRNOT00000018987	protein_coding	-0.89792	0.53666	-0.738389	0.599408	Tktl2	Ensembl	2188	chr16:24949425-24951612:-	chr16	-	24949425	24951612	transketolase-like 2 [Source:RGD Symbol;Acc:1304767]	CAAGGTTGTTGGCTTTGGTCTTAAACTCTGATATCTTTGTGTTACATTTATGCTTGTTAT				3.97235	3.87984	2.99609	5.44633	5.45987	5.68542		0.29738	0.307943	0.406994	0.587292	0.57492	0.601495
ASRN6AP1B10002843311	protein_coding	ENSRNOT00000040860	protein_coding	-0.856575	0.552262	-0.61648	0.652261	Tas2r110	Ensembl	1002	chr4:167129995-167130996:-	chr4	-	167129995	167130996	taste receptor, type 2, member 110 [Source:RGD Symbol;Acc:2314263]	CTTTCTGTGCTGCGTTTTCTGAGGTGCCGATCCAAGCATATACACATCATGGATCCCTAA				0.594688	3.08816	2.18849	5.33252	5.21491	6.90948		0.542874	0.103449	0.391758	0.783882	0.621019	0.864267
ASRN6AP1B10001993411	protein_coding	ENSRNOT00000021790	protein_coding	-0.852348	0.553883	-0.649128	0.637666	Sox18	Ensembl	1634	chr3:177177310-177179127:-	chr3	-	177177310	177179127	SRY box 18 [Source:RGD Symbol;Acc:1311718]	AGGGTTGTTTTTGAATCATCTAATTCTTTCCTGCTATGTATTTTCTAGAACGAGACTGTA		Yes		0.151345	-0.398181	-0.409181	0.174678	0.600184	0.805043		0.275493	0.232125	0.283267	0.507053	0.445767	0.478904
ASRN6AP1B10001915411	protein_coding	ENSRNOT00000043434	protein_coding	-0.837811	0.559492	-0.691167	0.619353	Pml	Ensembl	3016	chr8:63004870-63034226:-	chr8	-	63004870	63034226	promyelocytic leukemia [Source:RGD Symbol;Acc:1562602]	CGGACATGAAAGGTACCCCGGGCCTAGATCTCCCTTTCAGAAGCCAGAACCAGGAAGGGT		Yes		0.209147	-0.605274	0.0834578	2.9854	3.14758	3.2008		0.429685	0.166109	0.469173	0.752464	0.667842	0.673782
ASRN6AP1B10003055411	protein_coding	ENSRNOT00000022549	protein_coding	-0.812628	0.569344	-0.661756	0.632108	Cyp26a1	Ensembl	1797	chr1:256382791-256386729:+	chr1	+	256382791	256386729	cytochrome P450, family 26, subfamily a, polypeptide 1 [Source:RGD Symbol;Acc:620161]	CTCTACTACAGCCCCATGGTCTTTAAATATTAAAATAATGAATTTGTATGATTTCCCAAT				2.74611	3.66422	1.28498	4.46872	4.75832	2.92445		0.357291	0.236656	0.266697	0.842077	0.792693	0.803635
ASRN6AP1B10004202511	protein_coding	ENSRNOT00000029041	protein_coding	-0.807943	0.571196	-0.648518	0.637935	LOC100910838	Ensembl	3854	chr12:22026075-22037347:+	chr12	+	22026075	22037347	neuronal tyrosine-phosphorylated phosphoinositide-3-kinase adapter 1-like [Source:RGD Symbol;Acc:6496186]	GTGGTCTGCTGTAAAACAGGCATTTTATTTAGTTCTGGGGTAAGGGTCTAGCCAGGGATG				-0.0447817	-0.0586239	-0.47595	0.491619	0.146005	0.586992		0.307774	0.341513	0.291934	0.557498	0.378369	0.517466
ASRN6AP1B10049412511	protein_coding	ENSRNOT00000089580	protein_coding	-0.752144	0.593721	-0.780175	0.582296	Pnkd	Ensembl	626	chr9:81631409-81633067:+	chr9	+	81631409	81633067	paroxysmal nonkinesigenic dyskinesia [Source:RGD Symbol;Acc:2300155]	GGAAGATGCAGTGGGTACAGAGGCAACGGATGGAACGCAAGAGCACATGCCCATCCACCC				4.73849	4.51268	4.06628	5.76897	5.88318	4.44918		0.568698	0.585302	0.598062	0.920956	0.89957	0.826305
ASRN6AP1B10781224611	protein_coding	NM_001271075	protein_coding	-0.745307	0.596541	-0.856213	0.552401	Amelx	Refseq	445	chrX:26439197-26450495:+	chrX	+	26439197	26450495		AGGTGCTTACCCCCTTGAAGTGGTACCAGAGCATGATAAGGCAGCCGCCCCTGTCCCCCA				-0.47823	-0.213795	-0.558635	-0.121906	0.482627	0.326317		0.313259	0.430136	0.308746	0.518664	0.58457	0.528579
ASRN6AP1B10026051211	protein_coding	ENSRNOT00000032634	protein_coding	-0.734881	0.600868	-0.586332	0.666034	Ugt1a7c	Ensembl	2351	chr9:95241609-95302822:+	chr9	+	95241609	95302822	UDP glucuronosyltransferase 1 family, polypeptide A7C [Source:RGD Symbol;Acc:620950]	AGGAAACCCGGAATTCAGATGGTGGCTGAGGGTGGCTGACTGAAAAACGGACTTCCAGAT				-1.01847	-0.924889	-0.632586	-0.559273	-0.0118108	0.0939609		0.233392	0.400582	0.32057	0.486671	0.580707	0.428794
ASRN6AP1B10647127311	protein_coding	NM_001013057	protein_coding	-0.720431	0.606916	-0.63476	0.644048	Akr1c2	Refseq	1398	chr17:69388345-69435148:-	chr17	-	69388345	69435148		GTGCACTGGTTTCTGTCATCCCATGAAATTGCAGCAAGGGCAGTCTCTTTTGTGGGAACA				0.262097	0.175267	-0.477563	0.986069	1.32495	2.36597		0.461993	0.461874	0.29611	0.582063	0.607364	0.770384
ASRN6AP1B10002167611	protein_coding	ENSRNOT00000078252	protein_coding	-0.699608	0.61574	-0.648393	0.63799	Cfap99	Ensembl	2294	chr14:81687021-81725181:-	chr14	-	81687021	81725181	cilia and flagella associated protein 99 [Source:RGD Symbol;Acc:1564567]	GTGGCATTTAGAAATTCTAAACAAATGTACTCTTCCTCTGGACTGCAACTGGCTGCCACG				-1.56906	-1.20644	-1.31195	2.52143	2.41797	2.98767		0.335462	0.346955	0.436665	0.577689	0.53707	0.744631
ASRN6AP1B10008144811	protein_coding	ENSRNOT00000025725	protein_coding	-0.689279	0.620164	-0.852728	0.553737	Fitm1	Ensembl	1118	chr15:34251606-34253073:+	chr15	+	34251606	34253073	fat storage-inducing transmembrane protein 1 [Source:RGD Symbol;Acc:1306911]	TCCCTCGATCCCGCTCAATCCGCAAACATAACTGAAAGAAATAAAAAGCATACCAGGCCT				4.6766	4.56938	3.60989	5.10083	5.29811	4.51937		0.261949	0.245183	0.371463	0.737842	0.679197	0.723401
ASRN6AP1B10661574111	protein_coding	ENSRNOT00000092847	protein_coding	-0.687481	0.620937	-1.28464	0.410475	Tsn	Ensembl	879	chr13:34240975-34253910:-	chr13	-	34240975	34253910	translin [Source:RGD Symbol;Acc:621107]	AAAAAGACACATGCTCCATTATGTTCATAGCAATGCCGATCTGCGAGTCCCGGCCCTCGG		Yes		1.50664	1.01812	1.12168	6.2134	6.1144	7.82681		0.528089	0.347583	0.554772	0.84444	0.732211	0.902373
ASRN6AP1B10001532911	protein_coding	ENSRNOT00000008386	protein_coding	-0.6459	0.639094	-0.633148	0.644768	Tldc2	Ensembl	633	chr3:153197644-153207816:+	chr3	+	153197644	153207816	TBC/LysM-associated domain containing 2 [Source:RGD Symbol;Acc:1561343]	CATGGTGGAAGTTACCCCTGTGCTACCTTCAACAATGAAGTGCTGGCCCGGCGGGAGCAG				1.02386	3.22532	2.34382	3.10445	3.37198	3.53676		0.457515	0.101737	0.206911	0.575739	0.537306	0.550258
ASRN6AP1B10095804911	protein_coding	ENSRNOT00000064774	protein_coding	-0.637982	0.642611	-1.08567	0.471174	Prex2	Ensembl	4850	chr5:7627771-7874909:-	chr5	-	7627771	7874909	phosphatidylinositol-3,4,5-trisphosphate-dependent Rac exchange factor 2 [Source:RGD Symbol;Acc:1307865]	ACCAGGTCGAGGATTACAAGATAGTGAAACCCAGCTCCGGAGAGACATGGTTTTCTGCCA		Yes		1.08956	1.01858	-0.0656991	1.48702	1.49874	1.21798		0.402662	0.471317	0.266808	0.597901	0.626848	0.546527
ASRN6AP1B10422264311	protein_coding	ENSRNOT00000056366	protein_coding	-0.634054	0.644363	-1.75715	0.295833	Ptprm	Ensembl	5290	chr9:114846095-115555261:-	chr9	-	114846095	115555261	protein tyrosine phosphatase, receptor type, M [Source:RGD Symbol;Acc:620776]	CACAGAGCTGCTGGCAGAATATGTGATAAGAACCTTTGCCGTGGAGAAGAGAGGTATTCA				3.70964	3.56879	3.12337	5.15425	5.17712	5.51499		0.450989	0.462266	0.481156	0.760825	0.645762	0.686318
ASRN6AP1B10006159611	protein_coding	ENSRNOT00000001344	protein_coding	-0.619828	0.650749	-0.624856	0.648485	Cd209d	Ensembl	915	chr12:2406879-2413324:-	chr12	-	2406879	2413324	CD209d antigen [Source:RGD Symbol;Acc:1561104]	GACTCGTGTCCATGCTCCTTCTCCTGGTCTTTTGAGATTAGGATGCTAATAAAAGCACCC				-1.38908	-1.44575	-1.26275	0.554316	0.131015	0.588221		0.303629	0.266941	0.529821	0.72636	0.704798	0.647192
ASRN6AP1B10003174611	protein_coding	ENSRNOT00000064172	protein_coding	-0.613104	0.653789	-0.591479	0.663662	RGD1560171	Ensembl	819	chrX:143682099-143682917:-	chrX	-	143682099	143682917	similar to PRO0149 protein [Source:RGD Symbol;Acc:1560171]	TTCCTTGAAGATGATCAGAACCCCTTGAGCTCAGAAGAACTGGCTCTCCGCCTGGACAGT				-0.749298	-1.52009	-1.27804	-0.331837	-0.317103	-0.460606		0.434015	0.28476	0.390918	0.578929	0.654579	0.522036
ASRN6AP1B10774405411	protein_coding	ENSRNOT00000082363	protein_coding	-0.601324	0.659149	-0.626762	0.647628	Ocrl	Ensembl	2709	chrX:134742429-134791157:+	chrX	+	134742429	134791157	OCRL, inositol polyphosphate-5-phosphatase [Source:RGD Symbol;Acc:1594526]	GCCCCTGGCATGCCTGCATATGGTGGCGGGTTTGGAGATGAAGGGTCCTCTCCGGGAGCC				2.66676	2.79595	2.59958	8.28771	7.61559	8.35568		0.361074	0.499085	0.638469	0.86374	0.761776	0.903088
