# Supplementary material for: The potential roles of m6A modification in regulating the inflammatory response in microglia
Source: J Neuroinflammation. 2021 Jul 5;18:149. doi: 10.1186/s12974-021-02205-z (PMC8259013; doi:10.1186/s12974-021-02205-z)
Supplement: Supplementary file 9 — Additional file 9:. The up-regulated mRNAs related pathways between M1-L and M0-L [file 12974_2021_2205_MOESM9_ESM.xls]

## Sheet: rno
Table S9 The up-regulated mRNAs related pathways between M1-L and M0-L
PathwayID	Definition	OriginalWebSite	Fisher-Pvalue	SelectionCounts	SelectionSize	Count	Size	FDR	Enrichment_Score	GeneRatio	Genes
rno04062	Chemokine signaling pathway - Rattus norvegicus (rat)	http://www.genome.jp/kegg-bin/show_pathway?rno04062+25289+84420+302950+25233+25388+688605+287562+117518+362506+117551+25542+116637+81780+287561+360579+171054+301066+64465+54245+81503+245920+305236+498335+497942+114105+171551+54258+79113+294515+81664+25643+24400+81667+294962+83579+114119+114120+80850+81504+25238+25372+59075+84027+25734+24514+24525+81515+170851+50689+114553+81736+25493+81525+24605+…	1.31092e-11	79	1915	179	8790	1.54326e-09	10.8824	0.041253	ADCY6//ADCY7//ADCY9//AKT2//ARRB2//CCL1//CCL12//CCL17//CCL19//CCL22//CCL3//CCL4//CCL5//CCL7//CCL9//CCR4//CCR8//CDC42//CRK//CXCL1//CXCL10//CXCL11//CXCL13//CXCL16//CXCL2//CXCL3//CXCR1//FGR//FOXO3//GNAI2//GNAI3//GNB1//GNB2//GNB4//GNB5//GNG10//GNG12//GNG2//GRB2//GRK2//GRK3//GRK5//GSK3B//HCK//JAK2//KRAS//LYN//MAP2K1//MAPK3//NCF1//NFKB1//NFKBIA//NFKBIB//NRAS//PIK3CG//PIK3R5//PLCB1//PLCB3//PREX1//PRKCB//…
rno04120	Ubiquitin mediated proteolysis - Rattus norvegicus (rat)	http://www.genome.jp/kegg-bin/show_pathway?rno04120+296558+304490+78971+313876+291689+366381+360643+301555+361181+64624+100362121+308775+303024+315771+362377+117519+103694506+314856+54252+25489+291553+300772+83422+83614+360746+300084+289508+360860+140941+287280+690516+303614+252971+89829+361712+311245+316575+117553+301000+298317+81816+641452+81920+100366017+363284+64631+294331+296956+297961+29868…	8.93471e-11	65	1915	141	8790	7.37114e-09	10.0489	0.033943	ANAPC2//ANAPC7//BIRC3//BIRC6//CDC23//CDC26//CDC27//CUL3//CUL4A//CUL5//DDB2//DET1//FBXW11//HERC1//HERC3//KEAP1//LOC103694506//MDM2//MID1//NEDD4//NEDD4L//PIAS1//PIAS2//PIAS3//PPIL2//RBX1//RCHY1//RFWD2//SIAH1//SKP1//SMURF1//SMURF2//SOCS1//SOCS3//SYVN1//TRAF6//TRIP12//UBA3//UBA7//UBE2A//UBE2B//UBE2D2//UBE2D3//UBE2E1//UBE2F//UBE2G1//UBE2G2//UBE2H//UBE2J1//UBE2J2//UBE2L3//UBE2L6//UBE2N//UBE2Q1//UBE2R2/…
rno04621	NOD-like receptor signaling pathway - Rattus norvegicus (rat)	http://www.genome.jp/kegg-bin/show_pathway?rno04621+304987+305633+361321+365601+24888+78971+25166+156117+114555+287562+81780+81503+114105+171551+66021+171164+362050+686326+29197+24494+24498+292892+293624+305896+25272+50689+116554+50658+58923+192647+297508+81736+25493+81525+298784+360557+315599+500133+291912+192281+246268+363938+494202+29665+315435+29355+207122+24654+29322+170538+300732+60383+3091…	3.30852e-08	72	1915	182	8790	1.05461e-06	7.48037	0.037598	AIM2//ANTXR2//ATG12//ATG5//BCL2L1//BIRC3//CASP1//CASP12//CASP4//CCL12//CCL5//CXCL1//CXCL2//CXCL3//CYBB//GBP2//GBP5//IFNAR2//IL18//IL1B//IL6//IRF3//IRF7//IRF9//MAPK10//MAPK3//MAPK8//MAPK9//MEFV//MFN1//NAMPT//NFKB1//NFKBIA//NFKBIB//NLRC4//NLRP1A//NLRX1//NOD1//NOD2//OAS1A//OAS1B//OAS2//OAS3//P2RX7//PANX1//PKN1//PKN2//PLCB1//PLCB3//PRKCD//PSTPIP1//RBCK1//RELA//RIPK3//SHARPIN//STAT1//STAT2//SUGT1//TAB…
rno04668	TNF signaling pathway - Rattus norvegicus (rat)	http://www.genome.jp/kegg-bin/show_pathway?rno04668+25233+81647+79255+680611+78971+64026+287562+81780+24253+117279+81646+81503+245920+114105+171551+192126+25464+24494+24498+24508+29146+24517+170851+116596+25272+50689+116554+50658+81687+81736+25493+291912+309165+246240+89829+308267+317546+683206+25625+156767+246756+687813+311786+362788+684173+25361	5.27616e-06	46	1915	114	8790	6.44864e-05	5.27768	0.024021	AKT2//ATF2//ATF4//BCL3//BIRC3//CASP7//CCL12//CCL5//CEBPB//CFLAR//CREB1//CXCL1//CXCL10//CXCL2//CXCL3//DAB2IP//ICAM1//IL1B//IL6//IRF1//JAG1//JUNB//MAP2K1//MAP3K8//MAPK10//MAPK3//MAPK8//MAPK9//MMP9//NFKB1//NFKBIA//NOD2//RELA//RIPK3//SOCS3//TAB2//TAB3//TNFAIP3//TNFRSF1A//TNFRSF1B//TRADD//TRAF1//TRAF2//TRAF3//TRAF5//VCAM1
rno04662	B cell receptor signaling pathway - Rattus norvegicus (rat)	http://www.genome.jp/kegg-bin/show_pathway?rno04662+25233+83477+367901+313498+171055+81504+84027+24525+683463+690906+81515+307366+170851+50689+100361818+81736+25493+81525+316241+24605+294048+65146+24675+171378+29748+25023+116689+363875+366957+24703+309165+85384+25155+25156+295378	8.56447e-06	35	1915	80	8790	9.74578e-05	5.0673	0.018277	AKT2//BCL10//BTK//CD72//CD79B//GRB2//GSK3B//KRAS//LILRB3A//LILRC2//LYN//MALT1//MAP2K1//MAPK3//NFATC1//NFKB1//NFKBIA//NFKBIB//NFKBIE//NRAS//PIK3AP1//PIRB//PPP3CB//PPP3CC//PPP3R1//PRKCB//PTPN6//RAC1//RAC2//RAF1//RELA//SOS2//SYK//VAV1//VAV3
rno04150	mTOR signaling pathway - Rattus norvegicus (rat)	http://www.genome.jp/kegg-bin/show_pathway?rno04150+25233+685232+299159+297566+366545+116664+298103+297797+301574+290291+65201+140942+305464+83721+303251+300253+363275+116636+310538+81504+84027+24525+362045+360776+295357+170851+50689+296648+363138+360505+24605+81745+24680+25023+50557+24703+26954+310131+293561+361696+287871+117044+297522+310091+50567+85384+303605+501146+25625+60445+499935+360497+2…	3.00985e-05	57	1915	159	8790	0.000282744	4.52145	0.029765	AKT2//ATP6V1A//ATP6V1D//ATP6V1E1//ATP6V1E2//ATP6V1F//ATP6V1G1//ATP6V1H//CAB39//CAB39L//CLIP1//DDIT4//DEPDC5//DVL1//DVL2//EIF4B//EIF4E2//EIF4EBP1//FNIP2//GRB2//GSK3B//KRAS//LAMTOR3//LAMTOR4//LAMTOR5//MAP2K1//MAPK3//MAPKAP1//NPRL2//NPRL3//NRAS//PDPK1//PRKCA//PRKCB//PTEN//RAF1//RHEB//RICTOR//RNF152//RPS6KB2//RPTOR//RRAGA//SEC13//SLC38A9//SLC3A2//SOS2//STRADA//STRADB//TNFRSF1A//TSC1//TTI1//WDR24//WNT…
rno04620	Toll-like receptor signaling pathway - Rattus norvegicus (rat)	http://www.genome.jp/kegg-bin/show_pathway?rno04620+25233+25542+116637+81780+171369+25408+56822+245920+305236+686326+64546+24494+24498+292892+296953+293624+448830+170851+116596+25272+50689+116554+50658+81736+25493+363875+309165+25124+308267+299827+364867+680127+305353+317468+684440+361677+362788+311245	4.28272e-05	38	1915	95	8790	0.000362384	4.36828	0.019843	AKT2//CCL3//CCL4//CCL5//CD40//CD80//CD86//CXCL10//CXCL11//IFNAR2//IL12B//IL1B//IL6//IRF3//IRF5//IRF7//LY96//MAP2K1//MAP3K8//MAPK10//MAPK3//MAPK8//MAPK9//NFKB1//NFKBIA//RAC1//RELA//STAT1//TAB2//TBK1//TICAM2//TIRAP//TLR6//TLR7//TLR8//TOLLIP//TRAF3//TRAF6
rno04010	MAPK signaling pathway - Rattus norvegicus (rat)	http://www.genome.jp/kegg-bin/show_pathway?rno04010+25233+64363+25388+81647+79255+24225+50688+140726+140727+64465+54245+140926+114856+63995+297682+311406+361679+300447+116683+59323+29369+362332+299626+291005+114120+81504+24493+24494+24518+24525+362045+170851+309168+171492+303604+116596+292763+293694+170920+25272+50689+116554+315220+50658+289014+315994+498183+499497+299618+25482+24592+100361818+81…	8.71865e-05	93	1915	299	8790	0.000685037	4.05955	0.048564	AKT2//ARAF//ARRB2//ATF2//ATF4//BDNF//CACNB1//CACNG5//CACNG6//CDC42//CRK//DAXX//DUSP1//DUSP10//DUSP16//DUSP2//DUSP8//ECSIT//EFNA5//ERBB4//FGF18//FLNC//GADD45B//GADD45G//GNG12//GRB2//IL1A//IL1B//JUND//KRAS//LAMTOR3//MAP2K1//MAP3K11//MAP3K2//MAP3K3//MAP3K8//MAP4K1//MAP4K2//MAP4K3//MAPK10//MAPK3//MAPK8//MAPK8IP2//MAPK9//MAPKAPK2//MAPKAPK3//MAPKAPK5//MEF2C//MKNK2//MRAS//NF1//NFATC1//NFKB1//NFKB2//NGFR…
rno04066	HIF-1 signaling pathway - Rattus norvegicus (rat)	http://www.genome.jp/kegg-bin/show_pathway?rno04066+25233+24189+25242+24246+171140+114851+83571+66021+308457+54702+363275+116636+24333+24334+29560+25060+360697+24498+29634+497963+170851+50689+299618+81736+289950+116551+117276+25741+60416+24644+24680+25023+300084+309165+361696+24778+25125+24825+116510+83785+24874	0.000527715	41	1915	116	8790	0.00295162	3.2776	0.02141	AKT2//ALDOA//ARNT//CAMK2D//CAMK2G//CDKN1A//CDKN1B//CYBB//EGLN2//EGLN3//EIF4E2//EIF4EBP1//ENO1//ENO2//HIF1A//HK3//IFNGR2//IL6//LDHC//LOC497963//MAP2K1//MAPK3//MKNK2//NFKB1//PDHB//PDK1//PFKFB3//PFKL//PFKP//PGK1//PRKCA//PRKCB//RBX1//RELA//RPS6KB2//SLC2A1//STAT3//TF//TIMP1//VEGFA//VHL
rno04657	IL-17 signaling pathway - Rattus norvegicus (rat)	http://www.genome.jp/kegg-bin/show_pathway?rno04657+287562+117518+287561+24253+81503+245920+114105+171551+363854+84027+24494+24498+24518+170496+25272+50689+58840+116554+50658+81687+81736+25493+309165+308267+317546+299827+683206+246756+311786+362788+361857+684173+311245+304150	0.00118957	34	1915	95	8790	0.00560797	2.92461	0.017755	CCL12//CCL17//CCL7//CEBPB//CXCL1//CXCL10//CXCL2//CXCL3//ELAVL1//GSK3B//IL1B//IL6//JUND//LCN2//MAPK10//MAPK3//MAPK6//MAPK8//MAPK9//MMP9//NFKB1//NFKBIA//RELA//TAB2//TAB3//TBK1//TNFAIP3//TRADD//TRAF2//TRAF3//TRAF3IP2//TRAF5//TRAF6//USP25
rno04660	T cell receptor signaling pathway - Rattus norvegicus (rat)	http://www.genome.jp/kegg-bin/show_pathway?rno04660+25233+83477+300678+64465+25150+81504+84027+25325+24525+313050+307366+170851+116596+25272+50689+116554+50658+300955+100361818+81736+25493+81525+316241+24605+292756+81745+24675+171378+29748+116689+24699+24703+309165+85384+25156+295378+301348	0.0018419	37	1915	108	8790	0.00844203	2.73473	0.019321	AKT2//BCL10//CD3G//CDC42//FYN//GRB2//GSK3B//IL10//KRAS//LCK//MALT1//MAP2K1//MAP3K8//MAPK10//MAPK3//MAPK8//MAPK9//NCK1//NFATC1//NFKB1//NFKBIA//NFKBIB//NFKBIE//NRAS//PAK4//PDPK1//PPP3CB//PPP3CC//PPP3R1//PTPN6//PTPRC//RAF1//RELA//SOS2//VAV1//VAV3//ZAP70
rno04068	FoxO signaling pathway - Rattus norvegicus (rat)	http://www.genome.jp/kegg-bin/show_pathway?rno04068+25233+64363+361321+303836+84480+29157+114851+83571+294515+303565+299626+291005+81504+25325+24498+84021+306330+24525+170851+25272+50689+116554+50658+314856+24605+81745+83722+83803+25520+50557+24703+689954+25631+50554+24787+85384+25125+81809+25717+81810+246775+360471	0.00455943	42	1915	132	8790	0.0177013	2.34109	0.021932	AKT2//ARAF//ATG12//BCL6//BNIP3//CCNG2//CDKN1A//CDKN1B//FOXO3//G6PC3//GADD45B//GADD45G//GRB2//IL10//IL6//IRS3//KLF2//KRAS//MAP2K1//MAPK10//MAPK3//MAPK8//MAPK9//MDM2//NRAS//PDPK1//PLK2//PRKAB1//PRKAG1//PTEN//RAF1//SETD7//SMAD3//SMAD4//SOD2//SOS2//STAT3//TGFB2//TGFB3//TGFBR2//TNFSF10//USP7
rno04012	ErbB signaling pathway - Rattus norvegicus (rat)	http://www.genome.jp/kegg-bin/show_pathway?rno04012+304883+25233+64363+24246+171140+114851+83571+54245+116636+59323+81504+84027+24525+170851+25272+50689+116554+50658+300955+24605+112400+292756+24680+25023+25614+24703+361696+85384+83805+24918	0.00515546	30	1915	88	8790	0.0185889	2.28773	0.015666	ABL2//AKT2//ARAF//CAMK2D//CAMK2G//CDKN1A//CDKN1B//CRK//EIF4EBP1//ERBB4//GRB2//GSK3B//KRAS//MAP2K1//MAPK10//MAPK3//MAPK8//MAPK9//NCK1//NRAS//NRG1//PAK4//PRKCA//PRKCB//PTK2//RAF1//RPS6KB2//SOS2//SRC//STAT5A
rno04330	Notch signaling pathway - Rattus norvegicus (rat)	http://www.genome.jp/kegg-bin/show_pathway?rno04330+365872+362149+29382+84010+498089+83721+303251+297893+155437+29146+108348064+303101+315119+29492+292732+29192+81751+292788+679028+362268	0.0144837	20	1915	57	8790	0.0434488	1.83912	0.010444	APH1A//CIR1//CTBP1//DLL1//DTX3L//DVL1//DVL2//HDAC1//HEY1//JAG1//LOC108348064//MAML1//MFNG//NOTCH2//NUMBL//PSEN1//PSEN2//PSENEN//RBPJ//RBPJL
rno04630	JAK-STAT signaling pathway - Rattus norvegicus (rat)	http://www.genome.jp/kegg-bin/show_pathway?rno04630+25233+24888+25193+114851+171499+652957+171081+81504+686326+360697+362628+25325+117539+64546+308977+689932+288905+246144+24498+25205+25647+305896+24514+100360218+60430+366455+25266+300772+83422+83614+24649+117063+116689+24703+252971+89829+85384+498798+311030+25124+288774+25125+24918+362896	0.0307472	44	1915	155	8790	0.0768681	1.51219	0.022977	AKT2//BCL2L1//CCND3//CDKN1A//CRLF2//CSF2RA//CSF2RB//GRB2//IFNAR2//IFNGR2//IFNLR1//IL10//IL10RA//IL12B//IL21R//IL23R//IL27RA//IL3RA//IL6//IL6ST//IL7//IRF9//JAK2//LOC100360218//MCL1//MPL//PDGFA//PIAS1//PIAS2//PIAS3//PIM1//PTPN2//PTPN6//RAF1//SOCS1//SOCS3//SOS2//STAM//STAM2//STAT1//STAT2//STAT3//STAT5A//STAT6
rno04014	Ras signaling pathway - Rattus norvegicus (rat)	http://www.genome.jp/kegg-bin/show_pathway?rno04014+304883+25233+79121+24888+24225+687346+24242+50663+691455+64465+116683+304063+29369+24400+81667+294962+83579+114119+114120+80850+81504+24409+24525+170851+25272+50689+116554+50658+25482+24592+81736+24596+24605+292756+25266+94203+362039+24913+29387+311341+24680+25023+288779+287709+363875+366957+24703+29622+295347+171337+362799+25676+288589+192213+3…	0.0369439	64	1915	239	8790	0.0889889	1.43246	0.03342	ABL2//AKT2//ARF6//BCL2L1//BDNF//BRAP//CALM1//CALM2//CALML4//CDC42//EFNA5//ETS2//FGF18//GNB1//GNB2//GNB4//GNB5//GNG10//GNG12//GNG2//GRB2//GRIN2A//KRAS//MAP2K1//MAPK10//MAPK3//MAPK8//MAPK9//MRAS//NF1//NFKB1//NGFR//NRAS//PAK4//PDGFA//PGF//PLA2G12A//PLA2G16//PLA2G2C//PLA2G4B//PRKCA//PRKCB//RAB5B//RAB5C//RAC1//RAC2//RAF1//RALGDS//RAP1A//RAP1B//RAPGEF5//RASA1//RASA4//RASGRF1//RASSF1//RELA//RGL1//RRAS//…
