# Supplementary material for: The potential roles of m6A modification in regulating the inflammatory response in microglia
Source: J Neuroinflammation. 2021 Jul 5;18:149. doi: 10.1186/s12974-021-02205-z (PMC8259013; doi:10.1186/s12974-021-02205-z)
Supplement: Supplementary file 10 — Additional file 10:. The up-regulated mRNAs related pathways between M2-L and M0-L [file 12974_2021_2205_MOESM10_ESM.xls]

## Sheet: rno
Table S10 The up-regulated mRNAs related pathways between M2-L and M0-L
PathwayID	Definition	OriginalWebSite	Fisher-Pvalue	SelectionCounts	SelectionSize	Count	Size	FDR	Enrichment_Score	GeneRatio	Genes
rno03013	RNA transport - Rattus norvegicus (rat)	http://www.genome.jp/kegg-bin/show_pathway?rno03013+300259+65160+84473+114612+171361+24799+302697+64514+84005+117019+192234+54318+296302+299027+100312984+288516+293484+362952+298700+691947+287436+303831+300253+363275+116636+361628+282826+287433+497958+362688+499391+363462+298385+298075+689116+362557+310512+292085+117021+311182+366016+362335+58958+295692+683983+53372+245922+65274+113929+291874+817…	2.86195e-14	71	1558	166	8790	9.44443e-12	13.5433	0.045571	AAAS//CLNS1A//DDX20//DDX39B//EEF1A1//EEF1A2//EIF1AX//EIF2B1//EIF2B2//EIF2B4//EIF2B5//EIF2S1//EIF2S2//EIF2S3//EIF2S3Y//EIF3B//EIF3C//EIF3D//EIF3G//EIF3J//EIF4A1//EIF4A2//EIF4B//EIF4E2//EIF4EBP1//EIF4G2//ELAC2//FXR2//GEMIN4//GEMIN6//GEMIN7//GEMIN8//MAGOH//NCBP1//NCBP2//NDC1//NMD3//NUP133//NUP155//NUP160//NUP188//NUP205//NUP210//NUP35//NUP43//NUP54//NUP58//NUP62//NUP88//NUP93//NUP98//NXT1//PABPC1//P…
rno03030	DNA replication - Rattus norvegicus (rat)	http://www.genome.jp/kegg-bin/show_pathway?rno03030+84490+81513+312538+316273+29728+291885+29685+288532+25737+85241+85242+289758+304573+299112+298098+362385+246327+301323+116468+288414+288003+304528+298933+364974+361056+287524+296883	7.65174e-14	27	1558	36	8790	1.26254e-11	13.1162	0.01733	FEN1//LIG1//MCM2//MCM3//MCM4//MCM5//MCM6//MCM7//PCNA//POLA1//POLA2//POLD2//POLE//POLE2//POLE3//POLE4//PRIM1//PRIM2//RFC2//RFC3//RFC4//RFC5//RNASEH1//RNASEH2A//RNASEH2B//RPA1//RPA3
rno04110	Cell cycle - Rattus norvegicus (rat)	http://www.genome.jp/kegg-bin/show_pathway?rno04110+296558+288671+304490+171576+361662+114494+25203+58919+25193+362485+84389+361195+64515+291689+360908+94201+171150+54238+140583+114212+291105+100360427+116651+297893+680006+297176+312538+316273+29728+291885+29685+288532+24577+313479+313138+295596+25737+25515+680111+300084+287280+294790+50554+63996+29486+313304+24842+29753+56010+25576+25577+25578+3…	1.17601e-10	53	1558	126	8790	1.29361e-08	9.92959	0.034018	ANAPC2//ANAPC5//ANAPC7//BUB1B//BUB3//CCNA2//CCNB1//CCND1//CCND3//CCNE2//CCNH//CDC14B//CDC20//CDC23//CDC7//CDK4//CDK7//CDKN2C//CHEK1//CHEK2//E2F3//E2F4//E2F5//HDAC1//MAD1L1//MAD2L1//MCM2//MCM3//MCM4//MCM5//MCM6//MCM7//MYC//ORC1//ORC3//ORC4//PCNA//PLK1//RBL1//RBX1//SKP1//SKP2//SMAD4//SMC1A//SMC3//STAG2//TP53//YWHAE//YWHAG//YWHAH//YWHAQ//YWHAZ//ZBTB17
rno00190	Oxidative phosphorylation - Rattus norvegicus (rat)	http://www.genome.jp/kegg-bin/show_pathway?rno00190+116550+29757+170667+291969+297932+436582+685232+117596+116664+297797+691853+690300+29445+94194+688386+303393+171335+300047+361663+316632+301123+299739+25488+315167+299643+296658+362440+681418+299310+362344+301427+294964+361385+293991+293130+301458+289218+295923+499529+362837+293652+293655+81728+64539+294504+310856+157074+298596+289217+363061+293…	2.94641e-10	57	1558	143	8790	2.43079e-08	9.53071	0.036585	ATP5C1//ATP6V0A1//ATP6V0C//ATP6V0D1//ATP6V0D2//ATP6V0E2//ATP6V1A//ATP6V1B2//ATP6V1F//ATP6V1H//COX10//COX11//COX4I1//COX5B//COX7A2L2//COX7B//COX8A//CYC1//LHPP//NDUFA10L1//NDUFA11//NDUFA12//NDUFA5//NDUFA6//NDUFA7//NDUFA8//NDUFA9//NDUFB10//NDUFB11//NDUFB2//NDUFB3//NDUFB5//NDUFB7//NDUFB8//NDUFC2//NDUFS1//NDUFS2//NDUFS3//NDUFS4//NDUFS7//NDUFS8//NDUFV1//NDUFV2//NDUFV3//PPA1//PPA2//SDHA//SDHB//SDHC//SDH…
rno03040	Spliceosome - Rattus norvegicus (rat)	http://www.genome.jp/kegg-bin/show_pathway?rno03040+366163+89819+361859+114612+289693+294232+287739+29578+290046+116655+117280+362394+297455+290647+306222+362829+296913+298385+298075+689116+192246+60376+298508+366461+309651+302557+361995+298095+295607+84401+291295+299620+313583+292019+295270+100365504+303057+313056+292729+100361269+362223+361808+680309+687711+362630+494445+288701+307474+290519+11…	1.02644e-09	54	1558	136	8790	6.77452e-08	8.98866	0.03466	AQR//BUD31//CDC40//DDX39B//DHX15//DHX16//EFTUD2//HNRNPA1//HNRNPC//HNRNPM//HNRNPU//ISY1//LSM3//LSM4//LSM5//LSM7//LSM8//MAGOH//NCBP1//NCBP2//PHF5A//PLRG1//PPIE//PPIH//PPIL1//PQBP1//PRPF3//PRPF4//PRPF40A//PUF60//RBM17//SF3A2//SF3A3//SF3B3//SF3B4//SF3B6//SLU7//SNRNP40//SNRPA//SNRPA1//SNRPB2//SNRPC//SNRPD2//SNRPD3//SRSF10//SRSF2//SRSF9//TCERG1//THOC3//TRA2B//TXNL4A//U2AF1L4//U2SURP//USP39
rno04141	Protein processing in endoplasmic reticulum - Rattus norvegicus (rat)	http://www.genome.jp/kegg-bin/show_pathway?rno04141+79255+304962+60331+297994+24887+64202+362859+100910823+65028+84026+361384+360734+100360412+63880+297504+27137+54318+171562+301252+362862+246146+288444+116666+290994+294410+295319+499751+294862+89842+302705+361014+29468+116598+300445+361381+300084+64701+311483+297522+362226+310843+80843+689134+314352+287280+361233+295235+363160+312903+290783+1003…	3.98268e-09	60	1558	163	8790	2.08787e-07	8.39982	0.038511	ATF4//ATF6//ATXN3//BAG1//BAX//CALR//CKAP4//DERL2//DNAJA1//DNAJA2//DNAJB1//DNAJB11//DNAJC1//DNAJC3//EDEM1//EIF2AK1//EIF2S1//ERO1A//HSP90AB1//HSP90B1//HSPBP1//HSPH1//LMAN1//LMAN2//MAN1A1//MAN1A2//MAN1B1//MARCH6//MBTPS1//MBTPS2//NGLY1//PDIA3//PDIA4//PRKCSH//RAD23A//RBX1//RPN2//RRBP1//SEC13//SEC23B//SEC24D//SEC61A1//SEC61G//SEL1L//SKP1//SSR1//SSR2//STT3B//TRAM1//TUSC3//TXNDC5//UBE2D2//UBE2D3//UBE2G2/…
rno05012	Parkinson disease - Rattus norvegicus (rat)	http://www.genome.jp/kegg-bin/show_pathway?rno05012+116550+29445+94194+688386+303393+171335+300047+25309+81664+25643+316632+301123+299739+25488+315167+299643+296658+362440+681418+299310+362344+301427+294964+361385+293991+293130+301458+289218+295923+499529+362837+293652+293655+81728+64539+117287+282819+293508+157074+298596+289217+363061+85333+294331+297961+298689+363836+295704+685322+690848+301011…	4.42882e-09	57	1558	152	8790	2.08787e-07	8.35371	0.036585	ATP5C1//COX4I1//COX5B//COX7A2L2//COX7B//COX8A//CYC1//CYCS//GNAI2//GNAI3//NDUFA10L1//NDUFA11//NDUFA12//NDUFA5//NDUFA6//NDUFA7//NDUFA8//NDUFA9//NDUFB10//NDUFB11//NDUFB2//NDUFB3//NDUFB5//NDUFB7//NDUFB8//NDUFC2//NDUFS1//NDUFS2//NDUFS3//NDUFS4//NDUFS7//NDUFS8//NDUFV1//NDUFV2//NDUFV3//PARK7//PPIF//PRKACB//SDHA//SDHB//SDHC//SDHD//SLC25A4//UBE2G2//UBE2J1//UBE2J2//UBE2L3//UBE2L6//UQCR10//UQCR11//UQCRC1//U…
rno03050	Proteasome - Rattus norvegicus (rat)	http://www.genome.jp/kegg-bin/show_pathway?rno03050+29670+29671+29672+94198+291983+29675+58854+29425+85492+24968+24967+117263+29677+117262+81827+289990+83806+303353+311078+289924+307821+292766+29630+287716+498433+689852	6.44602e-09	26	1558	47	8790	2.65898e-07	8.19071	0.016688	PSMA3//PSMA4//PSMA5//PSMB1//PSMB10//PSMB2//PSMB4//PSMB5//PSMB7//PSMB8//PSMB9//PSMC1//PSMC3//PSMC4//PSMC5//PSMC6//PSMD1//PSMD11//PSMD14//PSMD6//PSMD7//PSMD8//PSME1//PSME3//PSME4//PSMF1
rno01200	Carbon metabolism - Rattus norvegicus (rat)	http://www.genome.jp/kegg-bin/show_pathway?rno01200+64304+25014+79250+296259+315722+170587+81654+299201+24333+290401+24362+24368+171133+684314+24401+25721+301384+25059+361596+114096+94173+25179+103693780+24551+81829+687008+289950+60416+24959+24644+290636+58835+29562+24689+293820+304429+501157+362383+157074+298596+289217+363061+287379+299857+361071+362404+361730+24849	4.13665e-08	48	1558	126	8790	1.4976e-06	7.38335	0.030809	ACADS//ACAT1//ACO2//ACSS1//ADPGK//CS//DLAT//DLST//ENO1//ESD//FBP1//FH//GCSH//GLYCTK//GOT1//GOT2//HIBCH//HK2//IDH2//IDH3A//IDH3B//IDH3G//LOC103693780//MDH1//MDH2//PCCA//PDHB//PFKP//PGAM2//PGK1//PGLS//PHGDH//PRPS1//PRPS2//PSAT1//PSPH//RPE//RPIA//SDHA//SDHB//SDHC//SDHD//SHMT1//SHMT2//SUCLA2//SUCLG2//TKFC//TPI1
rno00020	Citrate cycle (TCA cycle) - Rattus norvegicus (rat)	http://www.genome.jp/kegg-bin/show_pathway?rno00020+79250+170587+81654+299201+24368+361596+114096+94173+25179+103693780+24551+81829+361042+289950+157074+298596+289217+363061+361071+362404	4.53817e-08	20	1558	33	8790	1.4976e-06	7.34312	0.012837	ACO2//CS//DLAT//DLST//FH//IDH2//IDH3A//IDH3B//IDH3G//LOC103693780//MDH1//MDH2//PCK2//PDHB//SDHA//SDHB//SDHC//SDHD//SUCLA2//SUCLG2
rno05016	Huntington disease - Rattus norvegicus (rat)	http://www.genome.jp/kegg-bin/show_pathway?rno05016+81637+116563+65046+116550+24887+83800+29445+94194+688386+303393+171335+300047+25309+300078+297893+192154+100912534+316632+301123+299739+25488+315167+299643+296658+362440+681418+299310+362344+301427+294964+361385+293991+293130+301458+289218+295923+499529+362837+293652+293655+81728+64539+312195+29322+289561+690966+100361574+282819+157074+298596+28…	6.28691e-08	67	1558	202	8790	1.88607e-06	7.20156	0.043004	AP2A2//AP2M1//AP2S1//ATP5C1//BAX//CLTA//COX4I1//COX5B//COX7A2L2//COX7B//COX8A//CYC1//CYCS//DNAL4//HDAC1//HIP1//LOC100912534//NDUFA10L1//NDUFA11//NDUFA12//NDUFA5//NDUFA6//NDUFA7//NDUFA8//NDUFA9//NDUFB10//NDUFB11//NDUFB2//NDUFB3//NDUFB5//NDUFB7//NDUFB8//NDUFC2//NDUFS1//NDUFS2//NDUFS3//NDUFS4//NDUFS7//NDUFS8//NDUFV1//NDUFV2//NDUFV3//NRF1//PLCB3//POLR2B//POLR2E//POLR2K//PPIF//SDHA//SDHB//SDHC//SDHD//…
rno03420	Nucleotide excision repair - Rattus norvegicus (rat)	http://www.genome.jp/kegg-bin/show_pathway?rno03420+84389+171150+361181+292673+310071+361580+288651+294236+81513+266713+25737+289758+304573+299112+298098+362385+361381+300084+116468+288414+288003+304528+287524+296883	1.89745e-07	24	1558	47	8790	4.8166e-06	6.72183	0.015404	CCNH//CDK7//CUL4A//ERCC1//ERCC8//GTF2H1//GTF2H3//GTF2H4//LIG1//MNAT1//PCNA//POLD2//POLE//POLE2//POLE3//POLE4//RAD23A//RBX1//RFC2//RFC3//RFC4//RFC5//RPA1//RPA3
rno03008	Ribosome biogenesis in eukaryotes - Rattus norvegicus (rat)	http://www.genome.jp/kegg-bin/show_pathway?rno03008+102238592+362426+116549+170944+310159+305506+114300+316317+103690013+288029+311257+287273+310512+291996+362214+60373+296219+292831+117241+288564+84509+312182+291317+288615+361935+291571+317579+310019+303456+291987+360574+310720+362703+314545+85252+300944	3.64968e-07	36	1558	89	8790	8.0293e-06	6.43774	0.023107	AK6//BMS1//CSNK2A1//DKC1//DROSHA//EIF6//GTPBP4//IMP4//LOC103690013//LSG1//NAT10//NHP2//NMD3//NOB1//NOP56//NOP58//NXT1//POP4//POP5//POP7//RAN//RBM28//RPP38//SBDS//SPATA5//TCOF1//UTP14A//UTP15//UTP18//UTP4//UTP6//WDR3//WDR43//WDR75//XPO1//XRN1
rno03015	mRNA surveillance pathway - Rattus norvegicus (rat)	http://www.genome.jp/kegg-bin/show_pathway?rno03015+311166+298916+683927+362178+362836+114612+307503+289582+24420+293408+298385+360596+298075+689116+291877+296219+171350+298510+314417+294754+24668+25594+24669+24673+117281+117104+682033+312754+691318+363193+299147+313131+291534+290284+681012+313620+361271	7.72317e-07	37	1558	95	8790	1.5929e-05	6.1122	0.023748	CLP1//CPSF3//CSTF2//CSTF3//DAZAP1//DDX39B//ETF1//FIP1L1//GSPT1//HBS1L//MAGOH//MSI2//NCBP1//NCBP2//NUDT21//NXT1//PABPC1//PABPC4//PAPOLA//PELO//PPP1CA//PPP1CB//PPP1CC//PPP2CB//PPP2R1A//PPP2R2A//PPP2R3B//PPP2R5A//PPP2R5C//PPP2R5D//PPP2R5E//RNGTT//RNMT//SAP18//SMG5//SRRM1//UPF2
rno05010	Alzheimer disease - Rattus norvegicus (rat)	http://www.genome.jp/kegg-bin/show_pathway?rno05010+57027+54226+304962+116550+64639+24242+64026+29445+94194+688386+303393+171335+300047+25309+63864+25700+84019+316632+301123+299739+25488+315167+299643+296658+362440+681418+299310+362344+301427+294964+361385+293991+293130+301458+289218+295923+499529+362837+293652+293655+81728+64539+29322+29748+29192+81751+83765+157074+298596+289217+363061+685322+69…	8.22844e-06	57	1558	185	8790	0.000135769	5.08468	0.036585	ADAM17//APP//ATF6//ATP5C1//BAD//CALM1//CASP7//COX4I1//COX5B//COX7A2L2//COX7B//COX8A//CYC1//CYCS//HSD17B10//IDE//NAE1//NDUFA10L1//NDUFA11//NDUFA12//NDUFA5//NDUFA6//NDUFA7//NDUFA8//NDUFA9//NDUFB10//NDUFB11//NDUFB2//NDUFB3//NDUFB5//NDUFB7//NDUFB8//NDUFC2//NDUFS1//NDUFS2//NDUFS3//NDUFS4//NDUFS7//NDUFS8//NDUFV1//NDUFV2//NDUFV3//PLCB3//PPP3R1//PSEN1//PSEN2//RTN4//SDHA//SDHB//SDHC//SDHD//UQCR10//UQCR11/…
rno04120	Ubiquitin mediated proteolysis - Rattus norvegicus (rat)	http://www.genome.jp/kegg-bin/show_pathway?rno04120+296558+288671+304490+313876+64515+291689+361258+361181+64624+308775+310071+103694506+83422+360746+300084+360860+306004+287280+294790+303614+252971+311245+360592+316575+298317+81816+296368+641452+81920+100366017+295686+363284+294331+297961+298689+363836+295704+116725+363065+317341+689226+292588+303478+361585+298652+117060	1.1864e-05	46	1558	141	8790	0.000186434	4.92577	0.029525	ANAPC2//ANAPC5//ANAPC7//BIRC6//CDC20//CDC23//CUL2//CUL4A//CUL5//DET1//ERCC8//LOC103694506//PIAS2//PPIL2//RBX1//RFWD2//RHOBTB2//SKP1//SKP2//SMURF2//SOCS1//TRAF6//TRIM37//TRIP12//UBE2A//UBE2B//UBE2C//UBE2D2//UBE2D3//UBE2E1//UBE2E3//UBE2F//UBE2G2//UBE2J1//UBE2J2//UBE2L3//UBE2L6//UBE2N//UBE2Q2//UBE2Q2L//UBE2R2//UBE2S//UBE2Z//UBE3A//UBE4B//UBR5
rno03018	RNA degradation - Rattus norvegicus (rat)	http://www.genome.jp/kegg-bin/show_pathway?rno03018+29619+289810+291841+316034+299805+363603+301513+306103+363077+24333+679140+366017+313243+308441+316098+295050+63868+297455+290647+306222+362829+296913+171350+298510+408200+60416+170842+294595+363064+300944	5.94859e-05	30	1558	84	8790	0.000892289	4.22559	0.019255	BTG2//C1D//CNOT1//CNOT10//CNOT2//CNOT8//CNOT9//DIS3//DIS3L//ENO1//EXOSC1//EXOSC2//EXOSC3//EXOSC5//EXOSC7//EXOSC8//HSPD1//LSM3//LSM4//LSM5//LSM7//LSM8//PABPC1//PABPC4//PAN2//PFKP//TOB1//TTC37//WDR61//XRN1
rno03010	Ribosome - Rattus norvegicus (rat)	http://www.genome.jp/kegg-bin/show_pathway?rno03010+100362830+100910528+687780+691075+293666+299938+301250+297799+171061+297372+301240+680747+309140+287302+64360+497876+290632+297334+363023+310653+499185+292758+688912+288621+301249+289469+362094+689432+296134+113958+301371+103693219+362631+317646+65043+245981+81766+64307+287417+64638+300079+362041+81774+117053+140655+681429+29288+100362640+25538+…	8.34013e-05	52	1558	177	8790	0.00118486	4.07883	0.033376	LOC100362830//LOC100910528//LOC687780//MRPL10//MRPL11//MRPL13//MRPL14//MRPL15//MRPL17//MRPL19//MRPL2//MRPL20//MRPL21//MRPL22//MRPL23//MRPL28//MRPL34//MRPL35//MRPL4//MRPL9//MRPS11//MRPS12//MRPS16//MRPS17//MRPS18A//MRPS18C//MRPS2//MRPS21//MRPS5//MRPS7//MRPS9//NEWGENE_1308196//RPL11//RPL13A//RPL14//RPL15//RPL18//RPL24//RPL26//RPL28//RPL3//RPL34//RPS11//RPS15A//RPS16//RPS27L//RPS3A//RPS4X//RPS5//RPS6…
rno03430	Mismatch repair - Rattus norvegicus (rat)	http://www.genome.jp/kegg-bin/show_pathway?rno03430+81513+81685+81709+100360342+25737+289758+116468+288414+288003+304528+287524+296883	0.00018049	12	1558	23	8790	0.00222973	3.74355	0.007702	LIG1//MLH1//MSH2//MSH6//PCNA//POLD2//RFC2//RFC3//RFC4//RFC5//RPA1//RPA3
rno04218	Cellular senescence - Rattus norvegicus (rat)	http://www.genome.jp/kegg-bin/show_pathway?rno04218+29414+24242+114494+25203+58919+25193+362485+94201+140583+114212+291105+100360427+116651+116636+24356+365895+24493+170851+81649+289014+25482+64046+56718+24577+24605+24668+25594+24669+29748+50557+313048+680111+365355+24973+24974+414792+414793+414783+368153+24747+414785+360323+294228+414788+85333+113894+24842+361857+83529+83531+83532	0.000194111	51	1558	178	8790	0.00228773	3.71195	0.032734	AKT3//CALM1//CCNA2//CCNB1//CCND1//CCND3//CCNE2//CDK4//CHEK1//CHEK2//E2F3//E2F4//E2F5//EIF4EBP1//ETS1//HIPK1//IL1A//MAP2K1//MAPK14//MAPKAPK2//MRAS//MRE11A//MTOR//MYC//NRAS//PPP1CA//PPP1CB//PPP1CC//PPP3R1//PTEN//RBBP4//RBL1//RRAS2//RT1-A1//RT1-A2//RT1-CE10//RT1-CE3//RT1-CE4//RT1-CE7//RT1-M3-1//RT1-M6-1//RT1-N2//RT1-S3//RT1-T24-3//SLC25A4//SQSTM1//TP53//TRAF3IP2//VDAC1//VDAC2//VDAC3
rno03410	Base excision repair - Rattus norvegicus (rat)	http://www.genome.jp/kegg-bin/show_pathway?rno03410+79116+84490+25459+81513+303369+680915+81528+25737+289758+304573+299112+298098+362385+114521+304577+84495	0.000264623	16	1558	37	8790	0.00301123	3.57737	0.01027	APEX1//FEN1//HMGB1//LIG1//LIG3//MBD4//OGG1//PCNA//POLD2//POLE//POLE2//POLE3//POLE4//TDG//UNG//XRCC1
rno03440	Homologous recombination - Rattus norvegicus (rat)	http://www.genome.jp/kegg-bin/show_pathway?rno03440+290631+64557+308755+360588+64046+293452+289758+500679+497976+303375+297561+313063+298429+291787+287524+296883+499966	0.000315468	17	1558	41	8790	0.00347015	3.50104	0.010911	BABAM1//BARD1//BLM//BRIP1//MRE11A//PALB2//POLD2//RAD51B//RAD51C//RAD51D//RAD52//RAD54B//RAD54L//RBBP8//RPA1//RPA3//XRCC2
rno01230	Biosynthesis of amino acids - Rattus norvegicus (rat)	http://www.genome.jp/kegg-bin/show_pathway?rno01230+79250+300981+29221+29592+64203+170587+24333+24401+25721+361596+114096+94173+25179+171347+60416+24959+24644+58835+29562+24689+293820+304429+364064+501157+362383+287379+299857+24849	0.000393275	28	1558	84	8790	0.00418647	3.4053	0.017972	ACO2//ACY1//ARG1//BCAT1//BCAT2//CS//ENO1//GOT1//GOT2//IDH2//IDH3A//IDH3B//IDH3G//MAT2A//PFKP//PGAM2//PGK1//PHGDH//PRPS1//PRPS2//PSAT1//PSPH//PYCR2//RPE//RPIA//SHMT1//SHMT2//TPI1
rno03022	Basal transcription factors - Rattus norvegicus (rat)	http://www.genome.jp/kegg-bin/show_pathway?rno03022+84389+171150+303918+306516+316123+81674+361580+288651+294236+266713+293345+310784+291773+307927+307485+117526+689030	0.000837376	17	1558	44	8790	0.00812748	3.07708	0.010911	CCNH//CDK7//GTF2E1//GTF2E2//GTF2F1//GTF2F2//GTF2H1//GTF2H3//GTF2H4//MNAT1//TAF10//TAF13//TAF4B//TAF5L//TAF7//TBP//TBPL1
rno00670	One carbon pool by folate - Rattus norvegicus (rat)	http://www.genome.jp/kegg-bin/show_pathway?rno00670+64392+81643+288259+315763+64300+680308+287379+299857+29261	0.00176082	9	1558	18	8790	0.0161408	2.75428	0.005777	ALDH1L1//ATIC//GART//MTFMT//MTHFD1//MTHFD2//SHMT1//SHMT2//TYMS
rno03020	RNA polymerase - Rattus norvegicus (rat)	http://www.genome.jp/kegg-bin/show_pathway?rno03020+100912534+83581+83582+301246+289561+690966+100361574+310685+306012+361640+685465+300088+366277	0.00198052	13	1558	32	8790	0.0176443	2.70322	0.008344	LOC100912534//POLR1A//POLR1B//POLR1C//POLR2B//POLR2E//POLR2K//POLR3C//POLR3D//POLR3E//POLR3G//POLR3H//POLR3K
rno00770	Pantothenate and CoA biosynthesis - Rattus norvegicus (rat)	http://www.genome.jp/kegg-bin/show_pathway?rno00770+300328+29592+64203+81656+54410+296167+360511+171053+298490	0.00282413	9	1558	19	8790	0.023299	2.54912	0.005777	AASDHPPT//BCAT1//BCAT2//DPYD//ENPP3//PANK2//PANK3//PANK4//PPCS
rno04137	Mitophagy - animal - Rattus norvegicus (rat)	http://www.genome.jp/kegg-bin/show_pathway?rno04137+79255+365601+24888+114558+84480+114490+116549+192647+25094+25482+303554+24605+246294+288731+29448+303351+365355+113894+292886+685620+24842	0.00310351	21	1558	65	8790	0.0249795	2.50815	0.013479	ATF4//ATG5//BCL2L1//BECN1//BNIP3//CITED2//CSNK2A1//MFN1//MITF//MRAS//NBR1//NRAS//OPTN//PGAM5//RAB7A//RHOT1//RRAS2//SQSTM1//TBC1D17//TOMM7//TP53
rno00630	Glyoxylate and dicarboxylate metabolism - Rattus norvegicus (rat)	http://www.genome.jp/kegg-bin/show_pathway?rno00630+25014+79250+296259+170587+171133+684314+293949+24551+81829+687008+287379+299857	0.00341541	12	1558	30	8790	0.0268354	2.46656	0.007702	ACAT1//ACO2//ACSS1//CS//GCSH//GLYCTK//HOGA1//MDH1//MDH2//PCCA//SHMT1//SHMT2
rno00240	Pyrimidine metabolism - Rattus norvegicus (rat)	http://www.genome.jp/kegg-bin/show_pathway?rno00240+24240+298410+313560+79127+192252+81656+301622+54410+191575+83782+171566+312373+297998+685579+315219+29261+311864+304944+317237	0.004033	19	1558	58	8790	0.0309509	2.39437	0.012195	CAD//CMPK1//CTPS1//DCK//DCTPP1//DPYD//DTYMK//ENPP3//NME1//NME2//NME7//NT5C3A//NUDT2//RRM1//TYMP//TYMS//UCK1//UCK2//UPRT
rno04140	Autophagy - animal - Rattus norvegicus (rat)	http://www.genome.jp/kegg-bin/show_pathway?rno04140+29414+300240+171415+316640+313391+686505+365601+64639+24888+114558+84480+83506+64391+54318+25459+84021+170851+64226+25482+287607+56718+24605+363131+24673+65248+293508+170538+50557+81754+29448+117103+313155+365355+292156+113894+311245+83730+288498	0.0045074	38	1558	142	8790	0.0338055	2.34607	0.02439	AKT3//ATG101//ATG3//ATG4B//ATG4C//ATG4D//ATG5//BAD//BCL2L1//BECN1//BNIP3//CAMKK2//DAPK3//EIF2S1//HMGB1//IRS3//MAP2K1//MLST8//MRAS//MTMR4//MTOR//NRAS//PIK3R4//PPP2CB//PRKAA1//PRKACB//PRKCD//PTEN//RAB1A//RAB7A//RAB8A//RGD1359108//RRAS2//SH3GLB1//SQSTM1//TRAF6//VAMP8//WIPI2
rno00270	Cysteine and methionine metabolism - Rattus norvegicus (rat)	http://www.genome.jp/kegg-bin/show_pathway?rno00270+29443+362013+29592+64203+84350+305177+29739+24401+25721+311844+171347+24551+81829+298227+58835+293820+363469	0.00521823	17	1558	51	8790	0.038267	2.28248	0.010911	AHCY//AHCYL1//BCAT1//BCAT2//DNMT1//ENOPH1//GCLM//GOT1//GOT2//KYAT1//MAT2A//MDH1//MDH2//MTAP//PHGDH//PSAT1//SMS
rno00130	Ubiquinone and other terpenoid-quinone biosynthesis - Rattus norvegicus (rat)	http://www.genome.jp/kegg-bin/show_pathway?rno00130+29309+304542+299195+25249+24314+399684	0.0107195	6	1558	12	8790	0.0719398	1.96982	0.003851	COQ3//COQ5//COQ6//COQ7//NQO1//VKORC1L1
rno00510	N-Glycan biosynthesis - Rattus norvegicus (rat)	http://www.genome.jp/kegg-bin/show_pathway?rno00510+315212+295051+293129+367083+311847+300668+502017+108349244+294410+295319+499751+25478+94273+64701+363160+290783	0.0151427	16	1558	52	8790	0.0925389	1.8198	0.01027	ALG12//ALG5//ALG8//ALG9//DOLK//DPAGT1//DPM3//LOC108349244//MAN1A1//MAN1A2//MAN1B1//MAN2A1//MGAT2//RPN2//STT3B//TUSC3
rno00260	Glycine, serine and threonine metabolism - Rattus norvegicus (rat)	http://www.genome.jp/kegg-bin/show_pathway?rno00260+65155+291450+296973+171133+684314+29253+25750+24959+58835+293820+304429+287379+299857	0.0171625	13	1558	40	8790	0.102975	1.76542	0.008344	ALAS1//ALDH7A1//BPGM//GCSH//GLYCTK//MAOA//MAOB//PGAM2//PHGDH//PSAT1//PSPH//SHMT1//SHMT2
rno00230	Purine metabolism - Rattus norvegicus (rat)	http://www.genome.jp/kegg-bin/show_pathway?rno00230+315150+289276+24184+29223+102238592+292072+81643+79127+54410+64467+288259+295088+303179+362329+301005+311422+191575+83782+171566+312373+361443+297998+361274+305149+140946+24626+363272+24645+117544+29562+24689+685579+497811	0.0323092	33	1558	136	8790	0.180712	1.49067	0.021181	ADSL//ADSS//AK2//AK4//AK6//APRT//ATIC//DCK//ENPP3//ENTPD2//GART//GMPS//GUK1//IMPDH1//IMPDH2//ITPA//NME1//NME2//NME7//NT5C3A//NTPCR//NUDT2//NUDT5//NUDT9//PAICS//PDE4B//PDE6D//PGM1//PPAT//PRPS1//PRPS2//RRM1//XDH
rno04710	Circadian rhythm - Rattus norvegicus (rat)	http://www.genome.jp/kegg-bin/show_pathway?rno04710+60447+81646+299691+170917+64462+303024+63840+83803+25520+300084+287280	0.0452195	11	1915	30	8790	0.104353	1.34468	0.005744	CLOCK//CREB1//CRY1//CRY2//CSNK1D//FBXW11//PER2//PRKAB1//PRKAG1//RBX1//SKP1
