# Supplementary material for: The potential roles of m6A modification in regulating the inflammatory response in microglia
Source: J Neuroinflammation. 2021 Jul 5;18:149. doi: 10.1186/s12974-021-02205-z (PMC8259013; doi:10.1186/s12974-021-02205-z)
Supplement: Supplementary file 11 — Additional file 11:. The 87 m6A lncRNAs of hyper methylation M1-L vs M0-L and hypo methylation M2-L vs M1-L [file 12974_2021_2205_MOESM11_ESM.xlsx]

## Sheet: hyper M1 vs M0 & hypo M2 vs M1 
Table S11 The 87 m6A lncRNAs of hyper methylatin M1-L vs M0-L and hypo methylation M2-L vs M1-L.
ProbeName	type	Transcript_ID	transcript_type	description	GeneSymbol	source	RNAlength	Locus	chrom	strand	txStart	txEnd	description	Sequence	pc-relationship
ASRN6AP1A10000632711	lncRNA	ENSRNOT00000089959	lncRNA		AABR07067405.1	Ensembl	182	chr9:43503736-43504060:+	chr9	+	43503736	43504060		TAGAGAGTACACGAGAGATGTAGAGGAGATACACAGTAGATGTTAGGAGATACACGCAGT	intergenic
ASRNV2003295811	lncRNA	XR_592849	lncRNA	uncharacterized LOC103692544	LOC103692544	RefSeq model	1631	chr6:6420463-6422221:+	chr6	+	6420463	6422221	uncharacterized LOC103692544	AAGTTGAGAGAGCCTGGTTTTCTACCTCTTCAAAAGGGCCTCCGCCTAGTTAATTCTGTT	intergenic
ASRN6AP1A10000980711	lncRNA	ENSRNOT00000089770	lncRNA		AABR07071969.1	Ensembl	1193	chr1:178595805-178608096:-	chr1	-	178595805	178608096		AGTTCAAGACCTGGCTGGACACTGTCTCAGATTTTTCTAAAAATAAAAAGAGAGAGATCT	intergenic
ASRN6AP1A10066464511	lncRNA	ENSRNOT00000092457	lncRNA	glycosylated lysosomal membrane protein [Source:RGD Symbol;Acc:1303130]	Glmp	Ensembl	565	chr2:187697529-187698663:+	chr2	+	187697529	187698663	glycosylated lysosomal membrane protein [Source:RGD Symbol;Acc:1303130]	CCGCTCTTGTCTTCACCAGGGTGAGAGGGTCTGAAGGAGCTCAGAGAGAAGAGCACAAGA	bidirectional
ASRNV2003486611	lncRNA	XR_595434	lncRNA	uncharacterized LOC103691608	LOC103691608	RefSeq model	1891	chr13:25113317-25116018:-	chr13	-	25113317	25116018	uncharacterized LOC103691608	AACACAGGTATGAGAGAGGATTGTTGTGCATATTTTTCTCCTATTTTGACTACACTAATG	intergenic
ASRN6AP1A10032808611	lncRNA	NM_001329890	lncRNA		Trpc2	Refseq	3112	chr1:167158747-167180052:+	chr1	+	167158747	167180052		TCAGCTGGAGAGAGCAGTGCCCATAAGCTACATCGATGTCGGTAACTGTGGCTGTGCTTT	bidirectional
ASRN6AP1A10000184011	lncRNA	ENSRNOT00000085500	lncRNA		AABR07053483.1	Ensembl	517	chr3:109815038-109815672:-	chr3	-	109815038	109815672		GTGAGGCGAAGAGCAAGAGAGTAGCCAGAAAGGTGAGTGGGTCTCTGTAAAGCCTGTGCT	intergenic
ASRN6AP1A10000348311	lncRNA	ENSRNOT00000081379	lncRNA		AABR07042840.1	Ensembl	751	chr19:11671129-11786778:+	chr19	+	11671129	11786778		ACAGTGGAAATGAAGTGCAAAGAGGAGAGAAAGAATGGAGTTGTTGGGGATTCATCTATG	intergenic
ASRNV2003433011	lncRNA	XR_594649	lncRNA	uncharacterized LOC103693303	LOC103693303	RefSeq model	856	chr10:26256424-26261959:+	chr10	+	26256424	26261959	uncharacterized LOC103693303	ATTCTCGAAGGTTCCTGGGGAGTCCAGAAGAGAGATGTGTATCCCCGTGGTTCTGAAGTT	intergenic
ASRNV2002806111	lncRNA	XR_344930	lncRNA	uncharacterized LOC102555754	LOC102555754	RefSeq model	5253	chr3:44189347-44194729:+	chr3	+	44189347	44194729	uncharacterized LOC102555754	CAAAAGAGAGACTGAGGTGAGGTTTCCCACTGGTGACTTTCAGTGTGTCTTTAACATAGT	intergenic/natural antisense
ASRNV2003058011	lncRNA	XR_590053	lncRNA	uncharacterized LOC103691027	LOC103691027	RefSeq model	2041	chr12:12847797-12855374:-	chr12	-	12847797	12855374	uncharacterized LOC103691027	AGTTTACAGTCTGCCTGCTTTCTTATGAGAAGAGAGCATGAGTAATGATGACCCCACTGG	intergenic/natural antisense
ASRNV2003491711	lncRNA	XR_595598	lncRNA	uncharacterized LOC103693689	LOC103693689	RefSeq model	598	chr1:207028664-207029259:-	chr1	-	207028664	207029259	uncharacterized LOC103693689	AAGGACAACTGAGAGAGAAACTGGTCAGTGGGACCCTGCCATCCAGGTCCCTCACTTCCT	intronic antisense
ASRNV2003432911	lncRNA	XR_594648	lncRNA	uncharacterized LOC103693303	LOC103693303	RefSeq model	856	chr10:26222686-26261959:+	chr10	+	26222686	26261959	uncharacterized LOC103693303	ACATGTGAAGGTTCCTGGGGAGTCCAGAAGAGAGATGTGTATCCCCGTGGTTCTGAAGTT	intergenic
ASRNV2003004711	lncRNA	XR_589295	lncRNA	nuclear antigen Sp100-like	LOC100366216	RefSeq model	1864	chr9:92666622-92690549:+	chr9	+	92666622	92690549	nuclear antigen Sp100-like	TAGAGCCGTGTATGAGCAGAGAAAGAAAGGTAAACACATATTAAGACGTAGGGCCAGATG	exon sense-overlapping
ASRNV2003334311	lncRNA	XR_593294	lncRNA	RIC8 guanine nucleotide exchange factor B	Ric8b	RefSeq model	10289	chr7:25919251-26015506:+	chr7	+	25919251	26015506	RIC8 guanine nucleotide exchange factor B	AGCATTGAAGAGAGGAGTTGCTTAAACCAATGGGACTAAAACCTGACGGGACAATAACGC	exon sense-overlapping
ASRNV2002861211	lncRNA	XR_348320	lncRNA	uncharacterized LOC102547871	LOC102547871	RefSeq model	1756	chr8:6943680-6946409:+	chr8	+	6943680	6946409	uncharacterized LOC102547871	CTGACAGGGGACCATTGTAGAAATGAGAATGATGAAAGTGTGTGTGAGAGAGAGTATCAC	intergenic
ASRNV2002686911	lncRNA	XR_146193	lncRNA	septin-4-like	LOC100910236	RefSeq model	352	chr10:74883619-74884197:+	chr10	+	74883619	74884197	septin-4-like	CTCTCTTCAGCAAGCTGACAAGAGAGAGTGGTACTGACTTCCCTATCCCTGCTGTCCCAC	exon sense-overlapping
uc.414+_P111	lncRNA	uc.414+	lncRNA		uc.414	UCR	246	chr10:86683995-86684241:+	chr10	+	86683995	86684241		CTGGTTTGCTTTTCCTTTTCGTCTCGTAAAGGAGAGAGAAGTGCAGAGTTCGATTCTGTA	bidirectional
ASRN6AP1A10000736911	lncRNA	ENSRNOT00000081901	lncRNA		AABR07008568.1	Ensembl	577	chr2:65010320-65011966:-	chr2	-	65010320	65011966		CACTGAGACCCTGTTTTAGAGAGTAGCATGAAGAATGATAGAGGAAGACCCAAGATATTG	intergenic
ASRNV2003021911	lncRNA	XR_589532	lncRNA	uncharacterized LOC102557555	LOC102557555	RefSeq model	258	chr1:24901997-24903469:+	chr1	+	24901997	24903469	uncharacterized LOC102557555	GGAGAGAAATGAGCTGACAGATCGCCTCCTTTATGTGACAGGTGGATCCATGAGCAAGAG	exon sense-overlapping
uc.310+_P111	lncRNA	uc.310+	lncRNA		uc.310	UCR	229	chr1:276467021-276467250:+	chr1	+	276467021	276467250		GCCTGAGGTGTGGCATTTTAAACATAATTAGAGGAGAGATTTAAGTTAACATCTTTGATC	intron sense-overlapping
ASRN6AP1A10061631311	lncRNA	ENSRNOT00000092483	lncRNA	microtubule-associated protein tau [Source:RGD Symbol;Acc:69329]	Mapt	Ensembl	779	chr10:92344292-92364061:+	chr10	+	92344292	92364061	microtubule-associated protein tau [Source:RGD Symbol;Acc:69329]	GTGGAAACAAAGGACGTGACTGCGCCCCTAGTGGAAGAGAGAGCTCCCGACAAGCAGGCG	exon sense-overlapping
ASRN6AP1A10017372311	lncRNA	ENSRNOT00000071923	lncRNA		AABR07043720.1	Ensembl	968	chr19:36277710-36364934:-	chr19	-	36277710	36364934		ATTATTTTCCCTTTTGGTTTTAAGTCTATGAAACCATGTTTGCCAAGAGAGAAGACTGGC	intergenic
ASRN6AP1A10000126011	lncRNA	ENSRNOT00000091786	lncRNA		AC111292.1	Ensembl	2252	chr3:3955495-3958181:+	chr3	+	3955495	3958181		ATGGAGAGAGCATACATTTCCATGGTTTTAGGTTTCCTGGTAGTTTGCCGTGCTGGAAGC	intergenic
ASRNV2003189111	lncRNA	XR_591580	lncRNA	uncharacterized LOC103691846	LOC103691846	RefSeq model	1330	chr3:80532519-80533882:-	chr3	-	80532519	80533882	uncharacterized LOC103691846	TATGTCGTGTGTGTTTGAGAGAGTATGGGGTATGTATGTATTGATGTGGATTCATACACA	intron sense-overlapping
ASRN6AP1A10000790011	lncRNA	ENSRNOT00000080870	lncRNA		AC120076.1	Ensembl	2384	chr11:76806359-76812949:-	chr11	-	76806359	76812949		AGCTCCAAGAGAGACTAAACCACCAACCAATTATGTAGCACGTGTAGCAGAGGATGGCCT	intergenic
ASRNV2003180211	lncRNA	XR_591480	lncRNA	uncharacterized LOC103691777	LOC103691777	RefSeq model	300	chr3:24060943-24065031:+	chr3	+	24060943	24065031	uncharacterized LOC103691777	AAGAGAGTGAGGAGCAGTATGGGAAAGTGTATCACAATGGCTTTTTAGAGCAGAGTCCCA	intergenic
ASRNV2002745311	lncRNA	XR_341403	lncRNA	uncharacterized LOC102554142	LOC102554142	RefSeq model	1412	chr17:11836582-11839267:-	chr17	-	11836582	11839267	uncharacterized LOC102554142	TATGGAAGAGAGAGTCTGAGGAAGATTTTTGGTGCTGAGTGTTCCTGAATGTCCTTGTGG	intergenic
ASRNV2003208811	lncRNA	XR_591815	lncRNA	uncharacterized LOC103691947	LOC103691947	RefSeq model	2180	chr3:156287728-156333523:-	chr3	-	156287728	156333523	uncharacterized LOC103691947	AAACAGCCTCTAGGAGAGTAGAGATGCCCTTCAGGTAGCACATGGAATGCCCACGGCCGA	intergenic
ASRNV2003711411	lncRNA	XR_601441	lncRNA	uncharacterized LOC102548522	LOC102548522	RefSeq model	2552	chr6:75623235-75627245:+	chr6	+	75623235	75627245	uncharacterized LOC102548522	GAGAACTTAAGGCTTGGAGAGATGTTTCCGTGACGGAGCACACTGGCCGTTCTTCCCCAG	natural antisense
ASRN6AP1A10000381911	lncRNA	ENSRNOT00000086543	lncRNA	uncharacterized LOC108352225 [Source:RGD Symbol;Acc:11370322]	LOC108352225	Ensembl	440	chr10:79204452-79210794:-	chr10	-	79204452	79210794	uncharacterized LOC108352225 [Source:RGD Symbol;Acc:11370322]	ACACACAGGGTTCTTGCTTTTCTACGTCCTCTACCTTTAAAGCTGAAGAGAAGAGAGAGA	intergenic
ASRN6AP1A10000035811	lncRNA	ENSRNOT00000083187	lncRNA		AABR07060560.3	Ensembl	3342	chr4:80808112-80849270:-	chr4	-	80808112	80849270		GAGACAGAAGAGTAGGGAGAGCTTAATCATAATATATTGTATACATGTATAAAATGTCAA	intergenic
ASRNV2003116311	lncRNA	XR_590734	lncRNA	uncharacterized LOC102553769	LOC102553769	RefSeq model	255	chr1:275847404-275849172:+	chr1	+	275847404	275849172	uncharacterized LOC102553769	AGCATGGAGGTGTGTGTCAGATGCAAGCATGGAGGTGTGTGAGTTGAATGCAAGCATGGA	intronic antisense
ASRNV2003717311	lncRNA	XR_601739	lncRNA	uncharacterized LOC102547181	LOC102547181	RefSeq model	4406	chr7:59763989-59775163:-	chr7	-	59763989	59775163	uncharacterized LOC102547181	GGTATCTAAGGCAATTTTAGGGACCCCAAGAGAGAGGTTTATCTCCATAAAGCAAGCCCT	intergenic
ASRN6AP1A10001250411	lncRNA	ENSRNOT00000093228	lncRNA	leucine rich repeat containing 4C [Source:RGD Symbol;Acc:1311013]	Lrrc4c	Ensembl	88	chr3:86246593-86246680:+	chr3	+	86246593	86246680	leucine rich repeat containing 4C [Source:RGD Symbol;Acc:1311013]	TGTTTACCAGAGAGAGTGAAGCTGAGGAAGTTGGAGCTTCTGTTGACACTCTAAACTCAT	intron sense-overlapping
ASRNV2003050111	lncRNA	XR_589956	lncRNA	uncharacterized LOC103690982	LOC103690982	RefSeq model	396	chr1:54234588-54237252:+	chr1	+	54234588	54237252	uncharacterized LOC103690982	CTTTTCAAAGCCCATTCATCTGAGACTGGTTCATCCACAGAGCACGTAATTCTGATTGGT	intergenic
ASRN6AP1A10000643611	lncRNA	ENSRNOT00000091823	lncRNA		AABR07054482.1	Ensembl	311	chr3:155857194-155859011:-	chr3	-	155857194	155859011		GTAGACTGGAAATTGGCAGAGAAGAGGAAAGAGATCATCAAGAACAAAAGGAGTCAGGAG	intergenic
ASRNV2003421611	lncRNA	XR_594500	lncRNA	sushi, nidogen and EGF-like domains 1	Sned1	RefSeq model	4582	chr9:100380485-100429928:+	chr9	+	100380485	100429928	sushi, nidogen and EGF-like domains 1	AGCCACCCAGAGAGAGAAACCCCCAAGGCTGTGGTGACCTGGAGGGAGGAAGGAAACTGG	exon sense-overlapping
ASRN6AP1A10067232711	lncRNA	ENSRNOT00000076785	lncRNA	transmembrane channel-like 1 [Source:RGD Symbol;Acc:1308682]	Tmc1	Ensembl	468	chr1:238411449-238441500:-	chr1	-	238411449	238441500	transmembrane channel-like 1 [Source:RGD Symbol;Acc:1308682]	AGGCGAGAGAAAAAGAAAGGCGGAGGAGGCTGAGGAGAGGAGCGTAAAAGAAGAAATTGA	exon sense-overlapping
ASRNV2003116111	lncRNA	XR_590732	lncRNA	uncharacterized LOC102553769	LOC102553769	RefSeq model	232	chr1:275847553-275848244:+	chr1	+	275847553	275848244	uncharacterized LOC102553769	AAGCATGGAGGTGTGAGTCAGATGCAAGCATGGAGGTGTGTGTGTCAGATGCAAGCATGG	intronic antisense
ASRNV2002878611	lncRNA	XR_349384	lncRNA	similar to nidogen 2	LOC367597	RefSeq model	1508	chr12:38385-54698:-	chr12	-	38385	54698	similar to nidogen 2	GCCATAGTCAATACATCTCTGAAGTATGGATACAGGGGTGATCTCTTATGCAGAGTAGAT	exon sense-overlapping
ASRN6AP1A10000034311	lncRNA	ENSRNOT00000083529	lncRNA		AC112739.1	Ensembl	173	chr7:24031824-24034140:+	chr7	+	24031824	24034140		AATAGAGAGAGTGGCAGGACGCGGACATTTTCGGAGGCGGCATGGTGACTGTGGTAGCCT	intergenic
ASRN6AP1A10001188511	lncRNA	ENSRNOT00000081781	lncRNA		AABR07052894.2	Ensembl	209	chr3:81753617-81754139:-	chr3	-	81753617	81754139		AGAGAGAGACTCAGAGAAGGTAAATTTATCTTTCTATAAATCTTCCTTAGCCTGATGTCT	intergenic
ASRN6AP1A10001074211	lncRNA	ENSRNOT00000091474	lncRNA		AABR07063742.1	Ensembl	264	chr6:45133657-45134047:+	chr6	+	45133657	45134047		GAGAGGAGGACGAGACGAAGATGTTTTGCCAACTGCCTTAGACTGCCTGGCACTTCTAGG	intergenic
ASRNV2002900011	lncRNA	XR_351665	lncRNA	uncharacterized LOC102554113	LOC102554113	RefSeq model	215	chr1:123211190-123211404:-	chr1	-	123211190	123211404	uncharacterized LOC102554113	GAAAAAAACAAGAACACAAACAAAAACTCAAAATGGAAGTCCAGTTCCAAATAGTCTCTG	intergenic
ASRNV2003020511	lncRNA	XR_589510	lncRNA	uncharacterized LOC103690664	LOC103690664	RefSeq model	1799	chr9:1430079-1432032:-	chr9	-	1430079	1432032	uncharacterized LOC103690664	AACTCAGAAGTGCTCAGGAACTGTGAAAGTTTCTCTGTTATCACCCTGGAGCCATCTAGT	intronic antisense
ASRN6AP1A10000481611	lncRNA	ENSRNOT00000080067	lncRNA		AABR07062544.1	Ensembl	524	chr4:182328900-182330625:+	chr4	+	182328900	182330625		AGCAAATGTTCTGTTGTCAAGGTCTCATTTATTGGGGTGAACATTACAGCTTTTAAGGCT	intergenic
ASRNV2003225511	lncRNA	XR_592023	lncRNA	uncharacterized LOC102553924	LOC102553924	RefSeq model	6081	chr13:85778893-85788740:+	chr13	+	85778893	85788740	uncharacterized LOC102553924	AGAAGAGATGCAGGCTGTGTGTTCTCACCAGAGAAACGAATCTTCAACCTTGGGCACCCC	intergenic
ASRN6AP1A10000123511	lncRNA	ENSRNOT00000080921	lncRNA		AABR07014424.1	Ensembl	1448	chr14:15417981-15420200:+	chr14	+	15417981	15420200		ACAAGTTAGCGCATTTGTGTTCTCTTAGGGTCTGTATGACATCTGTCCAGGATCTTCTGG	intergenic
ASRN6AP1A10000974511	lncRNA	ENSRNOT00000080258	lncRNA		AABR07013410.2	Ensembl	161	chr2:236007055-236011129:+	chr2	+	236007055	236011129		TGGTAGCTGACAGCACCAAGAAGAAAGAGAAGAGGAGTTAATTAATTCACTGTCCACAGT	intergenic
ASRNV2002752011	lncRNA	XR_341830	lncRNA	Ab2-143	LOC498829	RefSeq model	1075	chr18:16189821-16193861:-	chr18	-	16189821	16193861	Ab2-143	TTGTATGCCAGGCTAAAAGACCTACAGGTGATACAGAAAGAAATCTGCTCAGAGCTGGCA	intergenic
ASRNV2002734811	lncRNA	XR_340774	lncRNA	uncharacterized LOC102546462	LOC102546462	RefSeq model	3808	chr15:59056119-59080629:+	chr15	+	59056119	59080629	uncharacterized LOC102546462	AAGAAGCCAGAGGGGTTATGGTCTCCATCACTCTAAACAACTGGAAAACGAAGGACAAGA	intergenic
ASRNV2002833711	lncRNA	XR_346605	lncRNA	uncharacterized LOC102546747	LOC102546747	RefSeq model	1980	chr5:112340599-112355251:+	chr5	+	112340599	112355251	uncharacterized LOC102546747	ATGAGAAGAGATGCCATGTGACCAGTCACTTCACATTTCTCCTAACAGCACTTTCAGGAC	intergenic
ASRN6AP1A10000842211	lncRNA	ENSRNOT00000079320	lncRNA	transcription initiation factor TFIID subunit 1-like [Source:RGD Symbol;Acc:7527757]	LOC102556339	Ensembl	6113	chrX:72705039-72713249:+	chrX	+	72705039	72713249	transcription initiation factor TFIID subunit 1-like [Source:RGD Symbol;Acc:7527757]	TGACCTTTTTCCCTTACTGCTTTTAATAATCTTTCTTTGTTTTGTGCATTTGATGTCTTG	intergenic
ASRN6AP1A10000941511	lncRNA	ENSRNOT00000091646	lncRNA		AABR07028523.1	Ensembl	789	chr17:73323104-73333147:-	chr17	-	73323104	73333147		AGAGCAGCGACTCAGGAAACAGCCATTCAGAGCTTGCCCCACATGTGGCCCATATATATA	intergenic
ASRNV2002762811	lncRNA	XR_342451	lncRNA	uncharacterized LOC102547807	LOC102547807	RefSeq model	1897	chr19:59754358-59758980:+	chr19	+	59754358	59758980	uncharacterized LOC102547807	AGCCCTGTGCCAGCAAAGGTGGGAGAGGGAGCTGCTGGTGTGTAAGACCTGCTGCAGATG	intergenic
ASRNV2002880711	lncRNA	XR_349492	lncRNA	uncharacterized LOC102556567	LOC102556567	RefSeq model	222	chrX:106178487-106178709:+	chrX	+	106178487	106178709	uncharacterized LOC102556567	CAGTCAGAGAACCAGAAAACCATTATCCAAGTGTCAGAGACAGGGGGAGACAAGGTGGGA	intergenic
ASRNV2003052911	lncRNA	XR_589988	lncRNA	uncharacterized LOC103690993	LOC103690993	RefSeq model	921	chr1:55653977-55655535:-	chr1	-	55653977	55655535	uncharacterized LOC103690993	ATTACAAGCTCTGTGGATGAACCTGTAAAAGAGGACAGTTGCTCTTGGGCCAATATGGAG	intergenic
ASRN6AP1A10000789511	lncRNA	ENSRNOT00000085862	lncRNA		AABR07071745.1	Ensembl	798	chr8:128884495-128885865:-	chr8	-	128884495	128885865		GAGAGAGCCAAGTCCCACGAGCTGTCCTCTTATTTCCACGGGGCACTGTAGCATACACCC	intergenic
ASRNV2003697911	lncRNA	XR_600913	lncRNA	uncharacterized LOC103695234	LOC103695234	RefSeq model	438	chr10:112539691-112540433:+	chr10	+	112539691	112540433	uncharacterized LOC103695234	GTAGGTTAGTGACAGTGTCCTAAGTGGAAGGTCTCAGATGAAGAAAAACATAGAAAAAGG	intergenic
ASRN6AP1A10000294211	lncRNA	ENSRNOT00000092596	lncRNA		AABR07044444.2	Ensembl	638	chr20:6175617-6187411:-	chr20	-	6175617	6187411		GCTGCTTACCAGGACAAGCTTGAACATCCGGTGGTGCCACACCTGTTCCAGATTGGAGAC	intergenic
uc.330-_P111	lncRNA	uc.330-	lncRNA		uc.330	UCR	207	chr1:220057095-220057302:+	chr1	+	220057095	220057302		GCTAAACGCCGGTCGGAACCATACCTAGTCGAGAGAAGAAGACAGTTGGTGAATGAGACA	natural antisense
ASRNV2003406411	lncRNA	XR_594179	lncRNA	uncharacterized LOC102553003	LOC102553003	RefSeq model	2688	chr14:92444339-92462671:+	chr14	+	92444339	92462671	uncharacterized LOC102553003	ACTTTAAATAGAGAGAATGGAGGAAGCCTCACAACTCTTGTGTGTGTATGTGTGTGTATG	natural antisense
ASRN6AP1A10001037911	lncRNA	ENSRNOT00000091938	lncRNA		AABR07010231.1	Ensembl	149	chr2:129489008-129490588:-	chr2	-	129489008	129490588		GCTGATTCTACATTTAAAATATTGTTAATGCTCCACTATGTTCATAGCAGCCTTATTTAT	intergenic
ASRN6AP1A10000988211	lncRNA	ENSRNOT00000088594	lncRNA		AABR07068044.2	Ensembl	426	chr9:79323408-79325098:-	chr9	-	79323408	79325098		GCCGACACATACCCCACGCAGGAGACAGAGGTGTTGACCCCGAAACTTAAAAGTCAGGGG	intergenic
ASRNV2003157511	lncRNA	XR_591219	lncRNA	uncharacterized LOC103691640	LOC103691640	RefSeq model	347	chr2:196574714-196576568:+	chr2	+	196574714	196576568	uncharacterized LOC103691640	GTTCTCACTTTGGGAGGTCTTTATTGAAAGTTGGGAAGAAGCAAGGAAGAGAGGAGACAG	intergenic
ASRN6AP1A10000592511	lncRNA	ENSRNOT00000084593	lncRNA		AABR07014125.2	Ensembl	1745	chr14:1510427-1538695:-	chr14	-	1510427	1538695		TTCAGTATTCCTCAGCTGAGAATGTTTTGTTTAGGTCTGTACCCCAATTTTTAATAGGGT	intergenic
ASRN6AP1A10001022111	lncRNA	ENSRNOT00000073022	lncRNA		AABR07011545.1	Ensembl	368	chr2:163321778-163341610:-	chr2	-	163321778	163341610		CTACACACATTGACCTTTTAAGATGTCGCTGTCAACGTCTGACTTCACCTCTGCTGGAGG	intergenic
ASRN6AP1A10001023711	lncRNA	ENSRNOT00000087757	lncRNA		AABR07026503.1	Ensembl	1052	chr16:79531663-79540214:-	chr16	-	79531663	79540214		GAGAAGTAGAAGTTAGAAGCCATATGACTCAGCTACCACCCATATATTCACACTGTAAGT	intergenic
ASRNV2003483611	lncRNA	XR_595379	lncRNA	uncharacterized LOC102546787	LOC102546787	RefSeq model	7823	chr12:47530785-47543405:-	chr12	-	47530785	47543405	uncharacterized LOC102546787	ACGGAGACCCGAGGACATCCTTGTGGATTCAGAACTCTTCAGTCTCAGGACGGCGACGTA	intergenic
ASRNV2003029511	lncRNA	XR_589640	lncRNA	uncharacterized LOC103690801	LOC103690801	RefSeq model	1265	chrX:15481244-15482547:-	chrX	-	15481244	15482547	uncharacterized LOC103690801	CCCCATACCAAAGATTGAACCTAGCATGCCATATTCTCCCATAGAGAGATATTTCTATCC	intron sense-overlapping
ASRN6AP1A10000036011	lncRNA	ENSRNOT00000090534	lncRNA		AABR07063724.1	Ensembl	1682	chr6:44006624-44009412:-	chr6	-	44006624	44009412		GTGTGTTTCTTTCATCCCGTAGGCTTTCGCCCGATTCTCGGTACCAGGTCGGTGCTGGCG	intergenic
ASRN6AP1A10000735911	lncRNA	ENSRNOT00000090141	lncRNA		AABR07017237.3	Ensembl	809	chr15:19037445-19051608:+	chr15	+	19037445	19051608		AGACCAGGACTACATCTCTCTGTGATAGAACTGTCCACCAGGAGCATTCTCAGGAGATAA	intergenic
ASRNV2003116211	lncRNA	XR_590733	lncRNA	uncharacterized LOC102553769	LOC102553769	RefSeq model	257	chr1:275847327-275849355:+	chr1	+	275847327	275849355	uncharacterized LOC102553769	AGCATGGAGGTGTGTGTGTCAGATGCAAGCATGGAGGTGTGTGTCAGATGCAAGCATGGA	intronic antisense
ASRNV2003555611	lncRNA	XR_596707	lncRNA	uncharacterized LOC102555442	LOC102555442	RefSeq model	839	chr17:26002034-26003238:-	chr17	-	26002034	26003238	uncharacterized LOC102555442	TAACCAAGCAGTGGGTACATTTAAGCAAAGGGTTAAAGTCAGCTTCAATCCACTGAAGTT	intergenic
ASRNV2003654111	lncRNA	XR_598729	lncRNA	uncharacterized LOC102552250	LOC102552250	RefSeq model	2114	chr1:65602006-65604330:+	chr1	+	65602006	65604330	uncharacterized LOC102552250	GAGGAGGGAGCTATGGGTGGAGAAAGCCTTCTCCAATGACAGTGTTACAGTTCTGAAGGG	intronic antisense
ASRNV2003510711	lncRNA	XR_596007	lncRNA	uncharacterized LOC102547244	LOC102547244	RefSeq model	7636	chr15:105485913-105524538:-	chr15	-	105485913	105524538	uncharacterized LOC102547244	TATGGCATCTCAGAAAGAAGCAAGATGTCACCTGGAAACTGGAGGGAAAAAGAAGAAATG	intergenic
ASRN6AP1A10000981011	lncRNA	ENSRNOT00000086990	lncRNA	metalloendopeptidase homolog PEX-like [Source:RGD Symbol;Acc:7701994]	LOC102554012	Ensembl	562	chr3:107401705-107406543:-	chr3	-	107401705	107406543	metalloendopeptidase homolog PEX-like [Source:RGD Symbol;Acc:7701994]	CAATACTTTAAAGATTTGTTTAGGATATTAGGTGCTGAAAGGAAGAAGTAAGAACTTTCA	intergenic
ASRNV2003529311	lncRNA	XR_596411	lncRNA	ankyrin repeat and LEM domain containing 1	Ankle1	RefSeq model	3077	chr16:19800389-19826048:+	chr16	+	19800389	19826048	ankyrin repeat and LEM domain containing 1	AAGCAATCCTTCTATCTCAGCTGAAAGGGTGGAAGAAAGAAGAACCTGCAAAATAGTTAA	exon sense-overlapping
ASRNV2002700611	lncRNA	XR_338758	lncRNA	uncharacterized LOC102555300	LOC102555300	RefSeq model	1328	chr10:71028163-71033059:+	chr10	+	71028163	71033059	uncharacterized LOC102555300	TACACTACTATACACTACCTAAAAGACTCATGGTCATTGTAAGAAGAAGACTTAGCAAGA	intergenic
ASRNV2002922511	lncRNA	XR_354668	lncRNA	uncharacterized LOC102550498	LOC102550498	RefSeq model	2336	chr6:33626446-33640274:+	chr6	+	33626446	33640274	uncharacterized LOC102550498	AAGAAGAGAGCCTCTTGCAGTAAGATGTCTAAGATTCTATGCTCCACACTAGCCAGAGAC	intergenic
ASRN6AP1A10069743711	lncRNA	NR_105011	lncRNA		Vegfa	Refseq	3488	chr9:17340341-17355680:+	chr9	+	17340341	17355680		ACAAAGCCAGAAAAGTAAGTGACCACATTCACTGTGAGCCTTGTTCAGAGCGGAGAAAGC	exon sense-overlapping
ASRNV2002995111	lncRNA	XR_589178	lncRNA	uncharacterized LOC102554555	LOC102554555	RefSeq model	4477	chr9:771354-814199:+	chr9	+	771354	814199	uncharacterized LOC102554555	TGGCAGACCGACAAAGAAGAAGAGAGCTGATTGGCCCACAGCTGTGGTAAATGTAGCCAG	intergenic
ASRN6AP1A10001029011	lncRNA	ENSRNOT00000088267	lncRNA		AABR07043525.1	Ensembl	195	chr19:29137126-29169476:-	chr19	-	29137126	29169476		GAACTCTAAGGAAGTTTATTCAGTGCCCATTCAACATCACTCTGTCCCTGAAGAGGAACT	intergenic
ASRN6AP1A10062905711	lncRNA	NM_133323	lncRNA		Zfp111	Refseq	2817	chr1:81035711-81046934:-	chr1	-	81035711	81046934		TCCCAGAGCCCTGCCTGAAAGAGAAGAGAACGATGACCAAGTTACAGGAGGCAGTGACGT	bidirectional
ASRNV2003390811	lncRNA	XR_593929	lncRNA	uncharacterized LOC102553607	LOC102553607	RefSeq model	1105	chr8:61719650-61734273:-	chr8	-	61719650	61734273	uncharacterized LOC102553607	TCTGTTCCCTTACAGGTAGAGATGTGAATGAACAGAATAGCAGTCAGAAGAAGAAGGAAA	natural antisense
ASRN6AP1A10001027911	lncRNA	ENSRNOT00000086266	lncRNA		AABR07066861.1	Ensembl	1256	chr9:19446638-19448202:-	chr9	-	19446638	19448202		AAGATAAAGCAGTCAAGGCAATGAATATCCTAGTAAGAGCACCAGTGGAAGGGGAAGCCC	intergenic
