# Supplementary material for: The potential roles of m6A modification in regulating the inflammatory response in microglia
Source: J Neuroinflammation. 2021 Jul 5;18:149. doi: 10.1186/s12974-021-02205-z (PMC8259013; doi:10.1186/s12974-021-02205-z)
Supplement: Supplementary file 12 — Additional file 12:. The 3 m6A lncRNAs of hypo methylation M1-L vs M0-L and hyper methylation M2-L vs M1-L [file 12974_2021_2205_MOESM12_ESM.xlsx]

## Sheet: hypo M1 vs M0 & hyero M2 vs M1
Table S12 The 3 m6A lncRNAs of hypo methylatin M1-L vs M0-L and hyper methylation M2-L vs M1-L.
ProbeName	type	Transcript_ID	transcript_type	description	GeneSymbol	source	RNAlength	Locus	chrom	strand	txStart	txEnd	description	Sequence	pc-relationship
ASRNV2003489311	lncRNA	XR_595536	lncRNA	uncharacterized LOC103693676	LOC103693676	RefSeq model	517	chr13:84535492-84536244:+	chr13	+	84535492	84536244	uncharacterized LOC103693676	TCACTGTCACTCATGATTATTTTCCTATGTCGGACAAACAAAGTGCATTTGGTTGTAATG	intergenic
ASRN6AP1A10001129911	lncRNA	ENSRNOT00000090380	lncRNA	kelch-like protein 3-like [Source:RGD Symbol;Acc:7622474]	LOC102549506	Ensembl	5614	chr17:7602304-7619181:-	chr17	-	7602304	7619181	kelch-like protein 3-like [Source:RGD Symbol;Acc:7622474]	CACACTGTACACGGCGTTTTAATAAAAGCTGAACTGTGAAAACATTCTGGACTTCACTTC	intergenic
ASRN6AP1A10000238211	lncRNA	ENSRNOT00000093682	lncRNA		AABR07012131.1	Ensembl	560	chr2:186749732-186759233:-	chr2	-	186749732	186759233		TGCACTGATATGCCTCCTTTCCTCAGTACATAAGTAAATGTAAAACCAAGTTTTTAAAAA	intergenic
