# Supplementary material for: The potential roles of m6A modification in regulating the inflammatory response in microglia
Source: J Neuroinflammation. 2021 Jul 5;18:149. doi: 10.1186/s12974-021-02205-z (PMC8259013; doi:10.1186/s12974-021-02205-z)
Supplement: Supplementary file 13 — Additional file 13:. The mRNAs differentially expressed between M1-L and M0-L, M2-L and M1-L, and related 43 lncRNAs [file 12974_2021_2205_MOESM13_ESM.xlsx]

## Sheet: The mRNAs associated 41 lncRNAs
Table S12-1 The mRNAs differentially expressed between M1-L and M0-L, M2-L and M1-L, and related 41 lncRNAs
			M1 vs M0					M2 vs M1
Number	LncRNA	pc-relationship	Number	Coding Gene	Regulation	Fold change	P-value	Number	Coding Gene	Regulation	Fold change	P-value
1	LOC100910236	exon sense-overlapping	1	Nog	down	0.0504204	0.000441495	1	Nog	up	10.6851	0.00752114
2	ENSRNOT00000092483	exon sense-overlapping	2	Mapt	down	0.184666	0.00279588
3	XR_594500	exon sense-overlapping	3	Sned1	down	0.027584	0.00818726
4	NR_105011	exon sense-overlapping	4	Vegfa	up	7.06304	0.0184077	2	Vegfa	down	0.144804	0.0217048
5	LOC102548522	natural antisense	5	Snx6	up	2.82012	0.000833612	3	Snx6	down	0.584901	0.00642154
		natural antisense	6	Eapp	up	2.24282	0.00575462	4	Eapp	down	0.570961	0.015241
6	LOC102555754	natural antisense	7	Cytip	down	0.413977	0.00197199	5	Cytip	up	6.7421	0.000151064
7	LOC103691027	natural antisense	8	Fam220a	up	2.01822	0.041325
8	LOC102552250	intronic antisense	9	Zfp324	up	2.42849	0.0446011
9	NM_001329890	bidirectional	10	Trpc2	up	1.83898	0.00344688
10	ENSRNOT00000092457	bidirectional	11	Glmp	up	2.6137	0.00225385	6	Glmp	down	0.614229	0.0181426
11	LOC103691608	intergenic	12	Rnf152	up	1.66073	0.023622
12	ENSRNOT00000089770	intergenic	13	Far1	up	1.69646	0.0108222
13	ENSRNOT00000081379	intergenic	14	Gnao1	down	0.0445546	0.000600841	7	Gnao1	up	17.2573	0.00214964
14	LOC102547871	intergenic	15	Trpc6	up	3.64572	0.0286417	8	Trpc6	down	0.154133	0.000562993
15	ENSRNOT00000091786	intergenic	16	Notch1	down	0.460333	0.00507542	9	Notch1	up	2.57397	0.000149932
		intergenic	17	Agpat2	up	1.77259	0.0113386
16	ENSRNOT00000080870	intergenic	18	Ccdc50	up	2.30218	0.0104328	10	Ccdc50	down	0.50109	0.00768763
17	LOC103691947	intergenic	19	Mafb	up	1.50213	0.0447318
18	LOC102547181	intergenic	20	Cnot2	up	2.7411	0.00475433	11	Cnot2	down	0.62841	0.0429364
19	ENSRNOT00000083529	intergenic	21	Pwp1	up	1.74326	0.0323795
20	ENSRNOT00000081781	intergenic	22	Slc35c1	up	1.86057	0.0412544
21	LOC102554113	intergenic	23	Sclt1	down	0.11872	0.0156829
		intergenic	24	RGD1359508	up	2.04615	0.00701201
22	LOC102553924	intergenic	25	Mgst3	down	0.310719	0.0098963	12	Mgst3	up	4.41213	0.00313965
		intergenic	26	Tmco1	up	1.98338	0.0442897
23	ENSRNOT00000080921	intergenic	27	Cxcl13	up	57.4463	0.00690755	13	Cxcl13	down	0.00374112	0.000558702
		intergenic	28	RGD1559999	up	1.71773	0.0124291
24	LOC498829	intergenic	29	Ino80c	down	0.582133	0.0213979	14	Ino80c	up	1.87848	0.0201691
		intergenic	30	Zfp24	down	0.623489	0.0170754	15	Zfp24	up	1.64266	0.0370511
		intergenic	31	MGC116121	up	2.35697	0.00141891	16	MGC116121	down	0.655271	0.00328175
		intergenic	32	Rprd1a	up	2.31044	0.00110046
25	LOC102546462	intergenic	33	Lacc1	up	9.99971	0.000144807	17	Lacc1	down	0.114044	0.000518467
26	ENSRNOT00000085862	intergenic	34	Gorasp1	up	1.55297	0.00771774
		intergenic	35	Ttc21a	up	2.1193	0.00863668
		intergenic	36	Xirp1	up	1.73548	0.00451481
		intergenic	37	Ccr8	up	1.62073	0.00638022	18	Ccr8	down	0.542191	0.0409055
27	ENSRNOT00000092596	intergenic	38	Brpf3	up	1.55825	0.0342084	19	Brpf3	down	0.469575	0.0384209
		intergenic	39	Slc26a8	up	2.43187	0.0423321
		intergenic	40	Stk38	up	1.89877	0.0473509
		intergenic	41	Kctd20	up	1.92661	0.00756764
		intergenic	42	Cdkn1a	up	6.62704	0.0144311	20	Cdkn1a	down	0.303474	0.0217621
28	LOC103691640	intergenic	43	Cers2	up	3.09058	0.00496152
		intergenic	44	Arnt	up	1.73549	0.0117935	21	Arnt	down	0.570975	0.0141656
		intergenic	45	Bnip1	up	2.55481	0.00358465	22	Bnip1	down	0.598115	0.00401578
		intergenic	46	Prune1	up	2.27446	0.00711269	23	Prune1	down	0.481484	0.0275145
		intergenic	47	Mindy1	up	1.59173	0.026969
29	ENSRNOT00000084593	intergenic	48	Crlf2	up	2.17107	0.00498083
		intergenic	49	Ppp2r3b	up	2.42201	0.000598989
30	ENSRNOT00000087757	intergenic	50	Arhgef10	down	0.40989	0.00126421	24	Arhgef10	up	12.5671	0.000193952
31	LOC102546787	intergenic	51	Oasl2	up	58.4265	4.86449e-07	25	Oasl2	down	0.0269084	0.000110009
		intergenic	52	Oasl	up	96.0795	0.000111955	26	Oasl	down	0.0123882	0.000125495
		intergenic	53	Sppl3	up	1.60402	0.00705036	27	Sppl3	down	0.620567	0.0116467
		intergenic	54	Mlec	up	3.94162	0.00234103	28	Mlec	down	0.343461	0.000757064
32	ENSRNOT00000090534	intergenic	55	Kidins220	up	1.61307	0.0287555
		intergenic	56	Mboat2	down	0.146108	0.000379025	29	Mboat2	up	4.49067	0.0424471
		intergenic	57	Rrm2b	up	2.7082	0.0027761	30	Rrm2b	down	0.518339	0.00291997
33	ENSRNOT00000090141	intergenic	58	Ptger2	up	9.16422	0.00109083	31	Ptger2	down	0.441148	0.0181861
34	LOC102555442	intergenic	59	Slc35b3	up	4.84912	0.000226462	32	Slc35b3	down	0.31938	0.00123497
35	LOC102555300	intergenic	60	Wfdc21	up	52.9184	6.59648e-05	33	Wfdc21	down	0.0359853	0.000141003
		intergenic	61	Heatr6	up	5.46166	0.000314809	34	Heatr6	down	0.223215	0.000472988
		intergenic	62	Hnf1b	up	1.66887	0.00900535	35	Hnf1b	down	0.534586	0.0110347
		intergenic	63	Ddx52	up	2.3192	0.000863969	36	Ddx52	down	0.54924	0.000136176
		intergenic	64	Ccl3	up	7.2821	6.67359e-06	37	Ccl3	down	0.0875211	7.45305e-05
		intergenic	65	Ccl4	up	55.6896	0.000236188	38	Ccl4	down	0.0454197	0.000615231
		intergenic	66	Ccl9	up	10.8497	0.00122942	39	Ccl9	down	0.122943	0.00167543
		intergenic	67	Ccl5	up	291.125	9.07068e-07	40	Ccl5	down	0.0046744	6.46141e-06
36	ENSRNOT00000086266	intergenic	68	Enpp4	up	5.94325	0.0025503	41	Enpp4	down	0.223525	0.00266184
		intergenic	69	Enpp5	up	1.5526	0.0150532	42	Enpp5	down	0.570309	0.0273878
		intergenic	70	Rcan2	down	0.103268	0.00621122
37	ENSRNOT00000089959	intergenic	71	Actr1b	up	2.0234	0.00984536
		intergenic	72	Cox5b	up	1.53483	0.0115092
38	LOC103692544	intergenic	73	Cox7a2l	up	1.97099	0.000555017	43	Cox7a2l	down	0.597939	0.017549
39	ENSRNOT00000081379	intergenic	74	Nudt21	up	1.85455	0.0196409
		intergenic	75	Bbs2	up	1.64266	0.00830532
40	LOC103691027	intergenic	76	Rac1	up	1.77046	0.0235875
		intergenic	77	Daglb	up	1.53916	0.00553558
		intergenic	78	Eif2ak1	up	2.31514	0.0249136
41	ENSRNOT00000091786	intergenic	79	Sec16a	up	2.47184	0.00759498
		intergenic	80	Inpp5e	up	1.56891	0.00991277
		intergenic	81	Pmpca	up	1.7857	0.00693328

## Sheet: The mRNAs associated 2 lncRNAs
Table S12-2 The mRNAs differentially expressed between M1 and M0-L, M2-L and M1-L, and related 2 lncRNAs
			M1 vs M0					M2 vs M1
Number	LncRNA	pc-relationship	Number	Coding Gene	Regulation	Fold change	P-value	Number	Coding Gene	Regulation	Fold change	P-value
1	LOC103693676	intergenic	1	Fmo9	up	1.7391	0.00551926
2	ENSRNOT00000093682	intergenic	2	Fcrl1	up	1.93118	0.0132146	1	Fcrl1	down	0.412277	0.00376385
		intergenic	3	Cd5l	up	2.91228	0.000896613	2	Cd5l	down	0.0720709	1.63574e-05
		intergenic	4	Etv3	up	3.5484	0.00626582
		intergenic	5	Zap70	up	1.94116	0.0302645	3	Zap70	down	0.36197	0.00893073
